# Supplementary material for: The transcription factor c-Jun inhibits RBM39 to reprogram pre-mRNA splicing during genotoxic stress
Source: Nucleic Acids Res. 2022 Dec 8;50(22):12768–89. doi: 10.1093/nar/gkac1130 (PMC9825188; doi:10.1093/nar/gkac1130)
Supplement: gkac1130_Supplemental_Files [file gkac1130_supplemental_files.zip]

Archive with 7 entries (7 files):
- Suppl Table S1  antibodies,  siRNA and primer sequences.xlsx
- Suppl Table S2 DESEeq2 and rMATS for siCTRL_CIS_vs_siCTRL_NT.xlsx
- Suppl Table S3 siRNA screen RBPs involved in COASY exons 4-5 skipping.xlsx
- Suppl Table S4 DESEeq2 and rMATS for siRBM39_NT_vs_siCTRL_NT.xlsx
- Suppl Table S5 DESEeq2 and rMATS for sic-Jun_NT_vs_siCTRL_NT.xlsx
- Suppl Table S6 DESEeq2 and rMATS sic-Jun_CIS_vs_sic-Jun_NT.xlsx
- Supplementary Figures and Legends.pdf
