# Supplementary material for: The transcription factor c-Jun inhibits RBM39 to reprogram pre-mRNA splicing during genotoxic stress
Source: Nucleic Acids Res. 2022 Dec 8;50(22):12768–89. doi: 10.1093/nar/gkac1130 (PMC9825188; doi:10.1093/nar/gkac1130)
Supplement: gkac1130_Supplemental_Files [file gkac1130_supplemental_files.zip › Suppl Table S1 antibodies, siRNA and primer sequences.xlsx]

## Sheet: Antibodies list and origin
List of primary antibodies
Name	Reference	Firms	Applications
c-Jun	9163	Cell Signaling Technology	WB
c-Jun phospho Ser 63	2361	Cell Signaling Technology	WB
c-Jun phospho Ser 73	3270	Cell Signaling Technology	WB
c-Jun phospho Thr 91	2303	Cell Signaling Technology	WB
COASY	sc-100474	Santa Cruz Biothecnology	WB
FLAG M2	F3165	Sigma-Aldrich	co-IP, RIP and WB
GAPDH	sc-166545	Santa Cruz Biothechnology	WB
GAPDH clone 6C5	MAB374	Merk	WB
HSP90	4877	Cell Signaling Technology	WB
gaussiaLuciferase	E8023	New England Biolabs	WB
MYC	ab9106	Abcam	IF
CAPER alpha (RBM39)	A300-291A	Sanbio	CLIP and WB
RBM39	HPA001591	Sigma-Aldrich	WB
SF3A1	HPA00690	Sigma-Aldrich	WB
	List of control antibodies
Name	Reference	Firms
normal mouse IgG	sc-2025	Santa Cruz	co-IP and RIP
normal rabbit IgG	2729S	Cell Signaling Technology	CLIP
List of secondary antibodies
Name	Reference	Firms
anti-mouse HRP	7076S	Cell Signaling Technology	WB
anti-rabbit HRP	7074S	Cell Signaling Technology	WB
Mouse Anti-rabbit IgG (Conformation Specific)	5127S	Cell Signaling Technology	WB
secondary Alexa Fluor®488 anti-rabbit IgG	A21206	Life Technologies	IF

## Sheet: siRNA sequences
Sequences of siRNAs used to downregulate splicing factors in the screen					Sequences of siRNAs used in the rest of the study
Target	Cell	Knockdown (%)	siRNA sequence		Target	siRNA	siRNA sequence	Firms
BRCA1	MCF7	57.4	CAGCUUGACACAGGUUUGG		COASY short	siE3-6 #1	AUAUAAGCAGCUGAAGAUA	Eurogentec
CCNH	MCF7	79.1	GGUACGGCUUGUAUGUAUU		COASY short	siE3-6 #2	CGGCCUCCAUAUAAGCAGC	Eurogentec
CDC5L	MCF7	88.6	GUUUGGUACCAAUAAUUCA		COASY FL	siCOASY FL	CCACAUGUCUCUAUGUAAU	Eurogentec
CDK11;CDK19	MCF7	63.2	CACCGUGCAUCAAAAGCAA		c-Jun	sic-JUN #1	mix of 4 siRNAs	Santa Cruz sc-29223
CDK12;CRK7	MCF7	87.9	CACCGAAGUGUUGUUAACA		c-Jun	sic-JUN #2	GAUGGAAACGACCUUCUAU	Sigma SASI-Hs02-00333461
CLASRP;SFRS16	MCF7	58.4	GUACCAGAUCUACAUUGAU		Control*	siCTRL	UUGCAUACAGGACUCGUUA	Eurogentec
CLK1	MCF7	85.4	UGAUGAACGCACCUUAAUA		RNPC2; RBM39; CAPER alpha	siRBM39 #1	GAUGCAAGGACAGUCUUCU	Eurogentec
CLP1;HEAB	MCF7	76.3	GGGAGGACCUUCUGAGUUU		RNPC2; RBM39; CAPER alpha	siRBM39 #2	GCAGCAAUGGCAAACAAUU	Eurogentec
CTNNB1	MCF7	74.3	GUUAUCAGAGGACUAAAUA		* From ref 32 : Gabriel,M. et al. (2015) BMC Cancer, 15.
DDX39	MCF7	73.5	CGAUCUUUUGGAUUACGAU		The efficiency of the target's depletion by these siRNAs is shown in the Supplementary Figures.
DDX6	MCF7	88.7	ACGUGAGUGAAUUCAGAUA
DEK	MCF7	88.6	GAAUGUGGGUCAGUUCAGU
ECH1;HNRPL;HNRNPL	MCF7	97.0	GCACUCUGAAGAUCGAAUA
FMR1	MCF7	80.3	CCUCGAGAUUUCAUGAACA
FUS	MCF7	76.6	GGACAGCCCAUGAUUAAUU
FXR1	MCF7	82.1	UUGCGAAGUAUUCGUACGA
HMGA1	MCF7	89.2	CACAACUCCAGGAAGGAAA
HNRNPA1;HNRPA1	MCF7	84.0	AACUUUGGUGGUGGUCGUGCA
HNRNPD;HNRPD	MCF7	91.1	GAAGGUGAUUGAUCCUAAA
KHDRBS1	MCF7	83.8	UGAUGGAUGAUAUCUGUCA
KHDRBS3	MCF7	80.9	CUCCAGGAGUUAACAUAUU
KHSRP	MCF7	84.5	GCGGGGAGACCAUUAAGCA
MBNL1	MCF7	85.1	GACGCAAUAACUUGAUUCA
MSI2	MCF7	53.8	UUAGAGAAUGUAUGGUCAU
NONO	MCF7	69.1	GACUAUUGACCUGAAGAAU
NPM1	MCF7	76.6	CACUUUAAGGUGGAUAAUG
PRPF4B	MCF7	77.3	CCUAUAGUCAGCAGUUGUU
PRPF8	MCF7	79.4	GAGAUAGGAGGCAUUUCAA
RALY	MCF7	81.4	CUCUCGAGUCUUCAUUGGA
RBM3	MCF7	76.4	UCUGGAUGGUCGUCAGAUC
RBM9;RBFOX2	MCF7	74.9	CAGACACAAAGUAGUGAAA
RBM39;RNPC2;CAPER alpha	MCF7	75.2	GAUGCAAGGACAGUCUUCU
RNPS1	MCF7	87.5	UCUCGGUCCAGCUCGACUU
RPN1	MCF7	83.8	GUCUCUCACUGGGGUAAUA
SAFB	MCF7	87.8	AGGGGUGCCUGUGAUUAGU
SF3A1	MCF7	64.4	CUGAGCGGCGUACUGACAU
SF3A2	MCF7	65.4	GACCCGUACUUCAUGAAGA
SF3A3	MCF7	78.9	CCAAGAUCAGAAUGAACUU
SF3B4;SF3B4;MTMR11	MCF7	87.5	GGCAAAGGUACUAAUCCCU
SFPQ	MCF7	70.5	ACAGCCGAAUGGGCUACAU
SFRS3;SRSF3	MCF7	80.8	GCAUCGUGAUUCCUGUCCA
SFRS4;SRSF4	MCF7	71.3	UUGUGGUGAGCGAGUAAUU
SFRS5;SRSF5	MCF7	65.6	UAUGGACGGAUAAGAGAUA
SFRS8;SFSWAP	MCF7	53.7	GAGCACAGUUUGAGAUCAU
SFRS12;SRSF12;SREK1	MCF7	72.4	GAACGGUUUAUGUUGGAAA
SNRP70;SNRNP70	MCF7	84.1	GGUGUACGGACCUAUCAAA
SR-A1;SCAF1;SR	MCF7	79.4	CCACAGUCGAACUCCUCUA
SRPK1	MCF7	76.9	AGGUUAUCAUCUUGUGAAA
SNWI	MCF7	68.6	GGUUCCAAAGGAGGUUAUG
SYNCRIP	MCF7	91.5	GUGGAGUCAUGAAGACUUA
TARBP1	MCF7	65.9	GUUCGACUGUAUGCUUUAG
THOC1	MCF7	90.8	GUCGACACAUCCUGUUGCA
TRA2B;SFRS10	MCF7	86.7	UCACGUAGCAGGUCUUACA
U2AF1	MCF7	83.3	GCUCUCGGUUGCACAAUAA
ZNF638	MCF7	85.2	CGCUACAAAGAGUGAUUCA

## Sheet: Primer sequences
	Primers used for RT end-point-PCR to monitor splicing modifications
Transcript name	Sequence Fwd	Sequence Rv
ACIN1	5'-TTGGTGAGGAAATGAGCCAG-3'	5'-TCGTCTTTCTCCTTTCCTTGGTT-3'
AMZ2	5'-GCCAGTGATCTCTTTGGACCCATT-3'	5'-GTCAAAGAGGCCTGTCCAAAGACA-3'
ATP5F1C	5'- GGCTGTGGCTACCATGTTCT-3'	5'-TCTTGTCTTCAGGCCCCTTG -3'
COASY	5’-TTCCGCCAGCGAATGTTGGG-3’	5'-CTCGGGCCAGCTTTGCGATA-3'
GAS8	5'- ATACAGGAGAGTGTGCTGCG-3'	5'- ATGAGGGCCAGGTTGTTGAG-3'
PAN2	5'- TCCCTGCGATTCCTTGCTTG-3'	5'- AGCAGTTGGTGACTTGTGCT-3'
PCED1A	5'-CACACCTGCTTCTGACCCAT-3'	5'-ATCCAGTCTACCCAGGCCAT-3'
PEX19	5'- GAAGGCTGTAGTGTCGGGG-3'	5'- GGGGTTCTTCCTCAGCCAAC-3'
POLR2G	5'-TCTCCCTAGAGCACGAAATCCT-3'	5'-GCCCAATTTCTGTGAAGAGTCC-3'
SLC37A4	5'-GCTGTCCCCTTACCTGTGGG-3'	5'-ACTGTTACCCGGAAGAGGTAC-3'
TRIM27 *	5'-CCTGAACCTTGGATCACACC-3'	5'-GCAGGTCCTGTTGGAGGTAA-3'
TSPAN4	5'- GGCCGTCAAGTACCTCATGT-3'	5'- CTTGTCCGTGTAGGCGAAGA-3'
UBE2A	5'- CTGAAGGGACCCCGTTTGAG-3'	5'-TGGAAGACACATCATAGGTTGGA-3'
ZNF385A	5'- CCCCAACAAATGGGGATGGT-3'	5'- CAGCCGAGGGTAAGCTTTGA-3'
ZNF410	5'- TGTGTGGACGGAATTCGGGA -3'	5'- CCGACTGCATTCTGAGGCTT -3'
*Nijhuis, A., Sikka, A., Yogev, O. et al. Indisulam targets RNA splicing and metabolism to serve as a therapeutic strategy for high-risk neuroblastoma. Nat Commun 13, 1380 (2022). https://doi.org/10.1038/s41467-022-28907-3
All the other primers were designed with Primer Blast (NCBI)
Primers used for RT-qPCR
Transcript name	Sequence Fwd	Sequence Rv
AC008663.1*	5'-TCCTGCGTTTGATCTGAGGAC-3'	5'-GTTCAGCCTTCATGGTGTCA-3'
ADARB1*	5'-ACTACCCGGTATGTCTGGCT-3'	5'-GGGTGGTACAGGGAGCAATC-3'
AMZ2	5'-GGCACTCCGAACAGACACTA-3'	5'-AAGAGATCACTGGCTGGCTG-3'
CD44*	5'-CGGAGAGGCCAGCAAGTC-3'	5'-ACTGGTCTGGAGTTTCTGACGAC-3'
c-Jun	5’-ATCAAGGCGGAGAGGAAGCG-3’	5′-TGAGCATGTTGGCCGTGGAC-3
COASY*	5'-GATGTCCCCTTACCCTCCAC-3'	5'-TCTGCTACTCCCACCACAAG-3'
GAPDH**	5'-TTGCCATCAATGACCCCTTCA-3'	5'-CGCCCCACTTGATTTTGGA-3'
GPNH1*	5'-CCTCGTCCAGAATACCATCG-3'	5'-CCACGTACTGTTCTGTCTTTGG-3'
LDOC1*	5'-GAACCGATTCTGCAACGACG-3'	5'-CCATCTCGATGTAGGGCACC-3'
LTBP1*	5'-GGTGCACCAAACCTAGCTGTG-3'	5'-ACAGGCTTTGCCCTTGGTC-3'
NGFR*	5'-CCTCATCCCTGTCTATTGCTCC-3'	5'-GTTGGCTCCTTGCTTGTTCTGC-3'
p21*	5'-AGCGATGGAACTTCGACTTTG-3'	5'-CGAAGTCACCCTCCAGTGGT-3'
RBM39	5'-CCGTCCTTGGAACCCGATATT-3'	5'-GCTCGTGTTCGGGAAGAGAT-3'
TIAM1*	5'-GATCCACAGGAACTCCGAAGT-3'	5'-GCTCCCGAAGTCTTCTAGGGT-3'
* used for the validation of the RNA-seq
** used as control
Primers used for RT-qPCR in RIP and CLIP
Transcript name	Sequence Fwd	Sequence Rv
COASY Intron 4 Fw	5'-TAATTGGGCTGACTGGCATC-3'
COASY exon 5 Rev		5'-TGCCTAGGACCTTCCTGTTG-3'
GAPDH	5'-TTGCCATCAATGACCCCTTCA-3'	5'-CGCCCCACTTGATTTTGGA-3'

## Sheet: end-point PCR details
Information on end-point RT-PCR run to monitor splicing modification (SE)
Transcript name	Sequence Fwd	Sequence Rv	Cassette exon	Chromosome	Strand	exon start	exon end	Length of isoforms (bp)
ACIN1	5'-TTGGTGAGGAAATGAGCCAG-3'	5'-TCGTCTTTCTCCTTTCCTTGGTT-3'	E4	Chr14	-	23089981	23090101	FL: 302 /short: 182
AMZ2	5'-GCCAGTGATCTCTTTGGACCCATT-3'	5'-GTCAAAGAGGCCTGTCCAAAGACA-3'	E3	Chr17	+	68250793	68250967	FL: 452/short: 278
ATP5F1C	5'- GGCTGTGGCTACCATGTTCT-3'	5'-TCTTGTCTTCAGGCCCCTTG -3'	E2	Chr10	+	7796120	7796155	FL: 278/short: 115
COASY	5’-TTCCGCCAGCGAATGTTGGG-3’	5'-CTCGGGCCAGCTTTGCGATA-3'	E4-5	Chr17	+	42568469	42568559	FL: 357/short: 102
GAS8	5'- ATACAGGAGAGTGTGCTGCG-3'	5'- ATGAGGGCCAGGTTGTTGAG-3'	E5	Chr16	+	90035632	90035687	FL: 347/short: 293
PAN2	5'- TCCCTGCGATTCCTTGCTTG-3'	5'- AGCAGTTGGTGACTTGTGCT-3'	E25	Chr12	-	56318236	56318434	FL: 680/short: 483
PCED1A	5'-CACACCTGCTTCTGACCCAT-3'	5'-ATCCAGTCTACCCAGGCCAT-3'	E7	Chr20	-	2836038	2836314	FL: 600/short: 324
PEX19	5'- GAAGGCTGTAGTGTCGGGG-3'	5'- GGGGTTCTTCCTCAGCCAAC-3'	E2	Chr1	-	160283529	160283639	FL: 283/short: 173
POLR2G	5'-TCTCCCTAGAGCACGAAATCCT-3'	5'-GCCCAATTTCTGTGAAGAGTCC-3'	E3	Chr11	+	62762541	62762866	FL: 294/ short: 135
SLC37A4	5'-GCTGTCCCCTTACCTGTGGG-3'	5'-ACTGTTACCCGGAAGAGGTAC-3'	E7	Chr11	-	119026505	119026688	FL: 303/short: 217
TRIM27	5'-CCTGAACCTTGGATCACACC-3'	5'-GCAGGTCCTGTTGGAGGTAA-3'	E6-7	Chr6	-	28908807	28908840	FL: 253/short: 195
TSPAN4	5'- GGCCGTCAAGTACCTCATGT-3'	5'- CTTGTCCGTGTAGGCGAAGA-3'	E4	Chr11	+	862549	862741	FL: 310/short: 119
UBE2A	5'- CTGAAGGGACCCCGTTTGAG-3'	5'-TGGAAGACACATCATAGGTTGGA-3'	E4	ChrX	+	119581506	119581596	FL: 184/short: 94
ZNF385A	5'- CCCCAACAAATGGGGATGGT-3'	5'- CAGCCGAGGGTAAGCTTTGA-3'		Chr12	-	54371472	54371642	FL: 347/short: 105
ZNF410	5'- TGTGTGGACGGAATTCGGGA -3'	5'- CCGACTGCATTCTGAGGCTT -3'	E2	Chr14	+	73892026	73892107	FL: 361/short: 180
						aligment on Hg38 reference genome
RNA was extracted from 250,000 cells fresh (or quickly frozen at -80°C) with High Pure RNA isolation Kit (Roche) or Nucleospin RNA (Macherey Nagel).
Purified RNA was quantified by Spectrometry (Nanodrop ND-1000, Isogene Life Science, De Meern; Netherland).
Total RNA (20 ng) was reverse-transcribed, and cDNA amplified using Tth DNA polymerase (Roche) allowing one step RT-PCR
COASY / AMZ2
		Time (sec)	Temp (°C)
Pre-PCR		300	94
30 cycles	denaturation	15	94
	annealing	20	66
	elongation	30	72
Post-PCR		300	72
Total RNA (500 ng) was reverse-transcribed with REVERTAID H MINUS 1st CDNA KIT (Life Technology) with Random primers and PCRs run on cDNAs with Taq polymerase (Life Technologie)
TSPAN4 / UBE2A / GAS8 / POLR2G / ZNF410 / ZNF385A / PEX19* / PAN2* / TRIM27
		Time (sec)	Temp (°C)
Pre-PCR		180	95
27 cycles	denaturation	30	95
	annealing	30	57
	elongation	30	72
Post-PCR		600	72
* + 2%DMSO in buffer
ACIN1 / ATP5F1C
		Time (sec)	Temp (°C)
Pre-PCR		180	95
30 cycles	denaturation	30	95
	annealing	30	57
	elongation	30	72
Post-PCR		600	72
PCED1A (+ 2% DMSO)
		Time (sec)	Temp (°C)
Pre-PCR		180	95
30 cycles	denaturation	30	95
	annealing	30	58
	elongation	45	72
Post-PCR		600	72
Touch-down PCR
SLC37A4
		Time (sec)	Temp (°C)
Pre-PCR		180	95
18 cycles	denaturation	30	95
	annealing	30	63*
	elongation	30	72
22 cycles	denaturation	30	95
	annealing	30	58
	elongation	45	72
Post-PCR		240	72
* the temperature decreases of 0.5°C every cycle starting at 63°C

## Sheet: RT-qPCR details
Information on RT-qPCR run to validate RNA-seq
RNA was extracted from 250,000 cells fresh (or quickly frozen at -80°C) with High Pure RNA isolation Kit (Roche) or Nucleospin RNA (Macherey-Nagel).
RNA was quantifed by spectrometry with Nanodrop ND-1000 (Isogen Life Science)
Total RNA (500 ng) was reverse-transcribed with REVERTAID H MINUS 1st CDNA KIT (Life Technology) with Random primers
The cDNA was next amplified using SYBR Green Master Mix on a Light Cycler 480 (Roche).
Experiments were conducted a minimum of three independent times with each data point run in triplicate.
Relative quantification of targets, normalized to an endogenous control (GAPDH), was performed using the comparative Delta delta Ct method.
		Time (sec)	Temp (°C)				Time (sec)	Temp (°C)
Pre-PCR		300	95°C		Pre-PCR		180	95°C
	denaturation	10	95°C			denaturation	10	95°C
50 cycles	annealing	10	60°C		50 cycles	annealing and elongation	45	60°C
	elongation	10	72°C		melting curve	heating	10	95°C
melting curve	heating	5	95°C			cooling	10	50°C
	cooling	60	65°C		Takyon NO ROX SYBR Master Mix Blue (Eurogentec)
FastStart Universal SYBR Green Master (Roche)
Information on qPCR run on purifed RNA after RNA immuno-precipitation (RIP and CLIP experiments).
RNA from Inputs (10%) and immunoprecipitates were purified by Trizol and resuspended in 20 µL water.
Solutions of RNAs were treated with DNAse I (RNAse free) before reverse transcription with REVERTAID H MINUS 1st CDNA KIT with random primers and amplification of the cDNAs with Takyon master mixt on a Light Cycler 480
			Time (sec)	Temp (°C)
Pre-PCR			180	95°C
	denaturation		10	95°C
50 cycles	annealing and elongation		45	60°C
melting curve	heating		10	95°C
	cooling		10	50°C
Takyon NO ROX SYBR Master Mix Blue (Eurogentec)
