# Supplementary material for: The transcription factor c-Jun inhibits RBM39 to reprogram pre-mRNA splicing during genotoxic stress
Source: Nucleic Acids Res. 2022 Dec 8;50(22):12768–89. doi: 10.1093/nar/gkac1130 (PMC9825188; doi:10.1093/nar/gkac1130)
Supplement: gkac1130_Supplemental_Files [file gkac1130_supplemental_files.zip › Suppl Table S2 DESEeq2 and rMATS for siCTRL_CIS_vs_siCTRL_NT.xlsx]

## Sheet: INDEX
Condition 1		MCF7 cells transfected with siCTL mock-treated						NT
Condition 2		MCF7 cells transfected with siCTL treated with cisplatin 50 µM for 24 h						CIS
DEG	List of differentially expressed genes induced by Cisplatin					Log2 |FC| ≥1; adj p-value <0.05; TPM ≥1 in one conditon
DE mRNA	List of differentially expressed mRNA induced by Cisplatin					Log2 |FC|≥1; adj p-value <0.05; TPM ≥1 in one conditon
A3SS	List of alternative 3' splice sites in mRNA induced by Cisplatin					ILD ≥0.1 and ≤-0.1; FDR<0.05; TMP≥1 in at least one condition
A5SS	List of alternative 5' splice sites in mRNA induced by Cisplatin					ILD ≥0.1 and ≤-0.1; FDR<0.05; TMP≥1 in at least one condition
MXE	List of mutually exclusive exons in mRNA induced by Cisplatin					ILD ≥0.1 and ≤-0.1; FDR<0.05; TMP≥1 in at least one condition
RI	List of alternatively retained introns in mRNA induced by Cisplatin					ILD ≥0.1 and ≤-0.1; FDR<0.05; TMP≥1 in at least one condition
SE	List of alternatively skipped exons in mRNA induced by Cisplation					ILD ≥0.1 and ≤-0.1; FDR<0.05; TMP≥1 in at least one condition
FC = Fold Change
TPM = Transcript per million
ILD = Inclusion Level Difference
FDR= False Discovery Rate

## Sheet: DEG by CIS
Ensembl_ID	Gene_Name	Gene.type	log2FoldChange	padj	siCtl_NT_TPM	siCtl_CIS_TPM
ENSG00000251095	AC097478.1	antisense_RNA	3.42101	1.80732e-41	0.952124	11.9714
ENSG00000266680	AL135905.2	antisense_RNA	3.14655	5.13026e-31	0.963724	10.3147
ENSG00000254251	AC103770.1	antisense_RNA	-1.91541	4.95285e-16	60.5336	15.926
ENSG00000197670	AL157838.1	antisense_RNA	2.05124	1.00637e-14	1.84618	8.58089
ENSG00000259768	AC004943.2	antisense_RNA	-1.97535	3.41988e-14	2.41441	0.604295
ENSG00000227811	FAM212B-AS1	antisense_RNA	2.58562	7.4529e-13	0.334998	2.56739
ENSG00000233251	AC007743.1	antisense_RNA	-1.53121	8.49516e-12	12.616	4.32291
ENSG00000177640	CASC2	antisense_RNA	-2.74449	2.90409e-11	2.26032	0.278458
ENSG00000268812	AC004264.1	antisense_RNA	2.70462	2.11588e-09	0.624753	5.94032
ENSG00000236432	AC097662.1	antisense_RNA	-3.2664	2.7127e-09	1.13857	0.0521794
ENSG00000255438	AL354813.1	antisense_RNA	2.26235	1.15677e-08	0.590418	3.54243
ENSG00000228242	AC093495.1	antisense_RNA	2.03998	1.87632e-08	5.89584	28.628
ENSG00000237399	PITRM1-AS1	antisense_RNA	1.84368	2.26777e-08	4.65321	19.0407
ENSG00000271730	AL390208.1	antisense_RNA	3.13552	4.12705e-08	0.125841	3.54915
ENSG00000227518	AL928970.1	antisense_RNA	1.79156	4.20033e-08	2.88879	11.4232
ENSG00000248445	SEMA6A-AS1	antisense_RNA	-3.08474	1.59439e-07	2.60511	0.0816977
ENSG00000248245	AC010307.2	antisense_RNA	2.25907	3.64499e-07	1.89446	12.2491
ENSG00000265415	AC099850.3	antisense_RNA	-1.19927	7.85412e-07	122.34	54.0956
ENSG00000237886	NALT1	antisense_RNA	1.47649	9.28897e-07	4.04477	12.5682
ENSG00000226332	AL354836.1	antisense_RNA	1.16523	1.50728e-06	13.1298	31.677
ENSG00000270605	AL353622.1	antisense_RNA	1.34456	1.81293e-06	1.65242	4.63675
ENSG00000264207	AC239868.3	antisense_RNA	-1.21831	3.08232e-06	9.21893	4.02979
ENSG00000253931	AC105118.1	antisense_RNA	2.36316	5.55053e-06	0.611193	5.11721
ENSG00000224738	AC099850.1	antisense_RNA	-1.00832	7.42071e-06	33.7072	17.355
ENSG00000228393	LINC01004	antisense_RNA	1.1495	1.02495e-05	10.65	25.6335
ENSG00000272056	AC013472.3	antisense_RNA	2.16783	1.9764e-05	0.630645	4.40319
ENSG00000256897	AC018410.2	antisense_RNA	2.43237	2.34426e-05	0.372752	4.23348
ENSG00000272240	AC004908.1	antisense_RNA	1.76148	2.83646e-05	2.58688	10.8324
ENSG00000255120	OVOL1-AS1	antisense_RNA	2.28899	3.23156e-05	0.611771	5.46444
ENSG00000281501	AC104662.3	antisense_RNA	-1.02897	4.0262e-05	17.4527	8.90108
ENSG00000256940	AP001453.2	antisense_RNA	1.01277	4.09343e-05	25.7455	55.9545
ENSG00000267342	AC087289.2	antisense_RNA	1.66979	7.62808e-05	0.684301	2.69643
ENSG00000266456	AP001178.3	antisense_RNA	1.93185	8.67744e-05	0.26947	1.36404
ENSG00000228487	AL450263.1	antisense_RNA	-2.39846	8.79665e-05	4.53024	0.424211
ENSG00000231607	DLEU2	antisense_RNA	-1.10558	9.23748e-05	6.15777	2.88192
ENSG00000228363	AC015971.1	antisense_RNA	1.54824	0.000101766	0.801228	2.80941
ENSG00000272589	ZSWIM8-AS1	antisense_RNA	1.46271	0.000102526	0.972264	3.20507
ENSG00000268403	AC132192.2	antisense_RNA	1.40091	0.00010734	2.02476	6.01582
ENSG00000283907	AD000090.1	antisense_RNA	1.82859	0.000110991	5622.58	25436.8
ENSG00000250132	AC004803.1	antisense_RNA	-1.04992	0.000118112	4.78661	2.34899
ENSG00000227896	AL731569.1	antisense_RNA	1.52044	0.000123089	0.458676	1.55086
ENSG00000260285	AL133367.1	antisense_RNA	1.04521	0.000127985	1.41173	3.13775
ENSG00000203362	AL355802.1	antisense_RNA	1.48866	0.000143647	1.13702	3.75082
ENSG00000269091	AC010624.3	antisense_RNA	2.36314	0.000171799	0.155221	2.64629
ENSG00000247809	NR2F2-AS1	antisense_RNA	-1.91034	0.000195305	3.34892	0.6798
ENSG00000280213	UCKL1-AS1	antisense_RNA	1.48625	0.00028022	0.944237	3.06572
ENSG00000281376	ABALON	antisense_RNA	1.33855	0.000289202	0.694257	1.9772
ENSG00000255050	AC067930.5	antisense_RNA	1.10081	0.000297644	3.74777	8.64317
ENSG00000260719	AC009133.3	antisense_RNA	1.89266	0.000326502	0.210514	1.1254
ENSG00000236234	AC091132.2	antisense_RNA	2.34422	0.000337229	0.0552467	1.34759
ENSG00000234997	AC016745.1	antisense_RNA	1.46855	0.000395472	3.6455	11.8946
ENSG00000258949	AL049870.3	antisense_RNA	1.72233	0.000401018	4.77696	20.4316
ENSG00000231187	AL356056.2	antisense_RNA	1.19914	0.000419164	4.97579	12.7179
ENSG00000253930	TNFRSF10A-AS1	antisense_RNA	1.13023	0.000453504	4.40876	10.6662
ENSG00000267131	AC005746.2	antisense_RNA	-1.22084	0.000488098	16.6623	7.02165
ENSG00000267493	CIRBP-AS1	antisense_RNA	1.09323	0.000570701	3.54195	8.40345
ENSG00000233930	KRTAP5-AS1	antisense_RNA	1.0067	0.000822735	5.49916	11.7534
ENSG00000232725	U52111.1	antisense_RNA	1.76736	0.000829864	3.69538	18.4596
ENSG00000269984	AC078795.1	antisense_RNA	1.21755	0.000862887	0.517154	1.34505
ENSG00000237512	UNC5B-AS1	antisense_RNA	2.20604	0.00100931	0	1.4205
ENSG00000277496	AL357033.4	antisense_RNA	1.22049	0.00101874	0.733071	1.94714
ENSG00000248019	FAM13A-AS1	antisense_RNA	-1.08983	0.00125174	1.28889	0.602452
ENSG00000261762	AC027228.2	antisense_RNA	-1.00123	0.00133227	2.98766	1.52814
ENSG00000232656	IDI2-AS1	antisense_RNA	1.3567	0.00174151	1.61092	4.8769
ENSG00000228028	AC069257.1	antisense_RNA	1.6346	0.00178229	36.8667	155.533
ENSG00000267265	AC011476.3	antisense_RNA	1.37331	0.00194648	3.42435	10.2502
ENSG00000276523	AC025287.3	antisense_RNA	1.54917	0.0023881	1.88191	7.15523
ENSG00000203601	LINC00970	antisense_RNA	1.63083	0.00253899	0.460587	1.93898
ENSG00000237781	AL356356.1	antisense_RNA	1.81496	0.00262989	0.487602	2.96707
ENSG00000251414	AC138956.2	antisense_RNA	1.43789	0.00336936	2.09782	6.9635
ENSG00000263466	AC006441.1	antisense_RNA	1.93382	0.00370705	0.311649	3.39068
ENSG00000258938	AL162311.3	antisense_RNA	1.17142	0.00387196	0.417884	1.05742
ENSG00000272345	AL031775.1	antisense_RNA	1.56427	0.00395538	0.582488	2.31532
ENSG00000272145	NFYC-AS1	antisense_RNA	1.19973	0.00413661	1.1908	3.15567
ENSG00000267344	AC003070.1	antisense_RNA	1.2788	0.00491339	3.15621	9.1221
ENSG00000272457	AC113194.1	antisense_RNA	1.90399	0.00519167	0	1.59331
ENSG00000261118	AC092123.1	antisense_RNA	1.46929	0.00551355	2.52829	9.39092
ENSG00000250240	AC008840.1	antisense_RNA	-1.63571	0.00621964	1.98431	0.462727
ENSG00000234693	AL353653.1	antisense_RNA	1.87368	0.00655761	0.0560973	1.25454
ENSG00000224251	AL391427.1	antisense_RNA	-1.87195	0.0066267	2.85206	0.146456
ENSG00000261235	AC092142.1	antisense_RNA	-1.52289	0.00675277	2.74866	0.762157
ENSG00000229915	AC016999.1	antisense_RNA	1.85319	0.00721827	0.119934	2.15663
ENSG00000181097	AC105219.1	antisense_RNA	1.024	0.0076732	0.699802	1.57967
ENSG00000273402	AC004908.3	antisense_RNA	1.51189	0.00827268	0.758532	3.09784
ENSG00000231731	AC010976.1	antisense_RNA	1.23401	0.00844786	2.49232	7.01232
ENSG00000265943	AC090912.1	antisense_RNA	-1.80379	0.00925519	1.21878	0.0854043
ENSG00000267348	AC011489.1	antisense_RNA	1.264	0.00990661	1.46351	4.21258
ENSG00000258424	AL512791.1	antisense_RNA	1.28392	0.00998689	10.1949	31.2987
ENSG00000265511	AC020558.2	antisense_RNA	-1.5915	0.0107481	1.67268	0.373401
ENSG00000260228	AC009119.1	antisense_RNA	-1.18263	0.0114565	9.12991	3.74193
ENSG00000272870	AC097534.2	antisense_RNA	-1.57767	0.0122246	1.34967	0.323196
ENSG00000276317	AL357033.3	antisense_RNA	1.42815	0.0124906	0.857294	3.18909
ENSG00000271335	AL117336.3	antisense_RNA	1.11768	0.0126806	1.48532	3.80215
ENSG00000267033	AC020911.1	antisense_RNA	1.42997	0.0130488	0.968	3.56821
ENSG00000233429	HOTAIRM1	antisense_RNA	1.03776	0.0131602	6.50599	15.114
ENSG00000227603	AL583839.1	antisense_RNA	1.52731	0.0133607	0.554287	2.46838
ENSG00000272173	U47924.2	antisense_RNA	1.14401	0.0138867	1.05044	2.73327
ENSG00000279529	AC008764.8	antisense_RNA	1.12829	0.0143985	0.698671	1.76158
ENSG00000272181	AC012557.2	antisense_RNA	1.49347	0.0153625	1.32389	5.79286
ENSG00000264235	AP005329.1	antisense_RNA	1.2929	0.0154694	0.724742	2.26312
ENSG00000253552	HOXA-AS2	antisense_RNA	1.59175	0.0155663	0.182831	1.04424
ENSG00000271366	AC002128.2	antisense_RNA	1.48875	0.016387	0.637368	2.79571
ENSG00000266445	AC124287.1	antisense_RNA	1.60594	0.017056	0.185247	1.14171
ENSG00000260879	AL359258.2	antisense_RNA	-1.04943	0.0195637	2.39891	1.13254
ENSG00000274227	AC073575.2	antisense_RNA	1.0239	0.0203813	3.01813	6.92336
ENSG00000223776	LGALS8-AS1	antisense_RNA	1.22632	0.021014	0.363215	1.05135
ENSG00000224969	AL645608.2	antisense_RNA	1.32837	0.0220804	1.44293	4.83694
ENSG00000224515	AL590385.1	antisense_RNA	1.55719	0.0239473	0.370736	2.44914
ENSG00000227258	SMIM2-AS1	antisense_RNA	-1.33623	0.0246575	3.45296	1.1349
ENSG00000267270	PARD6G-AS1	antisense_RNA	1.21334	0.0263443	0.601735	1.75223
ENSG00000226904	AL353608.2	antisense_RNA	1.39793	0.0278398	2.50838	10.5521
ENSG00000183562	AC131971.1	antisense_RNA	1.04174	0.0296263	0.585798	1.3841
ENSG00000273174	AC108673.2	antisense_RNA	1.32433	0.0299475	0.826686	2.92083
ENSG00000230798	FOXD3-AS1	antisense_RNA	1.21646	0.0301389	1.00124	3.01202
ENSG00000265678	AC129510.1	antisense_RNA	-1.31313	0.0315491	2.64421	0.838049
ENSG00000259376	AC090907.1	antisense_RNA	-1.48021	0.0319742	1.026	0
ENSG00000264672	SEPT4-AS1	antisense_RNA	-1.15882	0.0323064	2.76667	1.10748
ENSG00000235245	AL360181.2	antisense_RNA	1.0418	0.0324048	2.06038	4.94837
ENSG00000226803	AL136311.1	antisense_RNA	1.22406	0.0324413	1.03081	3.18477
ENSG00000272540	AL662797.3	antisense_RNA	-1.19547	0.0326658	2.23799	0.861954
ENSG00000259343	TMC3-AS1	antisense_RNA	-1.40837	0.032786	1.49075	0.469368
ENSG00000263823	AC009831.1	antisense_RNA	1.04227	0.0331748	0.475364	1.13882
ENSG00000267128	RNF157-AS1	antisense_RNA	1.31955	0.0338271	0.412182	1.32783
ENSG00000225806	AL121917.1	antisense_RNA	1.41478	0.0348783	0.428512	1.95058
ENSG00000223356	AL590666.1	antisense_RNA	1.50955	0.0352979	0.204234	2.05123
ENSG00000268108	AC008687.2	antisense_RNA	1.49697	0.0365255	0.0797543	1.20093
ENSG00000270681	AC095055.1	antisense_RNA	1.24951	0.0375685	0.33066	1.08088
ENSG00000259442	AC105339.2	antisense_RNA	1.24904	0.0382619	0.45468	1.49619
ENSG00000270110	AL353593.3	antisense_RNA	-1.36495	0.0388848	1.54099	0.391913
ENSG00000260442	ATP2A1-AS1	antisense_RNA	-1.20878	0.0391212	3.60275	1.31522
ENSG00000246339	EXTL3-AS1	antisense_RNA	1.11731	0.0396307	0.545885	1.45525
ENSG00000266903	AC243964.2	antisense_RNA	-1.02456	0.0398701	5.24224	2.38788
ENSG00000264769	AC145207.8	antisense_RNA	1.30347	0.0400635	0.723356	2.59882
ENSG00000267852	AC119396.2	antisense_RNA	1.46654	0.0410475	0.132211	2.17276
ENSG00000231233	CFAP58-AS1	antisense_RNA	-1.24118	0.04457	1.49139	0.499518
ENSG00000270751	FBXW7-AS1	antisense_RNA	1.427	0.0451343	0.0997097	2.0112
ENSG00000271895	AL109811.3	antisense_RNA	1.07537	0.0471993	0.890155	2.33219
ENSG00000250999	AC136604.3	antisense_RNA	1.29748	0.0479301	0.968672	3.43027
ENSG00000176912	TYMSOS	bidirectional_promoter_lncRNA	1.4522	3.33124e-05	2.31766	7.23809
ENSG00000211892	IGHG4	IG_C_gene	-1.80033	0.000231994	1.42384	0.341131
ENSG00000189275	LINC01164	lincRNA	4.36327	1.5949e-26	0.0490942	1.81973
ENSG00000260193	AL138781.1	lincRNA	3.40931	2.98706e-26	0.707551	9.48523
ENSG00000261087	AP003469.4	lincRNA	2.37251	2.46847e-17	0.592241	3.55349
ENSG00000187013	C17orf82	lincRNA	2.54857	1.81539e-16	0.829074	5.78282
ENSG00000230733	AC092171.2	lincRNA	1.23824	2.93595e-15	8.92001	22.3403
ENSG00000259527	LINC00052	lincRNA	-1.97827	7.72335e-15	8.61657	2.15762
ENSG00000258602	LINC01629	lincRNA	3.60072	9.62158e-15	0.397539	9.40425
ENSG00000275329	AL138781.2	lincRNA	2.38198	2.01889e-13	0.600452	3.82855
ENSG00000254416	AP000924.1	lincRNA	-1.47407	1.14586e-12	28.5011	10.4528
ENSG00000249346	LINC01016	lincRNA	-2.51981	1.52695e-12	3.62445	0.570914
ENSG00000249364	AC112206.2	lincRNA	-3.74419	2.41607e-12	4.29615	0.100842
ENSG00000237864	LINC00322	lincRNA	2.59246	7.837e-11	0.894378	7.13389
ENSG00000227308	AC009502.1	lincRNA	-1.71509	6.88595e-09	66.6122	19.6894
ENSG00000225511	LINC00475	lincRNA	1.87352	9.91587e-09	6.06768	25.6714
ENSG00000259977	AL121578.3	lincRNA	-1.89307	2.94012e-08	9.21835	2.31317
ENSG00000276216	AC245014.3	lincRNA	2.47177	3.51579e-08	2.83784	22.878
ENSG00000245937	LINC01184	lincRNA	-1.19991	4.57321e-08	20.9915	9.32271
ENSG00000254337	AC083967.1	lincRNA	-2.55777	5.14419e-08	11.2855	1.46166
ENSG00000277476	AC005332.8	lincRNA	1.0284	7.12216e-08	4.63541	10.1125
ENSG00000248663	LINC00992	lincRNA	-1.51866	7.4486e-08	32.8485	11.4536
ENSG00000250337	LINC01021	lincRNA	2.30843	1.51836e-07	0.950305	6.03376
ENSG00000214650	AC073592.1	lincRNA	2.95415	2.03574e-07	0.0580763	1.24375
ENSG00000271882	AP001330.5	lincRNA	2.49007	4.48722e-07	1.72913	15.1619
ENSG00000213468	FIRRE	lincRNA	-1.77022	7.63992e-07	1.48196	0.408294
ENSG00000280800	FP671120.3	lincRNA	2.61287	9.02548e-07	254.252	2748.34
ENSG00000281181	FP236383.3	lincRNA	2.61276	9.07691e-07	254.236	2749
ENSG00000280614	FP236383.2	lincRNA	2.61276	9.07691e-07	254.244	2749.13
ENSG00000267374	AC016205.1	lincRNA	-2.20818	1.1796e-06	1.1222	0.194999
ENSG00000283078	AL137077.2	lincRNA	1.47821	1.25534e-06	1.17545	3.67592
ENSG00000277159	AL139384.2	lincRNA	1.34713	1.34445e-06	0.846632	2.33735
ENSG00000258413	AL158801.2	lincRNA	2.79181	2.08306e-06	0.189183	3.85776
ENSG00000264112	AC015813.1	lincRNA	1.17639	3.11601e-06	4.4924	11.2757
ENSG00000228526	MIR34AHG	lincRNA	1.46371	4.02673e-06	2.27304	6.87287
ENSG00000281383	FP671120.4	lincRNA	2.13807	4.24428e-06	0.793346	4.78765
ENSG00000250899	AC125807.2	lincRNA	-1.02103	4.61861e-06	4.98817	2.5062
ENSG00000237248	LINC00987	lincRNA	-1.68521	1.13829e-05	1.30282	0.360823
ENSG00000224008	LINC01441	lincRNA	-1.89505	1.31212e-05	1.22252	0.277106
ENSG00000233901	LINC01503	lincRNA	1.02571	1.618e-05	7.90047	17.3667
ENSG00000178977	LINC00324	lincRNA	1.92205	1.96787e-05	0.217512	1.06459
ENSG00000275198	AL512791.2	lincRNA	1.31736	3.14208e-05	0.378767	1.06244
ENSG00000226453	LINC02542	lincRNA	-2.51468	3.14741e-05	1.6054	0.117438
ENSG00000257261	AC008014.1	lincRNA	-1.52908	3.15312e-05	13.9116	4.5915
ENSG00000277147	LINC00869	lincRNA	-1.20296	3.22417e-05	14.6127	6.44202
ENSG00000234944	AL365199.1	lincRNA	1.85812	3.4328e-05	0.279321	1.30065
ENSG00000271788	AC008875.1	lincRNA	2.36687	5.815e-05	0.207758	2.44535
ENSG00000274265	AC245297.3	lincRNA	-1.54008	7.52815e-05	6.11544	1.96823
ENSG00000274414	AL121772.1	lincRNA	1.47086	8.29306e-05	0.638534	2.07439
ENSG00000267898	AC026803.2	lincRNA	2.17643	9.4046e-05	0.316342	2.47115
ENSG00000223872	AC006372.1	lincRNA	-2.32793	9.52895e-05	3.04946	0.297711
ENSG00000237807	AC022034.2	lincRNA	1.21585	0.000123131	0.819619	2.07997
ENSG00000272622	AC010735.2	lincRNA	-1.20842	0.000136586	12.6201	5.3745
ENSG00000273335	AP005432.2	lincRNA	2.02772	0.000156154	0.615819	3.82682
ENSG00000263990	AC004253.1	lincRNA	2.13364	0.000175385	0.68286	5.20732
ENSG00000225411	CR786580.1	lincRNA	1.4871	0.000185826	0.392347	1.33392
ENSG00000236039	AC019117.1	lincRNA	-1.8413	0.000191543	3.0578	0.696907
ENSG00000265750	AC090772.3	lincRNA	2.00247	0.000193926	0.585336	3.57267
ENSG00000224934	AL391684.1	lincRNA	1.79446	0.000206006	0.324635	1.50037
ENSG00000272933	AL391121.1	lincRNA	1.98316	0.000258587	0.176792	1.10636
ENSG00000242741	LINC02005	lincRNA	-2.0661	0.000259378	2.00994	0.312993
ENSG00000266904	LINC00663	lincRNA	1.65158	0.000266165	0.899961	3.50721
ENSG00000234840	LINC01239	lincRNA	-1.42676	0.000322904	1.43736	0.506064
ENSG00000259673	IQCH-AS1	lincRNA	-1.03396	0.00039478	4.39561	2.16482
ENSG00000253768	AC008663.1	lincRNA	-1.05958	0.000414405	41.5099	20.0967
ENSG00000272142	AL359643.3	lincRNA	-1.22223	0.000426044	5.51696	2.30397
ENSG00000259306	AC020891.2	lincRNA	-2.04629	0.000534682	1.75762	0.251447
ENSG00000179082	C9orf106	lincRNA	1.53059	0.000572659	0.638317	2.25603
ENSG00000262094	AC139099.1	lincRNA	1.08857	0.000621499	3.37584	7.91915
ENSG00000230658	KLHL7-AS1	lincRNA	1.13192	0.00065433	0.689814	1.68151
ENSG00000236117	LINC01639	lincRNA	-1.48795	0.000668454	5.57155	1.82368
ENSG00000253154	AC100801.1	lincRNA	-1.86449	0.000686958	6.4562	1.34055
ENSG00000276073	AL034549.2	lincRNA	1.1337	0.000699401	0.630527	1.50948
ENSG00000260804	LINC01963	lincRNA	-1.00989	0.000713871	2.52757	1.27806
ENSG00000236204	LINC01376	lincRNA	-1.47586	0.000727633	3.1957	1.06665
ENSG00000263126	AC040162.3	lincRNA	1.0398	0.000788556	0.773129	1.69664
ENSG00000272755	AC245297.2	lincRNA	-1.93057	0.000868234	3.72777	0.661508
ENSG00000223808	AC044784.1	lincRNA	-1.14139	0.00117785	10.2046	4.56348
ENSG00000229178	AC233280.1	lincRNA	1.39381	0.00120045	0.607652	1.88194
ENSG00000263718	AC068594.1	lincRNA	2.11324	0.00122082	0.140327	1.90224
ENSG00000279607	AL358613.2	lincRNA	1.71971	0.00122857	1.0401	4.76535
ENSG00000254343	AC091563.1	lincRNA	-2.16493	0.00129128	1.59024	0
ENSG00000279094	LINC01670	lincRNA	-1.10423	0.00141059	6.96655	3.22615
ENSG00000242622	AC092910.3	lincRNA	1.25988	0.00143609	3.90905	10.6842
ENSG00000242190	AC017015.2	lincRNA	2.13031	0.00149438	0.147868	3.86984
ENSG00000260239	LINC02533	lincRNA	1.16755	0.00174522	0.59002	1.47209
ENSG00000274925	AC008741.2	lincRNA	1.1373	0.00190333	1.71775	4.17801
ENSG00000236140	AC245014.1	lincRNA	2.06296	0.00219893	0.161417	3.7399
ENSG00000272563	AC016745.2	lincRNA	1.54251	0.00233725	0.266924	1.0073
ENSG00000246526	LINC002481	lincRNA	1.24741	0.00236338	0.710112	1.94316
ENSG00000248242	AC004053.1	lincRNA	-2.04787	0.00249856	1.21845	0
ENSG00000225768	AL161646.1	lincRNA	-1.44918	0.00250191	2.04502	0.649799
ENSG00000280303	AC067931.2	lincRNA	1.24973	0.00262989	0.458315	1.2617
ENSG00000260563	AC132872.1	lincRNA	1.16305	0.00277029	1.55221	3.92304
ENSG00000259779	LINC01922	lincRNA	1.69876	0.00280588	0.482492	2.3169
ENSG00000275964	AL355001.2	lincRNA	1.02279	0.00303822	1.70529	3.83208
ENSG00000238113	LINC01410	lincRNA	1.01968	0.0032609	4.48305	10.0655
ENSG00000248373	AC096577.1	lincRNA	-1.66784	0.00349714	8.62881	2.0285
ENSG00000232638	AL390294.1	lincRNA	-1.02114	0.00353215	26.4932	12.7867
ENSG00000267338	AP000365.1	lincRNA	1.82205	0.00371074	0.422914	2.89093
ENSG00000276851	AC002401.4	lincRNA	1.97312	0.00371256	0	1.10159
ENSG00000223685	LINC00571	lincRNA	-1.96129	0.00394452	1.57646	0.0961907
ENSG00000278903	CU633906.2	lincRNA	-1.61711	0.00405242	3.19756	0.83581
ENSG00000224635	AL391095.1	lincRNA	1.38813	0.00414838	0.398333	1.31348
ENSG00000274292	AC084018.2	lincRNA	1.06267	0.0043437	0.750345	1.77577
ENSG00000226674	TEX41	lincRNA	1.87548	0.00434874	0.40694	4.04663
ENSG00000262801	U91319.1	lincRNA	-1.89328	0.00437974	1.14983	0.130735
ENSG00000277938	AL035252.3	lincRNA	1.20455	0.00458624	0.412068	1.13308
ENSG00000212766	EWSAT1	lincRNA	-1.53356	0.00501321	2.38658	0.672791
ENSG00000235052	AL021154.1	lincRNA	1.46116	0.00578693	1.68502	6.19693
ENSG00000278878	CU638689.1	lincRNA	-1.14915	0.0058062	5.47022	2.38624
ENSG00000273759	AL117379.1	lincRNA	1.52191	0.005952	1.12073	4.44257
ENSG00000240859	AC093627.4	lincRNA	1.1044	0.00619655	0.757064	1.82684
ENSG00000274251	AP003419.3	lincRNA	1.69994	0.00781748	0.46456	2.74828
ENSG00000260257	AL035071.1	lincRNA	1.19216	0.00861079	0.416779	1.13227
ENSG00000251129	LINC02506	lincRNA	-1.73473	0.00920999	1.23875	0.191309
ENSG00000228340	MIR646HG	lincRNA	1.52609	0.0102524	0.274066	1.15169
ENSG00000226067	LINC00623	lincRNA	-1.00374	0.0124126	5.6495	2.78159
ENSG00000268615	AL353803.5	lincRNA	1.39403	0.0129505	7.57335	27.3612
ENSG00000275799	AP001059.2	lincRNA	1.73382	0.0129563	0.170513	2.28993
ENSG00000233967	AL359715.2	lincRNA	-1.6384	0.0148581	1.73982	0.283187
ENSG00000278238	AL359513.1	lincRNA	1.05461	0.015119	3.13395	7.5197
ENSG00000260911	AC135050.3	lincRNA	1.32526	0.0155175	1.74885	5.78069
ENSG00000268287	AC008687.3	lincRNA	1.65178	0.0157538	0.238982	1.75895
ENSG00000245750	DRAIC	lincRNA	-1.25657	0.0158734	2.18157	0.81046
ENSG00000259240	MIR4713HG	lincRNA	-1.54189	0.0164239	2.21222	0.523923
ENSG00000260805	AC092803.2	lincRNA	1.04359	0.0188005	0.536883	1.29284
ENSG00000231028	LINC00271	lincRNA	-1.0755	0.0203813	3.3608	1.50786
ENSG00000261187	AC079322.1	lincRNA	1.29141	0.021854	0.590966	1.8702
ENSG00000272275	AC092687.3	lincRNA	-1.35255	0.0242126	5.03024	1.53182
ENSG00000249815	AC004704.1	lincRNA	-1.19855	0.0249074	3.40331	1.29822
ENSG00000273366	Z83851.2	lincRNA	-1.35195	0.0256058	2.0471	0.639297
ENSG00000234546	LINC01759	lincRNA	1.01784	0.0275988	1.14765	2.65496
ENSG00000284668	AL805961.1	lincRNA	1.29668	0.0286218	0.578517	1.99325
ENSG00000249599	BMPR1B-AS1	lincRNA	-1.53119	0.0287636	1.84218	0.297415
ENSG00000281641	SAMD12-AS1	lincRNA	-1.46981	0.0334524	1.09951	0.222477
ENSG00000272482	AC254633.1	lincRNA	1.42083	0.0336594	1.15384	5.29933
ENSG00000273454	AC112503.2	lincRNA	1.39852	0.0350388	0.554289	2.38346
ENSG00000282602	Z82244.2	lincRNA	1.47003	0.0384532	0.0524913	1.25494
ENSG00000272334	AC011816.2	lincRNA	1.47784	0.0392006	0.0708513	1.04108
ENSG00000253161	LINC01605	lincRNA	-1.46575	0.0393813	1.11489	0.188429
ENSG00000262202	AC007952.4	lincRNA	1.46719	0.0400635	0.145638	1.08996
ENSG00000228634	AL136115.1	lincRNA	1.37488	0.0422381	0.548317	2.44331
ENSG00000236833	AC024560.1	lincRNA	1.0075	0.0425499	0.514069	1.22042
ENSG00000270001	AL121894.2	lincRNA	1.29727	0.0427362	0.800636	2.88106
ENSG00000230423	AL731684.2	lincRNA	1.45327	0.0435609	0.379195	3.33012
ENSG00000233060	AC016700.3	lincRNA	1.43423	0.0468259	0.243826	1.91681
ENSG00000273472	AC096733.2	lincRNA	1.14147	0.0476706	0.375842	1.00987
ENSG00000282851	BISPR	lincRNA	1.08523	0.0486577	0.59131	1.54877
ENSG00000272081	AC008972.2	lincRNA	1.35666	0.0494477	0.536399	2.37636
ENSG00000264175	MIR3189	miRNA	2.35256	2.87849e-08	14.8359	100.526
ENSG00000266643	MIR3677	miRNA	1.90018	0.00568997	0.88433	19.2634
ENSG00000264425	MIR4653	miRNA	1.03675	0.0125349	38.7835	89.5855
ENSG00000208028	MIR616	miRNA	1.30237	0.0220477	10.5593	34.4022
ENSG00000266124	MIR5587	miRNA	1.49587	0.0326725	4.13717	25.872
ENSG00000266235	MIR3176	miRNA	1.4299	0.0457706	2.5269	16.8344
ENSG00000201684	RN7SKP239	misc_RNA	2.11316	6.93995e-06	4.66888	28.0519
ENSG00000252915	Y_RNA	misc_RNA	2.04222	2.34426e-05	10.3639	61.0452
ENSG00000276168	RN7SL1	misc_RNA	-1.33991	3.5393e-05	83.9884	31.9567
ENSG00000223254	Y_RNA	misc_RNA	2.11805	0.00169172	0	10.5348
ENSG00000239542	RN7SL399P	misc_RNA	2.00344	0.00248657	0.638107	8.00733
ENSG00000242341	RN7SL646P	misc_RNA	1.60998	0.0174767	0.89958	6.30113
ENSG00000252316	RNY4	misc_RNA	1.54621	0.0272992	1.82156	14.0524
ENSG00000271986	RN7SL827P	misc_RNA	1.52401	0.0273086	0	3.03049
ENSG00000199471	Y_RNA	misc_RNA	1.48645	0.0379	0.580757	8.91004
ENSG00000265386	RN7SL219P	misc_RNA	1.29825	0.0385122	3.20972	11.1201
ENSG00000210082	MT-RNR2	Mt_rRNA	1.22376	1.39987e-08	5952.7	15226
ENSG00000211459	MT-RNR1	Mt_rRNA	1.30486	0.00326296	1399.91	4241.29
ENSG00000282977	PCBP2-OT1	non_coding	1.33125	0.00423203	1.89014	5.75074
ENSG00000256664	AC025423.2	processed_pseudogene	1.76014	1.97971e-20	30.5392	111.931
ENSG00000230638	AL445933.1	processed_pseudogene	-3.68456	1.40666e-17	1.87106	0.0940857
ENSG00000230280	HNRNPA1P59	processed_pseudogene	2.38564	4.40778e-13	1.76728	11.088
ENSG00000217648	AL136116.3	processed_pseudogene	-3.22117	2.29305e-11	2.94628	0.188662
ENSG00000269540	AC010624.4	processed_pseudogene	3.76905	8.01574e-11	0.0128162	1.53695
ENSG00000235354	RPS29P16	processed_pseudogene	2.98939	7.09548e-10	17.0811	229.086
ENSG00000225840	AC010970.1	processed_pseudogene	2.6566	2.36424e-07	80.7922	854.899
ENSG00000251485	AC068134.3	processed_pseudogene	-2.65339	1.31743e-06	2.28401	0.208293
ENSG00000188985	DHFRP1	processed_pseudogene	-1.26979	5.41163e-05	30.5608	12.2461
ENSG00000234964	FABP5P7	processed_pseudogene	-1.65062	8.41215e-05	18.2205	5.3368
ENSG00000264743	DPRXP4	processed_pseudogene	2.43117	0.000103963	0.141813	2.61842
ENSG00000243225	AC007686.1	processed_pseudogene	2.50804	0.000118919	0.049341	2.95009
ENSG00000242299	AC073861.1	processed_pseudogene	1.82044	0.000147331	1.88205	8.80961
ENSG00000230987	AL359976.1	processed_pseudogene	1.14532	0.000190829	0.592008	1.42433
ENSG00000213970	AC006122.1	processed_pseudogene	2.35102	0.000366161	0.0718847	2.75524
ENSG00000213385	AC105052.2	processed_pseudogene	1.27331	0.000518612	2.92897	8.28768
ENSG00000244270	AL139099.1	processed_pseudogene	1.39988	0.000671774	7.85134	24.7624
ENSG00000277290	AC136475.10	processed_pseudogene	1.72752	0.00164481	2.10796	10.1996
ENSG00000275339	Z99129.1	processed_pseudogene	2.0091	0.00279261	0.580918	9.58747
ENSG00000268903	AL627309.7	processed_pseudogene	1.61222	0.00362313	0.829266	3.37124
ENSG00000233892	AL671855.1	processed_pseudogene	1.61865	0.00396227	0.286456	1.25732
ENSG00000230224	PHBP9	processed_pseudogene	1.15807	0.00397171	1.61755	4.1043
ENSG00000254909	AP003392.2	processed_pseudogene	1.13617	0.00508127	31.2994	77.95
ENSG00000229417	NPM1P25	processed_pseudogene	1.74087	0.00548145	0.224697	1.34482
ENSG00000229097	CALM2P2	processed_pseudogene	1.21455	0.00563694	4.71988	12.5838
ENSG00000240970	RPL23AP64	processed_pseudogene	1.21959	0.0121024	3.51112	9.85987
ENSG00000256678	AC025423.3	processed_pseudogene	1.74846	0.0121439	0.111909	1.70445
ENSG00000123009	NME2P1	processed_pseudogene	1.7021	0.01324	0.345284	3.26868
ENSG00000220563	PKMP3	processed_pseudogene	1.54434	0.0147497	0.351686	1.72937
ENSG00000256361	AC027544.1	processed_pseudogene	1.67334	0.0148335	0	1.68248
ENSG00000250995	AL391280.1	processed_pseudogene	1.46152	0.0196581	0.355771	1.45865
ENSG00000124097	HMGB1P1	processed_pseudogene	-1.28174	0.0222489	2.77064	0.9453
ENSG00000240898	AC132942.1	processed_pseudogene	1.25951	0.0226415	1.77166	5.44208
ENSG00000213542	AC007000.1	processed_pseudogene	1.46727	0.0238261	0.285384	1.37514
ENSG00000228816	AK3P5	processed_pseudogene	1.54486	0.0302722	0.160062	2.07561
ENSG00000218631	AL117344.1	processed_pseudogene	1.47065	0.0308731	0.300985	1.54862
ENSG00000185296	AC026785.1	processed_pseudogene	1.14161	0.0382619	1.35376	3.81023
ENSG00000241984	RPL7AP2	processed_pseudogene	1.47169	0.0386752	0.176525	1.17887
ENSG00000248971	KRT8P46	processed_pseudogene	-1.13842	0.0389025	1.02079	0.403676
ENSG00000271580	AL583832.1	processed_pseudogene	1.13867	0.0475608	0.780755	2.14095
ENSG00000243431	RPL5P30	processed_pseudogene	1.31871	0.0486974	0.265381	1.03362
ENSG00000234685	NUS1P2	processed_pseudogene	-1.0816	0.0495987	1.76013	0.743034
ENSG00000271894	AC007744.1	processed_transcript	-3.90138	1.1704e-17	1.83375	0.0701027
ENSG00000227195	MIR663AHG	processed_transcript	3.32541	1.92856e-12	0.557725	10.1653
ENSG00000241472	PTPRG-AS1	processed_transcript	-1.50939	3.25974e-11	12.2224	4.31363
ENSG00000274272	AC069281.2	processed_transcript	1.55464	3.56176e-10	1.30548	4.20631
ENSG00000176124	DLEU1	processed_transcript	-1.39981	2.06191e-09	19.3201	7.42245
ENSG00000261253	AC137932.2	processed_transcript	2.92204	3.08994e-08	0.141128	2.17525
ENSG00000231419	LINC00689	processed_transcript	1.52152	2.68596e-07	0.591574	1.859
ENSG00000241014	AC114490.1	processed_transcript	1.6229	3.64826e-07	0.661075	2.29065
ENSG00000272808	AC015712.6	processed_transcript	1.15804	2.96245e-06	7.63879	18.2583
ENSG00000271880	AGAP11	processed_transcript	1.52975	4.89368e-06	0.493292	1.60064
ENSG00000261659	Z92544.2	processed_transcript	1.73962	5.9738e-06	0.291255	1.14024
ENSG00000214049	UCA1	processed_transcript	1.70955	1.22308e-05	0.898708	3.5164
ENSG00000255794	RMST	processed_transcript	-2.25047	9.39898e-05	1.20084	0.139391
ENSG00000267757	EML2-AS1	processed_transcript	1.56901	0.000275177	1.19365	4.40384
ENSG00000261553	AL137782.1	processed_transcript	-1.5882	0.0010291	1.18364	0.352764
ENSG00000253125	AC055854.1	processed_transcript	-1.42131	0.00121093	5.66808	1.93448
ENSG00000214922	HLA-F-AS1	processed_transcript	1.05809	0.00368237	2.28197	5.31489
ENSG00000229956	ZRANB2-AS2	processed_transcript	-1.91482	0.00421606	2.17708	0.319158
ENSG00000243069	ARHGEF26-AS1	processed_transcript	-1.28501	0.0047606	2.5645	0.967926
ENSG00000271816	BMS1P4	processed_transcript	1.06361	0.00535741	2.05718	4.76414
ENSG00000203804	ADAMTSL4-AS1	processed_transcript	1.59188	0.0061425	0.4062	1.69119
ENSG00000272679	AL355987.2	processed_transcript	-1.6557	0.0158706	1.04391	2.66026e-06
ENSG00000240086	AC128689.1	processed_transcript	-1.17601	0.0168292	4.5472	1.86913
ENSG00000281195	AC007878.1	processed_transcript	1.01815	0.0417622	0.682814	1.58267
ENSG00000224376	AC017104.1	processed_transcript	-1.30185	0.0448834	1.03702	0.319914
ENSG00000215417	MIR17HG	processed_transcript	-1.1281	0.0473281	1.37839	0.534854
ENSG00000026103	FAS	protein_coding	4.12769	9.07448e-175	5.03879	96.2012
ENSG00000115129	TP53I3	protein_coding	3.75831	7.97509e-164	20.9384	307.214
ENSG00000183098	GPC6	protein_coding	-4.9303	2.11705e-140	19.4688	0.599017
ENSG00000161513	FDXR	protein_coding	3.66909	6.54093e-130	8.76377	121.971
ENSG00000163071	SPATA18	protein_coding	3.10317	2.86184e-105	3.90939	36.3755
ENSG00000129682	FGF13	protein_coding	-4.00384	5.22812e-105	15.5821	0.954067
ENSG00000081803	CADPS2	protein_coding	-4.20838	2.43764e-93	17.1385	0.88592
ENSG00000206075	SERPINB5	protein_coding	4.65831	6.09738e-91	0.834898	24.6623
ENSG00000172915	NBEA	protein_coding	-4.33735	5.21413e-89	4.53047	0.210797
ENSG00000138271	GPR87	protein_coding	2.95865	1.24471e-88	7.41148	62.2545
ENSG00000080546	SESN1	protein_coding	2.73757	8.81788e-87	8.83033	63.3239
ENSG00000187720	THSD4	protein_coding	-3.54208	3.87452e-86	18.9761	1.6317
ENSG00000124762	CDKN1A	protein_coding	2.69117	5.65912e-78	114.18	791.409
ENSG00000069812	HES2	protein_coding	4.57042	4.26572e-77	0.342242	9.33476
ENSG00000049323	LTBP1	protein_coding	-3.99298	4.71043e-77	9.47464	0.56991
ENSG00000173535	TNFRSF10C	protein_coding	3.17198	7.66888e-77	5.0802	50.6146
ENSG00000124067	SLC12A4	protein_coding	3.38075	6.60428e-74	3.48458	40.4403
ENSG00000151276	MAGI1	protein_coding	-3.96261	2.44861e-71	12.4292	0.747953
ENSG00000119630	PGF	protein_coding	4.97625	3.36595e-70	0.297279	12.3032
ENSG00000175592	FOSL1	protein_coding	3.18086	8.2274e-70	6.76154	67.5138
ENSG00000169862	CTNND2	protein_coding	-4.34262	9.18981e-69	17.2274	0.78498
ENSG00000120594	PLXDC2	protein_coding	-3.92469	2.71219e-66	5.22675	0.322599
ENSG00000132517	SLC52A1	protein_coding	3.98024	4.09827e-66	0.564496	10.3776
ENSG00000116717	GADD45A	protein_coding	2.84383	5.86443e-65	8.96881	70.353
ENSG00000131558	EXOC4	protein_coding	-3.21557	1.13103e-64	29.6728	3.22763
ENSG00000159388	BTG2	protein_coding	2.7207	2.26214e-64	26.6925	188.131
ENSG00000079819	EPB41L2	protein_coding	-2.4963	1.00296e-63	19.7372	3.55152
ENSG00000185352	HS6ST3	protein_coding	-4.70925	1.04523e-62	2.16611	0.0686566
ENSG00000242732	RTL5	protein_coding	2.80868	1.52821e-62	3.30224	25.4493
ENSG00000198589	LRBA	protein_coding	-3.19518	1.1302e-61	24.9699	2.676
ENSG00000064300	NGFR	protein_coding	4.18235	3.43515e-61	0.241595	5.37452
ENSG00000184205	TSPYL2	protein_coding	2.04377	1.41738e-60	29.012	127.32
ENSG00000130684	ZNF337	protein_coding	2.29623	2.07179e-60	12.0419	63.6345
ENSG00000133195	SLC39A11	protein_coding	-3.28434	2.59357e-59	21.1955	2.17172
ENSG00000170734	POLH	protein_coding	2.25905	3.77846e-59	6.46526	33.0197
ENSG00000133424	LARGE1	protein_coding	-4.25024	5.37262e-59	9.13458	0.468875
ENSG00000135679	MDM2	protein_coding	2.15359	1.37799e-58	72.1713	341.793
ENSG00000184220	CMSS1	protein_coding	-3.53496	2.65461e-58	46.0754	3.87782
ENSG00000173846	PLK3	protein_coding	2.33908	8.22179e-58	11.4755	62.4055
ENSG00000141682	PMAIP1	protein_coding	2.9841	1.96369e-56	4.18737	36.652
ENSG00000197442	MAP3K5	protein_coding	-2.49171	5.51704e-56	9.23446	1.65541
ENSG00000123104	ITPR2	protein_coding	-3.16544	1.26715e-54	5.91738	0.631344
ENSG00000144036	EXOC6B	protein_coding	-2.69669	1.27035e-54	14.5492	2.23117
ENSG00000261115	TMEM178B	protein_coding	-4.34325	8.44055e-54	2.40693	0.114591
ENSG00000167992	VWCE	protein_coding	3.75626	8.78113e-54	0.622021	9.9604
ENSG00000112699	GMDS	protein_coding	-3.64241	1.0508e-53	32.5674	2.4904
ENSG00000078018	MAP2	protein_coding	-3.98336	1.05663e-53	6.29602	0.349091
ENSG00000042445	RETSAT	protein_coding	2.08316	1.09254e-53	25.6049	116.376
ENSG00000185420	SMYD3	protein_coding	-3.03071	4.91848e-53	26.5641	3.20375
ENSG00000169403	PTAFR	protein_coding	3.3149	6.72283e-53	1.59553	17.9561
ENSG00000011052	NME1-NME2	protein_coding	3.12296	9.09162e-53	12.1055	118.21
ENSG00000144045	DQX1	protein_coding	3.70291	2.52297e-52	0.634588	9.75868
ENSG00000179104	TMTC2	protein_coding	-3.93607	1.11199e-51	4.35399	0.260222
ENSG00000147202	DIAPH2	protein_coding	-4.26168	1.12438e-51	3.25961	0.15138
ENSG00000105650	PDE4C	protein_coding	3.48088	2.65224e-51	0.516509	6.70825
ENSG00000185052	SLC24A3	protein_coding	-4.74123	3.62761e-51	4.53946	0.135867
ENSG00000156110	ADK	protein_coding	-2.52504	3.78119e-51	113.957	20.0832
ENSG00000169855	ROBO1	protein_coding	-3.12511	1.07326e-50	17.6078	1.97418
ENSG00000171723	GPHN	protein_coding	-3.49849	1.11423e-50	23.6889	1.97145
ENSG00000164331	ANKRA2	protein_coding	2.66841	1.24488e-50	12.8606	89.8244
ENSG00000157985	AGAP1	protein_coding	-2.31741	2.97279e-50	25.1396	5.07732
ENSG00000147010	SH3KBP1	protein_coding	-3.31952	5.43814e-50	7.20995	0.707712
ENSG00000164938	TP53INP1	protein_coding	2.17575	7.49554e-50	31.9265	153.754
ENSG00000065413	ANKRD44	protein_coding	-4.215	8.05386e-50	7.10537	0.324593
ENSG00000140718	FTO	protein_coding	-2.77703	1.4851e-49	22.0213	3.15444
ENSG00000144724	PTPRG	protein_coding	-3.84764	7.40529e-48	3.27918	0.204051
ENSG00000197852	FAM212B	protein_coding	2.34166	1.08803e-47	3.79856	20.9157
ENSG00000172667	ZMAT3	protein_coding	2.20865	1.26757e-47	3.78098	18.6531
ENSG00000145451	GLRA3	protein_coding	-3.24871	2.21832e-47	7.7674	0.792373
ENSG00000163637	PRICKLE2	protein_coding	2.44338	6.38047e-47	5.45937	31.7735
ENSG00000130589	HELZ2	protein_coding	2.12803	1.00884e-46	8.9033	41.9852
ENSG00000114279	FGF12	protein_coding	-3.98786	1.4348e-46	10.4011	0.588698
ENSG00000175793	SFN	protein_coding	2.00011	2.04191e-46	54.4065	232.527
ENSG00000131080	EDA2R	protein_coding	2.36315	3.24297e-46	2.78903	15.5207
ENSG00000148498	PARD3	protein_coding	-2.49542	3.96109e-46	44.808	7.98149
ENSG00000168394	TAP1	protein_coding	1.87749	5.28616e-46	16.133	63.0575
ENSG00000154310	TNIK	protein_coding	-4.86925	5.38772e-46	2.33316	0.0566247
ENSG00000184178	SCFD2	protein_coding	-3.03957	2.96072e-45	9.77086	1.1616
ENSG00000182836	PLCXD3	protein_coding	-4.14743	3.15795e-45	1.6519	0.0806344
ENSG00000176658	MYO1D	protein_coding	-1.92848	5.42315e-45	22.4078	6.05953
ENSG00000132386	SERPINF1	protein_coding	2.54349	1.65821e-44	7.06813	45.0092
ENSG00000154217	PITPNC1	protein_coding	-3.11519	6.13131e-44	20.1682	2.27189
ENSG00000140464	PML	protein_coding	1.83295	7.36907e-44	11.24	42.6466
ENSG00000155974	GRIP1	protein_coding	-4.72708	1.37146e-43	9.20945	0.246389
ENSG00000182749	PAQR7	protein_coding	2.23458	8.14229e-43	2.69664	13.7234
ENSG00000100033	PRODH	protein_coding	2.62352	1.02598e-42	4.69707	31.7051
ENSG00000130821	SLC6A8	protein_coding	2.40701	1.51659e-41	6.70188	38.6258
ENSG00000120889	TNFRSF10B	protein_coding	1.76288	1.80203e-41	39.0692	139.99
ENSG00000177570	SAMD12	protein_coding	-2.56078	5.74457e-41	7.90054	1.32665
ENSG00000116514	RNF19B	protein_coding	1.97769	5.93167e-41	9.16188	38.7311
ENSG00000136378	ADAMTS7	protein_coding	3.79279	6.70707e-41	0.252097	4.27111
ENSG00000119522	DENND1A	protein_coding	-2.95384	6.76275e-41	10.5973	1.34217
ENSG00000005249	PRKAR2B	protein_coding	-2.49963	1.33277e-40	6.34977	1.11587
ENSG00000147044	CASK	protein_coding	-1.96487	3.91878e-40	30.7898	7.98991
ENSG00000145730	PAM	protein_coding	-2.84707	5.71842e-39	28.0432	3.86078
ENSG00000178105	DDX10	protein_coding	-2.14059	7.7245e-39	25.8262	5.96061
ENSG00000158019	BABAM2	protein_coding	-2.71744	9.60626e-39	42.5403	6.36407
ENSG00000197157	SND1	protein_coding	-2.45063	3.32393e-38	137.693	24.9883
ENSG00000162772	ATF3	protein_coding	2.1887	4.18617e-38	13.5061	66.8036
ENSG00000145982	FARS2	protein_coding	-3.56292	4.86776e-38	14.8265	1.1876
ENSG00000182197	EXT1	protein_coding	-3.36274	1.10529e-37	10.4843	0.966515
ENSG00000132549	VPS13B	protein_coding	-1.98386	2.21724e-37	10.7625	2.77961
ENSG00000148484	RSU1	protein_coding	-1.8479	2.3627e-37	57.85	16.5082
ENSG00000163590	PPM1L	protein_coding	-3.04372	2.53707e-37	3.29983	0.372757
ENSG00000124788	ATXN1	protein_coding	-2.49081	2.79395e-37	11.5588	2.05952
ENSG00000144535	DIS3L2	protein_coding	-2.61647	3.49961e-37	15.2103	2.42707
ENSG00000156299	TIAM1	protein_coding	-4.19274	5.85367e-37	2.55848	0.119309
ENSG00000151914	DST	protein_coding	-1.74481	7.23833e-37	39.66	12.1321
ENSG00000174307	PHLDA3	protein_coding	1.90329	7.23833e-37	43.2474	171.246
ENSG00000078804	TP53INP2	protein_coding	2.04372	8.72134e-37	9.17291	40.5964
ENSG00000172456	FGGY	protein_coding	-3.29352	2.52792e-36	12.2993	1.15656
ENSG00000064655	EYA2	protein_coding	-4.13333	2.58172e-36	4.28198	0.192914
ENSG00000134873	CLDN10	protein_coding	3.55413	4.38519e-36	0.402984	5.9062
ENSG00000101000	PROCR	protein_coding	2.15396	1.57167e-35	4.91763	23.6965
ENSG00000177595	PIDD1	protein_coding	2.34708	2.39703e-35	5.07609	28.2398
ENSG00000133216	EPHB2	protein_coding	-3.60966	2.59877e-35	2.88482	0.213355
ENSG00000115970	THADA	protein_coding	-1.80181	2.75908e-35	27.6372	8.13786
ENSG00000131374	TBC1D5	protein_coding	-2.84886	3.23789e-35	18.7591	2.44173
ENSG00000048392	RRM2B	protein_coding	1.78801	4.63832e-35	30.4748	111.659
ENSG00000106541	AGR2	protein_coding	-1.67375	4.76101e-35	852.015	276.588
ENSG00000155792	DEPTOR	protein_coding	-3.90406	5.46195e-35	5.40231	0.299097
ENSG00000145781	COMMD10	protein_coding	-2.23051	7.32317e-35	29.9322	6.44889
ENSG00000198873	GRK5	protein_coding	-3.83753	7.45488e-35	2.55494	0.151502
ENSG00000078237	TIGAR	protein_coding	1.8105	9.50512e-35	19.5566	73.2261
ENSG00000152229	PSTPIP2	protein_coding	2.05066	1.10949e-34	3.11077	13.759
ENSG00000185104	FAF1	protein_coding	-2.63495	1.17347e-34	72.9714	11.478
ENSG00000109452	INPP4B	protein_coding	-1.83255	1.31992e-34	78.0537	22.1464
ENSG00000181026	AEN	protein_coding	1.52085	1.45881e-34	56.9412	172.219
ENSG00000130766	SESN2	protein_coding	1.6097	1.45881e-34	17.0502	54.8734
ENSG00000182541	LIMK2	protein_coding	1.89935	1.72121e-34	11.8399	46.8619
ENSG00000054611	TBC1D22A	protein_coding	-2.40523	2.00717e-34	9.65019	1.81986
ENSG00000167632	TRAPPC9	protein_coding	-2.46039	2.58072e-34	12.5561	2.3037
ENSG00000196353	CPNE4	protein_coding	-3.71132	3.91026e-34	4.45441	0.285795
ENSG00000113391	FAM172A	protein_coding	-3.08502	4.14723e-34	8.67759	0.975441
ENSG00000184564	SLITRK6	protein_coding	-3.22302	4.5202e-34	8.57499	0.86989
ENSG00000115919	KYNU	protein_coding	-2.23684	7.29529e-34	52.061	11.2092
ENSG00000114805	PLCH1	protein_coding	-4.1028	1.25363e-33	1.65667	0.0747233
ENSG00000197019	SERTAD1	protein_coding	2.15827	1.73442e-33	4.62812	22.525
ENSG00000189120	SP6	protein_coding	2.57305	1.7647e-33	1.09024	7.33609
ENSG00000173163	COMMD1	protein_coding	-2.72344	2.0257e-33	33.1381	4.95119
ENSG00000167741	GGT6	protein_coding	3.07077	2.0257e-33	1.00642	9.76478
ENSG00000173805	HAP1	protein_coding	3.55966	3.23867e-33	1.12453	16.1982
ENSG00000151779	NBAS	protein_coding	-2.45168	3.96293e-33	7.55215	1.3809
ENSG00000105327	BBC3	protein_coding	2.7292	4.18229e-33	4.99463	37.1221
ENSG00000204740	MALRD1	protein_coding	-3.2955	9.50836e-33	5.64213	0.523012
ENSG00000197943	PLCG2	protein_coding	-3.25136	1.29497e-32	3.12095	0.300856
ENSG00000275993	CU639417.2	protein_coding	1.70621	1.81497e-32	9.902	34.2441
ENSG00000179630	LACC1	protein_coding	2.17413	1.9968e-32	3.82111	18.6333
ENSG00000138190	EXOC6	protein_coding	-2.01952	3.69171e-32	17.7613	4.48394
ENSG00000198753	PLXNB3	protein_coding	2.32124	5.11904e-32	8.25384	44.7593
ENSG00000138814	PPP3CA	protein_coding	-1.92249	5.48119e-32	84.4894	22.623
ENSG00000158528	PPP1R9A	protein_coding	-3.24591	5.84461e-32	1.63769	0.153914
ENSG00000145743	FBXL17	protein_coding	-2.49021	6.33194e-32	9.3654	1.63908
ENSG00000114670	NEK11	protein_coding	-2.70904	8.84354e-32	6.45887	0.971146
ENSG00000143156	NME7	protein_coding	-2.81116	1.2837e-31	13.696	1.92264
ENSG00000170836	PPM1D	protein_coding	1.56574	2.55383e-31	73.6879	231.464
ENSG00000107796	ACTA2	protein_coding	2.64395	3.89214e-31	3.10084	22.0653
ENSG00000111962	UST	protein_coding	-2.90489	5.54507e-31	4.10791	0.517772
ENSG00000182621	PLCB1	protein_coding	-2.99974	1.0709e-30	15.5848	1.8177
ENSG00000067715	SYT1	protein_coding	-2.89334	1.76437e-30	5.5772	0.699753
ENSG00000128917	DLL4	protein_coding	3.12989	2.19262e-30	0.507688	5.22488
ENSG00000163697	APBB2	protein_coding	-2.35581	3.14143e-30	27.7024	5.3094
ENSG00000265763	ZNF488	protein_coding	2.61479	3.22914e-30	0.718662	4.92083
ENSG00000170873	MTSS1	protein_coding	-2.18513	3.53294e-30	9.2422	2.03459
ENSG00000075223	SEMA3C	protein_coding	-1.76708	4.03724e-30	242.359	72.023
ENSG00000089177	KIF16B	protein_coding	-2.21944	4.54152e-30	7.71927	1.65411
ENSG00000150054	MPP7	protein_coding	-2.04945	5.36619e-30	14.6424	3.52199
ENSG00000101333	PLCB4	protein_coding	-2.26618	8.10997e-30	12.2701	2.49383
ENSG00000178947	SMIM10L2A	protein_coding	3.99428	1.11104e-29	0.0666526	1.46755
ENSG00000133812	SBF2	protein_coding	-3.15187	1.99288e-29	7.55324	0.817004
ENSG00000182732	RGS6	protein_coding	-4.46356	2.10256e-29	3.96499	0.128004
ENSG00000101265	RASSF2	protein_coding	2.54777	2.40125e-29	0.591877	3.81809
ENSG00000175175	PPM1E	protein_coding	-2.41853	2.8455e-29	3.07683	0.563737
ENSG00000178568	ERBB4	protein_coding	-3.85714	3.34475e-29	3.24525	0.19856
ENSG00000138696	BMPR1B	protein_coding	-2.49588	5.83516e-29	11.8953	2.0573
ENSG00000161509	GRIN2C	protein_coding	2.48473	7.23632e-29	0.749387	4.69905
ENSG00000173950	XXYLT1	protein_coding	-2.53802	1.47017e-28	18.3983	3.04689
ENSG00000198959	TGM2	protein_coding	-2.5937	1.69357e-28	6.83727	1.08713
ENSG00000188916	FAM196A	protein_coding	3.54846	1.82058e-28	0.154712	2.34035
ENSG00000033170	FUT8	protein_coding	-1.78965	1.9307e-28	126.611	37.0059
ENSG00000139173	TMEM117	protein_coding	-4.25025	2.02094e-28	3.93384	0.172848
ENSG00000152894	PTPRK	protein_coding	-1.67614	3.15799e-28	81.6015	25.8338
ENSG00000065357	DGKA	protein_coding	1.77034	3.95568e-28	10.3196	37.2456
ENSG00000164597	COG5	protein_coding	-1.88967	4.1665e-28	39.1094	10.5798
ENSG00000130635	COL5A1	protein_coding	-2.19966	4.66933e-28	6.56967	1.41504
ENSG00000104375	STK3	protein_coding	-1.60683	7.37805e-28	20.9707	7.06
ENSG00000148175	STOM	protein_coding	1.52447	1.14799e-27	53.5188	162.185
ENSG00000172831	CES2	protein_coding	1.697	1.23375e-27	13.1446	45.6687
ENSG00000176463	SLCO3A1	protein_coding	-2.85391	1.27033e-27	9.9785	1.30864
ENSG00000141627	DYM	protein_coding	-2.66178	1.59794e-27	24.0119	3.59274
ENSG00000029534	ANK1	protein_coding	3.17865	1.62434e-27	0.271021	2.86958
ENSG00000133477	FAM83F	protein_coding	4.13191	2.37902e-27	0.0488109	1.2272
ENSG00000154040	CABYR	protein_coding	2.38755	2.52064e-27	6.6596	39.5976
ENSG00000150760	DOCK1	protein_coding	-1.92462	2.90272e-27	12.2279	3.23884
ENSG00000169084	DHRSX	protein_coding	-2.5345	3.29036e-27	8.64837	1.45006
ENSG00000111725	PRKAB1	protein_coding	1.48396	4.1061e-27	33.7542	100.938
ENSG00000066629	EML1	protein_coding	-1.83673	9.34926e-27	12.9298	3.65604
ENSG00000137573	SULF1	protein_coding	-2.99356	1.21977e-26	17.328	2.03555
ENSG00000079385	CEACAM1	protein_coding	3.99555	1.93788e-26	0.162815	3.56455
ENSG00000186868	MAPT	protein_coding	-2.59405	2.63272e-26	5.43858	0.870846
ENSG00000141376	BCAS3	protein_coding	-1.49997	2.69078e-26	572.612	208.073
ENSG00000170310	STX8	protein_coding	-2.68682	2.69983e-26	20.9711	3.15241
ENSG00000168032	ENTPD3	protein_coding	-2.03086	2.78014e-26	9.59675	2.36214
ENSG00000261587	TMEM249	protein_coding	4.10264	3.00803e-26	0.152251	4.26607
ENSG00000196152	ZNF79	protein_coding	1.80288	3.08792e-26	4.26441	16.0226
ENSG00000174891	RSRC1	protein_coding	-2.20193	3.50482e-26	47.4599	10.2479
ENSG00000044574	HSPA5	protein_coding	-1.31479	3.95113e-26	336.092	139.748
ENSG00000179241	LDLRAD3	protein_coding	-3.171	4.09432e-26	4.89172	0.48172
ENSG00000008277	ADAM22	protein_coding	-2.25439	5.45027e-26	3.9102	0.810758
ENSG00000175806	MSRA	protein_coding	-3.62241	5.67756e-26	7.27678	0.482997
ENSG00000101846	STS	protein_coding	-2.54036	1.01596e-25	1.59269	0.264361
ENSG00000004866	ST7	protein_coding	-2.4689	1.04276e-25	13.4379	2.3436
ENSG00000110328	GALNT18	protein_coding	-2.97573	1.07874e-25	8.38632	0.978983
ENSG00000164070	HSPA4L	protein_coding	1.56131	1.93521e-25	5.26834	16.4658
ENSG00000204604	ZNF468	protein_coding	1.58678	2.52423e-25	8.28994	26.49
ENSG00000153904	DDAH1	protein_coding	-2.09166	2.69038e-25	10.4362	2.44767
ENSG00000188883	KLRG2	protein_coding	2.3184	2.99765e-25	1.37274	7.55395
ENSG00000145996	CDKAL1	protein_coding	-2.06011	3.49974e-25	8.07823	1.93118
ENSG00000068615	REEP1	protein_coding	-2.49273	3.96742e-25	3.2519	0.561348
ENSG00000134574	DDB2	protein_coding	1.74071	4.54773e-25	58.6629	212.758
ENSG00000188322	SBK1	protein_coding	1.85888	7.72885e-25	1.50358	5.87515
ENSG00000070404	FSTL3	protein_coding	1.48901	9.50416e-25	12.498	37.3419
ENSG00000173599	PC	protein_coding	-1.97341	9.7837e-25	19.9086	5.19102
ENSG00000115380	EFEMP1	protein_coding	-1.59448	1.32875e-24	45.1771	15.2559
ENSG00000151689	INPP1	protein_coding	2.45924	1.50199e-24	2.19033	13.6641
ENSG00000160223	ICOSLG	protein_coding	1.93192	1.75536e-24	1.24525	5.14918
ENSG00000095585	BLNK	protein_coding	2.01727	1.76848e-24	3.94492	17.6026
ENSG00000184939	ZFP90	protein_coding	1.43823	1.82527e-24	13.1307	37.8089
ENSG00000172403	SYNPO2	protein_coding	-2.42274	2.20856e-24	2.17947	0.392262
ENSG00000183049	CAMK1D	protein_coding	-3.14647	2.34689e-24	3.15044	0.340139
ENSG00000138829	FBN2	protein_coding	-3.46518	2.62146e-24	1.40752	0.106844
ENSG00000168734	PKIG	protein_coding	-2.63524	3.6191e-24	11.8969	1.82403
ENSG00000170271	FAXDC2	protein_coding	2.62819	6.24626e-24	1.7888	11.8701
ENSG00000101868	POLA1	protein_coding	-1.82283	6.3797e-24	12.9556	3.70545
ENSG00000147408	CSGALNACT1	protein_coding	-2.33336	6.82131e-24	4.76834	0.917466
ENSG00000181467	RAP2B	protein_coding	1.31034	9.29585e-24	7.22054	18.9296
ENSG00000170430	MGMT	protein_coding	-2.2359	9.59901e-24	16.1186	3.35251
ENSG00000241839	PLEKHO2	protein_coding	2.11251	9.61214e-24	1.23533	5.90696
ENSG00000113070	HBEGF	protein_coding	2.41066	1.03522e-23	2.46702	14.7716
ENSG00000170324	FRMPD2	protein_coding	3.64474	1.09176e-23	0.185077	3.40477
ENSG00000154654	NCAM2	protein_coding	-2.14026	1.12414e-23	7.68412	1.70626
ENSG00000272196	HIST2H2AA4	protein_coding	1.87153	2.27443e-23	19.7965	78.2152
ENSG00000165861	ZFYVE1	protein_coding	1.52225	2.31366e-23	13.9857	43.06
ENSG00000077232	DNAJC10	protein_coding	-1.33187	2.33353e-23	37.8898	15.4997
ENSG00000152952	PLOD2	protein_coding	-1.82716	2.36362e-23	41.2879	11.7921
ENSG00000091129	NRCAM	protein_coding	-1.74822	2.59447e-23	59.2181	17.7447
ENSG00000154767	XPC	protein_coding	1.39077	2.59466e-23	25.136	70.2531
ENSG00000198947	DMD	protein_coding	-2.67766	2.69686e-23	3.26321	0.495181
ENSG00000170385	SLC30A1	protein_coding	1.44814	2.7183e-23	7.41106	21.6027
ENSG00000147041	SYTL5	protein_coding	-2.03827	2.95094e-23	45.3068	11.0001
ENSG00000172339	ALG14	protein_coding	-2.68603	3.31233e-23	2.84406	0.405135
ENSG00000171295	ZNF440	protein_coding	1.74055	4.57363e-23	3.10021	11.206
ENSG00000165891	E2F7	protein_coding	1.62758	5.60731e-23	7.19832	23.8076
ENSG00000152661	GJA1	protein_coding	-3.80469	6.1805e-23	3.10108	0.167008
ENSG00000141564	RPTOR	protein_coding	-2.02996	6.34654e-23	7.09707	1.72219
ENSG00000169439	SDC2	protein_coding	-1.67274	8.23412e-23	25.9547	8.23654
ENSG00000121898	CPXM2	protein_coding	-1.75571	9.57644e-23	11.6167	3.46392
ENSG00000171469	ZNF561	protein_coding	1.65192	1.37657e-22	27.1708	90.6249
ENSG00000011105	TSPAN9	protein_coding	-2.15487	1.39801e-22	11.6445	2.57449
ENSG00000150893	FREM2	protein_coding	-1.84739	1.52888e-22	13.7515	3.79682
ENSG00000211448	DIO2	protein_coding	-2.69127	1.96442e-22	42.4239	6.05796
ENSG00000187608	ISG15	protein_coding	2.38228	2.38902e-22	8.40732	49.0276
ENSG00000058668	ATP2B4	protein_coding	-2.00374	2.76338e-22	4.02099	0.998075
ENSG00000033327	GAB2	protein_coding	-1.75341	3.08431e-22	8.02742	2.42468
ENSG00000101986	ABCD1	protein_coding	1.54819	3.64912e-22	6.89206	21.4646
ENSG00000153029	MR1	protein_coding	1.32846	3.69192e-22	14.3087	38.0015
ENSG00000213398	LCAT	protein_coding	2.7339	3.69192e-22	2.61503	20.5725
ENSG00000125821	DTD1	protein_coding	-2.17041	4.4626e-22	81.2963	18.0382
ENSG00000118217	ATF6	protein_coding	-1.63376	4.48175e-22	6.72651	2.20633
ENSG00000151090	THRB	protein_coding	-2.66283	4.78227e-22	3.0137	0.448741
ENSG00000196284	SUPT3H	protein_coding	-3.37717	4.81367e-22	6.01947	0.498008
ENSG00000111110	PPM1H	protein_coding	-1.77103	4.87837e-22	12.1312	3.60004
ENSG00000143819	EPHX1	protein_coding	1.67473	5.0995e-22	14.1348	48.9115
ENSG00000100298	APOBEC3H	protein_coding	3.16404	5.38053e-22	0.940679	10.3913
ENSG00000095596	CYP26A1	protein_coding	2.00542	6.06628e-22	4.31193	18.9424
ENSG00000188352	FOCAD	protein_coding	-1.86133	6.81661e-22	12.0143	3.3352
ENSG00000170456	DENND5B	protein_coding	-2.38626	9.54459e-22	3.2815	0.597597
ENSG00000177551	NHLH2	protein_coding	4.4857	9.56312e-22	0.0278422	1.59928
ENSG00000109265	KIAA1211	protein_coding	-3.69663	1.05334e-21	1.57089	0.087314
ENSG00000144354	CDCA7	protein_coding	-1.99147	1.13733e-21	11.0411	2.75687
ENSG00000161642	ZNF385A	protein_coding	1.33256	1.15011e-21	74.0817	198.327
ENSG00000135423	GLS2	protein_coding	2.57384	1.55177e-21	1.421	9.82892
ENSG00000111885	MAN1A1	protein_coding	-2.04092	1.72562e-21	25.8856	6.25265
ENSG00000188153	COL4A5	protein_coding	-1.85423	1.76252e-21	6.36522	1.77988
ENSG00000130066	SAT1	protein_coding	1.47747	2.02868e-21	75.3191	223.656
ENSG00000103381	CPPED1	protein_coding	-1.39239	2.54185e-21	28.5494	11.1326
ENSG00000100867	DHRS2	protein_coding	-2.60817	2.76591e-21	9.49695	1.49038
ENSG00000153814	JAZF1	protein_coding	-3.48078	2.88375e-21	2.31648	0.178554
ENSG00000186417	GLDN	protein_coding	-3.13952	3.18743e-21	2.01796	0.198407
ENSG00000064652	SNX24	protein_coding	-1.91498	3.42372e-21	19.248	5.20319
ENSG00000120725	SIL1	protein_coding	-1.68229	3.80373e-21	41.3361	13.1355
ENSG00000168461	RAB31	protein_coding	-1.29891	3.84813e-21	29.9426	12.552
ENSG00000143816	WNT9A	protein_coding	2.16911	4.19821e-21	0.789628	3.91099
ENSG00000138434	SSFA2	protein_coding	-1.31759	4.94552e-21	79.5655	33.2765
ENSG00000152767	FARP1	protein_coding	-1.84879	5.35878e-21	10.7635	2.99929
ENSG00000266028	SRGAP2	protein_coding	-1.68295	6.84893e-21	17.6114	5.62266
ENSG00000122694	GLIPR2	protein_coding	2.0683	7.11155e-21	1.75821	8.10681
ENSG00000172890	NADSYN1	protein_coding	1.183	8.53237e-21	82.6996	198.749
ENSG00000054654	SYNE2	protein_coding	-1.49624	8.96673e-21	11.1636	4.04564
ENSG00000163584	RPL22L1	protein_coding	-1.6863	9.6271e-21	271.682	86.6472
ENSG00000164292	RHOBTB3	protein_coding	-1.43065	9.97071e-21	93.1121	35.1277
ENSG00000106078	COBL	protein_coding	-2.07523	1.07082e-20	6.49102	1.5286
ENSG00000123505	AMD1	protein_coding	-1.30003	1.10019e-20	48.8471	20.4112
ENSG00000204262	COL5A2	protein_coding	-2.21189	1.25206e-20	8.57346	1.7913
ENSG00000053108	FSTL4	protein_coding	1.87062	1.35575e-20	5.44671	21.6704
ENSG00000143217	NECTIN4	protein_coding	1.41354	1.94691e-20	11.7921	33.0147
ENSG00000182247	UBE2E2	protein_coding	-2.11791	2.04365e-20	26.6216	6.10191
ENSG00000178921	PFAS	protein_coding	-1.40889	2.74263e-20	19.599	7.59469
ENSG00000172260	NEGR1	protein_coding	-2.75957	3.04943e-20	1.20479	0.167061
ENSG00000110925	CSRNP2	protein_coding	1.90807	3.13975e-20	13.0702	53.8261
ENSG00000188559	RALGAPA2	protein_coding	-1.94617	3.39372e-20	7.97155	2.08193
ENSG00000151640	DPYSL4	protein_coding	3.00305	3.53573e-20	0.465553	4.70599
ENSG00000149328	GLB1L2	protein_coding	-1.6735	3.65543e-20	17.4156	5.58235
ENSG00000080031	PTPRH	protein_coding	2.2454	3.65543e-20	1.65887	8.71748
ENSG00000179023	KLHDC7A	protein_coding	3.05211	3.83954e-20	0.139673	1.45539
ENSG00000102763	VWA8	protein_coding	-1.7731	4.15211e-20	8.46997	2.4977
ENSG00000142765	SYTL1	protein_coding	1.99022	4.15211e-20	24.5802	105.329
ENSG00000155066	PROM2	protein_coding	1.34604	5.20037e-20	36.0723	97.724
ENSG00000198538	ZNF28	protein_coding	2.08012	5.39188e-20	3.38615	15.6788
ENSG00000111799	COL12A1	protein_coding	-2.53533	5.53186e-20	4.05155	0.654497
ENSG00000079739	PGM1	protein_coding	-2.14537	7.70516e-20	15.8029	3.57673
ENSG00000204618	RNF39	protein_coding	1.86162	1.33869e-19	2.67743	10.7467
ENSG00000139915	MDGA2	protein_coding	-3.69599	1.95046e-19	1.53924	0.0841629
ENSG00000118007	STAG1	protein_coding	-1.86464	2.25361e-19	23.9095	6.4898
ENSG00000151413	NUBPL	protein_coding	-2.08197	2.38472e-19	10.853	2.53849
ENSG00000079691	CARMIL1	protein_coding	-1.83496	2.66025e-19	5.55167	1.55197
ENSG00000229544	NKX1-2	protein_coding	3.63921	3.02773e-19	0.0661915	1.29935
ENSG00000128335	APOL2	protein_coding	1.93277	3.12756e-19	13.1956	55.5449
ENSG00000113328	CCNG1	protein_coding	1.34287	3.16907e-19	64.1892	174.205
ENSG00000144476	ACKR3	protein_coding	-1.6432	3.31185e-19	114.315	37.1491
ENSG00000091409	ITGA6	protein_coding	-1.98281	3.4685e-19	2.8088	0.705763
ENSG00000088726	TMEM40	protein_coding	2.72925	3.4685e-19	1.78159	14.2262
ENSG00000171004	HS6ST2	protein_coding	-1.53238	4.06157e-19	17.151	6.0194
ENSG00000172818	OVOL1	protein_coding	1.38393	4.09059e-19	9.97936	27.7068
ENSG00000146416	AIG1	protein_coding	-1.81214	5.00999e-19	91.864	26.648
ENSG00000105643	ARRDC2	protein_coding	1.36211	5.89783e-19	15.5074	42.3346
ENSG00000182185	RAD51B	protein_coding	-2.67253	6.2133e-19	14.84	2.21468
ENSG00000186834	HEXIM1	protein_coding	1.27068	7.35601e-19	19.672	50.7662
ENSG00000133065	SLC41A1	protein_coding	1.27744	8.20899e-19	13.9915	36.1905
ENSG00000030110	BAK1	protein_coding	1.16256	8.66631e-19	32.5082	77.0704
ENSG00000141738	GRB7	protein_coding	1.57666	8.85801e-19	9.97276	32.1179
ENSG00000172164	SNTB1	protein_coding	-2.97176	9.15258e-19	2.09782	0.227875
ENSG00000109814	UGDH	protein_coding	-1.20217	9.68478e-19	505.894	225.558
ENSG00000116761	CTH	protein_coding	2.004	1.2454e-18	2.75454	12.0749
ENSG00000214944	ARHGEF28	protein_coding	-2.51141	1.33885e-18	3.11201	0.544768
ENSG00000164808	SPIDR	protein_coding	-2.18802	1.39539e-18	63.2358	14.0294
ENSG00000170153	RNF150	protein_coding	-2.86947	1.47642e-18	1.02457	0.121312
ENSG00000128342	LIF	protein_coding	2.04975	1.62143e-18	6.7315	30.514
ENSG00000151229	SLC2A13	protein_coding	-3.35318	1.70031e-18	1.43485	0.10639
ENSG00000082805	ERC1	protein_coding	-1.84795	1.74481e-18	17.3695	4.72695
ENSG00000104369	JPH1	protein_coding	-1.84165	2.24365e-18	8.53627	2.38368
ENSG00000185305	ARL15	protein_coding	-2.30614	2.26713e-18	7.78304	1.50809
ENSG00000184719	RNLS	protein_coding	-2.17343	2.32525e-18	9.04509	1.97457
ENSG00000008735	MAPK8IP2	protein_coding	1.88191	3.35491e-18	1.28992	5.16944
ENSG00000135678	CPM	protein_coding	-1.88324	3.59889e-18	19.5947	5.37166
ENSG00000148400	NOTCH1	protein_coding	1.94699	3.61063e-18	1.6834	6.98493
ENSG00000003436	TFPI	protein_coding	-1.35879	4.06204e-18	24.509	9.78666
ENSG00000113739	STC2	protein_coding	-1.55481	4.07399e-18	293.692	100.013
ENSG00000182253	SYNM	protein_coding	1.59457	4.34833e-18	1.87871	6.11556
ENSG00000100605	ITPK1	protein_coding	-2.0047	4.481e-18	186.348	45.715
ENSG00000172292	CERS6	protein_coding	-1.65318	4.49858e-18	15.0265	4.79741
ENSG00000092621	PHGDH	protein_coding	-1.71631	5.00688e-18	32.7641	10.0785
ENSG00000130147	SH3BP4	protein_coding	1.31974	5.00688e-18	15.1445	39.9462
ENSG00000170426	SDR9C7	protein_coding	4.40533	5.14554e-18	0.0210933	1.89859
ENSG00000186994	KANK3	protein_coding	3.48062	5.36478e-18	0.322004	4.37166
ENSG00000102531	FNDC3A	protein_coding	-1.31229	5.40793e-18	14.3409	5.88811
ENSG00000196337	CGB7	protein_coding	3.52092	5.78561e-18	0.106069	1.80727
ENSG00000035499	DEPDC1B	protein_coding	-1.29799	6.30341e-18	23.8742	9.98581
ENSG00000107562	CXCL12	protein_coding	-2.1033	6.48048e-18	4.1265	0.948209
ENSG00000171587	DSCAM	protein_coding	-1.49665	6.50553e-18	12.1775	4.39143
ENSG00000157600	TMEM164	protein_coding	-2.36023	6.84532e-18	10.9467	2.04869
ENSG00000143641	GALNT2	protein_coding	-1.19485	7.3833e-18	28.1458	12.6625
ENSG00000122035	RASL11A	protein_coding	2.46274	9.54743e-18	1.34396	8.51659
ENSG00000187240	DYNC2H1	protein_coding	-2.44034	9.54936e-18	1.75924	0.31351
ENSG00000116127	ALMS1	protein_coding	-1.54073	1.02154e-17	6.20075	2.18422
ENSG00000172183	ISG20	protein_coding	1.37711	1.03644e-17	42.5094	117.732
ENSG00000169116	PARM1	protein_coding	-1.96044	1.05946e-17	2.43353	0.620594
ENSG00000169372	CRADD	protein_coding	-1.94014	1.2424e-17	22.1039	5.75712
ENSG00000144749	LRIG1	protein_coding	-1.51081	1.2424e-17	13.8394	5.00462
ENSG00000115107	STEAP3	protein_coding	1.39141	1.30052e-17	8.98765	25.0883
ENSG00000156049	GNA14	protein_coding	-2.83865	1.31686e-17	2.63543	0.325021
ENSG00000128284	APOL3	protein_coding	3.30791	1.3556e-17	0.27125	3.5653
ENSG00000120519	SLC10A7	protein_coding	-2.31977	1.76964e-17	5.7676	1.07862
ENSG00000111880	RNGTT	protein_coding	-1.51681	1.90439e-17	12.7938	4.56012
ENSG00000196230	TUBB	protein_coding	-1.49238	2.17282e-17	1077.92	394.884
ENSG00000197555	SIPA1L1	protein_coding	-1.8164	2.26277e-17	44.9183	12.6642
ENSG00000197548	ATG7	protein_coding	-1.6567	2.57696e-17	23.6536	7.65893
ENSG00000134215	VAV3	protein_coding	-1.82004	2.85878e-17	12.6894	3.64642
ENSG00000121964	GTDC1	protein_coding	-2.53647	2.96061e-17	6.14216	1.05401
ENSG00000088836	SLC4A11	protein_coding	1.80279	3.1105e-17	4.4336	16.58
ENSG00000107077	KDM4C	protein_coding	-1.52612	3.21949e-17	12.8065	4.5457
ENSG00000158623	COPG2	protein_coding	-1.59267	3.42785e-17	30.1992	10.2168
ENSG00000183044	ABAT	protein_coding	-1.06574	3.6454e-17	111.598	55.0168
ENSG00000179776	CDH5	protein_coding	2.83857	3.70113e-17	0.306102	2.7859
ENSG00000141579	ZNF750	protein_coding	2.69548	3.82192e-17	0.334217	2.66993
ENSG00000148700	ADD3	protein_coding	-2.46203	4.08575e-17	4.10273	0.689816
ENSG00000171940	ZNF217	protein_coding	1.37858	4.41953e-17	78.7541	214.634
ENSG00000134508	CABLES1	protein_coding	-1.21534	4.95686e-17	29.8602	13.3355
ENSG00000092470	WDR76	protein_coding	-1.67406	5.10116e-17	9.978	3.17854
ENSG00000118193	KIF14	protein_coding	-1.33704	5.46489e-17	8.11027	3.30516
ENSG00000040341	STAU2	protein_coding	-1.4524	5.67266e-17	22.3563	8.33327
ENSG00000126391	FRMD8	protein_coding	1.19874	5.99462e-17	17.0753	41.527
ENSG00000100647	SUSD6	protein_coding	1.34492	6.07594e-17	12.1734	32.8086
ENSG00000100439	ABHD4	protein_coding	1.92049	6.14476e-17	19.4951	80.5807
ENSG00000123106	CCDC91	protein_coding	-2.00881	6.14833e-17	9.43576	2.30444
ENSG00000169991	IFFO2	protein_coding	1.39924	6.24763e-17	6.61693	18.3594
ENSG00000152939	MARVELD2	protein_coding	1.19821	6.57782e-17	14.8035	35.7955
ENSG00000010803	SCMH1	protein_coding	-1.59893	6.74936e-17	23.1506	7.7953
ENSG00000164649	CDCA7L	protein_coding	-2.27627	6.9806e-17	22.6583	4.4487
ENSG00000138468	SENP7	protein_coding	-1.48152	7.48724e-17	8.00293	2.91039
ENSG00000109321	AREG	protein_coding	-1.81629	7.83039e-17	245.947	69.553
ENSG00000136295	TTYH3	protein_coding	1.90309	8.05189e-17	5.11197	20.476
ENSG00000123119	NECAB1	protein_coding	-1.66463	8.38338e-17	31.4218	9.83493
ENSG00000146476	ARMT1	protein_coding	-1.5785	9.36556e-17	107.081	36.4513
ENSG00000158089	GALNT14	protein_coding	-2.48996	9.71306e-17	19.3699	3.19428
ENSG00000170855	TRIAP1	protein_coding	1.51449	1.03861e-16	42.1324	131.012
ENSG00000169635	HIC2	protein_coding	2.10587	1.16554e-16	0.451677	2.18425
ENSG00000143502	SUSD4	protein_coding	-2.22268	1.33582e-16	9.18258	1.92856
ENSG00000140403	DNAJA4	protein_coding	1.19314	1.38103e-16	17.2277	41.5957
ENSG00000090238	YPEL3	protein_coding	1.67637	1.48196e-16	28.0199	96.8692
ENSG00000076003	MCM6	protein_coding	-1.52886	1.58224e-16	67.6542	23.9124
ENSG00000109861	CTSC	protein_coding	-1.85217	1.64241e-16	11.9742	3.34641
ENSG00000131037	EPS8L1	protein_coding	1.2019	1.64241e-16	54.8487	133.976
ENSG00000185567	AHNAK2	protein_coding	1.62762	1.66322e-16	0.631211	2.11273
ENSG00000124216	SNAI1	protein_coding	2.51012	1.755e-16	0.73808	5.03477
ENSG00000198363	ASPH	protein_coding	-1.31291	1.9036e-16	38.3939	15.9111
ENSG00000107902	LHPP	protein_coding	-1.86589	2.05852e-16	15.2981	4.2316
ENSG00000112297	CRYBG1	protein_coding	-1.57982	2.09017e-16	8.25187	2.79112
ENSG00000143341	HMCN1	protein_coding	-1.49359	2.13238e-16	22.141	7.92594
ENSG00000185737	NRG3	protein_coding	-3.13087	2.24846e-16	1.70933	0.156541
ENSG00000136111	TBC1D4	protein_coding	-2.01566	2.47384e-16	4.19895	1.02955
ENSG00000151532	VTI1A	protein_coding	-1.35465	2.48146e-16	17.4494	7.00258
ENSG00000130513	GDF15	protein_coding	2.03091	2.56792e-16	98.3132	435.311
ENSG00000162415	ZSWIM5	protein_coding	-1.60585	2.70846e-16	4.81044	1.60094
ENSG00000118298	CA14	protein_coding	2.82179	2.72448e-16	0.931211	8.3911
ENSG00000153993	SEMA3D	protein_coding	-2.7177	3.31221e-16	1.78076	0.234671
ENSG00000100714	MTHFD1	protein_coding	-1.33464	3.32288e-16	231.588	94.1322
ENSG00000170381	SEMA3E	protein_coding	-3.65443	3.80744e-16	2.36932	0.12568
ENSG00000111052	LIN7A	protein_coding	-1.90312	3.88722e-16	6.14599	1.60535
ENSG00000138821	SLC39A8	protein_coding	-2.28428	4.33748e-16	11.983	2.34745
ENSG00000175048	ZDHHC14	protein_coding	-2.8918	4.34404e-16	2.61518	0.310991
ENSG00000132793	LPIN3	protein_coding	1.12151	4.46799e-16	40.1549	92.9549
ENSG00000179476	C14orf28	protein_coding	1.81418	4.96339e-16	4.64385	17.9613
ENSG00000156970	BUB1B	protein_coding	-1.53034	5.16956e-16	14.233	5.04697
ENSG00000183826	BTBD9	protein_coding	-1.69401	6.22747e-16	4.75024	1.47058
ENSG00000100629	CEP128	protein_coding	-1.87582	6.32681e-16	6.09969	1.65692
ENSG00000160271	RALGDS	protein_coding	1.4657	6.32681e-16	19.279	57.7717
ENSG00000108578	BLMH	protein_coding	-1.33736	6.33672e-16	20.8262	8.54893
ENSG00000205730	ITPRIPL2	protein_coding	1.23139	6.64379e-16	7.13856	17.743
ENSG00000065833	ME1	protein_coding	-1.13778	6.83571e-16	48.016	22.5908
ENSG00000177106	EPS8L2	protein_coding	1.35254	8.02661e-16	57.1956	153.67
ENSG00000152127	MGAT5	protein_coding	-2.0775	9.57554e-16	7.55716	1.69886
ENSG00000140386	SCAPER	protein_coding	-1.92098	9.67022e-16	6.05617	1.57707
ENSG00000183621	ZNF438	protein_coding	-3.23453	9.95471e-16	1.69198	0.138133
ENSG00000162949	CAPN13	protein_coding	-1.84055	1.04563e-15	23.9362	6.60054
ENSG00000222009	BTBD19	protein_coding	2.62218	1.05009e-15	1.39213	10.5928
ENSG00000204252	HLA-DOA	protein_coding	3.74587	1.10066e-15	0.0765848	2.0272
ENSG00000177119	ANO6	protein_coding	-1.29389	1.12774e-15	27.9425	11.5551
ENSG00000120129	DUSP1	protein_coding	1.2238	1.33506e-15	12.0703	29.789
ENSG00000103044	HAS3	protein_coding	2.12772	1.43402e-15	0.491982	2.40599
ENSG00000105784	RUNDC3B	protein_coding	-3.34191	1.55123e-15	1.29922	0.0890711
ENSG00000162783	IER5	protein_coding	1.2461	1.56134e-15	10.2635	26.0583
ENSG00000101443	WFDC2	protein_coding	2.96235	1.65359e-15	1.07897	11.0889
ENSG00000166619	BLCAP	protein_coding	1.08696	1.71896e-15	55.7122	125.8
ENSG00000257529	RPL36A-HNRNPH2	protein_coding	3.04276	1.76878e-15	1.15908	13.5625
ENSG00000182985	CADM1	protein_coding	-1.69626	1.80756e-15	37.8596	11.6109
ENSG00000249709	ZNF564	protein_coding	1.50062	1.97381e-15	3.05358	9.21077
ENSG00000123358	NR4A1	protein_coding	1.44845	2.16146e-15	16.5718	48.4955
ENSG00000120262	CCDC170	protein_coding	-1.5925	2.82212e-15	8.90079	2.95533
ENSG00000104064	GABPB1	protein_coding	-1.02779	2.82212e-15	57.3808	29.167
ENSG00000185507	IRF7	protein_coding	2.0512	2.883e-15	1.8982	8.75123
ENSG00000172575	RASGRP1	protein_coding	-1.95661	2.96585e-15	34.5574	8.53803
ENSG00000075945	KIFAP3	protein_coding	-1.90324	2.98372e-15	4.57756	1.20679
ENSG00000164199	ADGRV1	protein_coding	-1.73952	3.30427e-15	4.98108	1.50644
ENSG00000185088	RPS27L	protein_coding	1.38811	3.51575e-15	144.729	408.328
ENSG00000117595	IRF6	protein_coding	1.28409	3.57539e-15	5.84894	15.2107
ENSG00000166598	HSP90B1	protein_coding	-1.11808	3.71571e-15	569.737	271.349
ENSG00000143919	CAMKMT	protein_coding	-2.12334	3.83375e-15	10.9887	2.46503
ENSG00000177076	ACER2	protein_coding	1.96162	4.48623e-15	5.88772	25.1216
ENSG00000134013	LOXL2	protein_coding	-1.81936	4.55909e-15	11.2331	3.14214
ENSG00000197461	PDGFA	protein_coding	1.24746	4.55909e-15	7.65831	19.3941
ENSG00000139793	MBNL2	protein_coding	-1.69901	4.88405e-15	24.2811	7.43812
ENSG00000133027	PEMT	protein_coding	-1.71857	5.05627e-15	19.1278	5.80225
ENSG00000165675	ENOX2	protein_coding	-1.77583	5.1036e-15	14.1508	4.0859
ENSG00000171724	VAT1L	protein_coding	-3.08617	5.32857e-15	1.89417	0.172242
ENSG00000078114	NEBL	protein_coding	-1.50208	5.32857e-15	38.5344	13.5613
ENSG00000219545	UMAD1	protein_coding	-1.41641	5.62879e-15	18.3137	7.003
ENSG00000142192	APP	protein_coding	-1.22622	6.02742e-15	128.821	56.6903
ENSG00000204103	MAFB	protein_coding	2.62103	6.41141e-15	0.410858	3.21292
ENSG00000113368	LMNB1	protein_coding	-1.69912	6.52439e-15	119.607	36.963
ENSG00000150867	PIP4K2A	protein_coding	-1.31742	6.61138e-15	62.3077	25.6738
ENSG00000169857	AVEN	protein_coding	-1.53224	6.93279e-15	15.7644	5.57085
ENSG00000140545	MFGE8	protein_coding	1.61076	6.93279e-15	13.2048	44.1479
ENSG00000132394	EEFSEC	protein_coding	-1.57074	7.09122e-15	14.6406	5.02769
ENSG00000087077	TRIP6	protein_coding	1.148	7.11296e-15	169.796	396.926
ENSG00000160746	ANO10	protein_coding	-1.45938	7.11888e-15	13.4919	5.03126
ENSG00000198728	LDB1	protein_coding	1.0441	7.24644e-15	58.2442	127.638
ENSG00000176049	JAKMIP2	protein_coding	-2.19857	7.57691e-15	11.3253	2.34687
ENSG00000103269	RHBDL1	protein_coding	1.9437	8.76587e-15	2.11245	9.02971
ENSG00000123213	NLN	protein_coding	-1.13327	8.8729e-15	21.4872	10.1019
ENSG00000106554	CHCHD3	protein_coding	-1.48799	9.20875e-15	102.306	37.0789
ENSG00000157827	FMNL2	protein_coding	-2.0885	9.32311e-15	2.43108	0.567834
ENSG00000196923	PDLIM7	protein_coding	1.12251	9.77734e-15	80.1022	184.453
ENSG00000132879	FBXO44	protein_coding	1.56327	1.00159e-14	9.10528	29.1827
ENSG00000049759	NEDD4L	protein_coding	-1.41489	1.00357e-14	16.9178	6.44172
ENSG00000157557	ETS2	protein_coding	1.12586	1.02925e-14	16.9068	39.311
ENSG00000197977	ELOVL2	protein_coding	-1.83153	1.04262e-14	2.754	0.768735
ENSG00000158169	FANCC	protein_coding	-1.70202	1.08052e-14	10.5973	3.28206
ENSG00000172748	ZNF596	protein_coding	1.69396	1.11306e-14	3.58598	12.6728
ENSG00000140832	MARVELD3	protein_coding	1.07637	1.11493e-14	17.9432	39.9882
ENSG00000136003	ISCU	protein_coding	1.27483	1.14679e-14	93.8759	244.227
ENSG00000122507	BBS9	protein_coding	-2.3703	1.17151e-14	4.38161	0.875951
ENSG00000141384	TAF4B	protein_coding	-1.77976	1.27747e-14	3.67437	1.06542
ENSG00000136861	CDK5RAP2	protein_coding	-1.28478	1.31249e-14	20.5883	8.66999
ENSG00000183508	FAM46C	protein_coding	1.70331	1.42768e-14	0.945764	3.41358
ENSG00000145604	SKP2	protein_coding	-1.73658	1.49488e-14	12.8053	3.83909
ENSG00000063761	ADCK1	protein_coding	-1.66017	1.56396e-14	17.625	5.59368
ENSG00000162231	NXF1	protein_coding	1.27504	1.57954e-14	60.5388	158.401
ENSG00000111816	FRK	protein_coding	-1.53081	1.62724e-14	9.95648	3.48289
ENSG00000137216	TMEM63B	protein_coding	1.05909	1.70389e-14	43.1155	95.1344
ENSG00000104783	KCNN4	protein_coding	1.23877	1.716e-14	23.721	59.8336
ENSG00000170921	TANC2	protein_coding	-1.73471	1.74706e-14	21.3737	6.34825
ENSG00000169129	AFAP1L2	protein_coding	-1.80219	1.95488e-14	8.0617	2.29416
ENSG00000018699	TTC27	protein_coding	-1.61456	2.0698e-14	17.0364	5.56569
ENSG00000153944	MSI2	protein_coding	-1.28793	2.14254e-14	92.718	38.7643
ENSG00000186073	C15orf41	protein_coding	-1.5648	2.2107e-14	9.56732	3.24258
ENSG00000140284	SLC27A2	protein_coding	-1.66684	2.50602e-14	21.3878	6.87713
ENSG00000005884	ITGA3	protein_coding	1.21208	2.5923e-14	44.8038	110.23
ENSG00000170017	ALCAM	protein_coding	-1.34726	2.61308e-14	75.18	29.7612
ENSG00000170835	CEL	protein_coding	2.06284	2.66464e-14	0.710806	3.37608
ENSG00000128656	CHN1	protein_coding	-2.39581	2.73839e-14	8.24244	1.45763
ENSG00000173992	CCS	protein_coding	1.17075	2.78752e-14	34.3688	81.2824
ENSG00000196542	SPTSSB	protein_coding	-1.01715	2.91658e-14	1918.46	977.742
ENSG00000152422	XRCC4	protein_coding	-2.51379	3.11102e-14	10.2079	1.60908
ENSG00000107745	MICU1	protein_coding	-1.36573	3.18954e-14	48.7471	19.3944
ENSG00000071242	RPS6KA2	protein_coding	-1.39034	3.21697e-14	9.74283	3.75945
ENSG00000189057	FAM111B	protein_coding	-1.28929	3.21697e-14	18.0249	7.49824
ENSG00000196405	EVL	protein_coding	-1.46342	3.40796e-14	35.4555	13.1953
ENSG00000158055	GRHL3	protein_coding	1.77506	3.49268e-14	8.25073	30.4643
ENSG00000083123	BCKDHB	protein_coding	-2.00342	3.65602e-14	9.01023	2.18531
ENSG00000160703	NLRX1	protein_coding	1.50798	3.65602e-14	2.77094	8.41541
ENSG00000086200	IPO11	protein_coding	-1.1526	3.65957e-14	14.3953	6.66182
ENSG00000087088	BAX	protein_coding	1.24087	3.73325e-14	164.911	416.085
ENSG00000169504	CLIC4	protein_coding	-1.04732	3.7556e-14	26.7233	13.3232
ENSG00000080986	NDC80	protein_coding	-1.50215	3.82565e-14	26.1782	9.50762
ENSG00000172731	LRRC20	protein_coding	-2.02446	5.25319e-14	18.7614	4.4638
ENSG00000075618	FSCN1	protein_coding	1.78762	5.30788e-14	1.59796	6.03801
ENSG00000173276	ZBTB21	protein_coding	1.49527	5.66448e-14	5.8314	17.6798
ENSG00000165434	PGM2L1	protein_coding	-1.91053	5.88945e-14	1.08746	0.279957
ENSG00000164659	KIAA1324L	protein_coding	-1.31362	5.92642e-14	12.5777	5.25569
ENSG00000116667	C1orf21	protein_coding	-1.37445	6.32349e-14	24.0852	9.55744
ENSG00000240053	LY6G5B	protein_coding	1.1834	7.04385e-14	15.0476	36.5576
ENSG00000196975	ANXA4	protein_coding	1.09013	7.16566e-14	86.5626	195.283
ENSG00000151338	MIPOL1	protein_coding	-1.73222	8.17015e-14	5.47092	1.68153
ENSG00000139269	INHBE	protein_coding	-3.25939	8.27686e-14	2.18301	0.176804
ENSG00000164294	GPX8	protein_coding	-1.939	8.28585e-14	4.59259	1.17357
ENSG00000168528	SERINC2	protein_coding	1.21762	8.73999e-14	17.5217	43.087
ENSG00000075391	RASAL2	protein_coding	-2.0454	9.35825e-14	2.86747	0.66707
ENSG00000178764	ZHX2	protein_coding	-1.54173	1.09181e-13	30.2356	10.4459
ENSG00000175274	TP53I11	protein_coding	1.03963	1.17454e-13	42.1169	90.9569
ENSG00000110046	ATG2A	protein_coding	1.13666	1.22408e-13	9.03599	21.0332
ENSG00000145687	SSBP2	protein_coding	-1.24628	1.41055e-13	26.3417	11.4225
ENSG00000119326	CTNNAL1	protein_coding	-1.16218	1.41772e-13	25.4817	11.7837
ENSG00000112319	EYA4	protein_coding	-2.71803	1.46252e-13	1.39798	0.171683
ENSG00000125746	EML2	protein_coding	1.342	1.47824e-13	24.8845	66.9839
ENSG00000118965	WDR35	protein_coding	-1.55433	1.51693e-13	3.82995	1.30253
ENSG00000140937	CDH11	protein_coding	-3.71111	1.58295e-13	1.0855	0.0395024
ENSG00000170615	SLC26A5	protein_coding	2.9002	1.5874e-13	0.383523	3.85591
ENSG00000091831	ESR1	protein_coding	-1.74549	1.61953e-13	47.1974	13.772
ENSG00000168398	BDKRB2	protein_coding	1.39891	1.65883e-13	12.169	34.186
ENSG00000091436	MAP3K20	protein_coding	-1.25262	1.74337e-13	17.1253	7.32186
ENSG00000179912	R3HDM2	protein_coding	-1.21593	1.79626e-13	39.9801	17.466
ENSG00000079482	OPHN1	protein_coding	-1.38535	1.84289e-13	7.914	3.09096
ENSG00000080503	SMARCA2	protein_coding	-1.11622	1.93638e-13	28.4275	13.5073
ENSG00000152270	PDE3B	protein_coding	-2.14721	2.00834e-13	3.07447	0.657658
ENSG00000155850	SLC26A2	protein_coding	-1.40603	2.18848e-13	2.2207	0.855658
ENSG00000011376	LARS2	protein_coding	-1.12078	2.27605e-13	11.7565	5.56806
ENSG00000149554	CHEK1	protein_coding	-1.4681	2.8115e-13	33.2249	12.1747
ENSG00000132669	RIN2	protein_coding	-2.71437	2.85107e-13	7.20654	0.926948
ENSG00000198467	TPM2	protein_coding	1.1825	2.85356e-13	21.7889	52.5129
ENSG00000124098	FAM210B	protein_coding	1.03524	2.90988e-13	12.3117	26.757
ENSG00000013503	POLR3B	protein_coding	-1.26561	3.13394e-13	7.70966	3.26751
ENSG00000198826	ARHGAP11A	protein_coding	-1.29401	3.14714e-13	33.7232	14.1436
ENSG00000128594	LRRC4	protein_coding	2.03556	3.22636e-13	0.546955	2.50815
ENSG00000124299	PEPD	protein_coding	-1.6807	3.26549e-13	13.2692	4.20822
ENSG00000151150	ANK3	protein_coding	-1.08769	3.28678e-13	48.9591	23.6028
ENSG00000146038	DCDC2	protein_coding	-1.39496	3.57931e-13	22.1243	8.56242
ENSG00000073711	PPP2R3A	protein_coding	-1.43557	3.60028e-13	3.08598	1.15416
ENSG00000085840	ORC1	protein_coding	-1.28815	3.68219e-13	17.2122	7.261
ENSG00000171877	FRMD5	protein_coding	-2.0224	3.72865e-13	3.2487	0.783884
ENSG00000055813	CCDC85A	protein_coding	-2.08353	3.7895e-13	1.69887	0.385014
ENSG00000159267	HLCS	protein_coding	-1.29774	3.88236e-13	6.37167	2.65326
ENSG00000121417	ZNF211	protein_coding	1.37331	4.07645e-13	5.56042	15.5607
ENSG00000127124	HIVEP3	protein_coding	-1.86926	4.62049e-13	8.79785	2.37742
ENSG00000163874	ZC3H12A	protein_coding	1.06419	4.70643e-13	16.761	36.9993
ENSG00000136205	TNS3	protein_coding	-1.67346	4.73262e-13	10.6255	3.27619
ENSG00000160145	KALRN	protein_coding	-2.49943	4.78779e-13	2.51369	0.398371
ENSG00000143401	ANP32E	protein_coding	-1.15826	5.0104e-13	65.964	30.7903
ENSG00000011426	ANLN	protein_coding	-1.14428	5.02507e-13	28.1197	13.1566
ENSG00000115657	ABCB6	protein_coding	1.12799	5.12417e-13	25.1467	58.893
ENSG00000109586	GALNT7	protein_coding	-1.13226	5.3449e-13	25.7925	12.0127
ENSG00000174705	SH3PXD2B	protein_coding	-2.20155	5.60658e-13	1.75425	0.360652
ENSG00000186522	SEPT10	protein_coding	-1.47388	5.62784e-13	8.70053	3.15292
ENSG00000111344	RASAL1	protein_coding	1.09383	5.75792e-13	11.1391	25.0703
ENSG00000237515	SHISA9	protein_coding	-1.25518	5.96371e-13	7.09071	3.03491
ENSG00000168282	MGAT2	protein_coding	-1.03622	6.18203e-13	27.5722	13.9607
ENSG00000169083	AR	protein_coding	-1.3187	6.30953e-13	16.8561	6.81291
ENSG00000204947	ZNF425	protein_coding	1.297	6.57003e-13	3.20367	8.33464
ENSG00000196743	GM2A	protein_coding	1.25692	6.88304e-13	4.37398	11.299
ENSG00000101849	TBL1X	protein_coding	-1.45583	7.79439e-13	24.0425	8.81137
ENSG00000113494	PRLR	protein_coding	-2.01684	8.23209e-13	3.56648	0.824422
ENSG00000142961	MOB3C	protein_coding	1.47481	8.38854e-13	4.48924	13.5919
ENSG00000174775	HRAS	protein_coding	1.45992	8.80637e-13	64.9297	194.258
ENSG00000064042	LIMCH1	protein_coding	-2.19212	8.83441e-13	4.32878	0.873128
ENSG00000176531	PHLDB3	protein_coding	1.40312	9.01843e-13	10.4193	29.3554
ENSG00000068489	PRR11	protein_coding	-1.03387	9.50254e-13	64.0537	32.4043
ENSG00000167306	MYO5B	protein_coding	-1.06671	9.59052e-13	22.1382	10.9132
ENSG00000068903	SIRT2	protein_coding	1.09116	9.66806e-13	16.6974	37.8498
ENSG00000139722	VPS37B	protein_coding	1.14607	9.69654e-13	6.75319	15.8367
ENSG00000067141	NEO1	protein_coding	-1.20299	1.09416e-12	38.5085	17.187
ENSG00000133315	MACROD1	protein_coding	-1.79767	1.12033e-12	42.8844	12.5499
ENSG00000147255	IGSF1	protein_coding	-1.91064	1.15717e-12	7.08432	1.89354
ENSG00000048991	R3HDM1	protein_coding	-1.1801	1.20831e-12	34.7789	15.6828
ENSG00000258947	TUBB3	protein_coding	1.10112	1.30476e-12	55.8795	126.43
ENSG00000110169	HPX	protein_coding	2.3683	1.38523e-12	2.01113	11.5315
ENSG00000173852	DPY19L1	protein_coding	-1.24461	1.43203e-12	13.0819	5.61335
ENSG00000114999	TTL	protein_coding	-1.03047	1.45252e-12	21.4571	10.8799
ENSG00000120868	APAF1	protein_coding	1.10243	1.46202e-12	5.97418	13.588
ENSG00000173210	ABLIM3	protein_coding	-1.69665	1.48944e-12	4.3626	1.33374
ENSG00000138668	HNRNPD	protein_coding	-1.08385	1.48945e-12	345.433	168.171
ENSG00000165914	TTC7B	protein_coding	-1.44796	1.55326e-12	9.58931	3.61816
ENSG00000079156	OSBPL6	protein_coding	-1.73666	1.60852e-12	2.95946	0.899506
ENSG00000153714	LURAP1L	protein_coding	-1.14956	1.70752e-12	26.33	12.1965
ENSG00000168078	PBK	protein_coding	-1.51118	1.73016e-12	28.7414	10.3009
ENSG00000137699	TRIM29	protein_coding	1.46165	1.76994e-12	7.42162	21.8594
ENSG00000076716	GPC4	protein_coding	-1.75986	2.02265e-12	2.05774	0.603311
ENSG00000093009	CDC45	protein_coding	-1.34494	2.06775e-12	41.7517	16.8666
ENSG00000096060	FKBP5	protein_coding	-1.18612	2.12786e-12	21.3226	9.61575
ENSG00000115902	SLC1A4	protein_coding	-1.34627	2.14072e-12	3.86055	1.54512
ENSG00000064763	FAR2	protein_coding	-1.55819	2.29857e-12	13.6532	4.71694
ENSG00000027075	PRKCH	protein_coding	-1.17537	2.39513e-12	26.7633	12.1991
ENSG00000051825	MPHOSPH9	protein_coding	-1.07113	2.44205e-12	31.4382	15.4477
ENSG00000106366	SERPINE1	protein_coding	2.0467	2.48895e-12	0.423883	2.00656
ENSG00000099814	CEP170B	protein_coding	1.31358	2.49135e-12	16.4438	43.3447
ENSG00000179399	GPC5	protein_coding	-2.52145	2.51023e-12	5.22717	0.793802
ENSG00000184371	CSF1	protein_coding	1.51688	2.5201e-12	1.61804	4.98022
ENSG00000225828	FAM229A	protein_coding	1.77104	2.54069e-12	1.17376	4.51498
ENSG00000137502	RAB30	protein_coding	-1.74096	2.60143e-12	12.3636	3.64593
ENSG00000213190	MLLT11	protein_coding	2.04315	2.62973e-12	1.53477	7.16398
ENSG00000111907	TPD52L1	protein_coding	-1.30961	2.71038e-12	483.258	198.914
ENSG00000145555	MYO10	protein_coding	-1.65642	2.71323e-12	3.93945	1.23036
ENSG00000169679	BUB1	protein_coding	-1.3162	2.82427e-12	37.0307	15.3566
ENSG00000080224	EPHA6	protein_coding	-3.34446	2.95173e-12	1.72498	0.100243
ENSG00000196072	BLOC1S2	protein_coding	1.03486	2.95399e-12	101.874	221.443
ENSG00000007866	TEAD3	protein_coding	1.10308	2.998e-12	25.8674	58.9899
ENSG00000107566	ERLIN1	protein_coding	-1.00102	3.05772e-12	34.8252	17.9989
ENSG00000114544	SLC41A3	protein_coding	-1.46482	3.18113e-12	18.2014	6.70751
ENSG00000172159	FRMD3	protein_coding	-2.19922	3.18498e-12	2.08948	0.440853
ENSG00000113504	SLC12A7	protein_coding	1.58856	3.207e-12	22.285	71.4298
ENSG00000175198	PCCA	protein_coding	-2.05633	3.28397e-12	11.105	2.61757
ENSG00000005059	MCUB	protein_coding	-1.39321	3.53264e-12	13.925	5.43814
ENSG00000276043	UHRF1	protein_coding	-1.5757	3.54771e-12	27.1629	9.08882
ENSG00000110171	TRIM3	protein_coding	1.12382	3.61592e-12	13.4783	31.114
ENSG00000177666	PNPLA2	protein_coding	1.32926	3.70588e-12	18.9024	50.3772
ENSG00000185000	DGAT1	protein_coding	1.18998	3.77505e-12	16.1757	39.2824
ENSG00000004864	SLC25A13	protein_coding	-1.13513	3.77578e-12	50.9991	23.9645
ENSG00000154274	C4orf19	protein_coding	-1.29441	3.79071e-12	32.7911	13.5344
ENSG00000136828	RALGPS1	protein_coding	-2.07604	3.81501e-12	13.9687	3.1717
ENSG00000114439	BBX	protein_coding	-1.77175	3.88253e-12	10.2958	2.876
ENSG00000138641	HERC3	protein_coding	-1.40413	3.93251e-12	12.1068	4.62377
ENSG00000109099	PMP22	protein_coding	-1.70091	3.96045e-12	89.5983	27.3982
ENSG00000167716	WDR81	protein_coding	1.45493	3.99023e-12	13.3355	38.7557
ENSG00000197594	ENPP1	protein_coding	-1.10677	4.13649e-12	13.767	6.53991
ENSG00000169255	B3GALNT1	protein_coding	-1.08785	4.27089e-12	90.2478	43.8221
ENSG00000182580	EPHB3	protein_coding	1.3474	4.9138e-12	4.16715	11.4192
ENSG00000065989	PDE4A	protein_coding	1.67928	5.05687e-12	1.30309	4.56957
ENSG00000090776	EFNB1	protein_coding	1.42347	5.09936e-12	7.2772	21.3249
ENSG00000176884	GRIN1	protein_coding	-2.11991	5.12634e-12	5.83622	1.28522
ENSG00000172197	MBOAT1	protein_coding	-1.25824	5.23575e-12	17.0699	7.23197
ENSG00000145349	CAMK2D	protein_coding	-1.84528	5.28541e-12	6.37187	1.70213
ENSG00000184349	EFNA5	protein_coding	-2.03691	5.54746e-12	5.44844	1.22229
ENSG00000070081	NUCB2	protein_coding	-1.15067	5.58585e-12	112.048	52.4395
ENSG00000163050	COQ8A	protein_coding	1.36429	5.7506e-12	11.3948	31.8306
ENSG00000150556	LYPD6B	protein_coding	-1.73066	5.89694e-12	14.0277	4.27022
ENSG00000159023	EPB41	protein_coding	-1.36183	6.01271e-12	32.3803	12.6139
ENSG00000117399	CDC20	protein_coding	-1.35119	6.03925e-12	120.362	48.5559
ENSG00000132109	TRIM21	protein_coding	1.46048	6.06262e-12	3.68963	11.1264
ENSG00000198576	ARC	protein_coding	2.24502	6.06871e-12	0.490635	2.70017
ENSG00000116991	SIPA1L2	protein_coding	-1.28546	6.27832e-12	6.85063	2.86007
ENSG00000137478	FCHSD2	protein_coding	-1.71706	6.34282e-12	8.62617	2.54281
ENSG00000155158	TTC39B	protein_coding	-1.94177	6.47331e-12	2.30412	0.571988
ENSG00000135144	DTX1	protein_coding	1.55923	7.02717e-12	1.39811	4.51797
ENSG00000068885	IFT80	protein_coding	-1.08936	7.25066e-12	17.6049	8.50355
ENSG00000150961	SEC24D	protein_coding	-1.07629	7.60817e-12	44.7542	21.7712
ENSG00000163629	PTPN13	protein_coding	-1.19032	8.00103e-12	9.09497	4.03331
ENSG00000108100	CCNY	protein_coding	-1.3374	8.11128e-12	50.6991	20.395
ENSG00000119685	TTLL5	protein_coding	-1.11991	8.22429e-12	39.6312	18.727
ENSG00000198382	UVRAG	protein_coding	-1.05328	8.22801e-12	22.8873	11.4042
ENSG00000111678	C12orf57	protein_coding	1.26638	8.33873e-12	55.3106	141.825
ENSG00000187676	B3GLCT	protein_coding	-1.46089	8.36605e-12	3.75792	1.38424
ENSG00000135637	CCDC142	protein_coding	1.26601	8.42908e-12	10.7594	27.3095
ENSG00000131153	GINS2	protein_coding	-1.43962	8.53633e-12	46.3223	17.4803
ENSG00000149269	PAK1	protein_coding	-2.55402	8.53873e-12	3.50818	0.580021
ENSG00000162599	NFIA	protein_coding	-2.22053	8.63964e-12	8.98997	1.74368
ENSG00000141449	GREB1L	protein_coding	-1.83957	9.08e-12	8.07763	2.13337
ENSG00000065328	MCM10	protein_coding	-1.08479	9.22969e-12	25.8968	12.6241
ENSG00000170581	STAT2	protein_coding	1.00957	9.28646e-12	31.2518	66.6575
ENSG00000139734	DIAPH3	protein_coding	-1.17301	9.67708e-12	8.58254	3.91221
ENSG00000132170	PPARG	protein_coding	-1.77774	9.68308e-12	11.0936	3.16507
ENSG00000166311	SMPD1	protein_coding	1.09262	9.69595e-12	9.73448	21.9744
ENSG00000166130	IKBIP	protein_coding	1.441	9.71892e-12	11.8075	34.8456
ENSG00000136002	ARHGEF4	protein_coding	-1.91708	1.03151e-11	2.56451	0.652513
ENSG00000092421	SEMA6A	protein_coding	-2.5043	1.07282e-11	2.28745	0.351706
ENSG00000172602	RND1	protein_coding	1.31997	1.13435e-11	11.8571	31.4017
ENSG00000084676	NCOA1	protein_coding	-1.19034	1.15757e-11	17.9742	7.96137
ENSG00000137513	NARS2	protein_coding	-1.3631	1.17826e-11	24.5312	9.74455
ENSG00000166510	CCDC68	protein_coding	-1.57423	1.18242e-11	5.99116	2.0222
ENSG00000156639	ZFAND3	protein_coding	-1.12337	1.19103e-11	74.4469	34.8345
ENSG00000090447	TFAP4	protein_coding	-1.32975	1.22705e-11	12.7436	5.18537
ENSG00000137601	NEK1	protein_coding	-1.36663	1.40002e-11	3.22864	1.26595
ENSG00000113273	ARSB	protein_coding	-1.90047	1.48455e-11	2.06589	0.545311
ENSG00000082068	WDR70	protein_coding	-1.88192	1.50392e-11	17.5434	4.73024
ENSG00000143110	C1orf162	protein_coding	2.99951	1.52706e-11	0.21834	2.80375
ENSG00000101464	PIGU	protein_coding	-1.37822	1.56447e-11	29.8988	11.7173
ENSG00000106004	HOXA5	protein_coding	1.66074	1.56447e-11	3.52728	12.3583
ENSG00000138101	DTNB	protein_coding	-1.36942	1.57109e-11	10.9191	4.34548
ENSG00000215421	ZNF407	protein_coding	-1.74433	1.62076e-11	1.71602	0.500053
ENSG00000165804	ZNF219	protein_coding	1.17974	1.62076e-11	11.2393	27.1219
ENSG00000131015	ULBP2	protein_coding	1.41103	1.72264e-11	5.26331	15.2434
ENSG00000097046	CDC7	protein_coding	-1.04995	1.74404e-11	12.4432	6.20472
ENSG00000170075	GPR37L1	protein_coding	-1.53369	1.74788e-11	1.74358	0.60289
ENSG00000130518	KIAA1683	protein_coding	1.72902	1.74788e-11	0.822476	3.07143
ENSG00000261150	EPPK1	protein_coding	1.52752	1.77401e-11	3.60051	11.1913
ENSG00000102547	CAB39L	protein_coding	-1.73247	1.79738e-11	5.81752	1.74097
ENSG00000048471	SNX29	protein_coding	-2.19791	1.87202e-11	3.67497	0.741006
ENSG00000124343	XG	protein_coding	1.92133	1.94998e-11	1.45146	6.17086
ENSG00000106688	SLC1A1	protein_coding	-2.63148	1.98649e-11	1.04719	0.140454
ENSG00000109971	HSPA8	protein_coding	-1.03371	2.0182e-11	1843.48	933.819
ENSG00000145386	CCNA2	protein_coding	-1.36632	2.03274e-11	44.8473	17.8819
ENSG00000075151	EIF4G3	protein_coding	-1.03807	2.05551e-11	27.4473	13.6791
ENSG00000219626	FAM228B	protein_coding	2.07702	2.09665e-11	3.50325	17.5358
ENSG00000069424	KCNAB2	protein_coding	-1.1517	2.10817e-11	12.9568	6.01868
ENSG00000168505	GBX2	protein_coding	2.25199	2.1112e-11	0.503794	2.89272
ENSG00000132842	AP3B1	protein_coding	-1.33068	2.29305e-11	19.3216	7.79078
ENSG00000137267	TUBB2A	protein_coding	1.33837	2.32353e-11	8.87901	24.1562
ENSG00000135205	CCDC146	protein_coding	-2.56444	2.38799e-11	3.0376	0.459489
ENSG00000080839	RBL1	protein_coding	-1.31355	2.59707e-11	7.27828	2.9764
ENSG00000108306	FBXL20	protein_coding	-1.39118	2.85894e-11	4.19936	1.63822
ENSG00000168116	KIAA1586	protein_coding	1.11712	2.92588e-11	8.52166	19.5886
ENSG00000153132	CLGN	protein_coding	-1.73694	2.93379e-11	2.93591	0.861026
ENSG00000242612	DECR2	protein_coding	1.24576	3.08775e-11	16.7066	41.9015
ENSG00000143476	DTL	protein_coding	-1.37604	3.1949e-11	11.7112	4.62681
ENSG00000179477	ALOX12B	protein_coding	3.59666	3.19572e-11	0.045994	1.39028
ENSG00000185238	PRMT3	protein_coding	-1.07893	3.19966e-11	22.2968	10.909
ENSG00000164182	NDUFAF2	protein_coding	-1.6347	3.24561e-11	60.8652	19.5315
ENSG00000121988	ZRANB3	protein_coding	-1.91896	3.25974e-11	13.448	3.43956
ENSG00000123933	MXD4	protein_coding	1.22182	3.37655e-11	22.6112	55.9665
ENSG00000165061	ZMAT4	protein_coding	-3.25068	3.40305e-11	2.58106	0.184379
ENSG00000145808	ADAMTS19	protein_coding	-1.85537	3.40349e-11	8.35142	2.21945
ENSG00000113763	UNC5A	protein_coding	-2.34058	3.44137e-11	1.68048	0.290127
ENSG00000120800	UTP20	protein_coding	-1.284	3.71178e-11	9.26236	3.83551
ENSG00000066827	ZFAT	protein_coding	-1.58931	3.73274e-11	4.27469	1.42708
ENSG00000166925	TSC22D4	protein_coding	1.04839	3.81201e-11	28.5242	62.5047
ENSG00000169398	PTK2	protein_coding	-1.12419	3.8707e-11	86.5699	40.6255
ENSG00000038382	TRIO	protein_coding	-1.22015	3.88996e-11	27.1332	11.7174
ENSG00000197696	NMB	protein_coding	1.25149	3.93904e-11	11.8874	30.4109
ENSG00000196876	SCN8A	protein_coding	-1.70524	3.98714e-11	1.36431	0.40868
ENSG00000134533	RERG	protein_coding	-2.36143	3.99946e-11	5.95683	1.0128
ENSG00000198797	BRINP2	protein_coding	-2.64254	4.19069e-11	1.98791	0.28006
ENSG00000156831	NSMCE2	protein_coding	-1.09778	4.27308e-11	99.5378	47.9343
ENSG00000128604	IRF5	protein_coding	1.05709	4.37177e-11	13.3397	29.2398
ENSG00000008441	NFIX	protein_coding	-2.51076	4.37578e-11	1.56043	0.228972
ENSG00000156475	PPP2R2B	protein_coding	-2.94556	4.68185e-11	1.73844	0.179064
ENSG00000134030	CTIF	protein_coding	-2.46876	4.68185e-11	3.47408	0.575182
ENSG00000182010	RTKN2	protein_coding	-1.13113	4.81462e-11	6.32428	2.96846
ENSG00000157110	RBPMS	protein_coding	-1.16923	4.91177e-11	63.3785	28.8936
ENSG00000175581	MRPL48	protein_coding	-1.30292	5.05344e-11	38.4072	15.9399
ENSG00000227268	KLLN	protein_coding	1.29676	5.18413e-11	1.41664	3.72704
ENSG00000204396	VWA7	protein_coding	1.52007	5.44021e-11	4.29683	13.3494
ENSG00000134769	DTNA	protein_coding	-1.08383	5.45387e-11	54.3891	26.1172
ENSG00000166348	USP54	protein_coding	-1.21923	5.48457e-11	11.161	4.85409
ENSG00000068971	PPP2R5B	protein_coding	1.1607	5.51327e-11	6.58508	15.6729
ENSG00000170745	KCNS3	protein_coding	-1.74648	5.52976e-11	5.58496	1.66011
ENSG00000182923	CEP63	protein_coding	-1.27329	6.00248e-11	19.9969	8.53625
ENSG00000135069	PSAT1	protein_coding	-1.06309	6.06126e-11	19.6092	9.68766
ENSG00000071205	ARHGAP10	protein_coding	-1.3825	6.10973e-11	17.6696	6.87542
ENSG00000152348	ATG10	protein_coding	-1.92925	6.52203e-11	6.52985	1.66768
ENSG00000177374	HIC1	protein_coding	2.53901	6.53279e-11	0.149491	1.08653
ENSG00000183087	GAS6	protein_coding	1.67686	6.55888e-11	1.21259	4.28314
ENSG00000183963	SMTN	protein_coding	1.31405	6.82091e-11	22.3917	58.9289
ENSG00000253250	C8orf88	protein_coding	-1.70753	6.97221e-11	72.523	21.8519
ENSG00000140025	EFCAB11	protein_coding	-1.71223	6.99906e-11	28.0776	8.4744
ENSG00000140479	PCSK6	protein_coding	-1.41079	7.85045e-11	11.7668	4.41951
ENSG00000138031	ADCY3	protein_coding	-1.18006	7.9752e-11	40.6704	18.4985
ENSG00000107099	DOCK8	protein_coding	-1.61141	8.13869e-11	7.71981	2.48097
ENSG00000165244	ZNF367	protein_coding	-1.0823	8.17974e-11	11.7707	5.73393
ENSG00000179750	APOBEC3B	protein_coding	1.23243	8.19593e-11	4.9985	12.5774
ENSG00000143797	MBOAT2	protein_coding	-1.03139	8.25996e-11	26.1214	13.2402
ENSG00000142875	PRKACB	protein_coding	-2.18862	8.42436e-11	1.3217	0.261372
ENSG00000102384	CENPI	protein_coding	-1.16196	8.45813e-11	14.5165	6.62099
ENSG00000169570	DTWD2	protein_coding	-1.24715	8.47506e-11	5.69656	2.4354
ENSG00000102683	SGCG	protein_coding	-1.94192	8.51504e-11	7.8872	1.95718
ENSG00000146802	TMEM168	protein_coding	-1.05767	8.6625e-11	12.7658	6.28184
ENSG00000024526	DEPDC1	protein_coding	-1.22104	8.92889e-11	12.0281	5.30008
ENSG00000100949	RABGGTA	protein_coding	1.00452	8.95754e-11	22.3191	47.6144
ENSG00000164742	ADCY1	protein_coding	-1.56885	9.6231e-11	1.87507	0.626187
ENSG00000115339	GALNT3	protein_coding	-1.35771	9.70315e-11	28.7446	11.2423
ENSG00000143862	ARL8A	protein_coding	1.05027	1.00331e-10	25.0259	54.7748
ENSG00000162073	PAQR4	protein_coding	-1.25925	1.08156e-10	26.6291	11.3403
ENSG00000134146	DPH6	protein_coding	-1.62942	1.08711e-10	7.19276	2.33679
ENSG00000117643	MAN1C1	protein_coding	-2.61796	1.10038e-10	1.53993	0.210317
ENSG00000120254	MTHFD1L	protein_coding	-1.38724	1.12632e-10	24.0805	9.24998
ENSG00000127720	METTL25	protein_coding	-1.43064	1.14239e-10	6.44716	2.41782
ENSG00000174808	BTC	protein_coding	-1.95567	1.15762e-10	4.63251	1.12342
ENSG00000077684	JADE1	protein_coding	-1.2425	1.16914e-10	6.96077	3.01656
ENSG00000008083	JARID2	protein_coding	-1.38636	1.18706e-10	10.2088	3.90661
ENSG00000090097	PCBP4	protein_coding	1.02056	1.26647e-10	13.232	28.2823
ENSG00000129158	SERGEF	protein_coding	-1.59246	1.30832e-10	21.8523	7.29434
ENSG00000092964	DPYSL2	protein_coding	-1.6762	1.35502e-10	7.5535	2.33495
ENSG00000157851	DPYSL5	protein_coding	-2.01211	1.38732e-10	1.68113	0.393595
ENSG00000156052	GNAQ	protein_coding	-1.19182	1.40207e-10	14.608	6.44415
ENSG00000037757	MRI1	protein_coding	1.20048	1.46503e-10	22.2581	54.408
ENSG00000105287	PRKD2	protein_coding	1.11727	1.49256e-10	31.2427	72.2774
ENSG00000122566	HNRNPA2B1	protein_coding	-1.11011	1.50359e-10	1456.68	698.613
ENSG00000129667	RHBDF2	protein_coding	1.26054	1.59914e-10	12.6308	31.9872
ENSG00000137802	MAPKBP1	protein_coding	1.26436	1.61818e-10	2.46702	6.42705
ENSG00000129219	PLD2	protein_coding	1.03325	1.62545e-10	20.3074	43.7602
ENSG00000136943	CTSV	protein_coding	1.29864	1.70701e-10	5.5839	14.8806
ENSG00000164946	FREM1	protein_coding	-2.75116	1.81176e-10	1.46832	0.194662
ENSG00000215472	RPL17-C18orf32	protein_coding	1.70727	1.90844e-10	5.27	19.0213
ENSG00000171033	PKIA	protein_coding	-2.41188	1.91117e-10	2.79305	0.456087
ENSG00000124496	TRERF1	protein_coding	-1.39617	1.91441e-10	8.99341	3.42064
ENSG00000127831	VIL1	protein_coding	-1.5382	2.02791e-10	9.821	3.3994
ENSG00000167378	IRGQ	protein_coding	1.20669	2.09386e-10	7.7234	19.4277
ENSG00000047849	MAP4	protein_coding	-1.05958	2.09457e-10	86.3461	42.1719
ENSG00000075131	TIPIN	protein_coding	-1.2968	2.11483e-10	31.741	13.127
ENSG00000099889	ARVCF	protein_coding	1.42746	2.17597e-10	7.71183	22.0332
ENSG00000170522	ELOVL6	protein_coding	-1.74632	2.27944e-10	51.8002	14.8129
ENSG00000112118	MCM3	protein_coding	-1.32554	2.29257e-10	157.713	64.5259
ENSG00000123416	TUBA1B	protein_coding	-1.06024	2.29474e-10	1976.25	991.625
ENSG00000153015	CWC27	protein_coding	-1.53285	2.37172e-10	19.6023	6.82549
ENSG00000198517	MAFK	protein_coding	1.58215	2.38475e-10	13.8705	44.6699
ENSG00000203666	EFCAB2	protein_coding	-1.40521	2.49393e-10	17.4071	6.78059
ENSG00000147862	NFIB	protein_coding	-1.21948	2.49548e-10	5.95648	2.58867
ENSG00000123094	RASSF8	protein_coding	-1.20127	2.55668e-10	12.2447	5.35778
ENSG00000113108	APBB3	protein_coding	1.09672	2.63551e-10	11.8143	26.9077
ENSG00000115306	SPTBN1	protein_coding	-1.18036	2.64842e-10	29.7144	13.2946
ENSG00000068724	TTC7A	protein_coding	-1.05019	2.86224e-10	14.1086	6.95549
ENSG00000047578	KIAA0556	protein_coding	-1.04374	2.9521e-10	20.78	10.3404
ENSG00000138778	CENPE	protein_coding	-1.23707	3.02988e-10	7.40351	3.20812
ENSG00000148488	ST8SIA6	protein_coding	-2.12187	3.0577e-10	11.7757	2.44383
ENSG00000116678	LEPR	protein_coding	-2.02002	3.06133e-10	1.17146	0.272171
ENSG00000075420	FNDC3B	protein_coding	-1.29703	3.06271e-10	14.8264	6.04499
ENSG00000137747	TMPRSS13	protein_coding	1.28103	3.10835e-10	4.81949	12.6273
ENSG00000091490	SEL1L3	protein_coding	-1.58345	3.13241e-10	10.3824	3.45999
ENSG00000160563	MED27	protein_coding	-1.17067	3.2323e-10	35.4054	16.1784
ENSG00000130813	C19orf66	protein_coding	1.41837	3.24545e-10	3.74913	10.8642
ENSG00000102057	KCND1	protein_coding	1.78291	3.29832e-10	0.54908	2.11312
ENSG00000027001	MIPEP	protein_coding	-1.34312	3.31211e-10	15.025	6.02737
ENSG00000105926	MPP6	protein_coding	-1.25257	3.5241e-10	8.28205	3.56132
ENSG00000107338	SHB	protein_coding	-1.04109	3.5772e-10	15.9044	7.96377
ENSG00000109670	FBXW7	protein_coding	1.00002	3.5906e-10	15.2053	32.0408
ENSG00000006740	ARHGAP44	protein_coding	-1.64244	3.84203e-10	4.98614	1.56187
ENSG00000121621	KIF18A	protein_coding	-1.16474	4.18865e-10	9.26973	4.26025
ENSG00000140694	PARN	protein_coding	-1.1147	4.28631e-10	36.5143	17.3379
ENSG00000144366	GULP1	protein_coding	-1.35606	4.55218e-10	36.4911	14.342
ENSG00000116874	WARS2	protein_coding	-1.43187	4.55228e-10	9.02248	3.37512
ENSG00000100036	SLC35E4	protein_coding	1.73167	4.55371e-10	0.65983	2.44964
ENSG00000081026	MAGI3	protein_coding	-1.22135	4.59735e-10	5.69205	2.48423
ENSG00000107537	PHYH	protein_coding	1.0126	4.64275e-10	15.7168	33.7335
ENSG00000074370	ATP2A3	protein_coding	1.08506	4.6613e-10	52.0619	117.497
ENSG00000013441	CLK1	protein_coding	1.1631	4.87675e-10	45.3166	108.26
ENSG00000138160	KIF11	protein_coding	-1.25328	4.87827e-10	28.6392	12.3113
ENSG00000196132	MYT1	protein_coding	1.96531	5.04786e-10	0.391777	1.75805
ENSG00000099194	SCD	protein_coding	-1.08159	5.06472e-10	796.425	389.136
ENSG00000159685	CHCHD6	protein_coding	-2.03383	5.06542e-10	13.2223	3.0345
ENSG00000274180	NATD1	protein_coding	1.23494	5.08255e-10	1.75119	4.44634
ENSG00000203985	LDLRAD1	protein_coding	1.98287	5.10454e-10	1.24295	5.61114
ENSG00000196136	SERPINA3	protein_coding	-1.4452	5.15377e-10	57.4337	21.5847
ENSG00000123384	LRP1	protein_coding	1.42688	5.28017e-10	0.652742	1.91954
ENSG00000155034	FBXL18	protein_coding	1.35948	5.41739e-10	6.21469	16.8899
ENSG00000176473	WDR25	protein_coding	-1.64522	5.63688e-10	11.2136	3.50645
ENSG00000166508	MCM7	protein_coding	-1.13242	5.68472e-10	385.976	182.383
ENSG00000075461	CACNG4	protein_coding	-1.32939	5.7612e-10	69.0913	27.7744
ENSG00000070785	EIF2B3	protein_coding	-1.11951	5.78229e-10	35.7466	16.9648
ENSG00000049618	ARID1B	protein_coding	-1.11006	5.9544e-10	9.73956	4.6321
ENSG00000137764	MAP2K5	protein_coding	-1.46659	6.0758e-10	12.9234	4.74612
ENSG00000101079	NDRG3	protein_coding	-1.06459	6.0758e-10	20.6744	10.1921
ENSG00000135046	ANXA1	protein_coding	-2.37553	6.36731e-10	4.75322	0.788493
ENSG00000177707	NECTIN3	protein_coding	-1.62434	6.4257e-10	4.68159	1.47938
ENSG00000105866	SP4	protein_coding	-1.53173	6.55928e-10	1.4996	0.51247
ENSG00000165730	STOX1	protein_coding	-1.77137	6.78604e-10	1.9021	0.542795
ENSG00000064195	DLX3	protein_coding	1.32339	6.9019e-10	1.9367	5.22286
ENSG00000108387	SEPT4	protein_coding	1.96276	7.00705e-10	0.846702	3.85996
ENSG00000104723	TUSC3	protein_coding	-1.02569	7.21264e-10	49.0401	25.0355
ENSG00000140511	HAPLN3	protein_coding	2.2111	7.25009e-10	0.628692	3.49642
ENSG00000164045	CDC25A	protein_coding	-1.11145	7.39617e-10	11.2619	5.35002
ENSG00000085276	MECOM	protein_coding	-2.24673	7.5638e-10	1.98653	0.365723
ENSG00000142892	PIGK	protein_coding	-1.14954	7.59825e-10	15.8506	7.27463
ENSG00000133739	LRRCC1	protein_coding	-1.23435	7.69036e-10	5.72198	2.46789
ENSG00000171219	CDC42BPG	protein_coding	1.17424	7.69036e-10	17.0439	40.9737
ENSG00000107816	LZTS2	protein_coding	1.07233	7.94661e-10	15.2595	33.9642
ENSG00000101096	NFATC2	protein_coding	-1.49473	8.0121e-10	1.86331	0.659123
ENSG00000187535	IFT140	protein_coding	-1.45202	8.04778e-10	9.05875	3.34212
ENSG00000131171	SH3BGRL	protein_coding	-1.2362	8.42296e-10	139.077	60.7153
ENSG00000173156	RHOD	protein_coding	1.01182	8.42296e-10	72.664	155.65
ENSG00000103034	NDRG4	protein_coding	1.05245	8.42296e-10	12.0048	26.134
ENSG00000153815	CMIP	protein_coding	-1.3628	8.75433e-10	13.7843	5.327
ENSG00000135931	ARMC9	protein_coding	-1.3291	8.89419e-10	24.4627	9.72864
ENSG00000178038	ALS2CL	protein_coding	1.11981	9.06926e-10	6.64082	15.3484
ENSG00000068078	FGFR3	protein_coding	1.47409	9.08814e-10	3.22959	9.71339
ENSG00000165480	SKA3	protein_coding	-1.1187	9.49948e-10	22.1072	10.585
ENSG00000174456	C12orf76	protein_coding	1.28621	9.59549e-10	9.98443	26.1907
ENSG00000197321	SVIL	protein_coding	-1.31791	9.78177e-10	19.1982	7.74796
ENSG00000174738	NR1D2	protein_coding	-1.04128	1.01768e-09	16.9929	8.44477
ENSG00000184613	NELL2	protein_coding	-2.31209	1.02193e-09	2.58322	0.486223
ENSG00000185055	EFCAB10	protein_coding	1.83901	1.02975e-09	1.78857	7.29093
ENSG00000069974	RAB27A	protein_coding	-1.09485	1.03842e-09	20.9405	10.0113
ENSG00000134490	TMEM241	protein_coding	-1.11392	1.08875e-09	17.1731	8.15341
ENSG00000189283	FHIT	protein_coding	-3.0095	1.10582e-09	2.66266	0.205694
ENSG00000138678	GPAT3	protein_coding	-1.23468	1.11234e-09	7.51901	3.24475
ENSG00000248905	FMN1	protein_coding	-1.57937	1.12042e-09	1.92397	0.635355
ENSG00000146350	TBC1D32	protein_coding	-1.54415	1.17237e-09	4.18529	1.43935
ENSG00000165591	FAAH2	protein_coding	-2.06451	1.1724e-09	3.93382	0.882262
ENSG00000099875	MKNK2	protein_coding	1.04008	1.2414e-09	32.1821	69.2088
ENSG00000158813	EDA	protein_coding	-2.76556	1.26414e-09	1.35008	0.140655
ENSG00000180257	ZNF816	protein_coding	1.28987	1.29797e-09	5.84236	15.4255
ENSG00000164494	PDSS2	protein_coding	-1.79298	1.32728e-09	7.74715	2.14503
ENSG00000196126	HLA-DRB1	protein_coding	-1.63462	1.37632e-09	19.2222	6.21443
ENSG00000188191	PRKAR1B	protein_coding	-1.48294	1.39259e-09	47.364	16.6391
ENSG00000125347	IRF1	protein_coding	1.00753	1.41452e-09	14.8646	31.4963
ENSG00000059122	FLYWCH1	protein_coding	1.19943	1.46411e-09	13.2017	32.0317
ENSG00000181773	GPR3	protein_coding	1.93253	1.48074e-09	0.660612	2.97451
ENSG00000136770	DNAJC1	protein_coding	-1.20407	1.49423e-09	50.1241	22.3399
ENSG00000143776	CDC42BPA	protein_coding	-1.23208	1.54483e-09	6.08641	2.59416
ENSG00000139910	NOVA1	protein_coding	-2.4849	1.54677e-09	1.26234	0.190513
ENSG00000186517	ARHGAP30	protein_coding	1.68824	1.66406e-09	0.645953	2.30818
ENSG00000151136	BTBD11	protein_coding	-2.45385	1.70598e-09	1.95479	0.318291
ENSG00000203780	FANK1	protein_coding	-1.81529	1.73334e-09	9.87478	2.76329
ENSG00000116062	MSH6	protein_coding	-1.01101	1.74468e-09	74.1445	37.8927
ENSG00000108641	B9D1	protein_coding	-1.29114	1.78995e-09	25.3657	10.6359
ENSG00000105204	DYRK1B	protein_coding	1.19004	1.79751e-09	6.89747	16.861
ENSG00000185112	FAM43A	protein_coding	1.4196	1.81912e-09	1.29265	3.75095
ENSG00000126787	DLGAP5	protein_coding	-1.19781	1.82175e-09	42.893	19.2941
ENSG00000125775	SDCBP2	protein_coding	1.71236	1.96338e-09	3.2479	11.8898
ENSG00000168546	GFRA2	protein_coding	-2.21369	2.07822e-09	4.69522	0.908114
ENSG00000083720	OXCT1	protein_coding	-1.28471	2.10614e-09	12.2803	5.1205
ENSG00000116213	WRAP73	protein_coding	1.16755	2.16197e-09	21.4462	51.9342
ENSG00000130517	PGPEP1	protein_coding	1.06645	2.21766e-09	14.9483	32.761
ENSG00000122861	PLAU	protein_coding	1.09732	2.23262e-09	8.04463	18.3537
ENSG00000142627	EPHA2	protein_coding	1.15363	2.23655e-09	20.2753	47.3071
ENSG00000112599	GUCA1B	protein_coding	1.99248	2.30237e-09	1.40309	6.62624
ENSG00000277639	AC007906.2	protein_coding	2.22316	2.30469e-09	1.10206	6.01367
ENSG00000189337	KAZN	protein_coding	-1.24199	2.30616e-09	6.68023	2.85288
ENSG00000124201	ZNFX1	protein_coding	1.1208	2.35144e-09	17.1039	39.6107
ENSG00000188868	ZNF563	protein_coding	1.85766	2.35144e-09	0.688704	2.85386
ENSG00000053438	NNAT	protein_coding	2.37335	2.51359e-09	0.79523	5.27398
ENSG00000137807	KIF23	protein_coding	-1.04969	2.51372e-09	77.1328	38.4706
ENSG00000167711	SERPINF2	protein_coding	2.16669	2.57089e-09	0.397814	2.16776
ENSG00000144063	MALL	protein_coding	-1.42751	2.58096e-09	17.668	6.54937
ENSG00000182183	FAM159A	protein_coding	1.27007	2.60475e-09	29.6751	76.1544
ENSG00000083535	PIBF1	protein_coding	-1.77393	2.63293e-09	4.71933	1.33956
ENSG00000108309	RUNDC3A	protein_coding	1.85653	2.65461e-09	0.633491	2.62221
ENSG00000147852	VLDLR	protein_coding	-1.24255	2.66176e-09	5.71954	2.49229
ENSG00000094804	CDC6	protein_coding	-1.0499	2.67041e-09	23.6655	11.8828
ENSG00000197261	C6orf141	protein_coding	-1.70787	2.72278e-09	9.09579	2.70287
ENSG00000012048	BRCA1	protein_coding	-1.00292	2.82039e-09	24.7492	12.7796
ENSG00000181472	ZBTB2	protein_coding	-1.05977	2.83555e-09	15.3184	7.63075
ENSG00000188158	NHS	protein_coding	-1.78546	3.0035e-09	3.66394	0.987693
ENSG00000168060	NAALADL1	protein_coding	3.11408	3.02879e-09	0.160532	2.68662
ENSG00000051180	RAD51	protein_coding	-1.07071	3.06306e-09	20.3194	10.0367
ENSG00000164171	ITGA2	protein_coding	-1.30467	3.09555e-09	9.25546	3.70016
ENSG00000138411	HECW2	protein_coding	-1.93142	3.19597e-09	1.68655	0.408102
ENSG00000159409	CELF3	protein_coding	2.51223	3.19597e-09	0.174861	1.36051
ENSG00000189280	GJB5	protein_coding	2.50292	3.4319e-09	0.347501	2.75071
ENSG00000178821	TMEM52	protein_coding	1.65599	3.59959e-09	2.22109	7.84171
ENSG00000125257	ABCC4	protein_coding	-1.42457	3.63954e-09	7.5275	2.76107
ENSG00000112186	CAP2	protein_coding	-1.26783	3.68965e-09	28.0483	11.7923
ENSG00000106477	CEP41	protein_coding	-1.08434	3.74797e-09	14.0616	6.82236
ENSG00000149177	PTPRJ	protein_coding	-1.07276	3.76622e-09	9.89585	4.75584
ENSG00000198056	PRIM1	protein_coding	-1.30469	3.83269e-09	42.9356	17.7079
ENSG00000197381	ADARB1	protein_coding	1.07119	3.83269e-09	25.0309	56.1961
ENSG00000068383	INPP5A	protein_coding	-1.15257	4.02873e-09	22.1811	10.0904
ENSG00000136643	RPS6KC1	protein_coding	-1.13224	4.03693e-09	6.78958	3.15178
ENSG00000162636	FAM102B	protein_coding	-1.11989	4.09361e-09	37.7256	17.6898
ENSG00000072571	HMMR	protein_coding	-1.2097	4.17276e-09	23.2315	10.4604
ENSG00000006459	KDM7A	protein_coding	1.12007	4.30978e-09	1.85934	4.33126
ENSG00000152256	PDK1	protein_coding	-1.38763	4.33079e-09	8.01698	3.09615
ENSG00000105409	ATP1A3	protein_coding	-1.54562	4.42057e-09	2.58282	0.877233
ENSG00000110697	PITPNM1	protein_coding	1.16818	4.58145e-09	17.9329	42.7343
ENSG00000095002	MSH2	protein_coding	-1.07762	4.62203e-09	50.8127	24.6983
ENSG00000145375	SPATA5	protein_coding	-1.32012	4.67938e-09	2.34478	0.953971
ENSG00000134278	SPIRE1	protein_coding	-1.10312	4.69976e-09	42.0223	19.8269
ENSG00000220201	ZGLP1	protein_coding	1.50752	4.92286e-09	2.76836	8.68351
ENSG00000064999	ANKS1A	protein_coding	-1.01073	4.983e-09	12.7208	6.44441
ENSG00000054967	RELT	protein_coding	1.11546	5.14808e-09	7.11607	16.355
ENSG00000163644	PPM1K	protein_coding	-1.20439	5.3456e-09	5.31552	2.36652
ENSG00000119397	CNTRL	protein_coding	-1.24706	5.35107e-09	3.13398	1.35863
ENSG00000166780	C16orf45	protein_coding	-1.33128	5.51614e-09	26.2495	10.5798
ENSG00000165548	TMEM63C	protein_coding	-1.64989	5.67152e-09	4.63405	1.48552
ENSG00000165304	MELK	protein_coding	-1.28987	5.7292e-09	37.7081	15.685
ENSG00000172340	SUCLG2	protein_coding	-1.30204	5.73907e-09	41.346	16.9633
ENSG00000254535	PABPC4L	protein_coding	-2.0951	6.03533e-09	1.17485	0.250477
ENSG00000135114	OASL	protein_coding	1.99578	6.17339e-09	1.86009	8.70356
ENSG00000177189	RPS6KA3	protein_coding	-1.42487	6.27764e-09	16.0937	5.91325
ENSG00000143324	XPR1	protein_coding	-1.28932	6.35377e-09	14.0708	5.76524
ENSG00000088826	SMOX	protein_coding	1.21216	6.53771e-09	8.08488	20.0822
ENSG00000198874	TYW1	protein_coding	-1.23112	6.56491e-09	13.8607	5.9779
ENSG00000119487	MAPKAP1	protein_coding	-1.12596	6.59486e-09	82.2446	38.5321
ENSG00000131480	AOC2	protein_coding	1.71344	7.02009e-09	0.817209	2.99981
ENSG00000172469	MANEA	protein_coding	-1.15365	7.11973e-09	5.19189	2.37806
ENSG00000002822	MAD1L1	protein_coding	-1.41291	7.24959e-09	21.0014	8.09479
ENSG00000163545	NUAK2	protein_coding	1.13532	7.49388e-09	3.34711	7.78737
ENSG00000131747	TOP2A	protein_coding	-1.02519	7.68533e-09	66.7068	33.7541
ENSG00000204366	ZBTB12	protein_coding	-1.199	8.26415e-09	8.98137	3.97266
ENSG00000137745	MMP13	protein_coding	-1.72304	8.31931e-09	2.42751	0.720911
ENSG00000150551	LYPD1	protein_coding	-1.25249	8.35786e-09	12.6064	5.45083
ENSG00000086300	SNX10	protein_coding	-1.52182	8.88673e-09	13.0802	4.53231
ENSG00000105136	ZNF419	protein_coding	1.17193	8.98699e-09	2.80912	6.72551
ENSG00000137642	SORL1	protein_coding	-1.8	9.01443e-09	2.62073	0.719695
ENSG00000073060	SCARB1	protein_coding	-1.03288	9.53926e-09	129.717	65.592
ENSG00000117593	DARS2	protein_coding	-1.06699	1.00505e-08	37.9948	18.7037
ENSG00000181220	ZNF746	protein_coding	1.02736	1.04721e-08	7.39547	15.7979
ENSG00000196372	ASB13	protein_coding	-1.36811	1.04921e-08	25.2495	9.93249
ENSG00000181045	SLC26A11	protein_coding	1.06581	1.05051e-08	12.6103	27.7828
ENSG00000114378	HYAL1	protein_coding	1.49568	1.12665e-08	2.52102	7.79359
ENSG00000187123	LYPD6	protein_coding	-1.54224	1.15943e-08	7.3958	2.47647
ENSG00000165895	ARHGAP42	protein_coding	-2.1061	1.16343e-08	2.06761	0.432799
ENSG00000122786	CALD1	protein_coding	1.59012	1.18795e-08	2.18328	7.11326
ENSG00000172794	RAB37	protein_coding	1.2505	1.22129e-08	4.88472	12.74
ENSG00000162433	AK4	protein_coding	-1.25198	1.24883e-08	46.6119	20.1018
ENSG00000141441	GAREM1	protein_coding	-1.04439	1.24883e-08	5.49234	2.7222
ENSG00000156103	MMP16	protein_coding	-3.13732	1.25712e-08	1.34708	0.0685051
ENSG00000120029	C10orf76	protein_coding	-1.07825	1.25797e-08	16.5863	8.07042
ENSG00000114841	DNAH1	protein_coding	-1.64505	1.27771e-08	1.42042	0.44508
ENSG00000138030	KHK	protein_coding	-1.092	1.35391e-08	13.539	6.56019
ENSG00000167523	SPATA33	protein_coding	-1.17529	1.3789e-08	14.1911	6.47753
ENSG00000169379	ARL13B	protein_coding	-1.09363	1.39987e-08	7.61898	3.63794
ENSG00000076248	UNG	protein_coding	-1.22109	1.39995e-08	93.1686	40.8953
ENSG00000196511	TPK1	protein_coding	-1.8029	1.45398e-08	5.80147	1.58509
ENSG00000163002	NUP35	protein_coding	-1.05214	1.49801e-08	18.7414	9.33465
ENSG00000119042	SATB2	protein_coding	-1.69198	1.53336e-08	2.92361	0.912852
ENSG00000132780	NASP	protein_coding	-1.20977	1.56812e-08	198.781	87.901
ENSG00000041353	RAB27B	protein_coding	-1.25491	1.64715e-08	23.4457	9.73194
ENSG00000123607	TTC21B	protein_coding	-1.29713	1.66856e-08	2.86854	1.18283
ENSG00000181016	LSMEM1	protein_coding	1.70249	1.7216e-08	3.88848	14.543
ENSG00000196549	MME	protein_coding	-1.75756	1.74849e-08	4.16462	1.17135
ENSG00000130347	RTN4IP1	protein_coding	-1.58418	1.78786e-08	6.44278	2.12361
ENSG00000181634	TNFSF15	protein_coding	1.50809	1.88051e-08	0.595568	1.82299
ENSG00000137261	KIAA0319	protein_coding	-1.56789	1.93193e-08	1.38739	0.458833
ENSG00000097021	ACOT7	protein_coding	-1.2293	2.02779e-08	36.4626	15.8894
ENSG00000160293	VAV2	protein_coding	-1.18689	2.02779e-08	20.7685	9.18609
ENSG00000032389	EIPR1	protein_coding	-1.28466	2.17664e-08	46.539	19.406
ENSG00000142235	LMTK3	protein_coding	1.15185	2.21697e-08	2.141	5.04629
ENSG00000115041	KCNIP3	protein_coding	1.53409	2.21697e-08	3.18282	10.2627
ENSG00000169814	BTD	protein_coding	-1.55577	2.25808e-08	12.1984	4.11587
ENSG00000198342	ZNF442	protein_coding	1.96947	2.35978e-08	0.360925	1.71641
ENSG00000118596	SLC16A7	protein_coding	-1.59036	2.38651e-08	6.23249	1.98583
ENSG00000165475	CRYL1	protein_coding	-1.31865	2.43592e-08	25.3542	10.2975
ENSG00000197415	VEPH1	protein_coding	-2.56236	2.48678e-08	2.53117	0.333861
ENSG00000183943	PRKX	protein_coding	1.03709	2.5148e-08	18.8713	41.3847
ENSG00000066468	FGFR2	protein_coding	-1.07097	2.57418e-08	12.0482	5.81469
ENSG00000255346	NOX5	protein_coding	-1.45527	2.63851e-08	2.70491	0.991377
ENSG00000189362	NEMP2	protein_coding	-1.81382	2.65224e-08	2.2823	0.618749
ENSG00000149179	C11orf49	protein_coding	-1.06988	2.69232e-08	29.12	14.4394
ENSG00000125740	FOSB	protein_coding	1.55829	2.73285e-08	0.691432	2.30308
ENSG00000115221	ITGB6	protein_coding	-2.12722	2.84994e-08	2.81501	0.617049
ENSG00000137198	GMPR	protein_coding	-1.81499	2.85112e-08	4.38255	1.18612
ENSG00000164237	CMBL	protein_coding	1.04648	2.89717e-08	17.2596	38.2069
ENSG00000057294	PKP2	protein_coding	-1.2157	2.95729e-08	9.79712	4.22623
ENSG00000114480	GBE1	protein_coding	-1.02221	2.96988e-08	26.4466	13.5117
ENSG00000010810	FYN	protein_coding	-2.62608	2.97096e-08	3.1025	0.366738
ENSG00000153832	FBXO36	protein_coding	-1.40096	2.99401e-08	2.86756	1.07987
ENSG00000166263	STXBP4	protein_coding	-1.08445	3.01296e-08	8.16083	3.92597
ENSG00000155906	RMND1	protein_coding	-1.20271	3.17861e-08	33.1716	14.7536
ENSG00000080298	RFX3	protein_coding	-1.57977	3.21133e-08	1.85229	0.59702
ENSG00000147799	ARHGAP39	protein_coding	-1.27344	3.21133e-08	4.13868	1.70253
ENSG00000176845	METRNL	protein_coding	1.41634	3.35973e-08	11.1181	31.8864
ENSG00000136982	DSCC1	protein_coding	-1.04822	3.54115e-08	24.2592	12.0982
ENSG00000122644	ARL4A	protein_coding	-1.23179	3.55805e-08	28.1769	12.2096
ENSG00000109674	NEIL3	protein_coding	-1.41814	3.57099e-08	5.5141	2.09068
ENSG00000167904	TMEM68	protein_coding	1.09993	3.61807e-08	9.19401	21.067
ENSG00000064393	HIPK2	protein_coding	-1.40965	3.64673e-08	2.50762	0.917125
ENSG00000182993	C12orf60	protein_coding	-1.87657	3.66576e-08	5.4999	1.46743
ENSG00000154930	ACSS1	protein_coding	-1.50269	3.66576e-08	2.11439	0.735787
ENSG00000173926	MARCH3	protein_coding	-1.71998	3.66587e-08	4.86479	1.42271
ENSG00000060656	PTPRU	protein_coding	1.002	3.69911e-08	16.346	34.4644
ENSG00000132554	RGS22	protein_coding	1.4675	3.77746e-08	1.61643	4.98015
ENSG00000175602	CCDC85B	protein_coding	1.62812	3.77746e-08	1.60917	5.61422
ENSG00000130758	MAP3K10	protein_coding	1.26534	3.87354e-08	4.0695	10.5761
ENSG00000256061	DNAAF4	protein_coding	-2.11128	3.90301e-08	2.75998	0.560737
ENSG00000198074	AKR1B10	protein_coding	2.04727	3.93843e-08	0.535837	2.74996
ENSG00000088179	PTPN4	protein_coding	-1.00105	4.08398e-08	20.618	10.5928
ENSG00000140262	TCF12	protein_coding	-1.27172	4.16534e-08	14.5676	5.97396
ENSG00000101773	RBBP8	protein_coding	-1.06071	4.16534e-08	27.1312	13.3242
ENSG00000139354	GAS2L3	protein_coding	-1.11734	4.18533e-08	12.5015	5.89524
ENSG00000020426	MNAT1	protein_coding	-1.24948	4.19583e-08	71.1171	30.2154
ENSG00000188283	ZNF383	protein_coding	1.48864	4.42173e-08	1.75587	5.55211
ENSG00000029153	ARNTL2	protein_coding	-1.15885	4.74336e-08	10.9092	4.90341
ENSG00000067533	RRP15	protein_coding	-1.00615	4.74538e-08	29.0887	14.7372
ENSG00000111058	ACSS3	protein_coding	-1.36329	4.92905e-08	7.43015	2.91387
ENSG00000107186	MPDZ	protein_coding	-1.01866	4.96028e-08	9.86787	4.94946
ENSG00000183569	SERHL2	protein_coding	1.11886	4.96966e-08	7.62026	17.687
ENSG00000178409	BEND3	protein_coding	-1.21804	5.11277e-08	1.73702	0.754781
ENSG00000139636	LMBR1L	protein_coding	1.10502	5.17175e-08	19.7216	45.9498
ENSG00000135540	NHSL1	protein_coding	-1.16045	5.19237e-08	5.51174	2.48102
ENSG00000120675	DNAJC15	protein_coding	-1.1477	5.25914e-08	15.856	7.35495
ENSG00000091138	SLC26A3	protein_coding	3.17862	5.36369e-08	0.0285144	1.00391
ENSG00000135549	PKIB	protein_coding	-2.31428	5.47682e-08	164.84	27.696
ENSG00000165392	WRN	protein_coding	-1.06603	5.57099e-08	4.78964	2.31915
ENSG00000091157	WDR7	protein_coding	-1.65725	5.83921e-08	3.49208	1.04795
ENSG00000114626	ABTB1	protein_coding	1.19049	5.86769e-08	3.87273	9.57215
ENSG00000157077	ZFYVE9	protein_coding	-1.24555	6.27066e-08	5.87432	2.48794
ENSG00000198157	HMGN5	protein_coding	-1.43139	6.35883e-08	12.9641	4.82071
ENSG00000105810	CDK6	protein_coding	-1.35374	6.36071e-08	12.9936	5.08835
ENSG00000092295	TGM1	protein_coding	1.36301	6.5582e-08	3.06268	8.54983
ENSG00000188488	SERPINA5	protein_coding	-1.80333	6.56468e-08	9.86196	2.72911
ENSG00000169604	ANTXR1	protein_coding	-1.44685	6.57127e-08	5.99392	2.17205
ENSG00000111665	CDCA3	protein_coding	-1.04392	6.66768e-08	40.3571	20.3749
ENSG00000162241	SLC25A45	protein_coding	1.48483	6.73454e-08	3.01251	9.14953
ENSG00000118513	MYB	protein_coding	-2.66611	6.81535e-08	9.75286	1.04637
ENSG00000088387	DOCK9	protein_coding	-1.16443	7.35229e-08	9.68743	4.35657
ENSG00000172954	LCLAT1	protein_coding	-1.0231	7.36782e-08	9.31839	4.65629
ENSG00000254221	PCDHGB1	protein_coding	-1.89166	7.74758e-08	1.39611	0.337626
ENSG00000133121	STARD13	protein_coding	-1.2753	7.78328e-08	5.44598	2.27115
ENSG00000172461	FUT9	protein_coding	-1.18773	8.2022e-08	5.09511	2.23479
ENSG00000144908	ALDH1L1	protein_coding	2.89313	8.4862e-08	0.0877718	1.13031
ENSG00000253276	CCDC71L	protein_coding	1.18354	8.75302e-08	1.85282	4.54542
ENSG00000153064	BANK1	protein_coding	-2.0544	9.03647e-08	2.44907	0.525572
ENSG00000007968	E2F2	protein_coding	-1.13853	9.08059e-08	5.58981	2.61847
ENSG00000073331	ALPK1	protein_coding	-1.36695	9.32049e-08	3.9239	1.56114
ENSG00000146143	PRIM2	protein_coding	-1.23102	9.42224e-08	23.2795	10.0387
ENSG00000115290	GRB14	protein_coding	-1.74715	9.70089e-08	10.7114	3.08045
ENSG00000116661	FBXO2	protein_coding	1.42095	9.79443e-08	4.76391	14.0208
ENSG00000089123	TASP1	protein_coding	-1.13871	9.8698e-08	12.3608	5.72873
ENSG00000100342	APOL1	protein_coding	2.49588	9.94401e-08	0.599599	5.03125
ENSG00000124493	GRM4	protein_coding	-1.74436	1.02927e-07	1.51271	0.423556
ENSG00000145365	TIFA	protein_coding	-1.5561	1.03287e-07	12.8009	4.3322
ENSG00000180998	GPR137C	protein_coding	-1.29308	1.03556e-07	3.01009	1.24554
ENSG00000165704	HPRT1	protein_coding	-1.1601	1.05096e-07	84.4775	38.7276
ENSG00000198189	HSD17B11	protein_coding	-2.05097	1.06222e-07	5.78513	1.27805
ENSG00000177614	PGBD5	protein_coding	-2.46811	1.10009e-07	1.11032	0.163549
ENSG00000175832	ETV4	protein_coding	-1.79782	1.10958e-07	3.45583	0.960323
ENSG00000137804	NUSAP1	protein_coding	-1.00993	1.12436e-07	44.9671	23.1833
ENSG00000146950	SHROOM2	protein_coding	-1.44268	1.13644e-07	2.43098	0.887478
ENSG00000143951	WDPCP	protein_coding	-1.42705	1.14429e-07	3.42041	1.27556
ENSG00000163362	INAVA	protein_coding	1.12598	1.2233e-07	2.34449	5.39669
ENSG00000135318	NT5E	protein_coding	-1.56429	1.25193e-07	8.02383	2.59114
ENSG00000181458	TMEM45A	protein_coding	-1.66568	1.25349e-07	2.53483	0.779489
ENSG00000111961	SASH1	protein_coding	-1.05089	1.26647e-07	3.14363	1.54642
ENSG00000154839	SKA1	protein_coding	-1.0682	1.29051e-07	7.60907	3.74372
ENSG00000132819	RBM38	protein_coding	1.01488	1.30671e-07	23.6121	50.8645
ENSG00000197191	CYSRT1	protein_coding	1.3099	1.31348e-07	13.1134	34.787
ENSG00000174628	IQCK	protein_coding	-1.22657	1.32875e-07	11.3785	4.962
ENSG00000139263	LRIG3	protein_coding	-1.06279	1.33753e-07	6.42361	3.14309
ENSG00000129173	E2F8	protein_coding	-1.04745	1.35746e-07	13.0426	6.46765
ENSG00000144645	OSBPL10	protein_coding	-1.17976	1.37969e-07	17.9589	7.9823
ENSG00000205084	TMEM231	protein_coding	-1.13412	1.37969e-07	8.51139	3.96732
ENSG00000101003	GINS1	protein_coding	-1.03141	1.44939e-07	40.1322	20.2134
ENSG00000176428	VPS37D	protein_coding	1.63996	1.57409e-07	1.2919	4.49658
ENSG00000107554	DNMBP	protein_coding	-1.3165	1.60864e-07	6.37049	2.55919
ENSG00000171843	MLLT3	protein_coding	-2.01988	1.61496e-07	7.53675	1.68512
ENSG00000169519	METTL15	protein_coding	-1.13962	1.61684e-07	6.19756	2.83548
ENSG00000163918	RFC4	protein_coding	-1.06476	1.64901e-07	44.5887	22.0809
ENSG00000156398	SFXN2	protein_coding	-1.13094	1.68871e-07	27.6846	12.8774
ENSG00000134333	LDHA	protein_coding	-1.24662	1.74354e-07	829.88	358.92
ENSG00000144741	SLC25A26	protein_coding	-1.33963	1.7513e-07	16.2451	6.47352
ENSG00000189190	ZNF600	protein_coding	1.06158	1.78281e-07	6.34627	14.1235
ENSG00000126091	ST3GAL3	protein_coding	-1.79517	1.81772e-07	5.74339	1.6214
ENSG00000061455	PRDM6	protein_coding	-1.87494	1.82108e-07	1.08707	0.275637
ENSG00000183570	PCBP3	protein_coding	-2.16378	1.83114e-07	3.71271	0.700154
ENSG00000143499	SMYD2	protein_coding	-1.02503	1.85804e-07	21.9657	11.1249
ENSG00000188878	FBF1	protein_coding	1.08684	2.02914e-07	6.1858	13.8363
ENSG00000182263	FIGN	protein_coding	-1.1006	2.03693e-07	4.12905	1.9671
ENSG00000119509	INVS	protein_coding	-1.16641	2.06084e-07	5.96691	2.67439
ENSG00000102096	PIM2	protein_coding	1.04086	2.08242e-07	12.7841	28.5525
ENSG00000141401	IMPA2	protein_coding	-1.03467	2.13753e-07	26.2073	13.2018
ENSG00000101057	MYBL2	protein_coding	-1.06103	2.3552e-07	151.748	74.9013
ENSG00000197530	MIB2	protein_coding	1.4454	2.41824e-07	7.43162	21.7873
ENSG00000173638	SLC19A1	protein_coding	-1.14809	2.41958e-07	27.2636	12.7666
ENSG00000130544	ZNF557	protein_coding	1.02545	2.50862e-07	2.20938	4.79841
ENSG00000144677	CTDSPL	protein_coding	-1.39289	2.55767e-07	8.20575	3.15794
ENSG00000196620	UGT2B15	protein_coding	-2.48218	2.56443e-07	1.46412	0.189846
ENSG00000147100	SLC16A2	protein_coding	-1.02472	2.70696e-07	8.88792	4.45412
ENSG00000122966	CIT	protein_coding	-1.05012	2.72753e-07	12.5456	6.25673
ENSG00000058091	CDK14	protein_coding	-2.66981	2.74843e-07	1.26101	0.133999
ENSG00000118515	SGK1	protein_coding	1.62956	2.76865e-07	2.54964	9.33184
ENSG00000116833	NR5A2	protein_coding	-2.52155	2.80094e-07	1.13476	0.14229
ENSG00000103742	IGDCC4	protein_coding	1.87548	2.88263e-07	0.273299	1.18638
ENSG00000178184	PARD6G	protein_coding	1.39365	2.89971e-07	1.04818	3.03283
ENSG00000267680	ZNF224	protein_coding	1.11364	2.90464e-07	5.6634	13.1964
ENSG00000100336	APOL4	protein_coding	2.69703	2.91624e-07	0.0864855	1.006
ENSG00000153774	CFDP1	protein_coding	-1.14821	2.95184e-07	103	47.5698
ENSG00000154803	FLCN	protein_coding	1.11993	2.96721e-07	19.8122	45.7638
ENSG00000138587	MNS1	protein_coding	-1.63037	2.97225e-07	3.28791	1.04347
ENSG00000277117	FP565260.3	protein_coding	1.62605	3.05269e-07	1.4536	4.99403
ENSG00000170684	ZNF296	protein_coding	1.65772	3.06064e-07	1.019	3.67946
ENSG00000111247	RAD51AP1	protein_coding	-1.00204	3.0642e-07	17.5058	8.97085
ENSG00000171532	NEUROD2	protein_coding	1.26171	3.15406e-07	0.592604	1.52352
ENSG00000115163	CENPA	protein_coding	-1.17754	3.18136e-07	36.6669	16.7391
ENSG00000162129	CLPB	protein_coding	-1.17702	3.31398e-07	26.218	11.7555
ENSG00000197892	KIF13B	protein_coding	-1.09132	3.35945e-07	2.81109	1.32641
ENSG00000171914	TLN2	protein_coding	-1.43976	3.38872e-07	5.4059	1.95024
ENSG00000173442	EHBP1L1	protein_coding	1.02499	3.39811e-07	52.8529	114.377
ENSG00000180730	SHISA2	protein_coding	1.72136	3.44203e-07	0.589969	2.30868
ENSG00000244509	APOBEC3C	protein_coding	2.43973	3.44203e-07	0.22137	1.59593
ENSG00000198682	PAPSS2	protein_coding	-1.1383	3.58512e-07	179.492	82.1714
ENSG00000122008	POLK	protein_coding	-1.10494	3.58512e-07	5.50366	2.58212
ENSG00000163818	LZTFL1	protein_coding	-1.10344	3.61586e-07	6.56614	3.13336
ENSG00000149260	CAPN5	protein_coding	-1.78447	3.61987e-07	1.33783	0.358013
ENSG00000156958	GALK2	protein_coding	-1.03393	3.63583e-07	25.8154	13.1239
ENSG00000273154	AL121845.3	protein_coding	1.19427	3.65639e-07	3.79179	9.23527
ENSG00000121152	NCAPH	protein_coding	-1.16864	3.70469e-07	38.8869	17.5832
ENSG00000168765	GSTM4	protein_coding	-1.08513	3.83596e-07	28.6746	13.8121
ENSG00000151693	ASAP2	protein_coding	-1.02901	3.83596e-07	17.2041	8.59782
ENSG00000213390	ARHGAP19	protein_coding	-1.15346	3.84768e-07	8.66688	3.979
ENSG00000142156	COL6A1	protein_coding	1.16605	4.00232e-07	6.10443	14.541
ENSG00000140859	KIFC3	protein_coding	1.50646	4.0236e-07	7.65232	24.0319
ENSG00000126562	WNK4	protein_coding	1.75031	4.09779e-07	0.956887	3.84982
ENSG00000132661	NXT1	protein_coding	-1.07327	4.18621e-07	45.9169	22.5123
ENSG00000011260	UTP18	protein_coding	-1.09785	4.19005e-07	75.7616	36.161
ENSG00000186226	LCE1E	protein_coding	3.10542	4.48177e-07	0.0132452	1.13719
ENSG00000147650	LRP12	protein_coding	-1.54485	4.48315e-07	1.6297	0.547989
ENSG00000109062	SLC9A3R1	protein_coding	-1.28341	4.48315e-07	548.265	229.536
ENSG00000150627	WDR17	protein_coding	-1.59028	4.7766e-07	1.50657	0.487423
ENSG00000112742	TTK	protein_coding	-1.02631	4.7766e-07	19.9215	10.0676
ENSG00000186638	KIF24	protein_coding	-1.16413	4.8207e-07	2.85317	1.2781
ENSG00000077463	SIRT6	protein_coding	1.11845	4.90999e-07	12.6208	28.9631
ENSG00000107614	TRDMT1	protein_coding	-2.03885	4.92057e-07	1.95423	0.403562
ENSG00000184305	CCSER1	protein_coding	-1.96254	5.11977e-07	3.30159	0.800046
ENSG00000145506	NKD2	protein_coding	1.39621	5.1775e-07	7.08567	20.5159
ENSG00000145819	ARHGAP26	protein_coding	-2.56277	5.40644e-07	1.81661	0.239331
ENSG00000143228	NUF2	protein_coding	-1.3028	5.42156e-07	12.988	5.33717
ENSG00000144893	MED12L	protein_coding	-1.30394	5.56097e-07	5.19511	2.04842
ENSG00000174791	RIN1	protein_coding	1.20048	5.6061e-07	5.23244	12.6593
ENSG00000169733	RFNG	protein_coding	1.04445	6.11502e-07	16.4821	36.4774
ENSG00000156535	CD109	protein_coding	-1.37599	6.16677e-07	1.7022	0.647441
ENSG00000174827	PDZK1	protein_coding	-1.75117	6.23923e-07	6.00046	1.75186
ENSG00000184500	PROS1	protein_coding	-1.51208	6.31621e-07	2.13908	0.736688
ENSG00000087085	ACHE	protein_coding	1.26065	6.32403e-07	5.06519	12.8934
ENSG00000077157	PPP1R12B	protein_coding	-1.56486	6.34998e-07	4.68629	1.47512
ENSG00000167034	NKX3-1	protein_coding	1.41919	6.41475e-07	0.880162	2.56995
ENSG00000187134	AKR1C1	protein_coding	-1.79237	6.55804e-07	12.4912	3.33832
ENSG00000149557	FEZ1	protein_coding	-1.50472	6.60351e-07	3.89789	1.35287
ENSG00000072422	RHOBTB1	protein_coding	-1.26568	6.67865e-07	6.09512	2.55507
ENSG00000123066	MED13L	protein_coding	-1.01705	7.04905e-07	35.212	17.5606
ENSG00000185955	C7orf61	protein_coding	2.34475	7.04905e-07	0.548816	3.99151
ENSG00000143847	PPFIA4	protein_coding	-1.7185	7.20844e-07	7.22987	2.10122
ENSG00000141574	SECTM1	protein_coding	1.48345	7.2378e-07	5.052	15.6357
ENSG00000115840	SLC25A12	protein_coding	-1.00301	7.61727e-07	10.0453	5.17682
ENSG00000164109	MAD2L1	protein_coding	-1.13297	7.66958e-07	56.7499	26.7387
ENSG00000112812	PRSS16	protein_coding	-1.31014	7.76252e-07	4.86398	1.96428
ENSG00000154814	OXNAD1	protein_coding	-1.14046	7.84856e-07	8.89353	4.09551
ENSG00000146707	POMZP3	protein_coding	1.52788	7.88253e-07	1.74171	5.52634
ENSG00000088325	TPX2	protein_coding	-1.04096	7.92879e-07	103.451	52.0375
ENSG00000164120	HPGD	protein_coding	-2.22121	7.98795e-07	2.32251	0.397591
ENSG00000160191	PDE9A	protein_coding	-2.25065	8.41157e-07	3.14862	0.516403
ENSG00000154229	PRKCA	protein_coding	-1.08044	8.45318e-07	4.95671	2.40088
ENSG00000166548	TK2	protein_coding	-1.34266	8.4723e-07	2.92117	1.14712
ENSG00000143387	CTSK	protein_coding	1.12995	8.49697e-07	3.66169	8.64291
ENSG00000100077	GRK3	protein_coding	-1.24459	9.23223e-07	1.75896	0.753572
ENSG00000110492	MDK	protein_coding	1.25628	9.29912e-07	23.5345	61.7854
ENSG00000084628	NKAIN1	protein_coding	-2.29198	9.32275e-07	1.57948	0.272568
ENSG00000087586	AURKA	protein_coding	-1.07089	9.41689e-07	93.3293	45.9897
ENSG00000138050	THUMPD2	protein_coding	1.02939	9.45497e-07	10.7102	23.6542
ENSG00000184304	PRKD1	protein_coding	-2.46566	1.00921e-06	1.00118	0.146409
ENSG00000144802	NFKBIZ	protein_coding	1.02403	1.09589e-06	10.4572	22.7501
ENSG00000258659	TRIM34	protein_coding	-1.25873	1.09875e-06	4.5006	1.89772
ENSG00000151466	SCLT1	protein_coding	-1.02667	1.16878e-06	5.44895	2.73605
ENSG00000100784	RPS6KA5	protein_coding	-1.20175	1.1796e-06	3.51169	1.52471
ENSG00000164953	TMEM67	protein_coding	-1.09632	1.20523e-06	8.32883	3.93684
ENSG00000113805	CNTN3	protein_coding	-2.05302	1.20918e-06	1.42523	0.289875
ENSG00000032742	IFT88	protein_coding	-1.03131	1.21907e-06	8.26488	4.15424
ENSG00000104447	TRPS1	protein_coding	-1.30772	1.22903e-06	14.8467	5.87629
ENSG00000172803	SNX32	protein_coding	1.54201	1.3005e-06	0.984948	3.25054
ENSG00000157388	CACNA1D	protein_coding	-1.28716	1.31776e-06	6.53173	2.63625
ENSG00000141576	RNF157	protein_coding	-1.25055	1.34203e-06	3.32594	1.42955
ENSG00000178752	ERFE	protein_coding	1.47564	1.43986e-06	1.57633	4.9754
ENSG00000189366	ALG1L	protein_coding	1.04569	1.4721e-06	19.7742	43.8758
ENSG00000105974	CAV1	protein_coding	-1.18597	1.51667e-06	12.4089	5.621
ENSG00000185480	PARPBP	protein_coding	-1.24041	1.52106e-06	18.8527	8.04052
ENSG00000138604	GLCE	protein_coding	-1.05864	1.55147e-06	10.5097	5.16005
ENSG00000147642	SYBU	protein_coding	-2.10664	1.63249e-06	1.6747	0.338078
ENSG00000121454	LHX4	protein_coding	-1.11907	1.63604e-06	2.06793	0.965241
ENSG00000275713	HIST1H2BH	protein_coding	1.49421	1.67259e-06	0.980586	3.11979
ENSG00000166851	PLK1	protein_coding	-1.13275	1.67787e-06	77.1627	36.4783
ENSG00000260342	AC138811.2	protein_coding	2.48431	1.68218e-06	0.429198	4.2203
ENSG00000198839	ZNF277	protein_coding	-1.03863	1.71243e-06	25.2342	12.56
ENSG00000124191	TOX2	protein_coding	-2.52467	1.75467e-06	1.25061	0.147885
ENSG00000144824	PHLDB2	protein_coding	-1.81901	1.79183e-06	2.0052	0.513933
ENSG00000146453	PNLDC1	protein_coding	2.71004	1.81762e-06	0.069267	1.03938
ENSG00000134138	MEIS2	protein_coding	-1.21553	1.83982e-06	10.9568	4.67673
ENSG00000274349	ZNF658	protein_coding	1.53668	1.85836e-06	0.486501	1.59523
ENSG00000239389	PCDHA13	protein_coding	-1.43931	1.863e-06	1.08267	0.387495
ENSG00000096968	JAK2	protein_coding	-1.02807	1.94405e-06	6.39605	3.21104
ENSG00000144455	SUMF1	protein_coding	-1.01868	1.94416e-06	27.261	13.8479
ENSG00000102048	ASB9	protein_coding	-1.35839	1.99381e-06	16.493	6.39166
ENSG00000105655	ISYNA1	protein_coding	1.01591	2.0265e-06	53.5801	115.231
ENSG00000185551	NR2F2	protein_coding	-1.0441	2.0875e-06	88.7194	44.2737
ENSG00000214194	SMIM30	protein_coding	-1.0061	2.09159e-06	68.7616	35.4796
ENSG00000176170	SPHK1	protein_coding	1.11887	2.15831e-06	8.74844	20.3892
ENSG00000164761	TNFRSF11B	protein_coding	-1.32297	2.23598e-06	25.6813	10.0837
ENSG00000256683	ZNF350	protein_coding	1.23588	2.2596e-06	2.97919	7.51736
ENSG00000133740	E2F5	protein_coding	-1.02196	2.26342e-06	19.1231	9.69326
ENSG00000177519	RPRM	protein_coding	-2.08985	2.31616e-06	1.63079	0.320172
ENSG00000103852	TTC23	protein_coding	-1.17918	2.37558e-06	12.3827	5.48063
ENSG00000144218	AFF3	protein_coding	-1.87673	2.50126e-06	1.62505	0.383853
ENSG00000138439	FAM117B	protein_coding	-1.43421	2.50126e-06	1.62536	0.591942
ENSG00000188033	ZNF490	protein_coding	1.14956	2.50126e-06	2.26769	5.41397
ENSG00000134363	FST	protein_coding	-1.30712	2.50671e-06	10.8785	4.35765
ENSG00000166033	HTRA1	protein_coding	-1.49276	2.53396e-06	13.4156	4.64932
ENSG00000151500	THYN1	protein_coding	-1.11563	2.56087e-06	29.3147	13.8375
ENSG00000156463	SH3RF2	protein_coding	-2.54043	2.57238e-06	1.21333	0.135947
ENSG00000160360	GPSM1	protein_coding	1.20011	2.57395e-06	5.25884	12.8277
ENSG00000198483	ANKRD35	protein_coding	-1.72489	2.70874e-06	1.17124	0.321375
ENSG00000148671	ADIRF	protein_coding	1.02204	2.78933e-06	40.3398	87.0393
ENSG00000135905	DOCK10	protein_coding	-1.93753	2.78969e-06	1.01115	0.225615
ENSG00000109654	TRIM2	protein_coding	-1.04415	2.81477e-06	6.1165	3.00194
ENSG00000064199	SPA17	protein_coding	-1.3369	2.82528e-06	8.43055	3.30999
ENSG00000144485	HES6	protein_coding	1.04431	2.85698e-06	8.45251	18.9247
ENSG00000130203	APOE	protein_coding	2.16617	2.9785e-06	0.44946	2.5847
ENSG00000204406	MBD5	protein_coding	-1.24365	3.18893e-06	12.3515	5.29155
ENSG00000054282	SDCCAG8	protein_coding	-1.12812	3.2027e-06	12.2844	5.59024
ENSG00000101197	BIRC7	protein_coding	1.94503	3.25159e-06	0.909512	4.48159
ENSG00000164266	SPINK1	protein_coding	-1.22376	3.29945e-06	21.7383	9.3092
ENSG00000198919	DZIP3	protein_coding	-1.17465	3.35744e-06	6.122	2.72247
ENSG00000006025	OSBPL7	protein_coding	1.03961	3.47198e-06	29.8026	64.6912
ENSG00000213160	KLHL23	protein_coding	-1.25584	3.5645e-06	5.03595	2.06451
ENSG00000117419	ERI3	protein_coding	-1.01613	3.56711e-06	61.6216	31.2315
ENSG00000099204	ABLIM1	protein_coding	-1.02728	3.63142e-06	15.5972	7.72628
ENSG00000076770	MBNL3	protein_coding	-1.34482	3.74853e-06	4.46036	1.70067
ENSG00000148200	NR6A1	protein_coding	-1.21773	3.89141e-06	1.63812	0.696109
ENSG00000121440	PDZRN3	protein_coding	-1.57142	3.89252e-06	2.42854	0.778427
ENSG00000141497	ZMYND15	protein_coding	1.16445	3.89252e-06	1.77289	4.27453
ENSG00000112414	ADGRG6	protein_coding	-1.03209	3.93644e-06	259.068	126.491
ENSG00000283154	IQCJ-SCHIP1	protein_coding	-2.02541	4.0018e-06	2.50466	0.523659
ENSG00000213793	ZNF888	protein_coding	1.2038	4.03041e-06	1.28429	3.20868
ENSG00000134955	SLC37A2	protein_coding	1.63589	4.04527e-06	0.579674	2.04221
ENSG00000206535	LNP1	protein_coding	-1.85998	4.21072e-06	1.27298	0.30992
ENSG00000160111	CPAMD8	protein_coding	-1.65355	4.25384e-06	2.38677	0.720024
ENSG00000136490	LIMD2	protein_coding	1.47211	4.27172e-06	1.22357	3.76236
ENSG00000110375	UPK2	protein_coding	1.09974	4.39891e-06	15.1436	34.8484
ENSG00000075651	PLD1	protein_coding	-1.32652	4.44059e-06	4.02048	1.55445
ENSG00000101311	FERMT1	protein_coding	-1.40049	4.47078e-06	1.39612	0.517899
ENSG00000010219	DYRK4	protein_coding	-1.25323	4.47078e-06	9.38796	3.93221
ENSG00000143995	MEIS1	protein_coding	-1.93092	4.67041e-06	1.324	0.29108
ENSG00000167771	RCOR2	protein_coding	1.2244	4.72102e-06	1.24832	3.16403
ENSG00000125089	SH3TC1	protein_coding	1.47483	4.90771e-06	2.30246	7.13935
ENSG00000108551	RASD1	protein_coding	1.25136	5.03182e-06	4.06849	10.3967
ENSG00000065485	PDIA5	protein_coding	-1.0151	5.07605e-06	30.7569	15.5734
ENSG00000214113	LYRM4	protein_coding	-1.12924	5.18067e-06	15.0422	7.04633
ENSG00000143382	ADAMTSL4	protein_coding	1.6628	5.59666e-06	0.858461	3.15144
ENSG00000078053	AMPH	protein_coding	-1.27685	5.77011e-06	5.17364	2.09219
ENSG00000166068	SPRED1	protein_coding	-1.18237	5.83749e-06	2.47629	1.09005
ENSG00000012124	CD22	protein_coding	-1.00979	5.91576e-06	7.91822	4.03041
ENSG00000177432	NAP1L5	protein_coding	1.60615	5.92262e-06	0.433717	1.53361
ENSG00000162520	SYNC	protein_coding	2.31957	5.94324e-06	0.160241	1.27277
ENSG00000132563	REEP2	protein_coding	1.57236	5.96023e-06	1.65215	5.37375
ENSG00000151065	DCP1B	protein_coding	1.00485	5.98532e-06	11.8045	25.5814
ENSG00000117724	CENPF	protein_coding	-1.21207	6.27906e-06	13.2454	5.8412
ENSG00000109911	ELP4	protein_coding	-1.31123	6.29338e-06	14.6832	5.93343
ENSG00000066382	MPPED2	protein_coding	-2.76965	6.34727e-06	3.56973	0.178973
ENSG00000116299	KIAA1324	protein_coding	-1.30657	6.47795e-06	12.7311	5.20695
ENSG00000135119	RNFT2	protein_coding	-1.34159	6.60343e-06	3.55045	1.41934
ENSG00000137821	LRRC49	protein_coding	-1.38097	6.65687e-06	20.8688	8.09019
ENSG00000221955	SLC12A8	protein_coding	-1.18183	6.65687e-06	6.14131	2.67867
ENSG00000117148	ACTL8	protein_coding	-1.85453	6.68565e-06	1.80264	0.45043
ENSG00000166435	XRRA1	protein_coding	-1.52359	6.72552e-06	5.48971	1.81746
ENSG00000026559	KCNG1	protein_coding	1.54134	7.07046e-06	0.776546	2.5902
ENSG00000145860	RNF145	protein_coding	-1.38728	7.19479e-06	3.22878	1.2135
ENSG00000113356	POLR3G	protein_coding	-1.07603	7.30931e-06	7.36607	3.53879
ENSG00000023697	DERA	protein_coding	-1.04575	7.34174e-06	26.9462	13.441
ENSG00000164117	FBXO8	protein_coding	-1.04424	7.41255e-06	7.04894	3.4963
ENSG00000170485	NPAS2	protein_coding	-1.2167	7.43872e-06	8.41902	3.55521
ENSG00000184831	APOO	protein_coding	-1.03924	7.54158e-06	20.9687	10.473
ENSG00000153721	CNKSR3	protein_coding	-1.06299	7.54578e-06	3.29054	1.60999
ENSG00000074410	CA12	protein_coding	-2.03821	7.55771e-06	29.8471	5.83969
ENSG00000120913	PDLIM2	protein_coding	1.11384	7.66112e-06	5.95218	13.8207
ENSG00000163132	MSX1	protein_coding	1.50297	7.83175e-06	1.4027	4.47232
ENSG00000168899	VAMP5	protein_coding	1.16662	8.07565e-06	20.3198	50.2904
ENSG00000106526	ACTR3C	protein_coding	-1.37928	8.36996e-06	4.83155	1.86395
ENSG00000266094	RASSF5	protein_coding	-1.54677	8.55672e-06	1.25641	0.405352
ENSG00000136895	GARNL3	protein_coding	-1.5295	9.07725e-06	4.5663	1.5818
ENSG00000107104	KANK1	protein_coding	-1.01661	9.5469e-06	6.2821	3.21755
ENSG00000143369	ECM1	protein_coding	1.36344	9.57617e-06	0.915633	2.58588
ENSG00000105519	CAPS	protein_coding	1.366	9.67748e-06	1.03216	2.99656
ENSG00000164949	GEM	protein_coding	-1.20642	9.80232e-06	14.7017	6.36834
ENSG00000183671	GPR1	protein_coding	-2.25147	9.83831e-06	1.23871	0.182034
ENSG00000164687	FABP5	protein_coding	-1.25607	1.04444e-05	15.5215	6.54655
ENSG00000172878	METAP1D	protein_coding	-1.02309	1.04457e-05	6.761	3.39296
ENSG00000009724	MASP2	protein_coding	1.83597	1.05966e-05	0.244718	1.09149
ENSG00000130222	GADD45G	protein_coding	1.44468	1.06561e-05	2.26572	6.80069
ENSG00000100299	ARSA	protein_coding	1.01525	1.07351e-05	3.41695	7.40639
ENSG00000128513	POT1	protein_coding	-1.00088	1.0887e-05	26.1195	13.2005
ENSG00000109680	TBC1D19	protein_coding	-2.36764	1.09305e-05	1.424	0.160467
ENSG00000152377	SPOCK1	protein_coding	-1.90417	1.09527e-05	1.62125	0.396161
ENSG00000079101	CLUL1	protein_coding	2.35019	1.15014e-05	0.814841	7.31159
ENSG00000124215	CDH26	protein_coding	-1.81329	1.16844e-05	2.38308	0.6185
ENSG00000090554	FLT3LG	protein_coding	1.44918	1.19668e-05	1.90829	5.90839
ENSG00000165449	SLC16A9	protein_coding	-1.49835	1.22578e-05	1.39127	0.48618
ENSG00000073282	TP63	protein_coding	-2.22025	1.23176e-05	1.10215	0.185153
ENSG00000170054	SERPINA9	protein_coding	-2.26625	1.24266e-05	1.39899	0.199431
ENSG00000130294	KIF1A	protein_coding	-1.30264	1.26276e-05	2.07192	0.803262
ENSG00000163689	C3orf67	protein_coding	-1.96682	1.26787e-05	3.4076	0.754108
ENSG00000185522	LMNTD2	protein_coding	1.0813	1.27504e-05	3.76165	8.58376
ENSG00000162105	SHANK2	protein_coding	-1.15505	1.31231e-05	9.03029	4.03699
ENSG00000136244	IL6	protein_coding	-1.75079	1.32566e-05	4.74279	1.29195
ENSG00000127129	EDN2	protein_coding	1.60931	1.37837e-05	1.31671	4.71425
ENSG00000163710	PCOLCE2	protein_coding	-1.46975	1.38538e-05	8.15292	2.86135
ENSG00000164619	BMPER	protein_coding	-2.44454	1.43471e-05	1.78633	0.179744
ENSG00000157933	SKI	protein_coding	1.18438	1.48266e-05	3.03144	7.56256
ENSG00000164406	LEAP2	protein_coding	1.4649	1.52517e-05	1.29996	4.07555
ENSG00000013619	MAMLD1	protein_coding	-1.53209	1.58234e-05	1.64749	0.523426
ENSG00000171365	CLCN5	protein_coding	-1.56229	1.61992e-05	2.03066	0.621866
ENSG00000187583	PLEKHN1	protein_coding	1.28988	1.70804e-05	2.10357	5.65285
ENSG00000239887	C1orf226	protein_coding	-1.1936	1.71062e-05	5.69773	2.51128
ENSG00000158296	SLC13A3	protein_coding	-1.38499	1.71641e-05	5.18173	1.9459
ENSG00000104892	KLC3	protein_coding	1.27966	1.73285e-05	1.31386	3.52186
ENSG00000105738	SIPA1L3	protein_coding	-1.22707	1.7491e-05	5.41691	2.23957
ENSG00000197647	ZNF433	protein_coding	1.00919	1.75057e-05	6.24153	13.4452
ENSG00000186314	PRELID2	protein_coding	-1.56157	1.84865e-05	5.53038	1.82314
ENSG00000162542	TMCO4	protein_coding	-1.0189	1.87278e-05	7.8916	3.96892
ENSG00000277758	FO681492.1	protein_coding	1.36584	1.89051e-05	1.44248	4.06883
ENSG00000228300	C19orf24	protein_coding	1.15652	1.94195e-05	17.2976	41.5781
ENSG00000215784	FAM72D	protein_coding	-1.03064	2.00936e-05	8.02146	4.05364
ENSG00000259024	TVP23C-CDRT4	protein_coding	-1.36712	2.01528e-05	3.68772	1.37891
ENSG00000132677	RHBG	protein_coding	1.00093	2.07272e-05	5.17843	11.158
ENSG00000170293	CMTM8	protein_coding	-1.86828	2.11535e-05	2.30848	0.54171
ENSG00000225973	PIGBOS1	protein_coding	-1.13168	2.15464e-05	17.1969	8.00436
ENSG00000110324	IL10RA	protein_coding	1.91214	2.17781e-05	0.224624	1.0405
ENSG00000167081	PBX3	protein_coding	-1.13397	2.24282e-05	14.2337	6.48315
ENSG00000206561	COLQ	protein_coding	-1.58303	2.2547e-05	4.00744	1.31509
ENSG00000174500	GCSAM	protein_coding	1.55204	2.29102e-05	0.844676	2.84934
ENSG00000100626	GALNT16	protein_coding	-1.75394	2.3396e-05	1.05545	0.278529
ENSG00000179388	EGR3	protein_coding	-1.45234	2.34419e-05	1.946	0.696348
ENSG00000283930	AL117339.5	protein_coding	1.56951	2.356e-05	0.855208	2.90817
ENSG00000204323	SMIM5	protein_coding	1.22198	2.36905e-05	2.05614	5.2402
ENSG00000100478	AP4S1	protein_coding	-1.17799	2.44501e-05	4.94877	2.26728
ENSG00000130775	THEMIS2	protein_coding	1.63272	2.46356e-05	0.542461	1.94119
ENSG00000183036	PCP4	protein_coding	-2.35578	2.49479e-05	4.03611	0.481817
ENSG00000205307	SAP25	protein_coding	1.21908	2.5388e-05	5.56622	14.1267
ENSG00000082497	SERTAD4	protein_coding	-1.14981	2.64277e-05	5.12679	2.3709
ENSG00000157657	ZNF618	protein_coding	-1.05959	2.64676e-05	4.9152	2.35454
ENSG00000015568	RGPD5	protein_coding	1.50188	3.07105e-05	9.62828	30.8429
ENSG00000092096	SLC22A17	protein_coding	1.35323	3.12333e-05	1.12256	3.15384
ENSG00000166340	TPP1	protein_coding	1.08463	3.16377e-05	26.6172	59.8673
ENSG00000119636	BBOF1	protein_coding	-1.16749	3.16633e-05	5.29981	2.38019
ENSG00000184730	APOBR	protein_coding	1.24702	3.18931e-05	0.574449	1.50824
ENSG00000174950	CD164L2	protein_coding	1.863	3.22478e-05	0.521406	2.49394
ENSG00000254087	LYN	protein_coding	-1.12037	3.2998e-05	5.19652	2.41279
ENSG00000152766	ANKRD22	protein_coding	-1.25682	3.33058e-05	5.62565	2.2903
ENSG00000179528	LBX2	protein_coding	1.45719	3.35201e-05	2.76003	8.43626
ENSG00000132510	KDM6B	protein_coding	1.06513	3.36854e-05	17.5283	38.8518
ENSG00000186687	LYRM7	protein_coding	-1.05861	3.45829e-05	5.81264	2.81503
ENSG00000105290	APLP1	protein_coding	1.1735	3.46582e-05	5.40348	13.4766
ENSG00000107020	PLGRKT	protein_coding	-1.27217	3.50164e-05	14.0052	5.8517
ENSG00000071575	TRIB2	protein_coding	-1.41299	3.5214e-05	2.01925	0.731902
ENSG00000145012	LPP	protein_coding	-2.25761	3.64887e-05	10.9343	1.4917
ENSG00000112964	GHR	protein_coding	-1.70883	3.65958e-05	1.57699	0.45716
ENSG00000130005	GAMT	protein_coding	1.16709	3.76122e-05	6.01486	14.9171
ENSG00000186086	NBPF6	protein_coding	-1.37792	3.81764e-05	2.39303	0.901376
ENSG00000197121	PGAP1	protein_coding	1.0245	3.86393e-05	1.21562	2.6273
ENSG00000099860	GADD45B	protein_coding	1.23136	3.86957e-05	5.59214	14.8973
ENSG00000170634	ACYP2	protein_coding	-1.03286	3.89409e-05	9.44	4.71802
ENSG00000176153	GPX2	protein_coding	1.08505	3.91846e-05	8.19454	18.9634
ENSG00000270276	HIST2H4B	protein_coding	1.03272	3.94437e-05	6.29538	13.9708
ENSG00000135926	TMBIM1	protein_coding	1.04675	3.95802e-05	4.67298	10.4353
ENSG00000081842	PCDHA6	protein_coding	-1.42178	3.984e-05	1.80051	0.641255
ENSG00000232070	TMEM253	protein_coding	2.176	4.08736e-05	0.247751	1.6309
ENSG00000164683	HEY1	protein_coding	-1.39171	4.19876e-05	2.40887	0.893075
ENSG00000108375	RNF43	protein_coding	-1.07842	4.30984e-05	3.28629	1.5726
ENSG00000172650	AGAP5	protein_coding	1.12488	4.39209e-05	3.81115	9.0331
ENSG00000102362	SYTL4	protein_coding	-1.18007	4.39357e-05	9.64637	4.28458
ENSG00000184903	IMMP2L	protein_coding	-2.33031	4.64788e-05	23.5552	2.88078
ENSG00000103599	IQCH	protein_coding	-1.58709	4.71534e-05	3.08597	0.940196
ENSG00000203965	EFCAB7	protein_coding	-1.39982	4.74041e-05	2.49712	0.932536
ENSG00000118418	HMGN3	protein_coding	-1.00481	4.75522e-05	68.2687	34.979
ENSG00000204219	TCEA3	protein_coding	1.23115	4.80044e-05	5.82576	15.4881
ENSG00000165060	FXN	protein_coding	-1.01598	4.83947e-05	16.2518	8.22527
ENSG00000139278	GLIPR1	protein_coding	1.4349	4.89262e-05	0.378421	1.17458
ENSG00000175414	ARL10	protein_coding	1.8206	4.93114e-05	1.80777	8.44915
ENSG00000121797	CCRL2	protein_coding	1.94732	4.96179e-05	0.284449	1.4932
ENSG00000091844	RGS17	protein_coding	-1.08403	4.96535e-05	1.87868	0.89898
ENSG00000108786	HSD17B1	protein_coding	1.11363	5.1123e-05	0.554681	1.31064
ENSG00000073150	PANX2	protein_coding	1.0703	5.25683e-05	2.30913	5.21369
ENSG00000096093	EFHC1	protein_coding	-1.00027	5.37367e-05	14.1418	7.39778
ENSG00000164626	KCNK5	protein_coding	-1.24378	5.40826e-05	3.68236	1.56987
ENSG00000166828	SCNN1G	protein_coding	-1.4505	5.64019e-05	1.75581	0.631605
ENSG00000137801	THBS1	protein_coding	-1.14256	5.64019e-05	38.5263	17.6025
ENSG00000118420	UBE3D	protein_coding	-1.15491	5.7089e-05	4.098	1.87285
ENSG00000113532	ST8SIA4	protein_coding	-1.04747	5.78738e-05	7.95776	3.86046
ENSG00000166816	LDHD	protein_coding	1.02675	5.92849e-05	4.95679	10.8689
ENSG00000139668	WDFY2	protein_coding	-1.06096	5.96776e-05	9.91503	4.73948
ENSG00000138175	ARL3	protein_coding	-1.05749	6.02631e-05	12.0286	5.91523
ENSG00000124507	PACSIN1	protein_coding	-1.09069	6.05965e-05	5.73858	2.67792
ENSG00000244242	IFITM10	protein_coding	-1.38912	6.13822e-05	1.62113	0.613447
ENSG00000125657	TNFSF9	protein_coding	1.38517	6.14401e-05	0.803358	2.38491
ENSG00000148346	LCN2	protein_coding	-2.37372	6.34027e-05	2.24885	0.208256
ENSG00000112183	RBM24	protein_coding	-1.26642	6.40534e-05	3.47035	1.45313
ENSG00000131378	RFTN1	protein_coding	-1.21157	6.60067e-05	10.4111	4.47637
ENSG00000132763	MMACHC	protein_coding	-1.15602	6.78769e-05	9.84605	4.42577
ENSG00000236383	LINC00854	protein_coding	1.69818	6.8148e-05	2.92959	11.5434
ENSG00000205426	KRT81	protein_coding	1.06706	7.06362e-05	60.7078	137.044
ENSG00000101222	SPEF1	protein_coding	1.91527	7.36527e-05	0.229317	1.19199
ENSG00000177694	NAALADL2	protein_coding	-2.05582	7.39521e-05	1.05807	0.200346
ENSG00000133943	C14orf159	protein_coding	-1.82517	7.4618e-05	2.82247	0.688872
ENSG00000263874	LINC00672	protein_coding	1.44897	7.74459e-05	0.341024	1.06219
ENSG00000179057	IGSF22	protein_coding	1.96551	7.84198e-05	0.667682	3.38657
ENSG00000187726	DNAJB13	protein_coding	1.85189	8.06212e-05	0.41202	1.95943
ENSG00000166352	C11orf74	protein_coding	-1.2375	8.19041e-05	11.0136	4.64616
ENSG00000214595	EML6	protein_coding	-1.61493	8.2607e-05	1.73012	0.531192
ENSG00000244405	ETV5	protein_coding	-1.37131	8.38003e-05	3.31971	1.27931
ENSG00000185338	SOCS1	protein_coding	1.76545	8.64362e-05	0.545446	2.41503
ENSG00000165113	GKAP1	protein_coding	-1.18716	8.67744e-05	4.90868	2.15399
ENSG00000165953	SERPINA12	protein_coding	-1.99485	9.59929e-05	1.096	0.207614
ENSG00000151892	GFRA1	protein_coding	-2.09476	9.63447e-05	60.7948	9.92378
ENSG00000176896	TCEANC	protein_coding	1.0293	9.72404e-05	1.5593	3.42361
ENSG00000129194	SOX15	protein_coding	1.30038	9.89995e-05	1.20233	3.31291
ENSG00000169752	NRG4	protein_coding	2.18553	9.95188e-05	0.509078	3.74585
ENSG00000155846	PPARGC1B	protein_coding	-1.28294	0.000102466	1.11563	0.449232
ENSG00000167216	KATNAL2	protein_coding	-1.64563	0.00010624	4.21495	1.26914
ENSG00000205085	FAM71F2	protein_coding	1.32681	0.000110701	0.690813	1.94179
ENSG00000196335	STK31	protein_coding	-1.29412	0.000113463	2.99411	1.21014
ENSG00000134986	NREP	protein_coding	-1.20121	0.000114891	3.46153	1.51849
ENSG00000125850	OVOL2	protein_coding	-1.68752	0.000116892	3.46662	0.953085
ENSG00000154358	OBSCN	protein_coding	-1.08697	0.000116949	10.4274	4.75472
ENSG00000164038	SLC9B2	protein_coding	-1.20768	0.000121795	4.61665	1.97036
ENSG00000106804	C5	protein_coding	-1.52804	0.000126896	1.98216	0.664689
ENSG00000197576	HOXA4	protein_coding	1.00542	0.00013324	3.69289	7.94558
ENSG00000204420	MPIG6B	protein_coding	1.94539	0.000133952	0.207329	1.10141
ENSG00000147251	DOCK11	protein_coding	-1.10716	0.000135099	1.20116	0.557274
ENSG00000231274	SBK3	protein_coding	1.89637	0.000137982	0.351183	1.91861
ENSG00000196391	ZNF774	protein_coding	1.02222	0.000152898	3.27204	7.13336
ENSG00000166147	FBN1	protein_coding	-1.30972	0.000157363	2.13401	0.822613
ENSG00000115297	TLX2	protein_coding	2.38882	0.000157491	0.0821352	1.37101
ENSG00000121211	MND1	protein_coding	-1.06783	0.000160756	19.1172	9.30883
ENSG00000069764	PLA2G10	protein_coding	1.01578	0.000168458	16.3428	34.9234
ENSG00000006606	CCL26	protein_coding	1.40322	0.000170325	5.25224	15.5547
ENSG00000111215	PRR4	protein_coding	-1.53143	0.000170978	5.60812	1.81127
ENSG00000163485	ADORA1	protein_coding	-1.20628	0.000176418	17.7582	7.63613
ENSG00000019186	CYP24A1	protein_coding	-1.711	0.000184372	1.40119	0.370884
ENSG00000184792	OSBP2	protein_coding	-1.18726	0.000191793	3.44115	1.46214
ENSG00000203852	HIST2H3A	protein_coding	1.37536	0.000191793	0.788839	2.32357
ENSG00000203811	HIST2H3C	protein_coding	1.37536	0.000191793	0.78888	2.32364
ENSG00000164989	CCDC171	protein_coding	-1.39528	0.000195918	1.13954	0.420984
ENSG00000165807	PPP1R36	protein_coding	-1.94579	0.000196279	1.42367	0.276924
ENSG00000162552	WNT4	protein_coding	1.46002	0.000201993	0.466896	1.49362
ENSG00000186567	CEACAM19	protein_coding	1.0004	0.000204909	2.6357	5.60812
ENSG00000171522	PTGER4	protein_coding	-1.4066	0.000211515	2.00553	0.712524
ENSG00000138639	ARHGAP24	protein_coding	-2.26575	0.000217162	1.09687	0.135668
ENSG00000147509	RGS20	protein_coding	1.79021	0.000217222	0.543326	2.52824
ENSG00000172638	EFEMP2	protein_coding	1.10784	0.000217393	1.99929	4.74899
ENSG00000183765	CHEK2	protein_coding	-1.03386	0.00021997	68.62	34.2515
ENSG00000163617	CCDC191	protein_coding	-1.01624	0.000227535	2.94772	1.4768
ENSG00000145757	SPATA9	protein_coding	-2.04667	0.000243047	1.75937	0.297012
ENSG00000152154	TMEM178A	protein_coding	-1.89792	0.000243993	1.63424	0.352566
ENSG00000127928	GNGT1	protein_coding	-1.77276	0.00025252	1.89655	0.468558
ENSG00000139083	ETV6	protein_coding	-1.07592	0.000254063	1.96518	0.929812
ENSG00000183092	BEGAIN	protein_coding	-1.97447	0.000259378	2.19778	0.414883
ENSG00000104324	CPQ	protein_coding	-1.30434	0.000260908	2.84885	1.10232
ENSG00000198569	SLC34A3	protein_coding	1.4842	0.000261508	0.802983	2.60957
ENSG00000187550	SBK2	protein_coding	1.8214	0.000263913	1.00187	4.72373
ENSG00000155085	AK9	protein_coding	-1.25176	0.000273983	2.59919	1.08563
ENSG00000103047	TANGO6	protein_coding	-1.25881	0.00028449	2.99811	1.2174
ENSG00000176046	NUPR1	protein_coding	1.47834	0.00028956	2.32814	7.19344
ENSG00000173517	PEAK1	protein_coding	-1.03638	0.00029311	5.71069	2.71122
ENSG00000179431	FJX1	protein_coding	-1.16938	0.00029426	5.17133	2.30056
ENSG00000273802	HIST1H2BG	protein_coding	1.26628	0.000303824	1.22306	3.38604
ENSG00000135537	AFG1L	protein_coding	-1.34958	0.000350632	2.31112	0.853483
ENSG00000082196	C1QTNF3	protein_coding	-1.29477	0.000355479	3.22483	1.26493
ENSG00000128045	RASL11B	protein_coding	1.72773	0.000358407	0.250579	1.08569
ENSG00000175471	MCTP1	protein_coding	-1.48575	0.000359213	1.38399	0.461224
ENSG00000134668	SPOCD1	protein_coding	1.0869	0.000362209	2.79293	6.37398
ENSG00000139625	MAP3K12	protein_coding	1.01532	0.00036944	25.1947	56.3243
ENSG00000165171	METTL27	protein_coding	1.45899	0.0003802	1.63206	5.26639
ENSG00000183150	GPR19	protein_coding	-1.38001	0.000393804	3.51696	1.29409
ENSG00000121316	PLBD1	protein_coding	-1.35066	0.000397336	3.22195	1.21322
ENSG00000163376	KBTBD8	protein_coding	1.07148	0.000398317	1.84328	4.27702
ENSG00000137941	TTLL7	protein_coding	-1.54997	0.000406594	1.21196	0.362609
ENSG00000183137	CEP57L1	protein_coding	-1.06132	0.000406594	4.43207	2.14909
ENSG00000188747	NOXA1	protein_coding	1.06844	0.000412862	4.73329	10.6404
ENSG00000176919	C8G	protein_coding	1.76475	0.000414932	1.0369	4.74846
ENSG00000187193	MT1X	protein_coding	-1.13871	0.000419164	36.3937	16.6396
ENSG00000180263	FGD6	protein_coding	-1.08275	0.000436825	2.78238	1.26556
ENSG00000151883	PARP8	protein_coding	-1.25635	0.000442788	4.03947	1.66518
ENSG00000272514	CFAP206	protein_coding	-1.10775	0.000449846	3.63758	1.66415
ENSG00000142910	TINAGL1	protein_coding	1.566	0.000468915	0.347154	1.24318
ENSG00000142694	EVA1B	protein_coding	1.29142	0.000495937	2.8358	7.77299
ENSG00000065534	MYLK	protein_coding	-1.12658	0.000500979	1.06878	0.478446
ENSG00000282936	AC004706.4	protein_coding	1.18682	0.000504125	1.1281	2.79271
ENSG00000156574	NODAL	protein_coding	1.75281	0.000506377	0.255191	1.19321
ENSG00000007516	BAIAP3	protein_coding	1.09753	0.000509372	3.58135	8.6316
ENSG00000089692	LAG3	protein_coding	1.26044	0.000511651	0.734937	2.00936
ENSG00000074660	SCARF1	protein_coding	1.40486	0.000519192	0.331389	1.02127
ENSG00000186329	TMEM212	protein_coding	1.37951	0.000541253	0.584452	1.77524
ENSG00000106125	MINDY4	protein_coding	-1.12773	0.000558888	1.77537	0.797029
ENSG00000102760	RGCC	protein_coding	2.21385	0.000574665	0.135667	2.01796
ENSG00000121005	CRISPLD1	protein_coding	-1.30709	0.000577728	4.37488	1.67663
ENSG00000243708	PLA2G4B	protein_coding	1.35285	0.000583273	0.696747	2.0689
ENSG00000167614	TTYH1	protein_coding	1.46123	0.000604177	0.790287	2.6631
ENSG00000147174	GCNA	protein_coding	1.13679	0.00063699	0.954748	2.286
ENSG00000131094	C1QL1	protein_coding	1.38221	0.000649888	0.969381	2.91623
ENSG00000182511	FES	protein_coding	1.5749	0.000660537	0.639988	2.27789
ENSG00000107738	VSIR	protein_coding	1.18228	0.000662949	2.91172	7.11279
ENSG00000175764	TTLL11	protein_coding	-1.28606	0.000663213	3.65881	1.40243
ENSG00000101098	RIMS4	protein_coding	-1.02537	0.000671597	13.1139	6.59274
ENSG00000153071	DAB2	protein_coding	-1.17504	0.000677447	1.8039	0.757857
ENSG00000164308	ERAP2	protein_coding	1.71416	0.000707673	0.21991	1.00239
ENSG00000122547	EEPD1	protein_coding	-1.08043	0.000719893	4.18794	1.98484
ENSG00000259040	BLOC1S5-TXNDC5	protein_coding	-1.55001	0.00072512	2.32957	0.730578
ENSG00000099840	IZUMO4	protein_coding	1.12322	0.000729134	2.89764	6.9171
ENSG00000198502	HLA-DRB5	protein_coding	-1.19358	0.000729984	5.53574	2.39909
ENSG00000188404	SELL	protein_coding	-1.54332	0.000730179	1.56566	0.523219
ENSG00000100206	DMC1	protein_coding	-1.60082	0.000735515	4.91313	1.54446
ENSG00000185437	SH3BGR	protein_coding	-1.08236	0.000741489	7.8615	3.71471
ENSG00000175106	TVP23C	protein_coding	-1.07669	0.000752236	5.81756	2.73847
ENSG00000081665	ZNF506	protein_coding	1.62019	0.00079655	1.10916	3.95102
ENSG00000138376	BARD1	protein_coding	-1.01382	0.000796603	8.6323	4.19387
ENSG00000171747	LGALS4	protein_coding	1.80791	0.000815663	0.21686	1.11321
ENSG00000156172	C8orf37	protein_coding	-1.09151	0.000817199	1.20529	0.557716
ENSG00000164105	SAP30	protein_coding	-1.1826	0.000848549	12.1006	5.35379
ENSG00000203926	SPANXA2	protein_coding	-1.31261	0.000868665	11.0311	4.36912
ENSG00000183032	SLC25A21	protein_coding	-1.5417	0.000927758	3.43394	1.04068
ENSG00000157554	ERG	protein_coding	-1.81935	0.000938764	1.15989	0.249494
[truncated: 311 more rows]

## Sheet:  DE mRNA by CIS
Ensembl_ID	Gene_Name	Gene.type	log2FoldChange	padj	siCtl_NT_TPM	siCtl_CIS_TPM
ENSG00000026103	FAS	protein_coding	4.12769	9.07448e-175	5.03879	96.2012
ENSG00000115129	TP53I3	protein_coding	3.75831	7.97509e-164	20.9384	307.214
ENSG00000183098	GPC6	protein_coding	-4.9303	2.11705e-140	19.4688	0.599017
ENSG00000161513	FDXR	protein_coding	3.66909	6.54093e-130	8.76377	121.971
ENSG00000163071	SPATA18	protein_coding	3.10317	2.86184e-105	3.90939	36.3755
ENSG00000129682	FGF13	protein_coding	-4.00384	5.22812e-105	15.5821	0.954067
ENSG00000081803	CADPS2	protein_coding	-4.20838	2.43764e-93	17.1385	0.88592
ENSG00000206075	SERPINB5	protein_coding	4.65831	6.09738e-91	0.834898	24.6623
ENSG00000172915	NBEA	protein_coding	-4.33735	5.21413e-89	4.53047	0.210797
ENSG00000138271	GPR87	protein_coding	2.95865	1.24471e-88	7.41148	62.2545
ENSG00000080546	SESN1	protein_coding	2.73757	8.81788e-87	8.83033	63.3239
ENSG00000187720	THSD4	protein_coding	-3.54208	3.87452e-86	18.9761	1.6317
ENSG00000124762	CDKN1A	protein_coding	2.69117	5.65912e-78	114.18	791.409
ENSG00000069812	HES2	protein_coding	4.57042	4.26572e-77	0.342242	9.33476
ENSG00000049323	LTBP1	protein_coding	-3.99298	4.71043e-77	9.47464	0.56991
ENSG00000173535	TNFRSF10C	protein_coding	3.17198	7.66888e-77	5.0802	50.6146
ENSG00000124067	SLC12A4	protein_coding	3.38075	6.60428e-74	3.48458	40.4403
ENSG00000151276	MAGI1	protein_coding	-3.96261	2.44861e-71	12.4292	0.747953
ENSG00000119630	PGF	protein_coding	4.97625	3.36595e-70	0.297279	12.3032
ENSG00000175592	FOSL1	protein_coding	3.18086	8.2274e-70	6.76154	67.5138
ENSG00000169862	CTNND2	protein_coding	-4.34262	9.18981e-69	17.2274	0.78498
ENSG00000120594	PLXDC2	protein_coding	-3.92469	2.71219e-66	5.22675	0.322599
ENSG00000132517	SLC52A1	protein_coding	3.98024	4.09827e-66	0.564496	10.3776
ENSG00000116717	GADD45A	protein_coding	2.84383	5.86443e-65	8.96881	70.353
ENSG00000131558	EXOC4	protein_coding	-3.21557	1.13103e-64	29.6728	3.22763
ENSG00000159388	BTG2	protein_coding	2.7207	2.26214e-64	26.6925	188.131
ENSG00000079819	EPB41L2	protein_coding	-2.4963	1.00296e-63	19.7372	3.55152
ENSG00000185352	HS6ST3	protein_coding	-4.70925	1.04523e-62	2.16611	0.0686566
ENSG00000242732	RTL5	protein_coding	2.80868	1.52821e-62	3.30224	25.4493
ENSG00000198589	LRBA	protein_coding	-3.19518	1.1302e-61	24.9699	2.676
ENSG00000064300	NGFR	protein_coding	4.18235	3.43515e-61	0.241595	5.37452
ENSG00000184205	TSPYL2	protein_coding	2.04377	1.41738e-60	29.012	127.32
ENSG00000130684	ZNF337	protein_coding	2.29623	2.07179e-60	12.0419	63.6345
ENSG00000133195	SLC39A11	protein_coding	-3.28434	2.59357e-59	21.1955	2.17172
ENSG00000170734	POLH	protein_coding	2.25905	3.77846e-59	6.46526	33.0197
ENSG00000133424	LARGE1	protein_coding	-4.25024	5.37262e-59	9.13458	0.468875
ENSG00000135679	MDM2	protein_coding	2.15359	1.37799e-58	72.1713	341.793
ENSG00000184220	CMSS1	protein_coding	-3.53496	2.65461e-58	46.0754	3.87782
ENSG00000173846	PLK3	protein_coding	2.33908	8.22179e-58	11.4755	62.4055
ENSG00000141682	PMAIP1	protein_coding	2.9841	1.96369e-56	4.18737	36.652
ENSG00000197442	MAP3K5	protein_coding	-2.49171	5.51704e-56	9.23446	1.65541
ENSG00000123104	ITPR2	protein_coding	-3.16544	1.26715e-54	5.91738	0.631344
ENSG00000144036	EXOC6B	protein_coding	-2.69669	1.27035e-54	14.5492	2.23117
ENSG00000261115	TMEM178B	protein_coding	-4.34325	8.44055e-54	2.40693	0.114591
ENSG00000167992	VWCE	protein_coding	3.75626	8.78113e-54	0.622021	9.9604
ENSG00000112699	GMDS	protein_coding	-3.64241	1.0508e-53	32.5674	2.4904
ENSG00000078018	MAP2	protein_coding	-3.98336	1.05663e-53	6.29602	0.349091
ENSG00000042445	RETSAT	protein_coding	2.08316	1.09254e-53	25.6049	116.376
ENSG00000185420	SMYD3	protein_coding	-3.03071	4.91848e-53	26.5641	3.20375
ENSG00000169403	PTAFR	protein_coding	3.3149	6.72283e-53	1.59553	17.9561
ENSG00000011052	NME1-NME2	protein_coding	3.12296	9.09162e-53	12.1055	118.21
ENSG00000144045	DQX1	protein_coding	3.70291	2.52297e-52	0.634588	9.75868
ENSG00000179104	TMTC2	protein_coding	-3.93607	1.11199e-51	4.35399	0.260222
ENSG00000147202	DIAPH2	protein_coding	-4.26168	1.12438e-51	3.25961	0.15138
ENSG00000105650	PDE4C	protein_coding	3.48088	2.65224e-51	0.516509	6.70825
ENSG00000185052	SLC24A3	protein_coding	-4.74123	3.62761e-51	4.53946	0.135867
ENSG00000156110	ADK	protein_coding	-2.52504	3.78119e-51	113.957	20.0832
ENSG00000169855	ROBO1	protein_coding	-3.12511	1.07326e-50	17.6078	1.97418
ENSG00000171723	GPHN	protein_coding	-3.49849	1.11423e-50	23.6889	1.97145
ENSG00000164331	ANKRA2	protein_coding	2.66841	1.24488e-50	12.8606	89.8244
ENSG00000157985	AGAP1	protein_coding	-2.31741	2.97279e-50	25.1396	5.07732
ENSG00000147010	SH3KBP1	protein_coding	-3.31952	5.43814e-50	7.20995	0.707712
ENSG00000164938	TP53INP1	protein_coding	2.17575	7.49554e-50	31.9265	153.754
ENSG00000065413	ANKRD44	protein_coding	-4.215	8.05386e-50	7.10537	0.324593
ENSG00000140718	FTO	protein_coding	-2.77703	1.4851e-49	22.0213	3.15444
ENSG00000144724	PTPRG	protein_coding	-3.84764	7.40529e-48	3.27918	0.204051
ENSG00000197852	FAM212B	protein_coding	2.34166	1.08803e-47	3.79856	20.9157
ENSG00000172667	ZMAT3	protein_coding	2.20865	1.26757e-47	3.78098	18.6531
ENSG00000145451	GLRA3	protein_coding	-3.24871	2.21832e-47	7.7674	0.792373
ENSG00000163637	PRICKLE2	protein_coding	2.44338	6.38047e-47	5.45937	31.7735
ENSG00000130589	HELZ2	protein_coding	2.12803	1.00884e-46	8.9033	41.9852
ENSG00000114279	FGF12	protein_coding	-3.98786	1.4348e-46	10.4011	0.588698
ENSG00000175793	SFN	protein_coding	2.00011	2.04191e-46	54.4065	232.527
ENSG00000131080	EDA2R	protein_coding	2.36315	3.24297e-46	2.78903	15.5207
ENSG00000148498	PARD3	protein_coding	-2.49542	3.96109e-46	44.808	7.98149
ENSG00000168394	TAP1	protein_coding	1.87749	5.28616e-46	16.133	63.0575
ENSG00000154310	TNIK	protein_coding	-4.86925	5.38772e-46	2.33316	0.0566247
ENSG00000184178	SCFD2	protein_coding	-3.03957	2.96072e-45	9.77086	1.1616
ENSG00000182836	PLCXD3	protein_coding	-4.14743	3.15795e-45	1.6519	0.0806344
ENSG00000176658	MYO1D	protein_coding	-1.92848	5.42315e-45	22.4078	6.05953
ENSG00000132386	SERPINF1	protein_coding	2.54349	1.65821e-44	7.06813	45.0092
ENSG00000154217	PITPNC1	protein_coding	-3.11519	6.13131e-44	20.1682	2.27189
ENSG00000140464	PML	protein_coding	1.83295	7.36907e-44	11.24	42.6466
ENSG00000155974	GRIP1	protein_coding	-4.72708	1.37146e-43	9.20945	0.246389
ENSG00000182749	PAQR7	protein_coding	2.23458	8.14229e-43	2.69664	13.7234
ENSG00000100033	PRODH	protein_coding	2.62352	1.02598e-42	4.69707	31.7051
ENSG00000130821	SLC6A8	protein_coding	2.40701	1.51659e-41	6.70188	38.6258
ENSG00000120889	TNFRSF10B	protein_coding	1.76288	1.80203e-41	39.0692	139.99
ENSG00000177570	SAMD12	protein_coding	-2.56078	5.74457e-41	7.90054	1.32665
ENSG00000116514	RNF19B	protein_coding	1.97769	5.93167e-41	9.16188	38.7311
ENSG00000136378	ADAMTS7	protein_coding	3.79279	6.70707e-41	0.252097	4.27111
ENSG00000119522	DENND1A	protein_coding	-2.95384	6.76275e-41	10.5973	1.34217
ENSG00000005249	PRKAR2B	protein_coding	-2.49963	1.33277e-40	6.34977	1.11587
ENSG00000147044	CASK	protein_coding	-1.96487	3.91878e-40	30.7898	7.98991
ENSG00000145730	PAM	protein_coding	-2.84707	5.71842e-39	28.0432	3.86078
ENSG00000178105	DDX10	protein_coding	-2.14059	7.7245e-39	25.8262	5.96061
ENSG00000158019	BABAM2	protein_coding	-2.71744	9.60626e-39	42.5403	6.36407
ENSG00000197157	SND1	protein_coding	-2.45063	3.32393e-38	137.693	24.9883
ENSG00000162772	ATF3	protein_coding	2.1887	4.18617e-38	13.5061	66.8036
ENSG00000145982	FARS2	protein_coding	-3.56292	4.86776e-38	14.8265	1.1876
ENSG00000182197	EXT1	protein_coding	-3.36274	1.10529e-37	10.4843	0.966515
ENSG00000132549	VPS13B	protein_coding	-1.98386	2.21724e-37	10.7625	2.77961
ENSG00000148484	RSU1	protein_coding	-1.8479	2.3627e-37	57.85	16.5082
ENSG00000163590	PPM1L	protein_coding	-3.04372	2.53707e-37	3.29983	0.372757
ENSG00000124788	ATXN1	protein_coding	-2.49081	2.79395e-37	11.5588	2.05952
ENSG00000144535	DIS3L2	protein_coding	-2.61647	3.49961e-37	15.2103	2.42707
ENSG00000156299	TIAM1	protein_coding	-4.19274	5.85367e-37	2.55848	0.119309
ENSG00000151914	DST	protein_coding	-1.74481	7.23833e-37	39.66	12.1321
ENSG00000174307	PHLDA3	protein_coding	1.90329	7.23833e-37	43.2474	171.246
ENSG00000078804	TP53INP2	protein_coding	2.04372	8.72134e-37	9.17291	40.5964
ENSG00000172456	FGGY	protein_coding	-3.29352	2.52792e-36	12.2993	1.15656
ENSG00000064655	EYA2	protein_coding	-4.13333	2.58172e-36	4.28198	0.192914
ENSG00000134873	CLDN10	protein_coding	3.55413	4.38519e-36	0.402984	5.9062
ENSG00000101000	PROCR	protein_coding	2.15396	1.57167e-35	4.91763	23.6965
ENSG00000177595	PIDD1	protein_coding	2.34708	2.39703e-35	5.07609	28.2398
ENSG00000133216	EPHB2	protein_coding	-3.60966	2.59877e-35	2.88482	0.213355
ENSG00000115970	THADA	protein_coding	-1.80181	2.75908e-35	27.6372	8.13786
ENSG00000131374	TBC1D5	protein_coding	-2.84886	3.23789e-35	18.7591	2.44173
ENSG00000048392	RRM2B	protein_coding	1.78801	4.63832e-35	30.4748	111.659
ENSG00000106541	AGR2	protein_coding	-1.67375	4.76101e-35	852.015	276.588
ENSG00000155792	DEPTOR	protein_coding	-3.90406	5.46195e-35	5.40231	0.299097
ENSG00000145781	COMMD10	protein_coding	-2.23051	7.32317e-35	29.9322	6.44889
ENSG00000198873	GRK5	protein_coding	-3.83753	7.45488e-35	2.55494	0.151502
ENSG00000078237	TIGAR	protein_coding	1.8105	9.50512e-35	19.5566	73.2261
ENSG00000152229	PSTPIP2	protein_coding	2.05066	1.10949e-34	3.11077	13.759
ENSG00000185104	FAF1	protein_coding	-2.63495	1.17347e-34	72.9714	11.478
ENSG00000109452	INPP4B	protein_coding	-1.83255	1.31992e-34	78.0537	22.1464
ENSG00000181026	AEN	protein_coding	1.52085	1.45881e-34	56.9412	172.219
ENSG00000130766	SESN2	protein_coding	1.6097	1.45881e-34	17.0502	54.8734
ENSG00000182541	LIMK2	protein_coding	1.89935	1.72121e-34	11.8399	46.8619
ENSG00000054611	TBC1D22A	protein_coding	-2.40523	2.00717e-34	9.65019	1.81986
ENSG00000167632	TRAPPC9	protein_coding	-2.46039	2.58072e-34	12.5561	2.3037
ENSG00000196353	CPNE4	protein_coding	-3.71132	3.91026e-34	4.45441	0.285795
ENSG00000113391	FAM172A	protein_coding	-3.08502	4.14723e-34	8.67759	0.975441
ENSG00000184564	SLITRK6	protein_coding	-3.22302	4.5202e-34	8.57499	0.86989
ENSG00000115919	KYNU	protein_coding	-2.23684	7.29529e-34	52.061	11.2092
ENSG00000114805	PLCH1	protein_coding	-4.1028	1.25363e-33	1.65667	0.0747233
ENSG00000197019	SERTAD1	protein_coding	2.15827	1.73442e-33	4.62812	22.525
ENSG00000189120	SP6	protein_coding	2.57305	1.7647e-33	1.09024	7.33609
ENSG00000173163	COMMD1	protein_coding	-2.72344	2.0257e-33	33.1381	4.95119
ENSG00000167741	GGT6	protein_coding	3.07077	2.0257e-33	1.00642	9.76478
ENSG00000173805	HAP1	protein_coding	3.55966	3.23867e-33	1.12453	16.1982
ENSG00000151779	NBAS	protein_coding	-2.45168	3.96293e-33	7.55215	1.3809
ENSG00000105327	BBC3	protein_coding	2.7292	4.18229e-33	4.99463	37.1221
ENSG00000204740	MALRD1	protein_coding	-3.2955	9.50836e-33	5.64213	0.523012
ENSG00000197943	PLCG2	protein_coding	-3.25136	1.29497e-32	3.12095	0.300856
ENSG00000275993	CU639417.2	protein_coding	1.70621	1.81497e-32	9.902	34.2441
ENSG00000179630	LACC1	protein_coding	2.17413	1.9968e-32	3.82111	18.6333
ENSG00000138190	EXOC6	protein_coding	-2.01952	3.69171e-32	17.7613	4.48394
ENSG00000198753	PLXNB3	protein_coding	2.32124	5.11904e-32	8.25384	44.7593
ENSG00000138814	PPP3CA	protein_coding	-1.92249	5.48119e-32	84.4894	22.623
ENSG00000158528	PPP1R9A	protein_coding	-3.24591	5.84461e-32	1.63769	0.153914
ENSG00000145743	FBXL17	protein_coding	-2.49021	6.33194e-32	9.3654	1.63908
ENSG00000114670	NEK11	protein_coding	-2.70904	8.84354e-32	6.45887	0.971146
ENSG00000143156	NME7	protein_coding	-2.81116	1.2837e-31	13.696	1.92264
ENSG00000170836	PPM1D	protein_coding	1.56574	2.55383e-31	73.6879	231.464
ENSG00000107796	ACTA2	protein_coding	2.64395	3.89214e-31	3.10084	22.0653
ENSG00000111962	UST	protein_coding	-2.90489	5.54507e-31	4.10791	0.517772
ENSG00000182621	PLCB1	protein_coding	-2.99974	1.0709e-30	15.5848	1.8177
ENSG00000067715	SYT1	protein_coding	-2.89334	1.76437e-30	5.5772	0.699753
ENSG00000128917	DLL4	protein_coding	3.12989	2.19262e-30	0.507688	5.22488
ENSG00000163697	APBB2	protein_coding	-2.35581	3.14143e-30	27.7024	5.3094
ENSG00000265763	ZNF488	protein_coding	2.61479	3.22914e-30	0.718662	4.92083
ENSG00000170873	MTSS1	protein_coding	-2.18513	3.53294e-30	9.2422	2.03459
ENSG00000075223	SEMA3C	protein_coding	-1.76708	4.03724e-30	242.359	72.023
ENSG00000089177	KIF16B	protein_coding	-2.21944	4.54152e-30	7.71927	1.65411
ENSG00000150054	MPP7	protein_coding	-2.04945	5.36619e-30	14.6424	3.52199
ENSG00000101333	PLCB4	protein_coding	-2.26618	8.10997e-30	12.2701	2.49383
ENSG00000178947	SMIM10L2A	protein_coding	3.99428	1.11104e-29	0.0666526	1.46755
ENSG00000133812	SBF2	protein_coding	-3.15187	1.99288e-29	7.55324	0.817004
ENSG00000182732	RGS6	protein_coding	-4.46356	2.10256e-29	3.96499	0.128004
ENSG00000101265	RASSF2	protein_coding	2.54777	2.40125e-29	0.591877	3.81809
ENSG00000175175	PPM1E	protein_coding	-2.41853	2.8455e-29	3.07683	0.563737
ENSG00000178568	ERBB4	protein_coding	-3.85714	3.34475e-29	3.24525	0.19856
ENSG00000138696	BMPR1B	protein_coding	-2.49588	5.83516e-29	11.8953	2.0573
ENSG00000161509	GRIN2C	protein_coding	2.48473	7.23632e-29	0.749387	4.69905
ENSG00000173950	XXYLT1	protein_coding	-2.53802	1.47017e-28	18.3983	3.04689
ENSG00000198959	TGM2	protein_coding	-2.5937	1.69357e-28	6.83727	1.08713
ENSG00000188916	FAM196A	protein_coding	3.54846	1.82058e-28	0.154712	2.34035
ENSG00000033170	FUT8	protein_coding	-1.78965	1.9307e-28	126.611	37.0059
ENSG00000139173	TMEM117	protein_coding	-4.25025	2.02094e-28	3.93384	0.172848
ENSG00000152894	PTPRK	protein_coding	-1.67614	3.15799e-28	81.6015	25.8338
ENSG00000065357	DGKA	protein_coding	1.77034	3.95568e-28	10.3196	37.2456
ENSG00000164597	COG5	protein_coding	-1.88967	4.1665e-28	39.1094	10.5798
ENSG00000130635	COL5A1	protein_coding	-2.19966	4.66933e-28	6.56967	1.41504
ENSG00000104375	STK3	protein_coding	-1.60683	7.37805e-28	20.9707	7.06
ENSG00000148175	STOM	protein_coding	1.52447	1.14799e-27	53.5188	162.185
ENSG00000172831	CES2	protein_coding	1.697	1.23375e-27	13.1446	45.6687
ENSG00000176463	SLCO3A1	protein_coding	-2.85391	1.27033e-27	9.9785	1.30864
ENSG00000141627	DYM	protein_coding	-2.66178	1.59794e-27	24.0119	3.59274
ENSG00000029534	ANK1	protein_coding	3.17865	1.62434e-27	0.271021	2.86958
ENSG00000133477	FAM83F	protein_coding	4.13191	2.37902e-27	0.0488109	1.2272
ENSG00000154040	CABYR	protein_coding	2.38755	2.52064e-27	6.6596	39.5976
ENSG00000150760	DOCK1	protein_coding	-1.92462	2.90272e-27	12.2279	3.23884
ENSG00000169084	DHRSX	protein_coding	-2.5345	3.29036e-27	8.64837	1.45006
ENSG00000111725	PRKAB1	protein_coding	1.48396	4.1061e-27	33.7542	100.938
ENSG00000066629	EML1	protein_coding	-1.83673	9.34926e-27	12.9298	3.65604
ENSG00000137573	SULF1	protein_coding	-2.99356	1.21977e-26	17.328	2.03555
ENSG00000079385	CEACAM1	protein_coding	3.99555	1.93788e-26	0.162815	3.56455
ENSG00000186868	MAPT	protein_coding	-2.59405	2.63272e-26	5.43858	0.870846
ENSG00000141376	BCAS3	protein_coding	-1.49997	2.69078e-26	572.612	208.073
ENSG00000170310	STX8	protein_coding	-2.68682	2.69983e-26	20.9711	3.15241
ENSG00000168032	ENTPD3	protein_coding	-2.03086	2.78014e-26	9.59675	2.36214
ENSG00000261587	TMEM249	protein_coding	4.10264	3.00803e-26	0.152251	4.26607
ENSG00000196152	ZNF79	protein_coding	1.80288	3.08792e-26	4.26441	16.0226
ENSG00000174891	RSRC1	protein_coding	-2.20193	3.50482e-26	47.4599	10.2479
ENSG00000044574	HSPA5	protein_coding	-1.31479	3.95113e-26	336.092	139.748
ENSG00000179241	LDLRAD3	protein_coding	-3.171	4.09432e-26	4.89172	0.48172
ENSG00000008277	ADAM22	protein_coding	-2.25439	5.45027e-26	3.9102	0.810758
ENSG00000175806	MSRA	protein_coding	-3.62241	5.67756e-26	7.27678	0.482997
ENSG00000101846	STS	protein_coding	-2.54036	1.01596e-25	1.59269	0.264361
ENSG00000004866	ST7	protein_coding	-2.4689	1.04276e-25	13.4379	2.3436
ENSG00000110328	GALNT18	protein_coding	-2.97573	1.07874e-25	8.38632	0.978983
ENSG00000164070	HSPA4L	protein_coding	1.56131	1.93521e-25	5.26834	16.4658
ENSG00000204604	ZNF468	protein_coding	1.58678	2.52423e-25	8.28994	26.49
ENSG00000153904	DDAH1	protein_coding	-2.09166	2.69038e-25	10.4362	2.44767
ENSG00000188883	KLRG2	protein_coding	2.3184	2.99765e-25	1.37274	7.55395
ENSG00000145996	CDKAL1	protein_coding	-2.06011	3.49974e-25	8.07823	1.93118
ENSG00000068615	REEP1	protein_coding	-2.49273	3.96742e-25	3.2519	0.561348
ENSG00000134574	DDB2	protein_coding	1.74071	4.54773e-25	58.6629	212.758
ENSG00000188322	SBK1	protein_coding	1.85888	7.72885e-25	1.50358	5.87515
ENSG00000070404	FSTL3	protein_coding	1.48901	9.50416e-25	12.498	37.3419
ENSG00000173599	PC	protein_coding	-1.97341	9.7837e-25	19.9086	5.19102
ENSG00000115380	EFEMP1	protein_coding	-1.59448	1.32875e-24	45.1771	15.2559
ENSG00000151689	INPP1	protein_coding	2.45924	1.50199e-24	2.19033	13.6641
ENSG00000160223	ICOSLG	protein_coding	1.93192	1.75536e-24	1.24525	5.14918
ENSG00000095585	BLNK	protein_coding	2.01727	1.76848e-24	3.94492	17.6026
ENSG00000184939	ZFP90	protein_coding	1.43823	1.82527e-24	13.1307	37.8089
ENSG00000172403	SYNPO2	protein_coding	-2.42274	2.20856e-24	2.17947	0.392262
ENSG00000183049	CAMK1D	protein_coding	-3.14647	2.34689e-24	3.15044	0.340139
ENSG00000138829	FBN2	protein_coding	-3.46518	2.62146e-24	1.40752	0.106844
ENSG00000168734	PKIG	protein_coding	-2.63524	3.6191e-24	11.8969	1.82403
ENSG00000170271	FAXDC2	protein_coding	2.62819	6.24626e-24	1.7888	11.8701
ENSG00000101868	POLA1	protein_coding	-1.82283	6.3797e-24	12.9556	3.70545
ENSG00000147408	CSGALNACT1	protein_coding	-2.33336	6.82131e-24	4.76834	0.917466
ENSG00000181467	RAP2B	protein_coding	1.31034	9.29585e-24	7.22054	18.9296
ENSG00000170430	MGMT	protein_coding	-2.2359	9.59901e-24	16.1186	3.35251
ENSG00000241839	PLEKHO2	protein_coding	2.11251	9.61214e-24	1.23533	5.90696
ENSG00000113070	HBEGF	protein_coding	2.41066	1.03522e-23	2.46702	14.7716
ENSG00000170324	FRMPD2	protein_coding	3.64474	1.09176e-23	0.185077	3.40477
ENSG00000154654	NCAM2	protein_coding	-2.14026	1.12414e-23	7.68412	1.70626
ENSG00000272196	HIST2H2AA4	protein_coding	1.87153	2.27443e-23	19.7965	78.2152
ENSG00000165861	ZFYVE1	protein_coding	1.52225	2.31366e-23	13.9857	43.06
ENSG00000077232	DNAJC10	protein_coding	-1.33187	2.33353e-23	37.8898	15.4997
ENSG00000152952	PLOD2	protein_coding	-1.82716	2.36362e-23	41.2879	11.7921
ENSG00000091129	NRCAM	protein_coding	-1.74822	2.59447e-23	59.2181	17.7447
ENSG00000154767	XPC	protein_coding	1.39077	2.59466e-23	25.136	70.2531
ENSG00000198947	DMD	protein_coding	-2.67766	2.69686e-23	3.26321	0.495181
ENSG00000170385	SLC30A1	protein_coding	1.44814	2.7183e-23	7.41106	21.6027
ENSG00000147041	SYTL5	protein_coding	-2.03827	2.95094e-23	45.3068	11.0001
ENSG00000172339	ALG14	protein_coding	-2.68603	3.31233e-23	2.84406	0.405135
ENSG00000171295	ZNF440	protein_coding	1.74055	4.57363e-23	3.10021	11.206
ENSG00000165891	E2F7	protein_coding	1.62758	5.60731e-23	7.19832	23.8076
ENSG00000152661	GJA1	protein_coding	-3.80469	6.1805e-23	3.10108	0.167008
ENSG00000141564	RPTOR	protein_coding	-2.02996	6.34654e-23	7.09707	1.72219
ENSG00000169439	SDC2	protein_coding	-1.67274	8.23412e-23	25.9547	8.23654
ENSG00000121898	CPXM2	protein_coding	-1.75571	9.57644e-23	11.6167	3.46392
ENSG00000171469	ZNF561	protein_coding	1.65192	1.37657e-22	27.1708	90.6249
ENSG00000011105	TSPAN9	protein_coding	-2.15487	1.39801e-22	11.6445	2.57449
ENSG00000150893	FREM2	protein_coding	-1.84739	1.52888e-22	13.7515	3.79682
ENSG00000211448	DIO2	protein_coding	-2.69127	1.96442e-22	42.4239	6.05796
ENSG00000187608	ISG15	protein_coding	2.38228	2.38902e-22	8.40732	49.0276
ENSG00000058668	ATP2B4	protein_coding	-2.00374	2.76338e-22	4.02099	0.998075
ENSG00000033327	GAB2	protein_coding	-1.75341	3.08431e-22	8.02742	2.42468
ENSG00000101986	ABCD1	protein_coding	1.54819	3.64912e-22	6.89206	21.4646
ENSG00000153029	MR1	protein_coding	1.32846	3.69192e-22	14.3087	38.0015
ENSG00000213398	LCAT	protein_coding	2.7339	3.69192e-22	2.61503	20.5725
ENSG00000125821	DTD1	protein_coding	-2.17041	4.4626e-22	81.2963	18.0382
ENSG00000118217	ATF6	protein_coding	-1.63376	4.48175e-22	6.72651	2.20633
ENSG00000151090	THRB	protein_coding	-2.66283	4.78227e-22	3.0137	0.448741
ENSG00000196284	SUPT3H	protein_coding	-3.37717	4.81367e-22	6.01947	0.498008
ENSG00000111110	PPM1H	protein_coding	-1.77103	4.87837e-22	12.1312	3.60004
ENSG00000143819	EPHX1	protein_coding	1.67473	5.0995e-22	14.1348	48.9115
ENSG00000100298	APOBEC3H	protein_coding	3.16404	5.38053e-22	0.940679	10.3913
ENSG00000095596	CYP26A1	protein_coding	2.00542	6.06628e-22	4.31193	18.9424
ENSG00000188352	FOCAD	protein_coding	-1.86133	6.81661e-22	12.0143	3.3352
ENSG00000170456	DENND5B	protein_coding	-2.38626	9.54459e-22	3.2815	0.597597
ENSG00000177551	NHLH2	protein_coding	4.4857	9.56312e-22	0.0278422	1.59928
ENSG00000109265	KIAA1211	protein_coding	-3.69663	1.05334e-21	1.57089	0.087314
ENSG00000144354	CDCA7	protein_coding	-1.99147	1.13733e-21	11.0411	2.75687
ENSG00000161642	ZNF385A	protein_coding	1.33256	1.15011e-21	74.0817	198.327
ENSG00000135423	GLS2	protein_coding	2.57384	1.55177e-21	1.421	9.82892
ENSG00000111885	MAN1A1	protein_coding	-2.04092	1.72562e-21	25.8856	6.25265
ENSG00000188153	COL4A5	protein_coding	-1.85423	1.76252e-21	6.36522	1.77988
ENSG00000130066	SAT1	protein_coding	1.47747	2.02868e-21	75.3191	223.656
ENSG00000103381	CPPED1	protein_coding	-1.39239	2.54185e-21	28.5494	11.1326
ENSG00000100867	DHRS2	protein_coding	-2.60817	2.76591e-21	9.49695	1.49038
ENSG00000153814	JAZF1	protein_coding	-3.48078	2.88375e-21	2.31648	0.178554
ENSG00000186417	GLDN	protein_coding	-3.13952	3.18743e-21	2.01796	0.198407
ENSG00000064652	SNX24	protein_coding	-1.91498	3.42372e-21	19.248	5.20319
ENSG00000120725	SIL1	protein_coding	-1.68229	3.80373e-21	41.3361	13.1355
ENSG00000168461	RAB31	protein_coding	-1.29891	3.84813e-21	29.9426	12.552
ENSG00000143816	WNT9A	protein_coding	2.16911	4.19821e-21	0.789628	3.91099
ENSG00000138434	SSFA2	protein_coding	-1.31759	4.94552e-21	79.5655	33.2765
ENSG00000152767	FARP1	protein_coding	-1.84879	5.35878e-21	10.7635	2.99929
ENSG00000266028	SRGAP2	protein_coding	-1.68295	6.84893e-21	17.6114	5.62266
ENSG00000122694	GLIPR2	protein_coding	2.0683	7.11155e-21	1.75821	8.10681
ENSG00000172890	NADSYN1	protein_coding	1.183	8.53237e-21	82.6996	198.749
ENSG00000054654	SYNE2	protein_coding	-1.49624	8.96673e-21	11.1636	4.04564
ENSG00000163584	RPL22L1	protein_coding	-1.6863	9.6271e-21	271.682	86.6472
ENSG00000164292	RHOBTB3	protein_coding	-1.43065	9.97071e-21	93.1121	35.1277
ENSG00000106078	COBL	protein_coding	-2.07523	1.07082e-20	6.49102	1.5286
ENSG00000123505	AMD1	protein_coding	-1.30003	1.10019e-20	48.8471	20.4112
ENSG00000204262	COL5A2	protein_coding	-2.21189	1.25206e-20	8.57346	1.7913
ENSG00000053108	FSTL4	protein_coding	1.87062	1.35575e-20	5.44671	21.6704
ENSG00000143217	NECTIN4	protein_coding	1.41354	1.94691e-20	11.7921	33.0147
ENSG00000182247	UBE2E2	protein_coding	-2.11791	2.04365e-20	26.6216	6.10191
ENSG00000178921	PFAS	protein_coding	-1.40889	2.74263e-20	19.599	7.59469
ENSG00000172260	NEGR1	protein_coding	-2.75957	3.04943e-20	1.20479	0.167061
ENSG00000110925	CSRNP2	protein_coding	1.90807	3.13975e-20	13.0702	53.8261
ENSG00000188559	RALGAPA2	protein_coding	-1.94617	3.39372e-20	7.97155	2.08193
ENSG00000151640	DPYSL4	protein_coding	3.00305	3.53573e-20	0.465553	4.70599
ENSG00000149328	GLB1L2	protein_coding	-1.6735	3.65543e-20	17.4156	5.58235
ENSG00000080031	PTPRH	protein_coding	2.2454	3.65543e-20	1.65887	8.71748
ENSG00000179023	KLHDC7A	protein_coding	3.05211	3.83954e-20	0.139673	1.45539
ENSG00000102763	VWA8	protein_coding	-1.7731	4.15211e-20	8.46997	2.4977
ENSG00000142765	SYTL1	protein_coding	1.99022	4.15211e-20	24.5802	105.329
ENSG00000155066	PROM2	protein_coding	1.34604	5.20037e-20	36.0723	97.724
ENSG00000198538	ZNF28	protein_coding	2.08012	5.39188e-20	3.38615	15.6788
ENSG00000111799	COL12A1	protein_coding	-2.53533	5.53186e-20	4.05155	0.654497
ENSG00000079739	PGM1	protein_coding	-2.14537	7.70516e-20	15.8029	3.57673
ENSG00000204618	RNF39	protein_coding	1.86162	1.33869e-19	2.67743	10.7467
ENSG00000139915	MDGA2	protein_coding	-3.69599	1.95046e-19	1.53924	0.0841629
ENSG00000118007	STAG1	protein_coding	-1.86464	2.25361e-19	23.9095	6.4898
ENSG00000151413	NUBPL	protein_coding	-2.08197	2.38472e-19	10.853	2.53849
ENSG00000079691	CARMIL1	protein_coding	-1.83496	2.66025e-19	5.55167	1.55197
ENSG00000229544	NKX1-2	protein_coding	3.63921	3.02773e-19	0.0661915	1.29935
ENSG00000128335	APOL2	protein_coding	1.93277	3.12756e-19	13.1956	55.5449
ENSG00000113328	CCNG1	protein_coding	1.34287	3.16907e-19	64.1892	174.205
ENSG00000144476	ACKR3	protein_coding	-1.6432	3.31185e-19	114.315	37.1491
ENSG00000091409	ITGA6	protein_coding	-1.98281	3.4685e-19	2.8088	0.705763
ENSG00000088726	TMEM40	protein_coding	2.72925	3.4685e-19	1.78159	14.2262
ENSG00000171004	HS6ST2	protein_coding	-1.53238	4.06157e-19	17.151	6.0194
ENSG00000172818	OVOL1	protein_coding	1.38393	4.09059e-19	9.97936	27.7068
ENSG00000146416	AIG1	protein_coding	-1.81214	5.00999e-19	91.864	26.648
ENSG00000105643	ARRDC2	protein_coding	1.36211	5.89783e-19	15.5074	42.3346
ENSG00000182185	RAD51B	protein_coding	-2.67253	6.2133e-19	14.84	2.21468
ENSG00000186834	HEXIM1	protein_coding	1.27068	7.35601e-19	19.672	50.7662
ENSG00000133065	SLC41A1	protein_coding	1.27744	8.20899e-19	13.9915	36.1905
ENSG00000030110	BAK1	protein_coding	1.16256	8.66631e-19	32.5082	77.0704
ENSG00000141738	GRB7	protein_coding	1.57666	8.85801e-19	9.97276	32.1179
ENSG00000172164	SNTB1	protein_coding	-2.97176	9.15258e-19	2.09782	0.227875
ENSG00000109814	UGDH	protein_coding	-1.20217	9.68478e-19	505.894	225.558
ENSG00000116761	CTH	protein_coding	2.004	1.2454e-18	2.75454	12.0749
ENSG00000214944	ARHGEF28	protein_coding	-2.51141	1.33885e-18	3.11201	0.544768
ENSG00000164808	SPIDR	protein_coding	-2.18802	1.39539e-18	63.2358	14.0294
ENSG00000170153	RNF150	protein_coding	-2.86947	1.47642e-18	1.02457	0.121312
ENSG00000128342	LIF	protein_coding	2.04975	1.62143e-18	6.7315	30.514
ENSG00000151229	SLC2A13	protein_coding	-3.35318	1.70031e-18	1.43485	0.10639
ENSG00000082805	ERC1	protein_coding	-1.84795	1.74481e-18	17.3695	4.72695
ENSG00000104369	JPH1	protein_coding	-1.84165	2.24365e-18	8.53627	2.38368
ENSG00000185305	ARL15	protein_coding	-2.30614	2.26713e-18	7.78304	1.50809
ENSG00000184719	RNLS	protein_coding	-2.17343	2.32525e-18	9.04509	1.97457
ENSG00000008735	MAPK8IP2	protein_coding	1.88191	3.35491e-18	1.28992	5.16944
ENSG00000135678	CPM	protein_coding	-1.88324	3.59889e-18	19.5947	5.37166
ENSG00000148400	NOTCH1	protein_coding	1.94699	3.61063e-18	1.6834	6.98493
ENSG00000003436	TFPI	protein_coding	-1.35879	4.06204e-18	24.509	9.78666
ENSG00000113739	STC2	protein_coding	-1.55481	4.07399e-18	293.692	100.013
ENSG00000182253	SYNM	protein_coding	1.59457	4.34833e-18	1.87871	6.11556
ENSG00000100605	ITPK1	protein_coding	-2.0047	4.481e-18	186.348	45.715
ENSG00000172292	CERS6	protein_coding	-1.65318	4.49858e-18	15.0265	4.79741
ENSG00000092621	PHGDH	protein_coding	-1.71631	5.00688e-18	32.7641	10.0785
ENSG00000130147	SH3BP4	protein_coding	1.31974	5.00688e-18	15.1445	39.9462
ENSG00000170426	SDR9C7	protein_coding	4.40533	5.14554e-18	0.0210933	1.89859
ENSG00000186994	KANK3	protein_coding	3.48062	5.36478e-18	0.322004	4.37166
ENSG00000102531	FNDC3A	protein_coding	-1.31229	5.40793e-18	14.3409	5.88811
ENSG00000196337	CGB7	protein_coding	3.52092	5.78561e-18	0.106069	1.80727
ENSG00000035499	DEPDC1B	protein_coding	-1.29799	6.30341e-18	23.8742	9.98581
ENSG00000107562	CXCL12	protein_coding	-2.1033	6.48048e-18	4.1265	0.948209
ENSG00000171587	DSCAM	protein_coding	-1.49665	6.50553e-18	12.1775	4.39143
ENSG00000157600	TMEM164	protein_coding	-2.36023	6.84532e-18	10.9467	2.04869
ENSG00000143641	GALNT2	protein_coding	-1.19485	7.3833e-18	28.1458	12.6625
ENSG00000122035	RASL11A	protein_coding	2.46274	9.54743e-18	1.34396	8.51659
ENSG00000187240	DYNC2H1	protein_coding	-2.44034	9.54936e-18	1.75924	0.31351
ENSG00000116127	ALMS1	protein_coding	-1.54073	1.02154e-17	6.20075	2.18422
ENSG00000172183	ISG20	protein_coding	1.37711	1.03644e-17	42.5094	117.732
ENSG00000169116	PARM1	protein_coding	-1.96044	1.05946e-17	2.43353	0.620594
ENSG00000169372	CRADD	protein_coding	-1.94014	1.2424e-17	22.1039	5.75712
ENSG00000144749	LRIG1	protein_coding	-1.51081	1.2424e-17	13.8394	5.00462
ENSG00000115107	STEAP3	protein_coding	1.39141	1.30052e-17	8.98765	25.0883
ENSG00000156049	GNA14	protein_coding	-2.83865	1.31686e-17	2.63543	0.325021
ENSG00000128284	APOL3	protein_coding	3.30791	1.3556e-17	0.27125	3.5653
ENSG00000120519	SLC10A7	protein_coding	-2.31977	1.76964e-17	5.7676	1.07862
ENSG00000111880	RNGTT	protein_coding	-1.51681	1.90439e-17	12.7938	4.56012
ENSG00000196230	TUBB	protein_coding	-1.49238	2.17282e-17	1077.92	394.884
ENSG00000197555	SIPA1L1	protein_coding	-1.8164	2.26277e-17	44.9183	12.6642
ENSG00000197548	ATG7	protein_coding	-1.6567	2.57696e-17	23.6536	7.65893
ENSG00000134215	VAV3	protein_coding	-1.82004	2.85878e-17	12.6894	3.64642
ENSG00000121964	GTDC1	protein_coding	-2.53647	2.96061e-17	6.14216	1.05401
ENSG00000088836	SLC4A11	protein_coding	1.80279	3.1105e-17	4.4336	16.58
ENSG00000107077	KDM4C	protein_coding	-1.52612	3.21949e-17	12.8065	4.5457
ENSG00000158623	COPG2	protein_coding	-1.59267	3.42785e-17	30.1992	10.2168
ENSG00000183044	ABAT	protein_coding	-1.06574	3.6454e-17	111.598	55.0168
ENSG00000179776	CDH5	protein_coding	2.83857	3.70113e-17	0.306102	2.7859
ENSG00000141579	ZNF750	protein_coding	2.69548	3.82192e-17	0.334217	2.66993
ENSG00000148700	ADD3	protein_coding	-2.46203	4.08575e-17	4.10273	0.689816
ENSG00000171940	ZNF217	protein_coding	1.37858	4.41953e-17	78.7541	214.634
ENSG00000134508	CABLES1	protein_coding	-1.21534	4.95686e-17	29.8602	13.3355
ENSG00000092470	WDR76	protein_coding	-1.67406	5.10116e-17	9.978	3.17854
ENSG00000118193	KIF14	protein_coding	-1.33704	5.46489e-17	8.11027	3.30516
ENSG00000040341	STAU2	protein_coding	-1.4524	5.67266e-17	22.3563	8.33327
ENSG00000126391	FRMD8	protein_coding	1.19874	5.99462e-17	17.0753	41.527
ENSG00000100647	SUSD6	protein_coding	1.34492	6.07594e-17	12.1734	32.8086
ENSG00000100439	ABHD4	protein_coding	1.92049	6.14476e-17	19.4951	80.5807
ENSG00000123106	CCDC91	protein_coding	-2.00881	6.14833e-17	9.43576	2.30444
ENSG00000169991	IFFO2	protein_coding	1.39924	6.24763e-17	6.61693	18.3594
ENSG00000152939	MARVELD2	protein_coding	1.19821	6.57782e-17	14.8035	35.7955
ENSG00000010803	SCMH1	protein_coding	-1.59893	6.74936e-17	23.1506	7.7953
ENSG00000164649	CDCA7L	protein_coding	-2.27627	6.9806e-17	22.6583	4.4487
ENSG00000138468	SENP7	protein_coding	-1.48152	7.48724e-17	8.00293	2.91039
ENSG00000109321	AREG	protein_coding	-1.81629	7.83039e-17	245.947	69.553
ENSG00000136295	TTYH3	protein_coding	1.90309	8.05189e-17	5.11197	20.476
ENSG00000123119	NECAB1	protein_coding	-1.66463	8.38338e-17	31.4218	9.83493
ENSG00000146476	ARMT1	protein_coding	-1.5785	9.36556e-17	107.081	36.4513
ENSG00000158089	GALNT14	protein_coding	-2.48996	9.71306e-17	19.3699	3.19428
ENSG00000170855	TRIAP1	protein_coding	1.51449	1.03861e-16	42.1324	131.012
ENSG00000169635	HIC2	protein_coding	2.10587	1.16554e-16	0.451677	2.18425
ENSG00000143502	SUSD4	protein_coding	-2.22268	1.33582e-16	9.18258	1.92856
ENSG00000140403	DNAJA4	protein_coding	1.19314	1.38103e-16	17.2277	41.5957
ENSG00000090238	YPEL3	protein_coding	1.67637	1.48196e-16	28.0199	96.8692
ENSG00000076003	MCM6	protein_coding	-1.52886	1.58224e-16	67.6542	23.9124
ENSG00000109861	CTSC	protein_coding	-1.85217	1.64241e-16	11.9742	3.34641
ENSG00000131037	EPS8L1	protein_coding	1.2019	1.64241e-16	54.8487	133.976
ENSG00000185567	AHNAK2	protein_coding	1.62762	1.66322e-16	0.631211	2.11273
ENSG00000124216	SNAI1	protein_coding	2.51012	1.755e-16	0.73808	5.03477
ENSG00000198363	ASPH	protein_coding	-1.31291	1.9036e-16	38.3939	15.9111
ENSG00000107902	LHPP	protein_coding	-1.86589	2.05852e-16	15.2981	4.2316
ENSG00000112297	CRYBG1	protein_coding	-1.57982	2.09017e-16	8.25187	2.79112
ENSG00000143341	HMCN1	protein_coding	-1.49359	2.13238e-16	22.141	7.92594
ENSG00000185737	NRG3	protein_coding	-3.13087	2.24846e-16	1.70933	0.156541
ENSG00000136111	TBC1D4	protein_coding	-2.01566	2.47384e-16	4.19895	1.02955
ENSG00000151532	VTI1A	protein_coding	-1.35465	2.48146e-16	17.4494	7.00258
ENSG00000130513	GDF15	protein_coding	2.03091	2.56792e-16	98.3132	435.311
ENSG00000162415	ZSWIM5	protein_coding	-1.60585	2.70846e-16	4.81044	1.60094
ENSG00000118298	CA14	protein_coding	2.82179	2.72448e-16	0.931211	8.3911
ENSG00000153993	SEMA3D	protein_coding	-2.7177	3.31221e-16	1.78076	0.234671
ENSG00000100714	MTHFD1	protein_coding	-1.33464	3.32288e-16	231.588	94.1322
ENSG00000170381	SEMA3E	protein_coding	-3.65443	3.80744e-16	2.36932	0.12568
ENSG00000111052	LIN7A	protein_coding	-1.90312	3.88722e-16	6.14599	1.60535
ENSG00000138821	SLC39A8	protein_coding	-2.28428	4.33748e-16	11.983	2.34745
ENSG00000175048	ZDHHC14	protein_coding	-2.8918	4.34404e-16	2.61518	0.310991
ENSG00000132793	LPIN3	protein_coding	1.12151	4.46799e-16	40.1549	92.9549
ENSG00000179476	C14orf28	protein_coding	1.81418	4.96339e-16	4.64385	17.9613
ENSG00000156970	BUB1B	protein_coding	-1.53034	5.16956e-16	14.233	5.04697
ENSG00000183826	BTBD9	protein_coding	-1.69401	6.22747e-16	4.75024	1.47058
ENSG00000100629	CEP128	protein_coding	-1.87582	6.32681e-16	6.09969	1.65692
ENSG00000160271	RALGDS	protein_coding	1.4657	6.32681e-16	19.279	57.7717
ENSG00000108578	BLMH	protein_coding	-1.33736	6.33672e-16	20.8262	8.54893
ENSG00000205730	ITPRIPL2	protein_coding	1.23139	6.64379e-16	7.13856	17.743
ENSG00000065833	ME1	protein_coding	-1.13778	6.83571e-16	48.016	22.5908
ENSG00000177106	EPS8L2	protein_coding	1.35254	8.02661e-16	57.1956	153.67
ENSG00000152127	MGAT5	protein_coding	-2.0775	9.57554e-16	7.55716	1.69886
ENSG00000140386	SCAPER	protein_coding	-1.92098	9.67022e-16	6.05617	1.57707
ENSG00000183621	ZNF438	protein_coding	-3.23453	9.95471e-16	1.69198	0.138133
ENSG00000162949	CAPN13	protein_coding	-1.84055	1.04563e-15	23.9362	6.60054
ENSG00000222009	BTBD19	protein_coding	2.62218	1.05009e-15	1.39213	10.5928
ENSG00000204252	HLA-DOA	protein_coding	3.74587	1.10066e-15	0.0765848	2.0272
ENSG00000177119	ANO6	protein_coding	-1.29389	1.12774e-15	27.9425	11.5551
ENSG00000120129	DUSP1	protein_coding	1.2238	1.33506e-15	12.0703	29.789
ENSG00000103044	HAS3	protein_coding	2.12772	1.43402e-15	0.491982	2.40599
ENSG00000105784	RUNDC3B	protein_coding	-3.34191	1.55123e-15	1.29922	0.0890711
ENSG00000162783	IER5	protein_coding	1.2461	1.56134e-15	10.2635	26.0583
ENSG00000101443	WFDC2	protein_coding	2.96235	1.65359e-15	1.07897	11.0889
ENSG00000166619	BLCAP	protein_coding	1.08696	1.71896e-15	55.7122	125.8
ENSG00000257529	RPL36A-HNRNPH2	protein_coding	3.04276	1.76878e-15	1.15908	13.5625
ENSG00000182985	CADM1	protein_coding	-1.69626	1.80756e-15	37.8596	11.6109
ENSG00000249709	ZNF564	protein_coding	1.50062	1.97381e-15	3.05358	9.21077
ENSG00000123358	NR4A1	protein_coding	1.44845	2.16146e-15	16.5718	48.4955
ENSG00000120262	CCDC170	protein_coding	-1.5925	2.82212e-15	8.90079	2.95533
ENSG00000104064	GABPB1	protein_coding	-1.02779	2.82212e-15	57.3808	29.167
ENSG00000185507	IRF7	protein_coding	2.0512	2.883e-15	1.8982	8.75123
ENSG00000172575	RASGRP1	protein_coding	-1.95661	2.96585e-15	34.5574	8.53803
ENSG00000075945	KIFAP3	protein_coding	-1.90324	2.98372e-15	4.57756	1.20679
ENSG00000164199	ADGRV1	protein_coding	-1.73952	3.30427e-15	4.98108	1.50644
ENSG00000185088	RPS27L	protein_coding	1.38811	3.51575e-15	144.729	408.328
ENSG00000117595	IRF6	protein_coding	1.28409	3.57539e-15	5.84894	15.2107
ENSG00000166598	HSP90B1	protein_coding	-1.11808	3.71571e-15	569.737	271.349
ENSG00000143919	CAMKMT	protein_coding	-2.12334	3.83375e-15	10.9887	2.46503
ENSG00000177076	ACER2	protein_coding	1.96162	4.48623e-15	5.88772	25.1216
ENSG00000134013	LOXL2	protein_coding	-1.81936	4.55909e-15	11.2331	3.14214
ENSG00000197461	PDGFA	protein_coding	1.24746	4.55909e-15	7.65831	19.3941
ENSG00000139793	MBNL2	protein_coding	-1.69901	4.88405e-15	24.2811	7.43812
ENSG00000133027	PEMT	protein_coding	-1.71857	5.05627e-15	19.1278	5.80225
ENSG00000165675	ENOX2	protein_coding	-1.77583	5.1036e-15	14.1508	4.0859
ENSG00000171724	VAT1L	protein_coding	-3.08617	5.32857e-15	1.89417	0.172242
ENSG00000078114	NEBL	protein_coding	-1.50208	5.32857e-15	38.5344	13.5613
ENSG00000219545	UMAD1	protein_coding	-1.41641	5.62879e-15	18.3137	7.003
ENSG00000142192	APP	protein_coding	-1.22622	6.02742e-15	128.821	56.6903
ENSG00000204103	MAFB	protein_coding	2.62103	6.41141e-15	0.410858	3.21292
ENSG00000113368	LMNB1	protein_coding	-1.69912	6.52439e-15	119.607	36.963
ENSG00000150867	PIP4K2A	protein_coding	-1.31742	6.61138e-15	62.3077	25.6738
ENSG00000169857	AVEN	protein_coding	-1.53224	6.93279e-15	15.7644	5.57085
ENSG00000140545	MFGE8	protein_coding	1.61076	6.93279e-15	13.2048	44.1479
ENSG00000132394	EEFSEC	protein_coding	-1.57074	7.09122e-15	14.6406	5.02769
ENSG00000087077	TRIP6	protein_coding	1.148	7.11296e-15	169.796	396.926
ENSG00000160746	ANO10	protein_coding	-1.45938	7.11888e-15	13.4919	5.03126
ENSG00000198728	LDB1	protein_coding	1.0441	7.24644e-15	58.2442	127.638
ENSG00000176049	JAKMIP2	protein_coding	-2.19857	7.57691e-15	11.3253	2.34687
ENSG00000103269	RHBDL1	protein_coding	1.9437	8.76587e-15	2.11245	9.02971
ENSG00000123213	NLN	protein_coding	-1.13327	8.8729e-15	21.4872	10.1019
ENSG00000106554	CHCHD3	protein_coding	-1.48799	9.20875e-15	102.306	37.0789
ENSG00000157827	FMNL2	protein_coding	-2.0885	9.32311e-15	2.43108	0.567834
ENSG00000196923	PDLIM7	protein_coding	1.12251	9.77734e-15	80.1022	184.453
ENSG00000132879	FBXO44	protein_coding	1.56327	1.00159e-14	9.10528	29.1827
ENSG00000049759	NEDD4L	protein_coding	-1.41489	1.00357e-14	16.9178	6.44172
ENSG00000157557	ETS2	protein_coding	1.12586	1.02925e-14	16.9068	39.311
ENSG00000197977	ELOVL2	protein_coding	-1.83153	1.04262e-14	2.754	0.768735
ENSG00000158169	FANCC	protein_coding	-1.70202	1.08052e-14	10.5973	3.28206
ENSG00000172748	ZNF596	protein_coding	1.69396	1.11306e-14	3.58598	12.6728
ENSG00000140832	MARVELD3	protein_coding	1.07637	1.11493e-14	17.9432	39.9882
ENSG00000136003	ISCU	protein_coding	1.27483	1.14679e-14	93.8759	244.227
ENSG00000122507	BBS9	protein_coding	-2.3703	1.17151e-14	4.38161	0.875951
ENSG00000141384	TAF4B	protein_coding	-1.77976	1.27747e-14	3.67437	1.06542
ENSG00000136861	CDK5RAP2	protein_coding	-1.28478	1.31249e-14	20.5883	8.66999
ENSG00000183508	FAM46C	protein_coding	1.70331	1.42768e-14	0.945764	3.41358
ENSG00000145604	SKP2	protein_coding	-1.73658	1.49488e-14	12.8053	3.83909
ENSG00000063761	ADCK1	protein_coding	-1.66017	1.56396e-14	17.625	5.59368
ENSG00000162231	NXF1	protein_coding	1.27504	1.57954e-14	60.5388	158.401
ENSG00000111816	FRK	protein_coding	-1.53081	1.62724e-14	9.95648	3.48289
ENSG00000137216	TMEM63B	protein_coding	1.05909	1.70389e-14	43.1155	95.1344
ENSG00000104783	KCNN4	protein_coding	1.23877	1.716e-14	23.721	59.8336
ENSG00000170921	TANC2	protein_coding	-1.73471	1.74706e-14	21.3737	6.34825
ENSG00000169129	AFAP1L2	protein_coding	-1.80219	1.95488e-14	8.0617	2.29416
ENSG00000018699	TTC27	protein_coding	-1.61456	2.0698e-14	17.0364	5.56569
ENSG00000153944	MSI2	protein_coding	-1.28793	2.14254e-14	92.718	38.7643
ENSG00000186073	C15orf41	protein_coding	-1.5648	2.2107e-14	9.56732	3.24258
ENSG00000140284	SLC27A2	protein_coding	-1.66684	2.50602e-14	21.3878	6.87713
ENSG00000005884	ITGA3	protein_coding	1.21208	2.5923e-14	44.8038	110.23
ENSG00000170017	ALCAM	protein_coding	-1.34726	2.61308e-14	75.18	29.7612
ENSG00000170835	CEL	protein_coding	2.06284	2.66464e-14	0.710806	3.37608
ENSG00000128656	CHN1	protein_coding	-2.39581	2.73839e-14	8.24244	1.45763
ENSG00000173992	CCS	protein_coding	1.17075	2.78752e-14	34.3688	81.2824
ENSG00000196542	SPTSSB	protein_coding	-1.01715	2.91658e-14	1918.46	977.742
ENSG00000152422	XRCC4	protein_coding	-2.51379	3.11102e-14	10.2079	1.60908
ENSG00000107745	MICU1	protein_coding	-1.36573	3.18954e-14	48.7471	19.3944
ENSG00000071242	RPS6KA2	protein_coding	-1.39034	3.21697e-14	9.74283	3.75945
ENSG00000189057	FAM111B	protein_coding	-1.28929	3.21697e-14	18.0249	7.49824
ENSG00000196405	EVL	protein_coding	-1.46342	3.40796e-14	35.4555	13.1953
ENSG00000158055	GRHL3	protein_coding	1.77506	3.49268e-14	8.25073	30.4643
ENSG00000083123	BCKDHB	protein_coding	-2.00342	3.65602e-14	9.01023	2.18531
ENSG00000160703	NLRX1	protein_coding	1.50798	3.65602e-14	2.77094	8.41541
ENSG00000086200	IPO11	protein_coding	-1.1526	3.65957e-14	14.3953	6.66182
ENSG00000087088	BAX	protein_coding	1.24087	3.73325e-14	164.911	416.085
ENSG00000169504	CLIC4	protein_coding	-1.04732	3.7556e-14	26.7233	13.3232
ENSG00000080986	NDC80	protein_coding	-1.50215	3.82565e-14	26.1782	9.50762
ENSG00000172731	LRRC20	protein_coding	-2.02446	5.25319e-14	18.7614	4.4638
ENSG00000075618	FSCN1	protein_coding	1.78762	5.30788e-14	1.59796	6.03801
ENSG00000173276	ZBTB21	protein_coding	1.49527	5.66448e-14	5.8314	17.6798
ENSG00000165434	PGM2L1	protein_coding	-1.91053	5.88945e-14	1.08746	0.279957
ENSG00000164659	KIAA1324L	protein_coding	-1.31362	5.92642e-14	12.5777	5.25569
ENSG00000116667	C1orf21	protein_coding	-1.37445	6.32349e-14	24.0852	9.55744
ENSG00000240053	LY6G5B	protein_coding	1.1834	7.04385e-14	15.0476	36.5576
ENSG00000196975	ANXA4	protein_coding	1.09013	7.16566e-14	86.5626	195.283
ENSG00000151338	MIPOL1	protein_coding	-1.73222	8.17015e-14	5.47092	1.68153
ENSG00000139269	INHBE	protein_coding	-3.25939	8.27686e-14	2.18301	0.176804
ENSG00000164294	GPX8	protein_coding	-1.939	8.28585e-14	4.59259	1.17357
ENSG00000168528	SERINC2	protein_coding	1.21762	8.73999e-14	17.5217	43.087
ENSG00000075391	RASAL2	protein_coding	-2.0454	9.35825e-14	2.86747	0.66707
ENSG00000178764	ZHX2	protein_coding	-1.54173	1.09181e-13	30.2356	10.4459
ENSG00000175274	TP53I11	protein_coding	1.03963	1.17454e-13	42.1169	90.9569
ENSG00000110046	ATG2A	protein_coding	1.13666	1.22408e-13	9.03599	21.0332
ENSG00000145687	SSBP2	protein_coding	-1.24628	1.41055e-13	26.3417	11.4225
ENSG00000119326	CTNNAL1	protein_coding	-1.16218	1.41772e-13	25.4817	11.7837
ENSG00000112319	EYA4	protein_coding	-2.71803	1.46252e-13	1.39798	0.171683
ENSG00000125746	EML2	protein_coding	1.342	1.47824e-13	24.8845	66.9839
ENSG00000118965	WDR35	protein_coding	-1.55433	1.51693e-13	3.82995	1.30253
ENSG00000140937	CDH11	protein_coding	-3.71111	1.58295e-13	1.0855	0.0395024
ENSG00000170615	SLC26A5	protein_coding	2.9002	1.5874e-13	0.383523	3.85591
ENSG00000091831	ESR1	protein_coding	-1.74549	1.61953e-13	47.1974	13.772
ENSG00000168398	BDKRB2	protein_coding	1.39891	1.65883e-13	12.169	34.186
ENSG00000091436	MAP3K20	protein_coding	-1.25262	1.74337e-13	17.1253	7.32186
ENSG00000179912	R3HDM2	protein_coding	-1.21593	1.79626e-13	39.9801	17.466
ENSG00000079482	OPHN1	protein_coding	-1.38535	1.84289e-13	7.914	3.09096
ENSG00000080503	SMARCA2	protein_coding	-1.11622	1.93638e-13	28.4275	13.5073
ENSG00000152270	PDE3B	protein_coding	-2.14721	2.00834e-13	3.07447	0.657658
ENSG00000155850	SLC26A2	protein_coding	-1.40603	2.18848e-13	2.2207	0.855658
ENSG00000011376	LARS2	protein_coding	-1.12078	2.27605e-13	11.7565	5.56806
ENSG00000149554	CHEK1	protein_coding	-1.4681	2.8115e-13	33.2249	12.1747
ENSG00000132669	RIN2	protein_coding	-2.71437	2.85107e-13	7.20654	0.926948
ENSG00000198467	TPM2	protein_coding	1.1825	2.85356e-13	21.7889	52.5129
ENSG00000124098	FAM210B	protein_coding	1.03524	2.90988e-13	12.3117	26.757
ENSG00000013503	POLR3B	protein_coding	-1.26561	3.13394e-13	7.70966	3.26751
ENSG00000198826	ARHGAP11A	protein_coding	-1.29401	3.14714e-13	33.7232	14.1436
ENSG00000128594	LRRC4	protein_coding	2.03556	3.22636e-13	0.546955	2.50815
ENSG00000124299	PEPD	protein_coding	-1.6807	3.26549e-13	13.2692	4.20822
ENSG00000151150	ANK3	protein_coding	-1.08769	3.28678e-13	48.9591	23.6028
ENSG00000146038	DCDC2	protein_coding	-1.39496	3.57931e-13	22.1243	8.56242
ENSG00000073711	PPP2R3A	protein_coding	-1.43557	3.60028e-13	3.08598	1.15416
ENSG00000085840	ORC1	protein_coding	-1.28815	3.68219e-13	17.2122	7.261
ENSG00000171877	FRMD5	protein_coding	-2.0224	3.72865e-13	3.2487	0.783884
ENSG00000055813	CCDC85A	protein_coding	-2.08353	3.7895e-13	1.69887	0.385014
ENSG00000159267	HLCS	protein_coding	-1.29774	3.88236e-13	6.37167	2.65326
ENSG00000121417	ZNF211	protein_coding	1.37331	4.07645e-13	5.56042	15.5607
ENSG00000127124	HIVEP3	protein_coding	-1.86926	4.62049e-13	8.79785	2.37742
ENSG00000163874	ZC3H12A	protein_coding	1.06419	4.70643e-13	16.761	36.9993
ENSG00000136205	TNS3	protein_coding	-1.67346	4.73262e-13	10.6255	3.27619
ENSG00000160145	KALRN	protein_coding	-2.49943	4.78779e-13	2.51369	0.398371
ENSG00000143401	ANP32E	protein_coding	-1.15826	5.0104e-13	65.964	30.7903
ENSG00000011426	ANLN	protein_coding	-1.14428	5.02507e-13	28.1197	13.1566
ENSG00000115657	ABCB6	protein_coding	1.12799	5.12417e-13	25.1467	58.893
ENSG00000109586	GALNT7	protein_coding	-1.13226	5.3449e-13	25.7925	12.0127
ENSG00000174705	SH3PXD2B	protein_coding	-2.20155	5.60658e-13	1.75425	0.360652
ENSG00000186522	SEPT10	protein_coding	-1.47388	5.62784e-13	8.70053	3.15292
ENSG00000111344	RASAL1	protein_coding	1.09383	5.75792e-13	11.1391	25.0703
ENSG00000237515	SHISA9	protein_coding	-1.25518	5.96371e-13	7.09071	3.03491
ENSG00000168282	MGAT2	protein_coding	-1.03622	6.18203e-13	27.5722	13.9607
ENSG00000169083	AR	protein_coding	-1.3187	6.30953e-13	16.8561	6.81291
ENSG00000204947	ZNF425	protein_coding	1.297	6.57003e-13	3.20367	8.33464
ENSG00000196743	GM2A	protein_coding	1.25692	6.88304e-13	4.37398	11.299
ENSG00000101849	TBL1X	protein_coding	-1.45583	7.79439e-13	24.0425	8.81137
ENSG00000113494	PRLR	protein_coding	-2.01684	8.23209e-13	3.56648	0.824422
ENSG00000142961	MOB3C	protein_coding	1.47481	8.38854e-13	4.48924	13.5919
ENSG00000174775	HRAS	protein_coding	1.45992	8.80637e-13	64.9297	194.258
ENSG00000064042	LIMCH1	protein_coding	-2.19212	8.83441e-13	4.32878	0.873128
ENSG00000176531	PHLDB3	protein_coding	1.40312	9.01843e-13	10.4193	29.3554
ENSG00000068489	PRR11	protein_coding	-1.03387	9.50254e-13	64.0537	32.4043
ENSG00000167306	MYO5B	protein_coding	-1.06671	9.59052e-13	22.1382	10.9132
ENSG00000068903	SIRT2	protein_coding	1.09116	9.66806e-13	16.6974	37.8498
ENSG00000139722	VPS37B	protein_coding	1.14607	9.69654e-13	6.75319	15.8367
ENSG00000067141	NEO1	protein_coding	-1.20299	1.09416e-12	38.5085	17.187
ENSG00000133315	MACROD1	protein_coding	-1.79767	1.12033e-12	42.8844	12.5499
ENSG00000147255	IGSF1	protein_coding	-1.91064	1.15717e-12	7.08432	1.89354
ENSG00000048991	R3HDM1	protein_coding	-1.1801	1.20831e-12	34.7789	15.6828
ENSG00000258947	TUBB3	protein_coding	1.10112	1.30476e-12	55.8795	126.43
ENSG00000110169	HPX	protein_coding	2.3683	1.38523e-12	2.01113	11.5315
ENSG00000173852	DPY19L1	protein_coding	-1.24461	1.43203e-12	13.0819	5.61335
ENSG00000114999	TTL	protein_coding	-1.03047	1.45252e-12	21.4571	10.8799
ENSG00000120868	APAF1	protein_coding	1.10243	1.46202e-12	5.97418	13.588
ENSG00000173210	ABLIM3	protein_coding	-1.69665	1.48944e-12	4.3626	1.33374
ENSG00000138668	HNRNPD	protein_coding	-1.08385	1.48945e-12	345.433	168.171
ENSG00000165914	TTC7B	protein_coding	-1.44796	1.55326e-12	9.58931	3.61816
ENSG00000079156	OSBPL6	protein_coding	-1.73666	1.60852e-12	2.95946	0.899506
ENSG00000153714	LURAP1L	protein_coding	-1.14956	1.70752e-12	26.33	12.1965
ENSG00000168078	PBK	protein_coding	-1.51118	1.73016e-12	28.7414	10.3009
ENSG00000137699	TRIM29	protein_coding	1.46165	1.76994e-12	7.42162	21.8594
ENSG00000076716	GPC4	protein_coding	-1.75986	2.02265e-12	2.05774	0.603311
ENSG00000093009	CDC45	protein_coding	-1.34494	2.06775e-12	41.7517	16.8666
ENSG00000096060	FKBP5	protein_coding	-1.18612	2.12786e-12	21.3226	9.61575
ENSG00000115902	SLC1A4	protein_coding	-1.34627	2.14072e-12	3.86055	1.54512
ENSG00000064763	FAR2	protein_coding	-1.55819	2.29857e-12	13.6532	4.71694
ENSG00000027075	PRKCH	protein_coding	-1.17537	2.39513e-12	26.7633	12.1991
ENSG00000051825	MPHOSPH9	protein_coding	-1.07113	2.44205e-12	31.4382	15.4477
ENSG00000106366	SERPINE1	protein_coding	2.0467	2.48895e-12	0.423883	2.00656
ENSG00000099814	CEP170B	protein_coding	1.31358	2.49135e-12	16.4438	43.3447
ENSG00000179399	GPC5	protein_coding	-2.52145	2.51023e-12	5.22717	0.793802
ENSG00000184371	CSF1	protein_coding	1.51688	2.5201e-12	1.61804	4.98022
ENSG00000225828	FAM229A	protein_coding	1.77104	2.54069e-12	1.17376	4.51498
ENSG00000137502	RAB30	protein_coding	-1.74096	2.60143e-12	12.3636	3.64593
ENSG00000213190	MLLT11	protein_coding	2.04315	2.62973e-12	1.53477	7.16398
ENSG00000111907	TPD52L1	protein_coding	-1.30961	2.71038e-12	483.258	198.914
ENSG00000145555	MYO10	protein_coding	-1.65642	2.71323e-12	3.93945	1.23036
ENSG00000169679	BUB1	protein_coding	-1.3162	2.82427e-12	37.0307	15.3566
ENSG00000080224	EPHA6	protein_coding	-3.34446	2.95173e-12	1.72498	0.100243
ENSG00000196072	BLOC1S2	protein_coding	1.03486	2.95399e-12	101.874	221.443
ENSG00000007866	TEAD3	protein_coding	1.10308	2.998e-12	25.8674	58.9899
ENSG00000107566	ERLIN1	protein_coding	-1.00102	3.05772e-12	34.8252	17.9989
ENSG00000114544	SLC41A3	protein_coding	-1.46482	3.18113e-12	18.2014	6.70751
ENSG00000172159	FRMD3	protein_coding	-2.19922	3.18498e-12	2.08948	0.440853
ENSG00000113504	SLC12A7	protein_coding	1.58856	3.207e-12	22.285	71.4298
ENSG00000175198	PCCA	protein_coding	-2.05633	3.28397e-12	11.105	2.61757
ENSG00000005059	MCUB	protein_coding	-1.39321	3.53264e-12	13.925	5.43814
ENSG00000276043	UHRF1	protein_coding	-1.5757	3.54771e-12	27.1629	9.08882
ENSG00000110171	TRIM3	protein_coding	1.12382	3.61592e-12	13.4783	31.114
ENSG00000177666	PNPLA2	protein_coding	1.32926	3.70588e-12	18.9024	50.3772
ENSG00000185000	DGAT1	protein_coding	1.18998	3.77505e-12	16.1757	39.2824
ENSG00000004864	SLC25A13	protein_coding	-1.13513	3.77578e-12	50.9991	23.9645
ENSG00000154274	C4orf19	protein_coding	-1.29441	3.79071e-12	32.7911	13.5344
ENSG00000136828	RALGPS1	protein_coding	-2.07604	3.81501e-12	13.9687	3.1717
ENSG00000114439	BBX	protein_coding	-1.77175	3.88253e-12	10.2958	2.876
ENSG00000138641	HERC3	protein_coding	-1.40413	3.93251e-12	12.1068	4.62377
ENSG00000109099	PMP22	protein_coding	-1.70091	3.96045e-12	89.5983	27.3982
ENSG00000167716	WDR81	protein_coding	1.45493	3.99023e-12	13.3355	38.7557
ENSG00000197594	ENPP1	protein_coding	-1.10677	4.13649e-12	13.767	6.53991
ENSG00000169255	B3GALNT1	protein_coding	-1.08785	4.27089e-12	90.2478	43.8221
ENSG00000182580	EPHB3	protein_coding	1.3474	4.9138e-12	4.16715	11.4192
ENSG00000065989	PDE4A	protein_coding	1.67928	5.05687e-12	1.30309	4.56957
ENSG00000090776	EFNB1	protein_coding	1.42347	5.09936e-12	7.2772	21.3249
ENSG00000176884	GRIN1	protein_coding	-2.11991	5.12634e-12	5.83622	1.28522
ENSG00000172197	MBOAT1	protein_coding	-1.25824	5.23575e-12	17.0699	7.23197
ENSG00000145349	CAMK2D	protein_coding	-1.84528	5.28541e-12	6.37187	1.70213
ENSG00000184349	EFNA5	protein_coding	-2.03691	5.54746e-12	5.44844	1.22229
ENSG00000070081	NUCB2	protein_coding	-1.15067	5.58585e-12	112.048	52.4395
ENSG00000163050	COQ8A	protein_coding	1.36429	5.7506e-12	11.3948	31.8306
ENSG00000150556	LYPD6B	protein_coding	-1.73066	5.89694e-12	14.0277	4.27022
ENSG00000159023	EPB41	protein_coding	-1.36183	6.01271e-12	32.3803	12.6139
ENSG00000117399	CDC20	protein_coding	-1.35119	6.03925e-12	120.362	48.5559
ENSG00000132109	TRIM21	protein_coding	1.46048	6.06262e-12	3.68963	11.1264
ENSG00000198576	ARC	protein_coding	2.24502	6.06871e-12	0.490635	2.70017
ENSG00000116991	SIPA1L2	protein_coding	-1.28546	6.27832e-12	6.85063	2.86007
ENSG00000137478	FCHSD2	protein_coding	-1.71706	6.34282e-12	8.62617	2.54281
ENSG00000155158	TTC39B	protein_coding	-1.94177	6.47331e-12	2.30412	0.571988
ENSG00000135144	DTX1	protein_coding	1.55923	7.02717e-12	1.39811	4.51797
ENSG00000068885	IFT80	protein_coding	-1.08936	7.25066e-12	17.6049	8.50355
ENSG00000150961	SEC24D	protein_coding	-1.07629	7.60817e-12	44.7542	21.7712
ENSG00000163629	PTPN13	protein_coding	-1.19032	8.00103e-12	9.09497	4.03331
ENSG00000108100	CCNY	protein_coding	-1.3374	8.11128e-12	50.6991	20.395
ENSG00000119685	TTLL5	protein_coding	-1.11991	8.22429e-12	39.6312	18.727
ENSG00000198382	UVRAG	protein_coding	-1.05328	8.22801e-12	22.8873	11.4042
ENSG00000111678	C12orf57	protein_coding	1.26638	8.33873e-12	55.3106	141.825
ENSG00000187676	B3GLCT	protein_coding	-1.46089	8.36605e-12	3.75792	1.38424
ENSG00000135637	CCDC142	protein_coding	1.26601	8.42908e-12	10.7594	27.3095
ENSG00000131153	GINS2	protein_coding	-1.43962	8.53633e-12	46.3223	17.4803
ENSG00000149269	PAK1	protein_coding	-2.55402	8.53873e-12	3.50818	0.580021
ENSG00000162599	NFIA	protein_coding	-2.22053	8.63964e-12	8.98997	1.74368
ENSG00000141449	GREB1L	protein_coding	-1.83957	9.08e-12	8.07763	2.13337
ENSG00000065328	MCM10	protein_coding	-1.08479	9.22969e-12	25.8968	12.6241
ENSG00000170581	STAT2	protein_coding	1.00957	9.28646e-12	31.2518	66.6575
ENSG00000139734	DIAPH3	protein_coding	-1.17301	9.67708e-12	8.58254	3.91221
ENSG00000132170	PPARG	protein_coding	-1.77774	9.68308e-12	11.0936	3.16507
ENSG00000166311	SMPD1	protein_coding	1.09262	9.69595e-12	9.73448	21.9744
ENSG00000166130	IKBIP	protein_coding	1.441	9.71892e-12	11.8075	34.8456
ENSG00000136002	ARHGEF4	protein_coding	-1.91708	1.03151e-11	2.56451	0.652513
ENSG00000092421	SEMA6A	protein_coding	-2.5043	1.07282e-11	2.28745	0.351706
ENSG00000172602	RND1	protein_coding	1.31997	1.13435e-11	11.8571	31.4017
ENSG00000084676	NCOA1	protein_coding	-1.19034	1.15757e-11	17.9742	7.96137
ENSG00000137513	NARS2	protein_coding	-1.3631	1.17826e-11	24.5312	9.74455
ENSG00000166510	CCDC68	protein_coding	-1.57423	1.18242e-11	5.99116	2.0222
ENSG00000156639	ZFAND3	protein_coding	-1.12337	1.19103e-11	74.4469	34.8345
ENSG00000090447	TFAP4	protein_coding	-1.32975	1.22705e-11	12.7436	5.18537
ENSG00000137601	NEK1	protein_coding	-1.36663	1.40002e-11	3.22864	1.26595
ENSG00000113273	ARSB	protein_coding	-1.90047	1.48455e-11	2.06589	0.545311
ENSG00000082068	WDR70	protein_coding	-1.88192	1.50392e-11	17.5434	4.73024
ENSG00000143110	C1orf162	protein_coding	2.99951	1.52706e-11	0.21834	2.80375
ENSG00000101464	PIGU	protein_coding	-1.37822	1.56447e-11	29.8988	11.7173
ENSG00000106004	HOXA5	protein_coding	1.66074	1.56447e-11	3.52728	12.3583
ENSG00000138101	DTNB	protein_coding	-1.36942	1.57109e-11	10.9191	4.34548
ENSG00000215421	ZNF407	protein_coding	-1.74433	1.62076e-11	1.71602	0.500053
ENSG00000165804	ZNF219	protein_coding	1.17974	1.62076e-11	11.2393	27.1219
ENSG00000131015	ULBP2	protein_coding	1.41103	1.72264e-11	5.26331	15.2434
ENSG00000097046	CDC7	protein_coding	-1.04995	1.74404e-11	12.4432	6.20472
ENSG00000170075	GPR37L1	protein_coding	-1.53369	1.74788e-11	1.74358	0.60289
ENSG00000130518	KIAA1683	protein_coding	1.72902	1.74788e-11	0.822476	3.07143
ENSG00000261150	EPPK1	protein_coding	1.52752	1.77401e-11	3.60051	11.1913
ENSG00000102547	CAB39L	protein_coding	-1.73247	1.79738e-11	5.81752	1.74097
ENSG00000048471	SNX29	protein_coding	-2.19791	1.87202e-11	3.67497	0.741006
ENSG00000124343	XG	protein_coding	1.92133	1.94998e-11	1.45146	6.17086
ENSG00000106688	SLC1A1	protein_coding	-2.63148	1.98649e-11	1.04719	0.140454
ENSG00000109971	HSPA8	protein_coding	-1.03371	2.0182e-11	1843.48	933.819
ENSG00000145386	CCNA2	protein_coding	-1.36632	2.03274e-11	44.8473	17.8819
ENSG00000075151	EIF4G3	protein_coding	-1.03807	2.05551e-11	27.4473	13.6791
ENSG00000219626	FAM228B	protein_coding	2.07702	2.09665e-11	3.50325	17.5358
ENSG00000069424	KCNAB2	protein_coding	-1.1517	2.10817e-11	12.9568	6.01868
ENSG00000168505	GBX2	protein_coding	2.25199	2.1112e-11	0.503794	2.89272
ENSG00000132842	AP3B1	protein_coding	-1.33068	2.29305e-11	19.3216	7.79078
ENSG00000137267	TUBB2A	protein_coding	1.33837	2.32353e-11	8.87901	24.1562
ENSG00000135205	CCDC146	protein_coding	-2.56444	2.38799e-11	3.0376	0.459489
ENSG00000080839	RBL1	protein_coding	-1.31355	2.59707e-11	7.27828	2.9764
ENSG00000108306	FBXL20	protein_coding	-1.39118	2.85894e-11	4.19936	1.63822
ENSG00000168116	KIAA1586	protein_coding	1.11712	2.92588e-11	8.52166	19.5886
ENSG00000153132	CLGN	protein_coding	-1.73694	2.93379e-11	2.93591	0.861026
ENSG00000242612	DECR2	protein_coding	1.24576	3.08775e-11	16.7066	41.9015
ENSG00000143476	DTL	protein_coding	-1.37604	3.1949e-11	11.7112	4.62681
ENSG00000179477	ALOX12B	protein_coding	3.59666	3.19572e-11	0.045994	1.39028
ENSG00000185238	PRMT3	protein_coding	-1.07893	3.19966e-11	22.2968	10.909
ENSG00000164182	NDUFAF2	protein_coding	-1.6347	3.24561e-11	60.8652	19.5315
ENSG00000121988	ZRANB3	protein_coding	-1.91896	3.25974e-11	13.448	3.43956
ENSG00000123933	MXD4	protein_coding	1.22182	3.37655e-11	22.6112	55.9665
ENSG00000165061	ZMAT4	protein_coding	-3.25068	3.40305e-11	2.58106	0.184379
ENSG00000145808	ADAMTS19	protein_coding	-1.85537	3.40349e-11	8.35142	2.21945
ENSG00000113763	UNC5A	protein_coding	-2.34058	3.44137e-11	1.68048	0.290127
ENSG00000120800	UTP20	protein_coding	-1.284	3.71178e-11	9.26236	3.83551
ENSG00000066827	ZFAT	protein_coding	-1.58931	3.73274e-11	4.27469	1.42708
ENSG00000166925	TSC22D4	protein_coding	1.04839	3.81201e-11	28.5242	62.5047
ENSG00000169398	PTK2	protein_coding	-1.12419	3.8707e-11	86.5699	40.6255
ENSG00000038382	TRIO	protein_coding	-1.22015	3.88996e-11	27.1332	11.7174
ENSG00000197696	NMB	protein_coding	1.25149	3.93904e-11	11.8874	30.4109
ENSG00000196876	SCN8A	protein_coding	-1.70524	3.98714e-11	1.36431	0.40868
ENSG00000134533	RERG	protein_coding	-2.36143	3.99946e-11	5.95683	1.0128
ENSG00000198797	BRINP2	protein_coding	-2.64254	4.19069e-11	1.98791	0.28006
ENSG00000156831	NSMCE2	protein_coding	-1.09778	4.27308e-11	99.5378	47.9343
ENSG00000128604	IRF5	protein_coding	1.05709	4.37177e-11	13.3397	29.2398
ENSG00000008441	NFIX	protein_coding	-2.51076	4.37578e-11	1.56043	0.228972
ENSG00000156475	PPP2R2B	protein_coding	-2.94556	4.68185e-11	1.73844	0.179064
ENSG00000134030	CTIF	protein_coding	-2.46876	4.68185e-11	3.47408	0.575182
ENSG00000182010	RTKN2	protein_coding	-1.13113	4.81462e-11	6.32428	2.96846
ENSG00000157110	RBPMS	protein_coding	-1.16923	4.91177e-11	63.3785	28.8936
ENSG00000175581	MRPL48	protein_coding	-1.30292	5.05344e-11	38.4072	15.9399
ENSG00000227268	KLLN	protein_coding	1.29676	5.18413e-11	1.41664	3.72704
ENSG00000204396	VWA7	protein_coding	1.52007	5.44021e-11	4.29683	13.3494
ENSG00000134769	DTNA	protein_coding	-1.08383	5.45387e-11	54.3891	26.1172
ENSG00000166348	USP54	protein_coding	-1.21923	5.48457e-11	11.161	4.85409
ENSG00000068971	PPP2R5B	protein_coding	1.1607	5.51327e-11	6.58508	15.6729
ENSG00000170745	KCNS3	protein_coding	-1.74648	5.52976e-11	5.58496	1.66011
ENSG00000182923	CEP63	protein_coding	-1.27329	6.00248e-11	19.9969	8.53625
ENSG00000135069	PSAT1	protein_coding	-1.06309	6.06126e-11	19.6092	9.68766
ENSG00000071205	ARHGAP10	protein_coding	-1.3825	6.10973e-11	17.6696	6.87542
ENSG00000152348	ATG10	protein_coding	-1.92925	6.52203e-11	6.52985	1.66768
ENSG00000177374	HIC1	protein_coding	2.53901	6.53279e-11	0.149491	1.08653
ENSG00000183087	GAS6	protein_coding	1.67686	6.55888e-11	1.21259	4.28314
ENSG00000183963	SMTN	protein_coding	1.31405	6.82091e-11	22.3917	58.9289
ENSG00000253250	C8orf88	protein_coding	-1.70753	6.97221e-11	72.523	21.8519
ENSG00000140025	EFCAB11	protein_coding	-1.71223	6.99906e-11	28.0776	8.4744
ENSG00000140479	PCSK6	protein_coding	-1.41079	7.85045e-11	11.7668	4.41951
ENSG00000138031	ADCY3	protein_coding	-1.18006	7.9752e-11	40.6704	18.4985
ENSG00000107099	DOCK8	protein_coding	-1.61141	8.13869e-11	7.71981	2.48097
ENSG00000165244	ZNF367	protein_coding	-1.0823	8.17974e-11	11.7707	5.73393
ENSG00000179750	APOBEC3B	protein_coding	1.23243	8.19593e-11	4.9985	12.5774
ENSG00000143797	MBOAT2	protein_coding	-1.03139	8.25996e-11	26.1214	13.2402
ENSG00000142875	PRKACB	protein_coding	-2.18862	8.42436e-11	1.3217	0.261372
ENSG00000102384	CENPI	protein_coding	-1.16196	8.45813e-11	14.5165	6.62099
ENSG00000169570	DTWD2	protein_coding	-1.24715	8.47506e-11	5.69656	2.4354
ENSG00000102683	SGCG	protein_coding	-1.94192	8.51504e-11	7.8872	1.95718
ENSG00000146802	TMEM168	protein_coding	-1.05767	8.6625e-11	12.7658	6.28184
ENSG00000024526	DEPDC1	protein_coding	-1.22104	8.92889e-11	12.0281	5.30008
ENSG00000100949	RABGGTA	protein_coding	1.00452	8.95754e-11	22.3191	47.6144
ENSG00000164742	ADCY1	protein_coding	-1.56885	9.6231e-11	1.87507	0.626187
ENSG00000115339	GALNT3	protein_coding	-1.35771	9.70315e-11	28.7446	11.2423
ENSG00000143862	ARL8A	protein_coding	1.05027	1.00331e-10	25.0259	54.7748
ENSG00000162073	PAQR4	protein_coding	-1.25925	1.08156e-10	26.6291	11.3403
ENSG00000134146	DPH6	protein_coding	-1.62942	1.08711e-10	7.19276	2.33679
ENSG00000117643	MAN1C1	protein_coding	-2.61796	1.10038e-10	1.53993	0.210317
ENSG00000120254	MTHFD1L	protein_coding	-1.38724	1.12632e-10	24.0805	9.24998
ENSG00000127720	METTL25	protein_coding	-1.43064	1.14239e-10	6.44716	2.41782
ENSG00000174808	BTC	protein_coding	-1.95567	1.15762e-10	4.63251	1.12342
ENSG00000077684	JADE1	protein_coding	-1.2425	1.16914e-10	6.96077	3.01656
ENSG00000008083	JARID2	protein_coding	-1.38636	1.18706e-10	10.2088	3.90661
ENSG00000090097	PCBP4	protein_coding	1.02056	1.26647e-10	13.232	28.2823
ENSG00000129158	SERGEF	protein_coding	-1.59246	1.30832e-10	21.8523	7.29434
ENSG00000092964	DPYSL2	protein_coding	-1.6762	1.35502e-10	7.5535	2.33495
ENSG00000157851	DPYSL5	protein_coding	-2.01211	1.38732e-10	1.68113	0.393595
ENSG00000156052	GNAQ	protein_coding	-1.19182	1.40207e-10	14.608	6.44415
ENSG00000037757	MRI1	protein_coding	1.20048	1.46503e-10	22.2581	54.408
ENSG00000105287	PRKD2	protein_coding	1.11727	1.49256e-10	31.2427	72.2774
ENSG00000122566	HNRNPA2B1	protein_coding	-1.11011	1.50359e-10	1456.68	698.613
ENSG00000129667	RHBDF2	protein_coding	1.26054	1.59914e-10	12.6308	31.9872
ENSG00000137802	MAPKBP1	protein_coding	1.26436	1.61818e-10	2.46702	6.42705
ENSG00000129219	PLD2	protein_coding	1.03325	1.62545e-10	20.3074	43.7602
ENSG00000136943	CTSV	protein_coding	1.29864	1.70701e-10	5.5839	14.8806
ENSG00000164946	FREM1	protein_coding	-2.75116	1.81176e-10	1.46832	0.194662
ENSG00000215472	RPL17-C18orf32	protein_coding	1.70727	1.90844e-10	5.27	19.0213
ENSG00000171033	PKIA	protein_coding	-2.41188	1.91117e-10	2.79305	0.456087
ENSG00000124496	TRERF1	protein_coding	-1.39617	1.91441e-10	8.99341	3.42064
ENSG00000127831	VIL1	protein_coding	-1.5382	2.02791e-10	9.821	3.3994
ENSG00000167378	IRGQ	protein_coding	1.20669	2.09386e-10	7.7234	19.4277
ENSG00000047849	MAP4	protein_coding	-1.05958	2.09457e-10	86.3461	42.1719
ENSG00000075131	TIPIN	protein_coding	-1.2968	2.11483e-10	31.741	13.127
ENSG00000099889	ARVCF	protein_coding	1.42746	2.17597e-10	7.71183	22.0332
ENSG00000170522	ELOVL6	protein_coding	-1.74632	2.27944e-10	51.8002	14.8129
ENSG00000112118	MCM3	protein_coding	-1.32554	2.29257e-10	157.713	64.5259
ENSG00000123416	TUBA1B	protein_coding	-1.06024	2.29474e-10	1976.25	991.625
ENSG00000153015	CWC27	protein_coding	-1.53285	2.37172e-10	19.6023	6.82549
ENSG00000198517	MAFK	protein_coding	1.58215	2.38475e-10	13.8705	44.6699
ENSG00000203666	EFCAB2	protein_coding	-1.40521	2.49393e-10	17.4071	6.78059
ENSG00000147862	NFIB	protein_coding	-1.21948	2.49548e-10	5.95648	2.58867
ENSG00000123094	RASSF8	protein_coding	-1.20127	2.55668e-10	12.2447	5.35778
ENSG00000113108	APBB3	protein_coding	1.09672	2.63551e-10	11.8143	26.9077
ENSG00000115306	SPTBN1	protein_coding	-1.18036	2.64842e-10	29.7144	13.2946
ENSG00000068724	TTC7A	protein_coding	-1.05019	2.86224e-10	14.1086	6.95549
ENSG00000047578	KIAA0556	protein_coding	-1.04374	2.9521e-10	20.78	10.3404
ENSG00000138778	CENPE	protein_coding	-1.23707	3.02988e-10	7.40351	3.20812
ENSG00000148488	ST8SIA6	protein_coding	-2.12187	3.0577e-10	11.7757	2.44383
ENSG00000116678	LEPR	protein_coding	-2.02002	3.06133e-10	1.17146	0.272171
ENSG00000075420	FNDC3B	protein_coding	-1.29703	3.06271e-10	14.8264	6.04499
ENSG00000137747	TMPRSS13	protein_coding	1.28103	3.10835e-10	4.81949	12.6273
ENSG00000091490	SEL1L3	protein_coding	-1.58345	3.13241e-10	10.3824	3.45999
ENSG00000160563	MED27	protein_coding	-1.17067	3.2323e-10	35.4054	16.1784
ENSG00000130813	C19orf66	protein_coding	1.41837	3.24545e-10	3.74913	10.8642
ENSG00000102057	KCND1	protein_coding	1.78291	3.29832e-10	0.54908	2.11312
ENSG00000027001	MIPEP	protein_coding	-1.34312	3.31211e-10	15.025	6.02737
ENSG00000105926	MPP6	protein_coding	-1.25257	3.5241e-10	8.28205	3.56132
ENSG00000107338	SHB	protein_coding	-1.04109	3.5772e-10	15.9044	7.96377
ENSG00000109670	FBXW7	protein_coding	1.00002	3.5906e-10	15.2053	32.0408
ENSG00000006740	ARHGAP44	protein_coding	-1.64244	3.84203e-10	4.98614	1.56187
ENSG00000121621	KIF18A	protein_coding	-1.16474	4.18865e-10	9.26973	4.26025
ENSG00000140694	PARN	protein_coding	-1.1147	4.28631e-10	36.5143	17.3379
ENSG00000144366	GULP1	protein_coding	-1.35606	4.55218e-10	36.4911	14.342
ENSG00000116874	WARS2	protein_coding	-1.43187	4.55228e-10	9.02248	3.37512
ENSG00000100036	SLC35E4	protein_coding	1.73167	4.55371e-10	0.65983	2.44964
ENSG00000081026	MAGI3	protein_coding	-1.22135	4.59735e-10	5.69205	2.48423
ENSG00000107537	PHYH	protein_coding	1.0126	4.64275e-10	15.7168	33.7335
ENSG00000074370	ATP2A3	protein_coding	1.08506	4.6613e-10	52.0619	117.497
ENSG00000013441	CLK1	protein_coding	1.1631	4.87675e-10	45.3166	108.26
ENSG00000138160	KIF11	protein_coding	-1.25328	4.87827e-10	28.6392	12.3113
ENSG00000196132	MYT1	protein_coding	1.96531	5.04786e-10	0.391777	1.75805
ENSG00000099194	SCD	protein_coding	-1.08159	5.06472e-10	796.425	389.136
ENSG00000159685	CHCHD6	protein_coding	-2.03383	5.06542e-10	13.2223	3.0345
ENSG00000274180	NATD1	protein_coding	1.23494	5.08255e-10	1.75119	4.44634
ENSG00000203985	LDLRAD1	protein_coding	1.98287	5.10454e-10	1.24295	5.61114
ENSG00000196136	SERPINA3	protein_coding	-1.4452	5.15377e-10	57.4337	21.5847
ENSG00000123384	LRP1	protein_coding	1.42688	5.28017e-10	0.652742	1.91954
ENSG00000155034	FBXL18	protein_coding	1.35948	5.41739e-10	6.21469	16.8899
ENSG00000176473	WDR25	protein_coding	-1.64522	5.63688e-10	11.2136	3.50645
ENSG00000166508	MCM7	protein_coding	-1.13242	5.68472e-10	385.976	182.383
ENSG00000075461	CACNG4	protein_coding	-1.32939	5.7612e-10	69.0913	27.7744
ENSG00000070785	EIF2B3	protein_coding	-1.11951	5.78229e-10	35.7466	16.9648
ENSG00000049618	ARID1B	protein_coding	-1.11006	5.9544e-10	9.73956	4.6321
ENSG00000137764	MAP2K5	protein_coding	-1.46659	6.0758e-10	12.9234	4.74612
ENSG00000101079	NDRG3	protein_coding	-1.06459	6.0758e-10	20.6744	10.1921
ENSG00000135046	ANXA1	protein_coding	-2.37553	6.36731e-10	4.75322	0.788493
ENSG00000177707	NECTIN3	protein_coding	-1.62434	6.4257e-10	4.68159	1.47938
ENSG00000105866	SP4	protein_coding	-1.53173	6.55928e-10	1.4996	0.51247
ENSG00000165730	STOX1	protein_coding	-1.77137	6.78604e-10	1.9021	0.542795
ENSG00000064195	DLX3	protein_coding	1.32339	6.9019e-10	1.9367	5.22286
ENSG00000108387	SEPT4	protein_coding	1.96276	7.00705e-10	0.846702	3.85996
ENSG00000104723	TUSC3	protein_coding	-1.02569	7.21264e-10	49.0401	25.0355
ENSG00000140511	HAPLN3	protein_coding	2.2111	7.25009e-10	0.628692	3.49642
ENSG00000164045	CDC25A	protein_coding	-1.11145	7.39617e-10	11.2619	5.35002
ENSG00000085276	MECOM	protein_coding	-2.24673	7.5638e-10	1.98653	0.365723
ENSG00000142892	PIGK	protein_coding	-1.14954	7.59825e-10	15.8506	7.27463
ENSG00000133739	LRRCC1	protein_coding	-1.23435	7.69036e-10	5.72198	2.46789
ENSG00000171219	CDC42BPG	protein_coding	1.17424	7.69036e-10	17.0439	40.9737
ENSG00000107816	LZTS2	protein_coding	1.07233	7.94661e-10	15.2595	33.9642
ENSG00000101096	NFATC2	protein_coding	-1.49473	8.0121e-10	1.86331	0.659123
ENSG00000187535	IFT140	protein_coding	-1.45202	8.04778e-10	9.05875	3.34212
ENSG00000131171	SH3BGRL	protein_coding	-1.2362	8.42296e-10	139.077	60.7153
ENSG00000173156	RHOD	protein_coding	1.01182	8.42296e-10	72.664	155.65
ENSG00000103034	NDRG4	protein_coding	1.05245	8.42296e-10	12.0048	26.134
ENSG00000153815	CMIP	protein_coding	-1.3628	8.75433e-10	13.7843	5.327
ENSG00000135931	ARMC9	protein_coding	-1.3291	8.89419e-10	24.4627	9.72864
ENSG00000178038	ALS2CL	protein_coding	1.11981	9.06926e-10	6.64082	15.3484
ENSG00000068078	FGFR3	protein_coding	1.47409	9.08814e-10	3.22959	9.71339
ENSG00000165480	SKA3	protein_coding	-1.1187	9.49948e-10	22.1072	10.585
ENSG00000174456	C12orf76	protein_coding	1.28621	9.59549e-10	9.98443	26.1907
ENSG00000197321	SVIL	protein_coding	-1.31791	9.78177e-10	19.1982	7.74796
ENSG00000174738	NR1D2	protein_coding	-1.04128	1.01768e-09	16.9929	8.44477
ENSG00000184613	NELL2	protein_coding	-2.31209	1.02193e-09	2.58322	0.486223
ENSG00000185055	EFCAB10	protein_coding	1.83901	1.02975e-09	1.78857	7.29093
ENSG00000069974	RAB27A	protein_coding	-1.09485	1.03842e-09	20.9405	10.0113
ENSG00000134490	TMEM241	protein_coding	-1.11392	1.08875e-09	17.1731	8.15341
ENSG00000189283	FHIT	protein_coding	-3.0095	1.10582e-09	2.66266	0.205694
ENSG00000138678	GPAT3	protein_coding	-1.23468	1.11234e-09	7.51901	3.24475
ENSG00000248905	FMN1	protein_coding	-1.57937	1.12042e-09	1.92397	0.635355
ENSG00000146350	TBC1D32	protein_coding	-1.54415	1.17237e-09	4.18529	1.43935
ENSG00000165591	FAAH2	protein_coding	-2.06451	1.1724e-09	3.93382	0.882262
ENSG00000099875	MKNK2	protein_coding	1.04008	1.2414e-09	32.1821	69.2088
ENSG00000158813	EDA	protein_coding	-2.76556	1.26414e-09	1.35008	0.140655
ENSG00000180257	ZNF816	protein_coding	1.28987	1.29797e-09	5.84236	15.4255
ENSG00000164494	PDSS2	protein_coding	-1.79298	1.32728e-09	7.74715	2.14503
ENSG00000196126	HLA-DRB1	protein_coding	-1.63462	1.37632e-09	19.2222	6.21443
ENSG00000188191	PRKAR1B	protein_coding	-1.48294	1.39259e-09	47.364	16.6391
ENSG00000125347	IRF1	protein_coding	1.00753	1.41452e-09	14.8646	31.4963
ENSG00000059122	FLYWCH1	protein_coding	1.19943	1.46411e-09	13.2017	32.0317
ENSG00000181773	GPR3	protein_coding	1.93253	1.48074e-09	0.660612	2.97451
ENSG00000136770	DNAJC1	protein_coding	-1.20407	1.49423e-09	50.1241	22.3399
ENSG00000143776	CDC42BPA	protein_coding	-1.23208	1.54483e-09	6.08641	2.59416
ENSG00000139910	NOVA1	protein_coding	-2.4849	1.54677e-09	1.26234	0.190513
ENSG00000186517	ARHGAP30	protein_coding	1.68824	1.66406e-09	0.645953	2.30818
ENSG00000151136	BTBD11	protein_coding	-2.45385	1.70598e-09	1.95479	0.318291
ENSG00000203780	FANK1	protein_coding	-1.81529	1.73334e-09	9.87478	2.76329
ENSG00000116062	MSH6	protein_coding	-1.01101	1.74468e-09	74.1445	37.8927
ENSG00000108641	B9D1	protein_coding	-1.29114	1.78995e-09	25.3657	10.6359
ENSG00000105204	DYRK1B	protein_coding	1.19004	1.79751e-09	6.89747	16.861
ENSG00000185112	FAM43A	protein_coding	1.4196	1.81912e-09	1.29265	3.75095
ENSG00000126787	DLGAP5	protein_coding	-1.19781	1.82175e-09	42.893	19.2941
ENSG00000125775	SDCBP2	protein_coding	1.71236	1.96338e-09	3.2479	11.8898
ENSG00000168546	GFRA2	protein_coding	-2.21369	2.07822e-09	4.69522	0.908114
ENSG00000083720	OXCT1	protein_coding	-1.28471	2.10614e-09	12.2803	5.1205
ENSG00000116213	WRAP73	protein_coding	1.16755	2.16197e-09	21.4462	51.9342
ENSG00000130517	PGPEP1	protein_coding	1.06645	2.21766e-09	14.9483	32.761
ENSG00000122861	PLAU	protein_coding	1.09732	2.23262e-09	8.04463	18.3537
ENSG00000142627	EPHA2	protein_coding	1.15363	2.23655e-09	20.2753	47.3071
ENSG00000112599	GUCA1B	protein_coding	1.99248	2.30237e-09	1.40309	6.62624
ENSG00000277639	AC007906.2	protein_coding	2.22316	2.30469e-09	1.10206	6.01367
ENSG00000189337	KAZN	protein_coding	-1.24199	2.30616e-09	6.68023	2.85288
ENSG00000124201	ZNFX1	protein_coding	1.1208	2.35144e-09	17.1039	39.6107
ENSG00000188868	ZNF563	protein_coding	1.85766	2.35144e-09	0.688704	2.85386
ENSG00000053438	NNAT	protein_coding	2.37335	2.51359e-09	0.79523	5.27398
ENSG00000137807	KIF23	protein_coding	-1.04969	2.51372e-09	77.1328	38.4706
ENSG00000167711	SERPINF2	protein_coding	2.16669	2.57089e-09	0.397814	2.16776
ENSG00000144063	MALL	protein_coding	-1.42751	2.58096e-09	17.668	6.54937
ENSG00000182183	FAM159A	protein_coding	1.27007	2.60475e-09	29.6751	76.1544
ENSG00000083535	PIBF1	protein_coding	-1.77393	2.63293e-09	4.71933	1.33956
ENSG00000108309	RUNDC3A	protein_coding	1.85653	2.65461e-09	0.633491	2.62221
ENSG00000147852	VLDLR	protein_coding	-1.24255	2.66176e-09	5.71954	2.49229
ENSG00000094804	CDC6	protein_coding	-1.0499	2.67041e-09	23.6655	11.8828
ENSG00000197261	C6orf141	protein_coding	-1.70787	2.72278e-09	9.09579	2.70287
ENSG00000012048	BRCA1	protein_coding	-1.00292	2.82039e-09	24.7492	12.7796
ENSG00000181472	ZBTB2	protein_coding	-1.05977	2.83555e-09	15.3184	7.63075
ENSG00000188158	NHS	protein_coding	-1.78546	3.0035e-09	3.66394	0.987693
ENSG00000168060	NAALADL1	protein_coding	3.11408	3.02879e-09	0.160532	2.68662
ENSG00000051180	RAD51	protein_coding	-1.07071	3.06306e-09	20.3194	10.0367
ENSG00000164171	ITGA2	protein_coding	-1.30467	3.09555e-09	9.25546	3.70016
ENSG00000138411	HECW2	protein_coding	-1.93142	3.19597e-09	1.68655	0.408102
ENSG00000159409	CELF3	protein_coding	2.51223	3.19597e-09	0.174861	1.36051
ENSG00000189280	GJB5	protein_coding	2.50292	3.4319e-09	0.347501	2.75071
ENSG00000178821	TMEM52	protein_coding	1.65599	3.59959e-09	2.22109	7.84171
ENSG00000125257	ABCC4	protein_coding	-1.42457	3.63954e-09	7.5275	2.76107
ENSG00000112186	CAP2	protein_coding	-1.26783	3.68965e-09	28.0483	11.7923
ENSG00000106477	CEP41	protein_coding	-1.08434	3.74797e-09	14.0616	6.82236
ENSG00000149177	PTPRJ	protein_coding	-1.07276	3.76622e-09	9.89585	4.75584
ENSG00000198056	PRIM1	protein_coding	-1.30469	3.83269e-09	42.9356	17.7079
ENSG00000197381	ADARB1	protein_coding	1.07119	3.83269e-09	25.0309	56.1961
ENSG00000068383	INPP5A	protein_coding	-1.15257	4.02873e-09	22.1811	10.0904
ENSG00000136643	RPS6KC1	protein_coding	-1.13224	4.03693e-09	6.78958	3.15178
ENSG00000162636	FAM102B	protein_coding	-1.11989	4.09361e-09	37.7256	17.6898
ENSG00000072571	HMMR	protein_coding	-1.2097	4.17276e-09	23.2315	10.4604
ENSG00000006459	KDM7A	protein_coding	1.12007	4.30978e-09	1.85934	4.33126
ENSG00000152256	PDK1	protein_coding	-1.38763	4.33079e-09	8.01698	3.09615
ENSG00000105409	ATP1A3	protein_coding	-1.54562	4.42057e-09	2.58282	0.877233
ENSG00000110697	PITPNM1	protein_coding	1.16818	4.58145e-09	17.9329	42.7343
ENSG00000095002	MSH2	protein_coding	-1.07762	4.62203e-09	50.8127	24.6983
ENSG00000145375	SPATA5	protein_coding	-1.32012	4.67938e-09	2.34478	0.953971
ENSG00000134278	SPIRE1	protein_coding	-1.10312	4.69976e-09	42.0223	19.8269
ENSG00000220201	ZGLP1	protein_coding	1.50752	4.92286e-09	2.76836	8.68351
ENSG00000064999	ANKS1A	protein_coding	-1.01073	4.983e-09	12.7208	6.44441
ENSG00000054967	RELT	protein_coding	1.11546	5.14808e-09	7.11607	16.355
ENSG00000163644	PPM1K	protein_coding	-1.20439	5.3456e-09	5.31552	2.36652
ENSG00000119397	CNTRL	protein_coding	-1.24706	5.35107e-09	3.13398	1.35863
ENSG00000166780	C16orf45	protein_coding	-1.33128	5.51614e-09	26.2495	10.5798
ENSG00000165548	TMEM63C	protein_coding	-1.64989	5.67152e-09	4.63405	1.48552
ENSG00000165304	MELK	protein_coding	-1.28987	5.7292e-09	37.7081	15.685
ENSG00000172340	SUCLG2	protein_coding	-1.30204	5.73907e-09	41.346	16.9633
ENSG00000254535	PABPC4L	protein_coding	-2.0951	6.03533e-09	1.17485	0.250477
ENSG00000135114	OASL	protein_coding	1.99578	6.17339e-09	1.86009	8.70356
ENSG00000177189	RPS6KA3	protein_coding	-1.42487	6.27764e-09	16.0937	5.91325
ENSG00000143324	XPR1	protein_coding	-1.28932	6.35377e-09	14.0708	5.76524
ENSG00000088826	SMOX	protein_coding	1.21216	6.53771e-09	8.08488	20.0822
ENSG00000198874	TYW1	protein_coding	-1.23112	6.56491e-09	13.8607	5.9779
ENSG00000119487	MAPKAP1	protein_coding	-1.12596	6.59486e-09	82.2446	38.5321
ENSG00000131480	AOC2	protein_coding	1.71344	7.02009e-09	0.817209	2.99981
ENSG00000172469	MANEA	protein_coding	-1.15365	7.11973e-09	5.19189	2.37806
ENSG00000002822	MAD1L1	protein_coding	-1.41291	7.24959e-09	21.0014	8.09479
ENSG00000163545	NUAK2	protein_coding	1.13532	7.49388e-09	3.34711	7.78737
ENSG00000131747	TOP2A	protein_coding	-1.02519	7.68533e-09	66.7068	33.7541
ENSG00000204366	ZBTB12	protein_coding	-1.199	8.26415e-09	8.98137	3.97266
ENSG00000137745	MMP13	protein_coding	-1.72304	8.31931e-09	2.42751	0.720911
ENSG00000150551	LYPD1	protein_coding	-1.25249	8.35786e-09	12.6064	5.45083
ENSG00000086300	SNX10	protein_coding	-1.52182	8.88673e-09	13.0802	4.53231
ENSG00000105136	ZNF419	protein_coding	1.17193	8.98699e-09	2.80912	6.72551
ENSG00000137642	SORL1	protein_coding	-1.8	9.01443e-09	2.62073	0.719695
ENSG00000073060	SCARB1	protein_coding	-1.03288	9.53926e-09	129.717	65.592
ENSG00000117593	DARS2	protein_coding	-1.06699	1.00505e-08	37.9948	18.7037
ENSG00000181220	ZNF746	protein_coding	1.02736	1.04721e-08	7.39547	15.7979
ENSG00000196372	ASB13	protein_coding	-1.36811	1.04921e-08	25.2495	9.93249
ENSG00000181045	SLC26A11	protein_coding	1.06581	1.05051e-08	12.6103	27.7828
ENSG00000114378	HYAL1	protein_coding	1.49568	1.12665e-08	2.52102	7.79359
ENSG00000187123	LYPD6	protein_coding	-1.54224	1.15943e-08	7.3958	2.47647
ENSG00000165895	ARHGAP42	protein_coding	-2.1061	1.16343e-08	2.06761	0.432799
ENSG00000122786	CALD1	protein_coding	1.59012	1.18795e-08	2.18328	7.11326
ENSG00000172794	RAB37	protein_coding	1.2505	1.22129e-08	4.88472	12.74
ENSG00000162433	AK4	protein_coding	-1.25198	1.24883e-08	46.6119	20.1018
ENSG00000141441	GAREM1	protein_coding	-1.04439	1.24883e-08	5.49234	2.7222
ENSG00000156103	MMP16	protein_coding	-3.13732	1.25712e-08	1.34708	0.0685051
ENSG00000120029	C10orf76	protein_coding	-1.07825	1.25797e-08	16.5863	8.07042
ENSG00000114841	DNAH1	protein_coding	-1.64505	1.27771e-08	1.42042	0.44508
ENSG00000138030	KHK	protein_coding	-1.092	1.35391e-08	13.539	6.56019
ENSG00000167523	SPATA33	protein_coding	-1.17529	1.3789e-08	14.1911	6.47753
ENSG00000169379	ARL13B	protein_coding	-1.09363	1.39987e-08	7.61898	3.63794
ENSG00000076248	UNG	protein_coding	-1.22109	1.39995e-08	93.1686	40.8953
ENSG00000196511	TPK1	protein_coding	-1.8029	1.45398e-08	5.80147	1.58509
ENSG00000163002	NUP35	protein_coding	-1.05214	1.49801e-08	18.7414	9.33465
ENSG00000119042	SATB2	protein_coding	-1.69198	1.53336e-08	2.92361	0.912852
ENSG00000132780	NASP	protein_coding	-1.20977	1.56812e-08	198.781	87.901
ENSG00000041353	RAB27B	protein_coding	-1.25491	1.64715e-08	23.4457	9.73194
ENSG00000123607	TTC21B	protein_coding	-1.29713	1.66856e-08	2.86854	1.18283
ENSG00000181016	LSMEM1	protein_coding	1.70249	1.7216e-08	3.88848	14.543
ENSG00000196549	MME	protein_coding	-1.75756	1.74849e-08	4.16462	1.17135
ENSG00000130347	RTN4IP1	protein_coding	-1.58418	1.78786e-08	6.44278	2.12361
ENSG00000181634	TNFSF15	protein_coding	1.50809	1.88051e-08	0.595568	1.82299
ENSG00000137261	KIAA0319	protein_coding	-1.56789	1.93193e-08	1.38739	0.458833
ENSG00000097021	ACOT7	protein_coding	-1.2293	2.02779e-08	36.4626	15.8894
ENSG00000160293	VAV2	protein_coding	-1.18689	2.02779e-08	20.7685	9.18609
ENSG00000032389	EIPR1	protein_coding	-1.28466	2.17664e-08	46.539	19.406
ENSG00000142235	LMTK3	protein_coding	1.15185	2.21697e-08	2.141	5.04629
ENSG00000115041	KCNIP3	protein_coding	1.53409	2.21697e-08	3.18282	10.2627
ENSG00000169814	BTD	protein_coding	-1.55577	2.25808e-08	12.1984	4.11587
ENSG00000198342	ZNF442	protein_coding	1.96947	2.35978e-08	0.360925	1.71641
ENSG00000118596	SLC16A7	protein_coding	-1.59036	2.38651e-08	6.23249	1.98583
ENSG00000165475	CRYL1	protein_coding	-1.31865	2.43592e-08	25.3542	10.2975
ENSG00000197415	VEPH1	protein_coding	-2.56236	2.48678e-08	2.53117	0.333861
ENSG00000183943	PRKX	protein_coding	1.03709	2.5148e-08	18.8713	41.3847
ENSG00000066468	FGFR2	protein_coding	-1.07097	2.57418e-08	12.0482	5.81469
ENSG00000255346	NOX5	protein_coding	-1.45527	2.63851e-08	2.70491	0.991377
ENSG00000189362	NEMP2	protein_coding	-1.81382	2.65224e-08	2.2823	0.618749
ENSG00000149179	C11orf49	protein_coding	-1.06988	2.69232e-08	29.12	14.4394
ENSG00000125740	FOSB	protein_coding	1.55829	2.73285e-08	0.691432	2.30308
ENSG00000115221	ITGB6	protein_coding	-2.12722	2.84994e-08	2.81501	0.617049
ENSG00000137198	GMPR	protein_coding	-1.81499	2.85112e-08	4.38255	1.18612
ENSG00000164237	CMBL	protein_coding	1.04648	2.89717e-08	17.2596	38.2069
ENSG00000057294	PKP2	protein_coding	-1.2157	2.95729e-08	9.79712	4.22623
ENSG00000114480	GBE1	protein_coding	-1.02221	2.96988e-08	26.4466	13.5117
ENSG00000010810	FYN	protein_coding	-2.62608	2.97096e-08	3.1025	0.366738
ENSG00000153832	FBXO36	protein_coding	-1.40096	2.99401e-08	2.86756	1.07987
ENSG00000166263	STXBP4	protein_coding	-1.08445	3.01296e-08	8.16083	3.92597
ENSG00000155906	RMND1	protein_coding	-1.20271	3.17861e-08	33.1716	14.7536
ENSG00000080298	RFX3	protein_coding	-1.57977	3.21133e-08	1.85229	0.59702
ENSG00000147799	ARHGAP39	protein_coding	-1.27344	3.21133e-08	4.13868	1.70253
ENSG00000176845	METRNL	protein_coding	1.41634	3.35973e-08	11.1181	31.8864
ENSG00000136982	DSCC1	protein_coding	-1.04822	3.54115e-08	24.2592	12.0982
ENSG00000122644	ARL4A	protein_coding	-1.23179	3.55805e-08	28.1769	12.2096
ENSG00000109674	NEIL3	protein_coding	-1.41814	3.57099e-08	5.5141	2.09068
ENSG00000167904	TMEM68	protein_coding	1.09993	3.61807e-08	9.19401	21.067
ENSG00000064393	HIPK2	protein_coding	-1.40965	3.64673e-08	2.50762	0.917125
ENSG00000182993	C12orf60	protein_coding	-1.87657	3.66576e-08	5.4999	1.46743
ENSG00000154930	ACSS1	protein_coding	-1.50269	3.66576e-08	2.11439	0.735787
ENSG00000173926	MARCH3	protein_coding	-1.71998	3.66587e-08	4.86479	1.42271
ENSG00000060656	PTPRU	protein_coding	1.002	3.69911e-08	16.346	34.4644
ENSG00000132554	RGS22	protein_coding	1.4675	3.77746e-08	1.61643	4.98015
ENSG00000175602	CCDC85B	protein_coding	1.62812	3.77746e-08	1.60917	5.61422
ENSG00000130758	MAP3K10	protein_coding	1.26534	3.87354e-08	4.0695	10.5761
ENSG00000256061	DNAAF4	protein_coding	-2.11128	3.90301e-08	2.75998	0.560737
ENSG00000198074	AKR1B10	protein_coding	2.04727	3.93843e-08	0.535837	2.74996
ENSG00000088179	PTPN4	protein_coding	-1.00105	4.08398e-08	20.618	10.5928
ENSG00000140262	TCF12	protein_coding	-1.27172	4.16534e-08	14.5676	5.97396
ENSG00000101773	RBBP8	protein_coding	-1.06071	4.16534e-08	27.1312	13.3242
ENSG00000139354	GAS2L3	protein_coding	-1.11734	4.18533e-08	12.5015	5.89524
ENSG00000020426	MNAT1	protein_coding	-1.24948	4.19583e-08	71.1171	30.2154
ENSG00000188283	ZNF383	protein_coding	1.48864	4.42173e-08	1.75587	5.55211
ENSG00000029153	ARNTL2	protein_coding	-1.15885	4.74336e-08	10.9092	4.90341
ENSG00000067533	RRP15	protein_coding	-1.00615	4.74538e-08	29.0887	14.7372
ENSG00000111058	ACSS3	protein_coding	-1.36329	4.92905e-08	7.43015	2.91387
ENSG00000107186	MPDZ	protein_coding	-1.01866	4.96028e-08	9.86787	4.94946
ENSG00000183569	SERHL2	protein_coding	1.11886	4.96966e-08	7.62026	17.687
ENSG00000178409	BEND3	protein_coding	-1.21804	5.11277e-08	1.73702	0.754781
ENSG00000139636	LMBR1L	protein_coding	1.10502	5.17175e-08	19.7216	45.9498
ENSG00000135540	NHSL1	protein_coding	-1.16045	5.19237e-08	5.51174	2.48102
ENSG00000120675	DNAJC15	protein_coding	-1.1477	5.25914e-08	15.856	7.35495
ENSG00000091138	SLC26A3	protein_coding	3.17862	5.36369e-08	0.0285144	1.00391
ENSG00000135549	PKIB	protein_coding	-2.31428	5.47682e-08	164.84	27.696
ENSG00000165392	WRN	protein_coding	-1.06603	5.57099e-08	4.78964	2.31915
ENSG00000091157	WDR7	protein_coding	-1.65725	5.83921e-08	3.49208	1.04795
ENSG00000114626	ABTB1	protein_coding	1.19049	5.86769e-08	3.87273	9.57215
ENSG00000157077	ZFYVE9	protein_coding	-1.24555	6.27066e-08	5.87432	2.48794
ENSG00000198157	HMGN5	protein_coding	-1.43139	6.35883e-08	12.9641	4.82071
ENSG00000105810	CDK6	protein_coding	-1.35374	6.36071e-08	12.9936	5.08835
ENSG00000092295	TGM1	protein_coding	1.36301	6.5582e-08	3.06268	8.54983
ENSG00000188488	SERPINA5	protein_coding	-1.80333	6.56468e-08	9.86196	2.72911
ENSG00000169604	ANTXR1	protein_coding	-1.44685	6.57127e-08	5.99392	2.17205
ENSG00000111665	CDCA3	protein_coding	-1.04392	6.66768e-08	40.3571	20.3749
ENSG00000162241	SLC25A45	protein_coding	1.48483	6.73454e-08	3.01251	9.14953
ENSG00000118513	MYB	protein_coding	-2.66611	6.81535e-08	9.75286	1.04637
ENSG00000088387	DOCK9	protein_coding	-1.16443	7.35229e-08	9.68743	4.35657
ENSG00000172954	LCLAT1	protein_coding	-1.0231	7.36782e-08	9.31839	4.65629
ENSG00000254221	PCDHGB1	protein_coding	-1.89166	7.74758e-08	1.39611	0.337626
ENSG00000133121	STARD13	protein_coding	-1.2753	7.78328e-08	5.44598	2.27115
ENSG00000172461	FUT9	protein_coding	-1.18773	8.2022e-08	5.09511	2.23479
ENSG00000144908	ALDH1L1	protein_coding	2.89313	8.4862e-08	0.0877718	1.13031
ENSG00000253276	CCDC71L	protein_coding	1.18354	8.75302e-08	1.85282	4.54542
ENSG00000153064	BANK1	protein_coding	-2.0544	9.03647e-08	2.44907	0.525572
ENSG00000007968	E2F2	protein_coding	-1.13853	9.08059e-08	5.58981	2.61847
ENSG00000073331	ALPK1	protein_coding	-1.36695	9.32049e-08	3.9239	1.56114
ENSG00000146143	PRIM2	protein_coding	-1.23102	9.42224e-08	23.2795	10.0387
ENSG00000115290	GRB14	protein_coding	-1.74715	9.70089e-08	10.7114	3.08045
ENSG00000116661	FBXO2	protein_coding	1.42095	9.79443e-08	4.76391	14.0208
ENSG00000089123	TASP1	protein_coding	-1.13871	9.8698e-08	12.3608	5.72873
ENSG00000100342	APOL1	protein_coding	2.49588	9.94401e-08	0.599599	5.03125
ENSG00000124493	GRM4	protein_coding	-1.74436	1.02927e-07	1.51271	0.423556
ENSG00000145365	TIFA	protein_coding	-1.5561	1.03287e-07	12.8009	4.3322
ENSG00000180998	GPR137C	protein_coding	-1.29308	1.03556e-07	3.01009	1.24554
ENSG00000165704	HPRT1	protein_coding	-1.1601	1.05096e-07	84.4775	38.7276
ENSG00000198189	HSD17B11	protein_coding	-2.05097	1.06222e-07	5.78513	1.27805
ENSG00000177614	PGBD5	protein_coding	-2.46811	1.10009e-07	1.11032	0.163549
ENSG00000175832	ETV4	protein_coding	-1.79782	1.10958e-07	3.45583	0.960323
ENSG00000137804	NUSAP1	protein_coding	-1.00993	1.12436e-07	44.9671	23.1833
ENSG00000146950	SHROOM2	protein_coding	-1.44268	1.13644e-07	2.43098	0.887478
ENSG00000143951	WDPCP	protein_coding	-1.42705	1.14429e-07	3.42041	1.27556
ENSG00000163362	INAVA	protein_coding	1.12598	1.2233e-07	2.34449	5.39669
ENSG00000135318	NT5E	protein_coding	-1.56429	1.25193e-07	8.02383	2.59114
ENSG00000181458	TMEM45A	protein_coding	-1.66568	1.25349e-07	2.53483	0.779489
ENSG00000111961	SASH1	protein_coding	-1.05089	1.26647e-07	3.14363	1.54642
ENSG00000154839	SKA1	protein_coding	-1.0682	1.29051e-07	7.60907	3.74372
ENSG00000132819	RBM38	protein_coding	1.01488	1.30671e-07	23.6121	50.8645
ENSG00000197191	CYSRT1	protein_coding	1.3099	1.31348e-07	13.1134	34.787
ENSG00000174628	IQCK	protein_coding	-1.22657	1.32875e-07	11.3785	4.962
ENSG00000139263	LRIG3	protein_coding	-1.06279	1.33753e-07	6.42361	3.14309
ENSG00000129173	E2F8	protein_coding	-1.04745	1.35746e-07	13.0426	6.46765
ENSG00000144645	OSBPL10	protein_coding	-1.17976	1.37969e-07	17.9589	7.9823
ENSG00000205084	TMEM231	protein_coding	-1.13412	1.37969e-07	8.51139	3.96732
ENSG00000101003	GINS1	protein_coding	-1.03141	1.44939e-07	40.1322	20.2134
ENSG00000176428	VPS37D	protein_coding	1.63996	1.57409e-07	1.2919	4.49658
ENSG00000107554	DNMBP	protein_coding	-1.3165	1.60864e-07	6.37049	2.55919
ENSG00000171843	MLLT3	protein_coding	-2.01988	1.61496e-07	7.53675	1.68512
ENSG00000169519	METTL15	protein_coding	-1.13962	1.61684e-07	6.19756	2.83548
ENSG00000163918	RFC4	protein_coding	-1.06476	1.64901e-07	44.5887	22.0809
ENSG00000156398	SFXN2	protein_coding	-1.13094	1.68871e-07	27.6846	12.8774
ENSG00000134333	LDHA	protein_coding	-1.24662	1.74354e-07	829.88	358.92
ENSG00000144741	SLC25A26	protein_coding	-1.33963	1.7513e-07	16.2451	6.47352
ENSG00000189190	ZNF600	protein_coding	1.06158	1.78281e-07	6.34627	14.1235
ENSG00000126091	ST3GAL3	protein_coding	-1.79517	1.81772e-07	5.74339	1.6214
ENSG00000061455	PRDM6	protein_coding	-1.87494	1.82108e-07	1.08707	0.275637
ENSG00000183570	PCBP3	protein_coding	-2.16378	1.83114e-07	3.71271	0.700154
ENSG00000143499	SMYD2	protein_coding	-1.02503	1.85804e-07	21.9657	11.1249
ENSG00000188878	FBF1	protein_coding	1.08684	2.02914e-07	6.1858	13.8363
ENSG00000182263	FIGN	protein_coding	-1.1006	2.03693e-07	4.12905	1.9671
ENSG00000119509	INVS	protein_coding	-1.16641	2.06084e-07	5.96691	2.67439
ENSG00000102096	PIM2	protein_coding	1.04086	2.08242e-07	12.7841	28.5525
ENSG00000141401	IMPA2	protein_coding	-1.03467	2.13753e-07	26.2073	13.2018
ENSG00000101057	MYBL2	protein_coding	-1.06103	2.3552e-07	151.748	74.9013
ENSG00000197530	MIB2	protein_coding	1.4454	2.41824e-07	7.43162	21.7873
ENSG00000173638	SLC19A1	protein_coding	-1.14809	2.41958e-07	27.2636	12.7666
ENSG00000130544	ZNF557	protein_coding	1.02545	2.50862e-07	2.20938	4.79841
ENSG00000144677	CTDSPL	protein_coding	-1.39289	2.55767e-07	8.20575	3.15794
ENSG00000196620	UGT2B15	protein_coding	-2.48218	2.56443e-07	1.46412	0.189846
ENSG00000147100	SLC16A2	protein_coding	-1.02472	2.70696e-07	8.88792	4.45412
ENSG00000122966	CIT	protein_coding	-1.05012	2.72753e-07	12.5456	6.25673
ENSG00000058091	CDK14	protein_coding	-2.66981	2.74843e-07	1.26101	0.133999
ENSG00000118515	SGK1	protein_coding	1.62956	2.76865e-07	2.54964	9.33184
ENSG00000116833	NR5A2	protein_coding	-2.52155	2.80094e-07	1.13476	0.14229
ENSG00000103742	IGDCC4	protein_coding	1.87548	2.88263e-07	0.273299	1.18638
ENSG00000178184	PARD6G	protein_coding	1.39365	2.89971e-07	1.04818	3.03283
ENSG00000267680	ZNF224	protein_coding	1.11364	2.90464e-07	5.6634	13.1964
ENSG00000100336	APOL4	protein_coding	2.69703	2.91624e-07	0.0864855	1.006
ENSG00000153774	CFDP1	protein_coding	-1.14821	2.95184e-07	103	47.5698
ENSG00000154803	FLCN	protein_coding	1.11993	2.96721e-07	19.8122	45.7638
ENSG00000138587	MNS1	protein_coding	-1.63037	2.97225e-07	3.28791	1.04347
ENSG00000277117	FP565260.3	protein_coding	1.62605	3.05269e-07	1.4536	4.99403
ENSG00000170684	ZNF296	protein_coding	1.65772	3.06064e-07	1.019	3.67946
ENSG00000111247	RAD51AP1	protein_coding	-1.00204	3.0642e-07	17.5058	8.97085
ENSG00000171532	NEUROD2	protein_coding	1.26171	3.15406e-07	0.592604	1.52352
ENSG00000115163	CENPA	protein_coding	-1.17754	3.18136e-07	36.6669	16.7391
ENSG00000162129	CLPB	protein_coding	-1.17702	3.31398e-07	26.218	11.7555
ENSG00000197892	KIF13B	protein_coding	-1.09132	3.35945e-07	2.81109	1.32641
ENSG00000171914	TLN2	protein_coding	-1.43976	3.38872e-07	5.4059	1.95024
ENSG00000173442	EHBP1L1	protein_coding	1.02499	3.39811e-07	52.8529	114.377
ENSG00000180730	SHISA2	protein_coding	1.72136	3.44203e-07	0.589969	2.30868
ENSG00000244509	APOBEC3C	protein_coding	2.43973	3.44203e-07	0.22137	1.59593
ENSG00000198682	PAPSS2	protein_coding	-1.1383	3.58512e-07	179.492	82.1714
ENSG00000122008	POLK	protein_coding	-1.10494	3.58512e-07	5.50366	2.58212
ENSG00000163818	LZTFL1	protein_coding	-1.10344	3.61586e-07	6.56614	3.13336
ENSG00000149260	CAPN5	protein_coding	-1.78447	3.61987e-07	1.33783	0.358013
ENSG00000156958	GALK2	protein_coding	-1.03393	3.63583e-07	25.8154	13.1239
ENSG00000273154	AL121845.3	protein_coding	1.19427	3.65639e-07	3.79179	9.23527
ENSG00000121152	NCAPH	protein_coding	-1.16864	3.70469e-07	38.8869	17.5832
ENSG00000168765	GSTM4	protein_coding	-1.08513	3.83596e-07	28.6746	13.8121
ENSG00000151693	ASAP2	protein_coding	-1.02901	3.83596e-07	17.2041	8.59782
ENSG00000213390	ARHGAP19	protein_coding	-1.15346	3.84768e-07	8.66688	3.979
ENSG00000142156	COL6A1	protein_coding	1.16605	4.00232e-07	6.10443	14.541
ENSG00000140859	KIFC3	protein_coding	1.50646	4.0236e-07	7.65232	24.0319
ENSG00000126562	WNK4	protein_coding	1.75031	4.09779e-07	0.956887	3.84982
ENSG00000132661	NXT1	protein_coding	-1.07327	4.18621e-07	45.9169	22.5123
ENSG00000011260	UTP18	protein_coding	-1.09785	4.19005e-07	75.7616	36.161
ENSG00000186226	LCE1E	protein_coding	3.10542	4.48177e-07	0.0132452	1.13719
ENSG00000147650	LRP12	protein_coding	-1.54485	4.48315e-07	1.6297	0.547989
ENSG00000109062	SLC9A3R1	protein_coding	-1.28341	4.48315e-07	548.265	229.536
ENSG00000150627	WDR17	protein_coding	-1.59028	4.7766e-07	1.50657	0.487423
ENSG00000112742	TTK	protein_coding	-1.02631	4.7766e-07	19.9215	10.0676
ENSG00000186638	KIF24	protein_coding	-1.16413	4.8207e-07	2.85317	1.2781
ENSG00000077463	SIRT6	protein_coding	1.11845	4.90999e-07	12.6208	28.9631
ENSG00000107614	TRDMT1	protein_coding	-2.03885	4.92057e-07	1.95423	0.403562
ENSG00000184305	CCSER1	protein_coding	-1.96254	5.11977e-07	3.30159	0.800046
ENSG00000145506	NKD2	protein_coding	1.39621	5.1775e-07	7.08567	20.5159
ENSG00000145819	ARHGAP26	protein_coding	-2.56277	5.40644e-07	1.81661	0.239331
ENSG00000143228	NUF2	protein_coding	-1.3028	5.42156e-07	12.988	5.33717
ENSG00000144893	MED12L	protein_coding	-1.30394	5.56097e-07	5.19511	2.04842
ENSG00000174791	RIN1	protein_coding	1.20048	5.6061e-07	5.23244	12.6593
ENSG00000169733	RFNG	protein_coding	1.04445	6.11502e-07	16.4821	36.4774
ENSG00000156535	CD109	protein_coding	-1.37599	6.16677e-07	1.7022	0.647441
ENSG00000174827	PDZK1	protein_coding	-1.75117	6.23923e-07	6.00046	1.75186
ENSG00000184500	PROS1	protein_coding	-1.51208	6.31621e-07	2.13908	0.736688
ENSG00000087085	ACHE	protein_coding	1.26065	6.32403e-07	5.06519	12.8934
ENSG00000077157	PPP1R12B	protein_coding	-1.56486	6.34998e-07	4.68629	1.47512
ENSG00000167034	NKX3-1	protein_coding	1.41919	6.41475e-07	0.880162	2.56995
ENSG00000187134	AKR1C1	protein_coding	-1.79237	6.55804e-07	12.4912	3.33832
ENSG00000149557	FEZ1	protein_coding	-1.50472	6.60351e-07	3.89789	1.35287
ENSG00000072422	RHOBTB1	protein_coding	-1.26568	6.67865e-07	6.09512	2.55507
ENSG00000123066	MED13L	protein_coding	-1.01705	7.04905e-07	35.212	17.5606
ENSG00000185955	C7orf61	protein_coding	2.34475	7.04905e-07	0.548816	3.99151
ENSG00000143847	PPFIA4	protein_coding	-1.7185	7.20844e-07	7.22987	2.10122
ENSG00000141574	SECTM1	protein_coding	1.48345	7.2378e-07	5.052	15.6357
ENSG00000115840	SLC25A12	protein_coding	-1.00301	7.61727e-07	10.0453	5.17682
ENSG00000164109	MAD2L1	protein_coding	-1.13297	7.66958e-07	56.7499	26.7387
ENSG00000112812	PRSS16	protein_coding	-1.31014	7.76252e-07	4.86398	1.96428
ENSG00000154814	OXNAD1	protein_coding	-1.14046	7.84856e-07	8.89353	4.09551
ENSG00000146707	POMZP3	protein_coding	1.52788	7.88253e-07	1.74171	5.52634
ENSG00000088325	TPX2	protein_coding	-1.04096	7.92879e-07	103.451	52.0375
ENSG00000164120	HPGD	protein_coding	-2.22121	7.98795e-07	2.32251	0.397591
ENSG00000160191	PDE9A	protein_coding	-2.25065	8.41157e-07	3.14862	0.516403
ENSG00000154229	PRKCA	protein_coding	-1.08044	8.45318e-07	4.95671	2.40088
ENSG00000166548	TK2	protein_coding	-1.34266	8.4723e-07	2.92117	1.14712
ENSG00000143387	CTSK	protein_coding	1.12995	8.49697e-07	3.66169	8.64291
ENSG00000100077	GRK3	protein_coding	-1.24459	9.23223e-07	1.75896	0.753572
ENSG00000110492	MDK	protein_coding	1.25628	9.29912e-07	23.5345	61.7854
ENSG00000084628	NKAIN1	protein_coding	-2.29198	9.32275e-07	1.57948	0.272568
ENSG00000087586	AURKA	protein_coding	-1.07089	9.41689e-07	93.3293	45.9897
ENSG00000138050	THUMPD2	protein_coding	1.02939	9.45497e-07	10.7102	23.6542
ENSG00000184304	PRKD1	protein_coding	-2.46566	1.00921e-06	1.00118	0.146409
ENSG00000144802	NFKBIZ	protein_coding	1.02403	1.09589e-06	10.4572	22.7501
ENSG00000258659	TRIM34	protein_coding	-1.25873	1.09875e-06	4.5006	1.89772
ENSG00000151466	SCLT1	protein_coding	-1.02667	1.16878e-06	5.44895	2.73605
ENSG00000100784	RPS6KA5	protein_coding	-1.20175	1.1796e-06	3.51169	1.52471
ENSG00000164953	TMEM67	protein_coding	-1.09632	1.20523e-06	8.32883	3.93684
ENSG00000113805	CNTN3	protein_coding	-2.05302	1.20918e-06	1.42523	0.289875
ENSG00000032742	IFT88	protein_coding	-1.03131	1.21907e-06	8.26488	4.15424
ENSG00000104447	TRPS1	protein_coding	-1.30772	1.22903e-06	14.8467	5.87629
ENSG00000172803	SNX32	protein_coding	1.54201	1.3005e-06	0.984948	3.25054
ENSG00000157388	CACNA1D	protein_coding	-1.28716	1.31776e-06	6.53173	2.63625
ENSG00000141576	RNF157	protein_coding	-1.25055	1.34203e-06	3.32594	1.42955
ENSG00000178752	ERFE	protein_coding	1.47564	1.43986e-06	1.57633	4.9754
ENSG00000189366	ALG1L	protein_coding	1.04569	1.4721e-06	19.7742	43.8758
ENSG00000105974	CAV1	protein_coding	-1.18597	1.51667e-06	12.4089	5.621
ENSG00000185480	PARPBP	protein_coding	-1.24041	1.52106e-06	18.8527	8.04052
ENSG00000138604	GLCE	protein_coding	-1.05864	1.55147e-06	10.5097	5.16005
ENSG00000147642	SYBU	protein_coding	-2.10664	1.63249e-06	1.6747	0.338078
ENSG00000121454	LHX4	protein_coding	-1.11907	1.63604e-06	2.06793	0.965241
ENSG00000275713	HIST1H2BH	protein_coding	1.49421	1.67259e-06	0.980586	3.11979
ENSG00000166851	PLK1	protein_coding	-1.13275	1.67787e-06	77.1627	36.4783
ENSG00000260342	AC138811.2	protein_coding	2.48431	1.68218e-06	0.429198	4.2203
ENSG00000198839	ZNF277	protein_coding	-1.03863	1.71243e-06	25.2342	12.56
ENSG00000124191	TOX2	protein_coding	-2.52467	1.75467e-06	1.25061	0.147885
ENSG00000144824	PHLDB2	protein_coding	-1.81901	1.79183e-06	2.0052	0.513933
ENSG00000146453	PNLDC1	protein_coding	2.71004	1.81762e-06	0.069267	1.03938
ENSG00000134138	MEIS2	protein_coding	-1.21553	1.83982e-06	10.9568	4.67673
ENSG00000274349	ZNF658	protein_coding	1.53668	1.85836e-06	0.486501	1.59523
ENSG00000239389	PCDHA13	protein_coding	-1.43931	1.863e-06	1.08267	0.387495
ENSG00000096968	JAK2	protein_coding	-1.02807	1.94405e-06	6.39605	3.21104
ENSG00000144455	SUMF1	protein_coding	-1.01868	1.94416e-06	27.261	13.8479
ENSG00000102048	ASB9	protein_coding	-1.35839	1.99381e-06	16.493	6.39166
ENSG00000105655	ISYNA1	protein_coding	1.01591	2.0265e-06	53.5801	115.231
ENSG00000185551	NR2F2	protein_coding	-1.0441	2.0875e-06	88.7194	44.2737
ENSG00000214194	SMIM30	protein_coding	-1.0061	2.09159e-06	68.7616	35.4796
ENSG00000176170	SPHK1	protein_coding	1.11887	2.15831e-06	8.74844	20.3892
ENSG00000164761	TNFRSF11B	protein_coding	-1.32297	2.23598e-06	25.6813	10.0837
ENSG00000256683	ZNF350	protein_coding	1.23588	2.2596e-06	2.97919	7.51736
ENSG00000133740	E2F5	protein_coding	-1.02196	2.26342e-06	19.1231	9.69326
ENSG00000177519	RPRM	protein_coding	-2.08985	2.31616e-06	1.63079	0.320172
ENSG00000103852	TTC23	protein_coding	-1.17918	2.37558e-06	12.3827	5.48063
ENSG00000144218	AFF3	protein_coding	-1.87673	2.50126e-06	1.62505	0.383853
ENSG00000138439	FAM117B	protein_coding	-1.43421	2.50126e-06	1.62536	0.591942
ENSG00000188033	ZNF490	protein_coding	1.14956	2.50126e-06	2.26769	5.41397
ENSG00000134363	FST	protein_coding	-1.30712	2.50671e-06	10.8785	4.35765
ENSG00000166033	HTRA1	protein_coding	-1.49276	2.53396e-06	13.4156	4.64932
ENSG00000151500	THYN1	protein_coding	-1.11563	2.56087e-06	29.3147	13.8375
ENSG00000156463	SH3RF2	protein_coding	-2.54043	2.57238e-06	1.21333	0.135947
ENSG00000160360	GPSM1	protein_coding	1.20011	2.57395e-06	5.25884	12.8277
ENSG00000198483	ANKRD35	protein_coding	-1.72489	2.70874e-06	1.17124	0.321375
ENSG00000148671	ADIRF	protein_coding	1.02204	2.78933e-06	40.3398	87.0393
ENSG00000135905	DOCK10	protein_coding	-1.93753	2.78969e-06	1.01115	0.225615
ENSG00000109654	TRIM2	protein_coding	-1.04415	2.81477e-06	6.1165	3.00194
ENSG00000064199	SPA17	protein_coding	-1.3369	2.82528e-06	8.43055	3.30999
ENSG00000144485	HES6	protein_coding	1.04431	2.85698e-06	8.45251	18.9247
ENSG00000130203	APOE	protein_coding	2.16617	2.9785e-06	0.44946	2.5847
ENSG00000204406	MBD5	protein_coding	-1.24365	3.18893e-06	12.3515	5.29155
ENSG00000054282	SDCCAG8	protein_coding	-1.12812	3.2027e-06	12.2844	5.59024
ENSG00000101197	BIRC7	protein_coding	1.94503	3.25159e-06	0.909512	4.48159
ENSG00000164266	SPINK1	protein_coding	-1.22376	3.29945e-06	21.7383	9.3092
ENSG00000198919	DZIP3	protein_coding	-1.17465	3.35744e-06	6.122	2.72247
ENSG00000006025	OSBPL7	protein_coding	1.03961	3.47198e-06	29.8026	64.6912
ENSG00000213160	KLHL23	protein_coding	-1.25584	3.5645e-06	5.03595	2.06451
ENSG00000117419	ERI3	protein_coding	-1.01613	3.56711e-06	61.6216	31.2315
ENSG00000099204	ABLIM1	protein_coding	-1.02728	3.63142e-06	15.5972	7.72628
ENSG00000076770	MBNL3	protein_coding	-1.34482	3.74853e-06	4.46036	1.70067
ENSG00000148200	NR6A1	protein_coding	-1.21773	3.89141e-06	1.63812	0.696109
ENSG00000121440	PDZRN3	protein_coding	-1.57142	3.89252e-06	2.42854	0.778427
ENSG00000141497	ZMYND15	protein_coding	1.16445	3.89252e-06	1.77289	4.27453
ENSG00000112414	ADGRG6	protein_coding	-1.03209	3.93644e-06	259.068	126.491
ENSG00000283154	IQCJ-SCHIP1	protein_coding	-2.02541	4.0018e-06	2.50466	0.523659
ENSG00000213793	ZNF888	protein_coding	1.2038	4.03041e-06	1.28429	3.20868
ENSG00000134955	SLC37A2	protein_coding	1.63589	4.04527e-06	0.579674	2.04221
ENSG00000206535	LNP1	protein_coding	-1.85998	4.21072e-06	1.27298	0.30992
ENSG00000160111	CPAMD8	protein_coding	-1.65355	4.25384e-06	2.38677	0.720024
ENSG00000136490	LIMD2	protein_coding	1.47211	4.27172e-06	1.22357	3.76236
ENSG00000110375	UPK2	protein_coding	1.09974	4.39891e-06	15.1436	34.8484
ENSG00000075651	PLD1	protein_coding	-1.32652	4.44059e-06	4.02048	1.55445
ENSG00000101311	FERMT1	protein_coding	-1.40049	4.47078e-06	1.39612	0.517899
ENSG00000010219	DYRK4	protein_coding	-1.25323	4.47078e-06	9.38796	3.93221
ENSG00000143995	MEIS1	protein_coding	-1.93092	4.67041e-06	1.324	0.29108
ENSG00000167771	RCOR2	protein_coding	1.2244	4.72102e-06	1.24832	3.16403
ENSG00000125089	SH3TC1	protein_coding	1.47483	4.90771e-06	2.30246	7.13935
ENSG00000108551	RASD1	protein_coding	1.25136	5.03182e-06	4.06849	10.3967
ENSG00000065485	PDIA5	protein_coding	-1.0151	5.07605e-06	30.7569	15.5734
ENSG00000214113	LYRM4	protein_coding	-1.12924	5.18067e-06	15.0422	7.04633
ENSG00000143382	ADAMTSL4	protein_coding	1.6628	5.59666e-06	0.858461	3.15144
ENSG00000078053	AMPH	protein_coding	-1.27685	5.77011e-06	5.17364	2.09219
ENSG00000166068	SPRED1	protein_coding	-1.18237	5.83749e-06	2.47629	1.09005
ENSG00000012124	CD22	protein_coding	-1.00979	5.91576e-06	7.91822	4.03041
ENSG00000177432	NAP1L5	protein_coding	1.60615	5.92262e-06	0.433717	1.53361
ENSG00000162520	SYNC	protein_coding	2.31957	5.94324e-06	0.160241	1.27277
ENSG00000132563	REEP2	protein_coding	1.57236	5.96023e-06	1.65215	5.37375
ENSG00000151065	DCP1B	protein_coding	1.00485	5.98532e-06	11.8045	25.5814
ENSG00000117724	CENPF	protein_coding	-1.21207	6.27906e-06	13.2454	5.8412
ENSG00000109911	ELP4	protein_coding	-1.31123	6.29338e-06	14.6832	5.93343
ENSG00000066382	MPPED2	protein_coding	-2.76965	6.34727e-06	3.56973	0.178973
ENSG00000116299	KIAA1324	protein_coding	-1.30657	6.47795e-06	12.7311	5.20695
ENSG00000135119	RNFT2	protein_coding	-1.34159	6.60343e-06	3.55045	1.41934
ENSG00000137821	LRRC49	protein_coding	-1.38097	6.65687e-06	20.8688	8.09019
ENSG00000221955	SLC12A8	protein_coding	-1.18183	6.65687e-06	6.14131	2.67867
ENSG00000117148	ACTL8	protein_coding	-1.85453	6.68565e-06	1.80264	0.45043
ENSG00000166435	XRRA1	protein_coding	-1.52359	6.72552e-06	5.48971	1.81746
ENSG00000026559	KCNG1	protein_coding	1.54134	7.07046e-06	0.776546	2.5902
ENSG00000145860	RNF145	protein_coding	-1.38728	7.19479e-06	3.22878	1.2135
ENSG00000113356	POLR3G	protein_coding	-1.07603	7.30931e-06	7.36607	3.53879
ENSG00000023697	DERA	protein_coding	-1.04575	7.34174e-06	26.9462	13.441
ENSG00000164117	FBXO8	protein_coding	-1.04424	7.41255e-06	7.04894	3.4963
ENSG00000170485	NPAS2	protein_coding	-1.2167	7.43872e-06	8.41902	3.55521
ENSG00000184831	APOO	protein_coding	-1.03924	7.54158e-06	20.9687	10.473
ENSG00000153721	CNKSR3	protein_coding	-1.06299	7.54578e-06	3.29054	1.60999
ENSG00000074410	CA12	protein_coding	-2.03821	7.55771e-06	29.8471	5.83969
ENSG00000120913	PDLIM2	protein_coding	1.11384	7.66112e-06	5.95218	13.8207
ENSG00000163132	MSX1	protein_coding	1.50297	7.83175e-06	1.4027	4.47232
ENSG00000168899	VAMP5	protein_coding	1.16662	8.07565e-06	20.3198	50.2904
ENSG00000106526	ACTR3C	protein_coding	-1.37928	8.36996e-06	4.83155	1.86395
ENSG00000266094	RASSF5	protein_coding	-1.54677	8.55672e-06	1.25641	0.405352
ENSG00000136895	GARNL3	protein_coding	-1.5295	9.07725e-06	4.5663	1.5818
ENSG00000107104	KANK1	protein_coding	-1.01661	9.5469e-06	6.2821	3.21755
ENSG00000143369	ECM1	protein_coding	1.36344	9.57617e-06	0.915633	2.58588
ENSG00000105519	CAPS	protein_coding	1.366	9.67748e-06	1.03216	2.99656
ENSG00000164949	GEM	protein_coding	-1.20642	9.80232e-06	14.7017	6.36834
ENSG00000183671	GPR1	protein_coding	-2.25147	9.83831e-06	1.23871	0.182034
ENSG00000164687	FABP5	protein_coding	-1.25607	1.04444e-05	15.5215	6.54655
ENSG00000172878	METAP1D	protein_coding	-1.02309	1.04457e-05	6.761	3.39296
ENSG00000009724	MASP2	protein_coding	1.83597	1.05966e-05	0.244718	1.09149
ENSG00000130222	GADD45G	protein_coding	1.44468	1.06561e-05	2.26572	6.80069
ENSG00000100299	ARSA	protein_coding	1.01525	1.07351e-05	3.41695	7.40639
ENSG00000128513	POT1	protein_coding	-1.00088	1.0887e-05	26.1195	13.2005
ENSG00000109680	TBC1D19	protein_coding	-2.36764	1.09305e-05	1.424	0.160467
ENSG00000152377	SPOCK1	protein_coding	-1.90417	1.09527e-05	1.62125	0.396161
ENSG00000079101	CLUL1	protein_coding	2.35019	1.15014e-05	0.814841	7.31159
ENSG00000124215	CDH26	protein_coding	-1.81329	1.16844e-05	2.38308	0.6185
ENSG00000090554	FLT3LG	protein_coding	1.44918	1.19668e-05	1.90829	5.90839
ENSG00000165449	SLC16A9	protein_coding	-1.49835	1.22578e-05	1.39127	0.48618
ENSG00000073282	TP63	protein_coding	-2.22025	1.23176e-05	1.10215	0.185153
ENSG00000170054	SERPINA9	protein_coding	-2.26625	1.24266e-05	1.39899	0.199431
ENSG00000130294	KIF1A	protein_coding	-1.30264	1.26276e-05	2.07192	0.803262
ENSG00000163689	C3orf67	protein_coding	-1.96682	1.26787e-05	3.4076	0.754108
ENSG00000185522	LMNTD2	protein_coding	1.0813	1.27504e-05	3.76165	8.58376
ENSG00000162105	SHANK2	protein_coding	-1.15505	1.31231e-05	9.03029	4.03699
ENSG00000136244	IL6	protein_coding	-1.75079	1.32566e-05	4.74279	1.29195
ENSG00000127129	EDN2	protein_coding	1.60931	1.37837e-05	1.31671	4.71425
ENSG00000163710	PCOLCE2	protein_coding	-1.46975	1.38538e-05	8.15292	2.86135
ENSG00000164619	BMPER	protein_coding	-2.44454	1.43471e-05	1.78633	0.179744
ENSG00000157933	SKI	protein_coding	1.18438	1.48266e-05	3.03144	7.56256
ENSG00000164406	LEAP2	protein_coding	1.4649	1.52517e-05	1.29996	4.07555
ENSG00000013619	MAMLD1	protein_coding	-1.53209	1.58234e-05	1.64749	0.523426
ENSG00000171365	CLCN5	protein_coding	-1.56229	1.61992e-05	2.03066	0.621866
ENSG00000187583	PLEKHN1	protein_coding	1.28988	1.70804e-05	2.10357	5.65285
ENSG00000239887	C1orf226	protein_coding	-1.1936	1.71062e-05	5.69773	2.51128
ENSG00000158296	SLC13A3	protein_coding	-1.38499	1.71641e-05	5.18173	1.9459
ENSG00000104892	KLC3	protein_coding	1.27966	1.73285e-05	1.31386	3.52186
ENSG00000105738	SIPA1L3	protein_coding	-1.22707	1.7491e-05	5.41691	2.23957
ENSG00000197647	ZNF433	protein_coding	1.00919	1.75057e-05	6.24153	13.4452
ENSG00000186314	PRELID2	protein_coding	-1.56157	1.84865e-05	5.53038	1.82314
ENSG00000162542	TMCO4	protein_coding	-1.0189	1.87278e-05	7.8916	3.96892
ENSG00000277758	FO681492.1	protein_coding	1.36584	1.89051e-05	1.44248	4.06883
ENSG00000228300	C19orf24	protein_coding	1.15652	1.94195e-05	17.2976	41.5781
ENSG00000215784	FAM72D	protein_coding	-1.03064	2.00936e-05	8.02146	4.05364
ENSG00000259024	TVP23C-CDRT4	protein_coding	-1.36712	2.01528e-05	3.68772	1.37891
ENSG00000132677	RHBG	protein_coding	1.00093	2.07272e-05	5.17843	11.158
ENSG00000170293	CMTM8	protein_coding	-1.86828	2.11535e-05	2.30848	0.54171
ENSG00000225973	PIGBOS1	protein_coding	-1.13168	2.15464e-05	17.1969	8.00436
ENSG00000110324	IL10RA	protein_coding	1.91214	2.17781e-05	0.224624	1.0405
ENSG00000167081	PBX3	protein_coding	-1.13397	2.24282e-05	14.2337	6.48315
ENSG00000206561	COLQ	protein_coding	-1.58303	2.2547e-05	4.00744	1.31509
ENSG00000174500	GCSAM	protein_coding	1.55204	2.29102e-05	0.844676	2.84934
ENSG00000100626	GALNT16	protein_coding	-1.75394	2.3396e-05	1.05545	0.278529
ENSG00000179388	EGR3	protein_coding	-1.45234	2.34419e-05	1.946	0.696348
ENSG00000283930	AL117339.5	protein_coding	1.56951	2.356e-05	0.855208	2.90817
ENSG00000204323	SMIM5	protein_coding	1.22198	2.36905e-05	2.05614	5.2402
ENSG00000100478	AP4S1	protein_coding	-1.17799	2.44501e-05	4.94877	2.26728
ENSG00000130775	THEMIS2	protein_coding	1.63272	2.46356e-05	0.542461	1.94119
ENSG00000183036	PCP4	protein_coding	-2.35578	2.49479e-05	4.03611	0.481817
ENSG00000205307	SAP25	protein_coding	1.21908	2.5388e-05	5.56622	14.1267
ENSG00000082497	SERTAD4	protein_coding	-1.14981	2.64277e-05	5.12679	2.3709
ENSG00000157657	ZNF618	protein_coding	-1.05959	2.64676e-05	4.9152	2.35454
ENSG00000015568	RGPD5	protein_coding	1.50188	3.07105e-05	9.62828	30.8429
ENSG00000092096	SLC22A17	protein_coding	1.35323	3.12333e-05	1.12256	3.15384
ENSG00000166340	TPP1	protein_coding	1.08463	3.16377e-05	26.6172	59.8673
ENSG00000119636	BBOF1	protein_coding	-1.16749	3.16633e-05	5.29981	2.38019
ENSG00000184730	APOBR	protein_coding	1.24702	3.18931e-05	0.574449	1.50824
ENSG00000174950	CD164L2	protein_coding	1.863	3.22478e-05	0.521406	2.49394
ENSG00000254087	LYN	protein_coding	-1.12037	3.2998e-05	5.19652	2.41279
ENSG00000152766	ANKRD22	protein_coding	-1.25682	3.33058e-05	5.62565	2.2903
ENSG00000179528	LBX2	protein_coding	1.45719	3.35201e-05	2.76003	8.43626
ENSG00000132510	KDM6B	protein_coding	1.06513	3.36854e-05	17.5283	38.8518
ENSG00000186687	LYRM7	protein_coding	-1.05861	3.45829e-05	5.81264	2.81503
ENSG00000105290	APLP1	protein_coding	1.1735	3.46582e-05	5.40348	13.4766
ENSG00000107020	PLGRKT	protein_coding	-1.27217	3.50164e-05	14.0052	5.8517
ENSG00000071575	TRIB2	protein_coding	-1.41299	3.5214e-05	2.01925	0.731902
ENSG00000145012	LPP	protein_coding	-2.25761	3.64887e-05	10.9343	1.4917
ENSG00000112964	GHR	protein_coding	-1.70883	3.65958e-05	1.57699	0.45716
ENSG00000130005	GAMT	protein_coding	1.16709	3.76122e-05	6.01486	14.9171
ENSG00000186086	NBPF6	protein_coding	-1.37792	3.81764e-05	2.39303	0.901376
ENSG00000197121	PGAP1	protein_coding	1.0245	3.86393e-05	1.21562	2.6273
ENSG00000099860	GADD45B	protein_coding	1.23136	3.86957e-05	5.59214	14.8973
ENSG00000170634	ACYP2	protein_coding	-1.03286	3.89409e-05	9.44	4.71802
ENSG00000176153	GPX2	protein_coding	1.08505	3.91846e-05	8.19454	18.9634
ENSG00000270276	HIST2H4B	protein_coding	1.03272	3.94437e-05	6.29538	13.9708
ENSG00000135926	TMBIM1	protein_coding	1.04675	3.95802e-05	4.67298	10.4353
ENSG00000081842	PCDHA6	protein_coding	-1.42178	3.984e-05	1.80051	0.641255
ENSG00000232070	TMEM253	protein_coding	2.176	4.08736e-05	0.247751	1.6309
ENSG00000164683	HEY1	protein_coding	-1.39171	4.19876e-05	2.40887	0.893075
ENSG00000108375	RNF43	protein_coding	-1.07842	4.30984e-05	3.28629	1.5726
ENSG00000172650	AGAP5	protein_coding	1.12488	4.39209e-05	3.81115	9.0331
ENSG00000102362	SYTL4	protein_coding	-1.18007	4.39357e-05	9.64637	4.28458
ENSG00000184903	IMMP2L	protein_coding	-2.33031	4.64788e-05	23.5552	2.88078
ENSG00000103599	IQCH	protein_coding	-1.58709	4.71534e-05	3.08597	0.940196
ENSG00000203965	EFCAB7	protein_coding	-1.39982	4.74041e-05	2.49712	0.932536
ENSG00000118418	HMGN3	protein_coding	-1.00481	4.75522e-05	68.2687	34.979
ENSG00000204219	TCEA3	protein_coding	1.23115	4.80044e-05	5.82576	15.4881
ENSG00000165060	FXN	protein_coding	-1.01598	4.83947e-05	16.2518	8.22527
ENSG00000139278	GLIPR1	protein_coding	1.4349	4.89262e-05	0.378421	1.17458
ENSG00000175414	ARL10	protein_coding	1.8206	4.93114e-05	1.80777	8.44915
ENSG00000121797	CCRL2	protein_coding	1.94732	4.96179e-05	0.284449	1.4932
ENSG00000091844	RGS17	protein_coding	-1.08403	4.96535e-05	1.87868	0.89898
ENSG00000108786	HSD17B1	protein_coding	1.11363	5.1123e-05	0.554681	1.31064
ENSG00000073150	PANX2	protein_coding	1.0703	5.25683e-05	2.30913	5.21369
ENSG00000096093	EFHC1	protein_coding	-1.00027	5.37367e-05	14.1418	7.39778
ENSG00000164626	KCNK5	protein_coding	-1.24378	5.40826e-05	3.68236	1.56987
ENSG00000166828	SCNN1G	protein_coding	-1.4505	5.64019e-05	1.75581	0.631605
ENSG00000137801	THBS1	protein_coding	-1.14256	5.64019e-05	38.5263	17.6025
ENSG00000118420	UBE3D	protein_coding	-1.15491	5.7089e-05	4.098	1.87285
ENSG00000113532	ST8SIA4	protein_coding	-1.04747	5.78738e-05	7.95776	3.86046
ENSG00000166816	LDHD	protein_coding	1.02675	5.92849e-05	4.95679	10.8689
ENSG00000139668	WDFY2	protein_coding	-1.06096	5.96776e-05	9.91503	4.73948
ENSG00000138175	ARL3	protein_coding	-1.05749	6.02631e-05	12.0286	5.91523
ENSG00000124507	PACSIN1	protein_coding	-1.09069	6.05965e-05	5.73858	2.67792
ENSG00000244242	IFITM10	protein_coding	-1.38912	6.13822e-05	1.62113	0.613447
ENSG00000125657	TNFSF9	protein_coding	1.38517	6.14401e-05	0.803358	2.38491
ENSG00000148346	LCN2	protein_coding	-2.37372	6.34027e-05	2.24885	0.208256
ENSG00000112183	RBM24	protein_coding	-1.26642	6.40534e-05	3.47035	1.45313
ENSG00000131378	RFTN1	protein_coding	-1.21157	6.60067e-05	10.4111	4.47637
ENSG00000132763	MMACHC	protein_coding	-1.15602	6.78769e-05	9.84605	4.42577
ENSG00000236383	LINC00854	protein_coding	1.69818	6.8148e-05	2.92959	11.5434
ENSG00000205426	KRT81	protein_coding	1.06706	7.06362e-05	60.7078	137.044
ENSG00000101222	SPEF1	protein_coding	1.91527	7.36527e-05	0.229317	1.19199
ENSG00000177694	NAALADL2	protein_coding	-2.05582	7.39521e-05	1.05807	0.200346
ENSG00000133943	C14orf159	protein_coding	-1.82517	7.4618e-05	2.82247	0.688872
ENSG00000263874	LINC00672	protein_coding	1.44897	7.74459e-05	0.341024	1.06219
ENSG00000179057	IGSF22	protein_coding	1.96551	7.84198e-05	0.667682	3.38657
ENSG00000187726	DNAJB13	protein_coding	1.85189	8.06212e-05	0.41202	1.95943
ENSG00000166352	C11orf74	protein_coding	-1.2375	8.19041e-05	11.0136	4.64616
ENSG00000214595	EML6	protein_coding	-1.61493	8.2607e-05	1.73012	0.531192
ENSG00000244405	ETV5	protein_coding	-1.37131	8.38003e-05	3.31971	1.27931
ENSG00000185338	SOCS1	protein_coding	1.76545	8.64362e-05	0.545446	2.41503
ENSG00000165113	GKAP1	protein_coding	-1.18716	8.67744e-05	4.90868	2.15399
ENSG00000165953	SERPINA12	protein_coding	-1.99485	9.59929e-05	1.096	0.207614
ENSG00000151892	GFRA1	protein_coding	-2.09476	9.63447e-05	60.7948	9.92378
ENSG00000176896	TCEANC	protein_coding	1.0293	9.72404e-05	1.5593	3.42361
ENSG00000129194	SOX15	protein_coding	1.30038	9.89995e-05	1.20233	3.31291
ENSG00000169752	NRG4	protein_coding	2.18553	9.95188e-05	0.509078	3.74585
ENSG00000155846	PPARGC1B	protein_coding	-1.28294	0.000102466	1.11563	0.449232
ENSG00000167216	KATNAL2	protein_coding	-1.64563	0.00010624	4.21495	1.26914
ENSG00000205085	FAM71F2	protein_coding	1.32681	0.000110701	0.690813	1.94179
ENSG00000196335	STK31	protein_coding	-1.29412	0.000113463	2.99411	1.21014
ENSG00000134986	NREP	protein_coding	-1.20121	0.000114891	3.46153	1.51849
ENSG00000125850	OVOL2	protein_coding	-1.68752	0.000116892	3.46662	0.953085
ENSG00000154358	OBSCN	protein_coding	-1.08697	0.000116949	10.4274	4.75472
ENSG00000164038	SLC9B2	protein_coding	-1.20768	0.000121795	4.61665	1.97036
ENSG00000106804	C5	protein_coding	-1.52804	0.000126896	1.98216	0.664689
ENSG00000197576	HOXA4	protein_coding	1.00542	0.00013324	3.69289	7.94558
ENSG00000204420	MPIG6B	protein_coding	1.94539	0.000133952	0.207329	1.10141
ENSG00000147251	DOCK11	protein_coding	-1.10716	0.000135099	1.20116	0.557274
ENSG00000231274	SBK3	protein_coding	1.89637	0.000137982	0.351183	1.91861
ENSG00000196391	ZNF774	protein_coding	1.02222	0.000152898	3.27204	7.13336
ENSG00000166147	FBN1	protein_coding	-1.30972	0.000157363	2.13401	0.822613
ENSG00000115297	TLX2	protein_coding	2.38882	0.000157491	0.0821352	1.37101
ENSG00000121211	MND1	protein_coding	-1.06783	0.000160756	19.1172	9.30883
ENSG00000069764	PLA2G10	protein_coding	1.01578	0.000168458	16.3428	34.9234
ENSG00000006606	CCL26	protein_coding	1.40322	0.000170325	5.25224	15.5547
ENSG00000111215	PRR4	protein_coding	-1.53143	0.000170978	5.60812	1.81127
ENSG00000163485	ADORA1	protein_coding	-1.20628	0.000176418	17.7582	7.63613
ENSG00000019186	CYP24A1	protein_coding	-1.711	0.000184372	1.40119	0.370884
ENSG00000184792	OSBP2	protein_coding	-1.18726	0.000191793	3.44115	1.46214
ENSG00000203852	HIST2H3A	protein_coding	1.37536	0.000191793	0.788839	2.32357
ENSG00000203811	HIST2H3C	protein_coding	1.37536	0.000191793	0.78888	2.32364
ENSG00000164989	CCDC171	protein_coding	-1.39528	0.000195918	1.13954	0.420984
ENSG00000165807	PPP1R36	protein_coding	-1.94579	0.000196279	1.42367	0.276924
ENSG00000162552	WNT4	protein_coding	1.46002	0.000201993	0.466896	1.49362
ENSG00000186567	CEACAM19	protein_coding	1.0004	0.000204909	2.6357	5.60812
ENSG00000171522	PTGER4	protein_coding	-1.4066	0.000211515	2.00553	0.712524
ENSG00000138639	ARHGAP24	protein_coding	-2.26575	0.000217162	1.09687	0.135668
ENSG00000147509	RGS20	protein_coding	1.79021	0.000217222	0.543326	2.52824
ENSG00000172638	EFEMP2	protein_coding	1.10784	0.000217393	1.99929	4.74899
ENSG00000183765	CHEK2	protein_coding	-1.03386	0.00021997	68.62	34.2515
ENSG00000163617	CCDC191	protein_coding	-1.01624	0.000227535	2.94772	1.4768
ENSG00000145757	SPATA9	protein_coding	-2.04667	0.000243047	1.75937	0.297012
ENSG00000152154	TMEM178A	protein_coding	-1.89792	0.000243993	1.63424	0.352566
ENSG00000127928	GNGT1	protein_coding	-1.77276	0.00025252	1.89655	0.468558
ENSG00000139083	ETV6	protein_coding	-1.07592	0.000254063	1.96518	0.929812
ENSG00000183092	BEGAIN	protein_coding	-1.97447	0.000259378	2.19778	0.414883
ENSG00000104324	CPQ	protein_coding	-1.30434	0.000260908	2.84885	1.10232
ENSG00000198569	SLC34A3	protein_coding	1.4842	0.000261508	0.802983	2.60957
ENSG00000187550	SBK2	protein_coding	1.8214	0.000263913	1.00187	4.72373
ENSG00000155085	AK9	protein_coding	-1.25176	0.000273983	2.59919	1.08563
ENSG00000103047	TANGO6	protein_coding	-1.25881	0.00028449	2.99811	1.2174
ENSG00000176046	NUPR1	protein_coding	1.47834	0.00028956	2.32814	7.19344
ENSG00000173517	PEAK1	protein_coding	-1.03638	0.00029311	5.71069	2.71122
ENSG00000179431	FJX1	protein_coding	-1.16938	0.00029426	5.17133	2.30056
ENSG00000273802	HIST1H2BG	protein_coding	1.26628	0.000303824	1.22306	3.38604
ENSG00000135537	AFG1L	protein_coding	-1.34958	0.000350632	2.31112	0.853483
ENSG00000082196	C1QTNF3	protein_coding	-1.29477	0.000355479	3.22483	1.26493
ENSG00000128045	RASL11B	protein_coding	1.72773	0.000358407	0.250579	1.08569
ENSG00000175471	MCTP1	protein_coding	-1.48575	0.000359213	1.38399	0.461224
ENSG00000134668	SPOCD1	protein_coding	1.0869	0.000362209	2.79293	6.37398
ENSG00000139625	MAP3K12	protein_coding	1.01532	0.00036944	25.1947	56.3243
ENSG00000165171	METTL27	protein_coding	1.45899	0.0003802	1.63206	5.26639
ENSG00000183150	GPR19	protein_coding	-1.38001	0.000393804	3.51696	1.29409
ENSG00000121316	PLBD1	protein_coding	-1.35066	0.000397336	3.22195	1.21322
ENSG00000163376	KBTBD8	protein_coding	1.07148	0.000398317	1.84328	4.27702
ENSG00000137941	TTLL7	protein_coding	-1.54997	0.000406594	1.21196	0.362609
ENSG00000183137	CEP57L1	protein_coding	-1.06132	0.000406594	4.43207	2.14909
ENSG00000188747	NOXA1	protein_coding	1.06844	0.000412862	4.73329	10.6404
ENSG00000176919	C8G	protein_coding	1.76475	0.000414932	1.0369	4.74846
ENSG00000187193	MT1X	protein_coding	-1.13871	0.000419164	36.3937	16.6396
ENSG00000180263	FGD6	protein_coding	-1.08275	0.000436825	2.78238	1.26556
ENSG00000151883	PARP8	protein_coding	-1.25635	0.000442788	4.03947	1.66518
ENSG00000272514	CFAP206	protein_coding	-1.10775	0.000449846	3.63758	1.66415
ENSG00000142910	TINAGL1	protein_coding	1.566	0.000468915	0.347154	1.24318
ENSG00000142694	EVA1B	protein_coding	1.29142	0.000495937	2.8358	7.77299
ENSG00000065534	MYLK	protein_coding	-1.12658	0.000500979	1.06878	0.478446
ENSG00000282936	AC004706.4	protein_coding	1.18682	0.000504125	1.1281	2.79271
ENSG00000156574	NODAL	protein_coding	1.75281	0.000506377	0.255191	1.19321
ENSG00000007516	BAIAP3	protein_coding	1.09753	0.000509372	3.58135	8.6316
ENSG00000089692	LAG3	protein_coding	1.26044	0.000511651	0.734937	2.00936
ENSG00000074660	SCARF1	protein_coding	1.40486	0.000519192	0.331389	1.02127
ENSG00000186329	TMEM212	protein_coding	1.37951	0.000541253	0.584452	1.77524
ENSG00000106125	MINDY4	protein_coding	-1.12773	0.000558888	1.77537	0.797029
ENSG00000102760	RGCC	protein_coding	2.21385	0.000574665	0.135667	2.01796
ENSG00000121005	CRISPLD1	protein_coding	-1.30709	0.000577728	4.37488	1.67663
ENSG00000243708	PLA2G4B	protein_coding	1.35285	0.000583273	0.696747	2.0689
ENSG00000167614	TTYH1	protein_coding	1.46123	0.000604177	0.790287	2.6631
ENSG00000147174	GCNA	protein_coding	1.13679	0.00063699	0.954748	2.286
ENSG00000131094	C1QL1	protein_coding	1.38221	0.000649888	0.969381	2.91623
ENSG00000182511	FES	protein_coding	1.5749	0.000660537	0.639988	2.27789
ENSG00000107738	VSIR	protein_coding	1.18228	0.000662949	2.91172	7.11279
ENSG00000175764	TTLL11	protein_coding	-1.28606	0.000663213	3.65881	1.40243
ENSG00000101098	RIMS4	protein_coding	-1.02537	0.000671597	13.1139	6.59274
ENSG00000153071	DAB2	protein_coding	-1.17504	0.000677447	1.8039	0.757857
ENSG00000164308	ERAP2	protein_coding	1.71416	0.000707673	0.21991	1.00239
ENSG00000122547	EEPD1	protein_coding	-1.08043	0.000719893	4.18794	1.98484
ENSG00000259040	BLOC1S5-TXNDC5	protein_coding	-1.55001	0.00072512	2.32957	0.730578
ENSG00000099840	IZUMO4	protein_coding	1.12322	0.000729134	2.89764	6.9171
ENSG00000198502	HLA-DRB5	protein_coding	-1.19358	0.000729984	5.53574	2.39909
ENSG00000188404	SELL	protein_coding	-1.54332	0.000730179	1.56566	0.523219
ENSG00000100206	DMC1	protein_coding	-1.60082	0.000735515	4.91313	1.54446
ENSG00000185437	SH3BGR	protein_coding	-1.08236	0.000741489	7.8615	3.71471
ENSG00000175106	TVP23C	protein_coding	-1.07669	0.000752236	5.81756	2.73847
ENSG00000081665	ZNF506	protein_coding	1.62019	0.00079655	1.10916	3.95102
ENSG00000138376	BARD1	protein_coding	-1.01382	0.000796603	8.6323	4.19387
ENSG00000171747	LGALS4	protein_coding	1.80791	0.000815663	0.21686	1.11321
ENSG00000156172	C8orf37	protein_coding	-1.09151	0.000817199	1.20529	0.557716
ENSG00000164105	SAP30	protein_coding	-1.1826	0.000848549	12.1006	5.35379
ENSG00000203926	SPANXA2	protein_coding	-1.31261	0.000868665	11.0311	4.36912
ENSG00000183032	SLC25A21	protein_coding	-1.5417	0.000927758	3.43394	1.04068
ENSG00000157554	ERG	protein_coding	-1.81935	0.000938764	1.15989	0.249494
ENSG00000178502	KLHL11	protein_coding	1.03726	0.000939083	2.30027	5.08877
ENSG00000100271	TTLL1	protein_coding	-1.1371	0.000939748	2.33221	1.04864
ENSG00000198021	SPANXA1	protein_coding	-1.29555	0.000970148	11.0291	4.36939
ENSG00000124635	HIST1H2BJ	protein_coding	1.02655	0.00099281	7.00552	15.6327
ENSG00000167656	LY6D	protein_coding	1.84716	0.00101206	0.419583	2.37198
ENSG00000170264	FAM161A	protein_coding	-1.04998	0.00105831	2.10826	1.05635
ENSG00000141540	TTYH2	protein_coding	-1.05293	0.00108108	1.84285	0.889748
ENSG00000141753	IGFBP4	protein_coding	-1.47958	0.00108172	202.269	65.6625
ENSG00000058404	CAMK2B	protein_coding	-1.12087	0.00109521	2.62897	1.19245
ENSG00000167807	AC011511.1	protein_coding	1.08104	0.00119448	1.1911	2.77785
ENSG00000152818	UTRN	protein_coding	-1.94368	0.00121093	5.07417	0.806875
ENSG00000186732	MPPED1	protein_coding	-1.49028	0.00121797	1.68709	0.531339
ENSG00000149150	SLC43A1	protein_coding	-1.47083	0.0012206	1.24554	0.417495
ENSG00000171401	KRT13	protein_coding	-1.44224	0.00124129	3.89757	1.34806
ENSG00000105991	HOXA1	protein_coding	1.50469	0.0012581	0.795846	2.76298
ENSG00000240891	PLCXD2	protein_coding	1.95155	0.0013028	0.316741	2.14922
ENSG00000182853	VMO1	protein_coding	1.521	0.00134434	1.05965	3.83573
ENSG00000172780	RAB43	protein_coding	1.04583	0.00137015	2.22011	4.96367
ENSG00000239704	CDRT4	protein_coding	-1.47953	0.00140235	1.78179	0.629411
ENSG00000278318	ZNF229	protein_coding	1.18179	0.00142713	0.680329	1.69351
ENSG00000275778	AC018630.6	protein_coding	-1.78242	0.00144438	1.00719	0.217488
ENSG00000166448	TMEM130	protein_coding	1.51128	0.00146582	0.312703	1.11017
ENSG00000182264	IZUMO1	protein_coding	1.25014	0.00149806	2.33832	6.33305
ENSG00000266074	BAHCC1	protein_coding	-1.19999	0.00151244	1.81237	0.772005
ENSG00000111879	FAM184A	protein_coding	-1.17089	0.00152494	2.03692	0.893775
ENSG00000082175	PGR	protein_coding	-1.82384	0.00153783	6.20822	1.22051
ENSG00000187730	GABRD	protein_coding	1.49926	0.00154527	0.603454	2.10914
ENSG00000152527	PLEKHH2	protein_coding	-1.16377	0.00161077	2.8615	1.25445
ENSG00000131471	AOC3	protein_coding	1.17869	0.00167793	0.690681	1.77471
ENSG00000178075	GRAMD1C	protein_coding	-1.21439	0.00177388	2.80303	1.22095
ENSG00000171222	SCAND1	protein_coding	1.08894	0.00183755	6.44382	14.8837
ENSG00000171444	MCC	protein_coding	-1.1816	0.00190243	1.68022	0.743195
ENSG00000226124	FTCDNL1	protein_coding	-1.1341	0.00197141	2.9676	1.3525
ENSG00000184986	TMEM121	protein_coding	1.934	0.00200514	0.282545	2.08432
ENSG00000163794	UCN	protein_coding	1.35224	0.00201374	1.28277	3.84535
ENSG00000160469	BRSK1	protein_coding	1.04238	0.0021176	1.93755	4.52225
ENSG00000215018	COL28A1	protein_coding	-1.36804	0.00215195	1.01764	0.348392
ENSG00000118514	ALDH8A1	protein_coding	1.71584	0.00227215	0.274825	1.12824
ENSG00000137819	PAQR5	protein_coding	-1.14703	0.00239035	2.23557	1.00033
ENSG00000169896	ITGAM	protein_coding	-1.17712	0.00241494	2.00335	0.880546
ENSG00000188677	PARVB	protein_coding	-1.37052	0.00244834	3.29004	1.30581
ENSG00000181788	SIAH2	protein_coding	-1.43317	0.00254408	87.7197	29.1047
ENSG00000101955	SRPX	protein_coding	-1.33515	0.00257505	1.26797	0.455673
ENSG00000087303	NID2	protein_coding	1.4555	0.00259661	0.941402	3.27603
ENSG00000187045	TMPRSS6	protein_coding	-1.14743	0.00271427	1.65125	0.708393
ENSG00000116729	WLS	protein_coding	-1.19538	0.00276219	3.56237	1.45776
ENSG00000198945	L3MBTL3	protein_coding	-1.23781	0.00276832	2.14788	0.908294
ENSG00000172264	MACROD2	protein_coding	-1.14663	0.00277652	2.78798	1.21935
ENSG00000265303	AC099850.2	protein_coding	1.90409	0.0027967	0.301822	2.56738
ENSG00000196912	ANKRD36B	protein_coding	-1.19493	0.00283064	1.57737	0.695438
ENSG00000138640	FAM13A	protein_coding	-1.40536	0.00289942	1.31122	0.481504
ENSG00000263002	ZNF234	protein_coding	1.04327	0.00292571	1.91215	4.33911
ENSG00000171097	KYAT1	protein_coding	-1.16753	0.00313168	4.4104	1.87611
ENSG00000185527	PDE6G	protein_coding	1.91593	0.00329511	0.262718	2.1535
ENSG00000184163	C1QTNF12	protein_coding	1.79928	0.00330875	0.362067	2.207
ENSG00000105792	CFAP69	protein_coding	-1.11412	0.00342809	1.24189	0.548094
ENSG00000152433	ZNF547	protein_coding	1.08494	0.0034981	2.20668	5.11952
ENSG00000126838	PZP	protein_coding	-1.24057	0.00352565	1.57904	0.614397
ENSG00000122592	HOXA7	protein_coding	1.25293	0.00356677	0.980854	2.65589
ENSG00000150722	PPP1R1C	protein_coding	-1.88557	0.00374057	1.95543	0.238709
ENSG00000090530	P3H2	protein_coding	1.52293	0.00380096	0.378121	1.3765
ENSG00000085117	CD82	protein_coding	1.00956	0.00383676	1.62607	3.64341
ENSG00000168918	INPP5D	protein_coding	1.40616	0.00384857	0.425548	1.28989
ENSG00000173706	HEG1	protein_coding	-1.22442	0.00387451	1.38212	0.556186
ENSG00000168447	SCNN1B	protein_coding	-1.90581	0.00388455	5.3702	0.664555
ENSG00000120500	ARR3	protein_coding	1.6601	0.00392109	0.311836	1.39179
ENSG00000170523	KRT83	protein_coding	-1.01573	0.00401576	2.1319	1.0542
ENSG00000225362	CT62	protein_coding	-1.21669	0.00408195	2.68554	1.13031
ENSG00000196208	GREB1	protein_coding	-1.31676	0.00412693	99.2612	35.9481
ENSG00000076344	RGS11	protein_coding	1.24606	0.00413285	0.597738	1.64446
ENSG00000242852	ZNF709	protein_coding	1.17789	0.00418845	0.416478	1.09525
ENSG00000125246	CLYBL	protein_coding	-1.68033	0.00432293	1.26037	0.270717
ENSG00000139626	ITGB7	protein_coding	1.08879	0.00436945	1.30535	3.15367
ENSG00000139908	TSSK4	protein_coding	1.03695	0.00444032	2.56717	5.88206
ENSG00000128266	GNAZ	protein_coding	-1.02162	0.00461501	2.04097	1.0019
ENSG00000177181	RIMKLA	protein_coding	-1.10966	0.0046794	1.62188	0.769537
ENSG00000185669	SNAI3	protein_coding	1.2747	0.00482194	0.524325	1.53952
ENSG00000163909	HEYL	protein_coding	1.02035	0.00483931	0.555342	1.25583
ENSG00000108924	HLF	protein_coding	-1.25959	0.00487529	1.18817	0.498188
ENSG00000146243	IRAK1BP1	protein_coding	1.0857	0.00491339	2.46418	5.76138
ENSG00000184502	GAST	protein_coding	1.92872	0.00492313	0.0479747	1.7283
ENSG00000088992	TESC	protein_coding	-1.34635	0.00492664	4.06576	1.43264
ENSG00000187595	ZNF385C	protein_coding	1.42771	0.00503059	0.342648	1.23656
ENSG00000185482	STAC3	protein_coding	-1.16478	0.00530568	3.03169	1.2856
ENSG00000166762	CATSPER2	protein_coding	1.07884	0.00554299	2.27561	5.38448
ENSG00000139597	N4BP2L1	protein_coding	1.14901	0.00576313	0.817438	2.11071
ENSG00000186352	ANKRD37	protein_coding	1.09306	0.00585885	1.51821	3.65696
ENSG00000205869	KRTAP5-1	protein_coding	1.31587	0.00598198	1.2603	3.85673
ENSG00000147127	RAB41	protein_coding	1.289	0.00610696	0.748853	2.22042
ENSG00000115841	RMDN2	protein_coding	-1.36959	0.0061342	1.50449	0.534546
ENSG00000187017	ESPN	protein_coding	1.3398	0.00627411	0.747768	2.36213
ENSG00000174514	MFSD4A	protein_coding	1.25863	0.00634076	0.614486	1.76011
ENSG00000166183	ASPG	protein_coding	1.66348	0.00656711	0.281075	1.46871
ENSG00000118507	AKAP7	protein_coding	-1.04684	0.00660858	2.42241	1.11576
ENSG00000184619	KRBA2	protein_coding	1.04175	0.0066525	0.825997	1.8662
ENSG00000174099	MSRB3	protein_coding	-1.58298	0.00684468	1.04381	0.244569
ENSG00000161082	CELF5	protein_coding	1.28904	0.00695682	0.348333	1.03173
ENSG00000178685	PARP10	protein_coding	1.00777	0.00697039	1.52061	3.37161
ENSG00000180089	TMEM86B	protein_coding	1.03932	0.00697237	1.62359	3.67203
ENSG00000166250	CLMP	protein_coding	-1.33212	0.00732064	1.05752	0.399482
ENSG00000118292	C1orf54	protein_coding	1.14768	0.00733866	1.93499	4.99299
ENSG00000153982	GDPD1	protein_coding	-1.19128	0.00743912	2.14251	0.88702
ENSG00000165972	CCDC38	protein_coding	1.69547	0.00760925	0.263455	1.34689
ENSG00000145217	SLC26A1	protein_coding	1.03311	0.00773678	8.74219	19.0675
ENSG00000109072	VTN	protein_coding	1.31045	0.00785969	0.749954	2.2439
ENSG00000073464	CLCN4	protein_coding	-1.09684	0.00814269	1.58286	0.6853
ENSG00000138646	HERC5	protein_coding	1.03563	0.0086733	0.584516	1.35972
ENSG00000186919	ZACN	protein_coding	1.40905	0.00890387	0.786369	2.77028
ENSG00000167874	TMEM88	protein_coding	1.24306	0.00890531	1.62913	4.65822
ENSG00000156427	FGF18	protein_coding	1.01204	0.00915631	0.850424	1.91117
ENSG00000145147	SLIT2	protein_coding	-1.33432	0.00928995	1.19422	0.434571
ENSG00000135406	PRPH	protein_coding	-1.31402	0.00953306	2.78054	1.0003
ENSG00000116117	PARD3B	protein_coding	-1.79834	0.00958513	2.2321	0.189352
ENSG00000170689	HOXB9	protein_coding	-1.03823	0.00969766	1.01762	0.480216
ENSG00000216937	CCDC7	protein_coding	-1.09899	0.00978781	1.6318	0.751279
ENSG00000264187	AC055811.2	protein_coding	1.27157	0.0101237	0.596117	1.80195
ENSG00000231887	PRH1	protein_coding	-1.63035	0.010322	2.8819	0.605137
ENSG00000163171	CDC42EP3	protein_coding	1.0399	0.010381	0.523745	1.23326
ENSG00000282988	HIST1H3D	protein_coding	1.39386	0.0107362	0.347433	1.27811
ENSG00000144061	NPHP1	protein_coding	-1.13001	0.0112171	2.68424	1.19216
ENSG00000162894	FCMR	protein_coding	-1.16847	0.0115625	2.78821	1.16679
ENSG00000198353	HOXC4	protein_coding	-1.25821	0.0116001	1.38868	0.528874
ENSG00000162591	MEGF6	protein_coding	1.02875	0.0123917	2.87721	6.25905
ENSG00000166825	ANPEP	protein_coding	-1.32497	0.0124909	2.11655	0.701278
ENSG00000260220	CCDC187	protein_coding	1.05957	0.0126195	0.559859	1.29105
ENSG00000261652	C15orf65	protein_coding	-1.22167	0.0129497	3.24247	1.25926
ENSG00000178538	CA8	protein_coding	-1.28801	0.0131812	2.12283	0.788648
ENSG00000166002	SMCO4	protein_coding	-1.39003	0.0132441	3.1602	1.07213
ENSG00000170909	OSCAR	protein_coding	1.04955	0.0132563	0.583523	1.38319
ENSG00000178386	ZNF223	protein_coding	1.05211	0.0137	0.720316	1.67211
ENSG00000138650	PCDH10	protein_coding	-1.57171	0.0137904	3.23871	0.717017
ENSG00000115461	IGFBP5	protein_coding	-1.50274	0.0137939	19.2862	4.99174
ENSG00000162188	GNG3	protein_coding	1.17743	0.013834	1.05512	2.85352
ENSG00000151632	AKR1C2	protein_coding	-1.51973	0.0138374	49.1313	12.2066
ENSG00000227507	LTB	protein_coding	-1.61563	0.0138798	1.33742	0.233893
ENSG00000169495	HTRA4	protein_coding	1.10229	0.0142481	0.449434	1.09626
ENSG00000175336	APOF	protein_coding	1.28031	0.0148808	0.356984	1.0773
ENSG00000271810	AL603832.3	protein_coding	1.11795	0.0150036	2.08046	5.16088
ENSG00000138400	MDH1B	protein_coding	-1.19552	0.0152275	1.36258	0.534096
ENSG00000149043	SYT8	protein_coding	1.06699	0.015879	0.8374	1.98148
ENSG00000140470	ADAMTS17	protein_coding	-1.09619	0.016133	2.64317	1.1216
ENSG00000108771	DHX58	protein_coding	1.42402	0.0163215	0.326267	1.18944
ENSG00000131773	KHDRBS3	protein_coding	-1.57299	0.0164161	1.02107	0.213664
ENSG00000126759	CFP	protein_coding	1.05192	0.0164239	0.635065	1.52186
ENSG00000204941	PSG5	protein_coding	1.08691	0.016485	2.05913	4.95213
ENSG00000174788	PCP2	protein_coding	1.34682	0.0167592	0.59331	1.99267
ENSG00000106991	ENG	protein_coding	-1.08219	0.0168394	2.69533	1.23142
ENSG00000170482	SLC23A1	protein_coding	1.40095	0.0170078	0.319372	1.23943
ENSG00000116774	OLFML3	protein_coding	-1.34228	0.0173816	29.2766	9.48151
ENSG00000127249	ATP13A4	protein_coding	-1.59899	0.0173943	1.07147	0.194273
ENSG00000182327	GLTPD2	protein_coding	1.27779	0.0176723	0.488158	1.51214
ENSG00000111801	BTN3A3	protein_coding	1.03378	0.0177094	0.733228	1.68888
ENSG00000118729	CASQ2	protein_coding	1.59297	0.017968	0.138911	1.06356
ENSG00000121361	KCNJ8	protein_coding	-1.55319	0.018778	6.32121	1.33785
ENSG00000225950	NTF4	protein_coding	1.28157	0.0189728	0.796034	2.47782
ENSG00000187695	AC112484.1	protein_coding	-1.10698	0.019008	2.11937	0.913168
ENSG00000272896	AL355987.3	protein_coding	1.60954	0.0192123	0.165192	1.06295
ENSG00000250361	GYPB	protein_coding	1.63997	0.0192458	0.257222	7.5913
ENSG00000086730	LAT2	protein_coding	1.06365	0.0194443	0.767194	1.85773
ENSG00000142178	SIK1	protein_coding	1.53711	0.0195138	0.306942	1.44972
ENSG00000139219	COL2A1	protein_coding	1.00926	0.0198492	0.610011	1.38895
ENSG00000205861	PCOTH	protein_coding	-1.06346	0.0201457	3.36557	1.51955
ENSG00000203722	RAET1G	protein_coding	1.31105	0.0202486	0.408927	1.33605
ENSG00000154153	RETREG1	protein_coding	-1.05893	0.0203477	1.79594	0.861929
ENSG00000170289	CNGB3	protein_coding	1.03182	0.0203623	1.22335	2.76313
ENSG00000184530	C6orf58	protein_coding	-1.6083	0.0206823	1.07607	0.0301209
ENSG00000162814	SPATA17	protein_coding	-1.00542	0.0207584	1.96025	0.97807
ENSG00000106328	FSCN3	protein_coding	1.42825	0.0208046	0.369633	1.49495
ENSG00000262180	OCLM	protein_coding	1.23816	0.0208279	0.9284	2.79975
ENSG00000219438	FAM19A5	protein_coding	-1.25234	0.0223123	1.0325	0.379026
ENSG00000177989	ODF3B	protein_coding	1.56366	0.0229966	0.197771	1.30007
ENSG00000127955	GNAI1	protein_coding	1.53201	0.0232907	0.207403	1.18435
ENSG00000185015	CA13	protein_coding	1.08778	0.023466	0.685751	1.71995
ENSG00000256966	AL513165.2	protein_coding	-1.20896	0.0238936	1.40603	0.538442
ENSG00000184985	SORCS2	protein_coding	1.05835	0.0243278	0.454746	1.03585
ENSG00000127220	ABHD8	protein_coding	1.04057	0.0246816	1.36761	3.09413
ENSG00000197619	ZNF615	protein_coding	1.27619	0.0246869	0.4337	1.40125
ENSG00000258466	AL049779.1	protein_coding	1.45077	0.0251291	0.723364	3.16999
ENSG00000129673	AANAT	protein_coding	1.40361	0.0255618	0.399871	1.44016
ENSG00000197536	C5orf56	protein_coding	1.0496	0.0264103	0.833851	2.02078
ENSG00000136997	MYC	protein_coding	-1.17804	0.0272817	68.7148	27.3939
ENSG00000198521	ZNF43	protein_coding	1.10377	0.027779	0.403997	1.01615
ENSG00000122194	PLG	protein_coding	1.14377	0.0280969	0.374873	1.01504
ENSG00000171045	TSNARE1	protein_coding	-1.03255	0.0282231	3.68962	1.70121
ENSG00000174792	C4orf26	protein_coding	1.53753	0.0282997	0.163158	1.22617
ENSG00000177692	DNAJC28	protein_coding	1.12037	0.029452	0.5034	1.30849
ENSG00000267261	AC099811.2	protein_coding	1.24146	0.0316086	0.849858	2.69366
ENSG00000081189	MEF2C	protein_coding	-1.37659	0.0322941	1.01354	0.323675
ENSG00000132122	SPATA6	protein_coding	-1.0736	0.0329484	1.05216	0.447198
ENSG00000076356	PLXNA2	protein_coding	-1.30801	0.0346313	1.46838	0.464661
ENSG00000161939	RNASEK-C17orf49	protein_coding	1.13901	0.0348367	0.939759	2.47084
ENSG00000185432	METTL7A	protein_coding	-1.21486	0.0348696	1.46592	0.557096
ENSG00000109846	CRYAB	protein_coding	1.49842	0.0363967	0.138145	1.14526
ENSG00000130052	STARD8	protein_coding	-1.30687	0.0366786	1.10566	0.366567
ENSG00000125462	C1orf61	protein_coding	1.04346	0.0374157	0.713613	1.69902
ENSG00000142609	CFAP74	protein_coding	1.28641	0.0376415	0.523982	1.6864
ENSG00000214946	TBC1D26	protein_coding	1.17437	0.0377513	0.366487	1.04869
ENSG00000172551	MUCL1	protein_coding	-1.04565	0.0379868	7.15831	3.2239
ENSG00000169885	CALML6	protein_coding	1.07721	0.0399449	0.485863	1.22378
ENSG00000135409	AMHR2	protein_coding	-1.07778	0.0401844	1.17191	0.490422
ENSG00000145526	CDH18	protein_coding	-1.28508	0.040695	1.10748	0.363575
ENSG00000276966	HIST1H4E	protein_coding	1.06798	0.0416523	0.420298	1.07103
ENSG00000128805	ARHGAP22	protein_coding	1.15129	0.0419269	0.701874	1.94652
ENSG00000116741	RGS2	protein_coding	1.00341	0.0440004	0.702013	1.64774
ENSG00000139193	CD27	protein_coding	1.22618	0.0475283	0.448711	1.40439
ENSG00000075886	TUBA3D	protein_coding	-1.02189	0.0488721	4.42611	2.08381
ENSG00000196747	HIST1H2AI	protein_coding	1.11869	0.04934	1.64668	4.43219
ENSG00000094755	GABRP	protein_coding	1.33516	0.0494048	0.375477	1.41389

## Sheet: A3SS by CIS
GeneID	geneSymbol	Gene.type	chr	strand	longExonStart_0base	longExonEnd	shortES	shortEE	flankingES	flankingEE	FDR	IncLevel1	IncLevel2	IncLevelDifference	siCtl_NT_TPM	siCtl_CIS_TPM
ENSG00000196268	ZNF493	protein_coding	chr19	+	21405757	21405856	21405760	21405856	21405128	21405255	0.00024814	0.495,0.0,0.0	0.662,1.0,1.0	-0.722	1.61141	2.63569
ENSG00000156398	SFXN2	protein_coding	chr10	+	102716588	102716711	102716613	102716711	102716233	102716329	0.0111767	0.46,0.221,0.317	1.0,0.81,0.719	-0.51	27.6846	12.8774
ENSG00000123416	TUBA1B	protein_coding	chr12	-	49130118	49130402	49130118	49130344	49131297	49131395	0.0189457	0.517,0.0,0.625	1.0,0.517,1.0	-0.458	1976.25	991.625
ENSG00000171792	RHNO1	protein_coding	chr12	+	2885161	2885534	2885262	2885534	2877198	2877282	0.00113137	0.495,0.702,0.469	1.0,1.0,1.0	-0.445	63.8817	51.3626
ENSG00000100239	PPP6R2	protein_coding	chr22	+	50419345	50419462	50419348	50419462	50416091	50416157	0.00459252	0.184,0.207,0.662	1.0,1.0,0.329	-0.425	16.2887	15.385
ENSG00000142530	FAM71E1	protein_coding	chr19	-	50475324	50475503	50475324	50475455	50475832	50475933	3.35773e-05	0.692,0.429,0.529	1.0,0.918,1.0	-0.423	1.06113	1.45548
ENSG00000168488	ATXN2L	protein_coding	chr16	+	28835545	28835758	28835548	28835758	28835057	28835187	0.00290929	0.71,0.329,0.495	1.0,0.774,1.0	-0.413	102.509	124.479
ENSG00000103064	SLC7A6	protein_coding	chr16	+	68273794	68273904	68273817	68273904	68264559	68264576	0.000428878	0.905,0.365,0.564	1.0,1.0,1.0	-0.389	50.4413	55.7834
ENSG00000171943	SRGAP2C	protein_coding	chr1	+	121382700	121382925	121382703	121382925	121374825	121374954	0.0175121	0.439,0.395,0.465	0.723,0.797,0.915	-0.379	3.00878	1.62319
ENSG00000171703	TCEA2	protein_coding	chr20	+	64066405	64066538	64066475	64066538	64063891	64063949	0.0212696	0.431,0.206,0.212	0.44,0.758,0.752	-0.367	37.7056	59.1429
ENSG00000140374	ETFA	protein_coding	chr15	-	76227712	76227918	76227712	76227897	76231332	76231398	0.0337699	0.753,1.0,0.179	1.0,1.0,1.0	-0.356	666.264	513.545
ENSG00000075391	RASAL2	protein_coding	chr1	+	178456699	178456899	178456720	178456899	178454446	178454648	0.000117837	0.558,0.867,0.567	1.0,1.0,1.0	-0.336	2.86747	0.66707
ENSG00000126705	AHDC1	protein_coding	chr1	-	27553073	27553290	27553073	27553185	27558304	27558530	0.0123893	0.172,0.072,0.0	0.366,0.303,0.522	-0.316	2.76231	4.88949
ENSG00000103034	NDRG4	protein_coding	chr16	+	58503743	58503903	58503797	58503903	58494963	58495008	0.00234656	0.593,0.744,0.645	0.911,1.0,1.0	-0.31	12.0048	26.134
ENSG00000126768	TIMM17B	protein_coding	chrX	-	48895351	48895972	48895351	48895454	48896758	48896858	0.00241842	0.487,0.469,0.615	0.809,0.933,0.742	-0.304	131.448	118.412
ENSG00000178761	FAM219B	protein_coding	chr15	-	74904981	74905059	74904981	74905039	74905153	74905231	0.0160725	0.305,0.828,0.637	0.778,1.0,0.888	-0.299	27.4226	41.3086
ENSG00000103034	NDRG4	protein_coding	chr16	+	58503705	58503903	58503797	58503903	58494963	58495008	0.00246679	0.627,0.753,0.647	0.921,1.0,1.0	-0.298	12.0048	26.134
ENSG00000153885	KCTD15	protein_coding	chr19	+	33798667	33798766	33798670	33798766	33796861	33796987	0.0193462	0.662,0.495,0.246	0.797,1.0,0.495	-0.296	12.4812	15.0561
ENSG00000132386	SERPINF1	protein_coding	chr17	+	1770833	1771184	1771028	1771184	1769851	1770050	0.00192316	0.68,0.389,1.0	0.986,1.0,0.962	-0.293	7.06813	45.0092
ENSG00000100908	EMC9	protein_coding	chr14	-	24139544	24139816	24139544	24139614	24140888	24140965	3.35773e-05	0.199,0.208,0.215	0.525,0.591,0.365	-0.286	16.405	16.7686
ENSG00000154144	TBRG1	protein_coding	chr11	+	124626812	124627050	124626903	124627050	124626472	124626609	0.00113137	0.392,0.414,0.29	0.761,0.636,0.551	-0.284	15.7662	19.9385
ENSG00000100109	TFIP11	protein_coding	chr22	-	26511118	26511317	26511118	26511153	26512098	26512175	0.0216712	0.226,0.522,1.0	1.0,0.808,0.789	-0.283	26.7923	31.8909
ENSG00000100908	EMC9	protein_coding	chr14	-	24139544	24139789	24139544	24139614	24140888	24140965	2.38612e-05	0.246,0.269,0.272	0.561,0.621,0.438	-0.278	16.405	16.7686
ENSG00000184465	WDR27	protein_coding	chr6	-	169667981	169668185	169667981	169668095	169670568	169670693	0.0344559	0.727,0.446,0.589	1.0,0.831,0.755	-0.275	44.6273	45.4546
ENSG00000183963	SMTN	protein_coding	chr22	+	31096997	31097338	31097268	31097338	31095533	31095609	0.0192857	0.316,0.351,0.231	0.687,0.581,0.41	-0.26	22.3917	58.9289
ENSG00000101639	CEP192	protein_coding	chr18	+	13057584	13059312	13059081	13059312	13055779	13056698	0.00121177	0.709,0.75,0.637	0.938,0.915,1.0	-0.252	10.8523	10.26
ENSG00000142546	NOSIP	protein_coding	chr19	-	49557089	49558199	49557089	49557249	49559933	49560039	0.040424	0.881,0.296,1.0	0.914,1.0,1.0	-0.246	37.4038	56.6111
ENSG00000113240	CLK4	protein_coding	chr5	-	178619837	178620673	178619837	178619896	178622392	178622459	0.0030418	0.646,0.61,0.819	0.921,0.87,1.0	-0.239	16.0032	24.4124
ENSG00000059769	DNAJC25	protein_coding	chr9	+	111642838	111643094	111642856	111643094	111631359	111631743	0.0202025	0.0,0.139,0.471	0.432,0.64,0.25	-0.237	6.12395	6.88255
ENSG00000124508	BTN2A2	protein_coding	chr6	+	26383652	26383915	26383791	26383915	26383112	26383244	0.00144683	0.0,0.0,0.0	0.179,0.433,0.092	-0.235	2.64882	4.54107
ENSG00000069493	CLEC2D	protein_coding	chr12	+	9693415	9693948	9693824	9693948	9693033	9693115	0.040424	0.712,0.758,0.589	0.758,1.0,1.0	-0.233	4.5548	5.88912
ENSG00000102710	SUPT20H	protein_coding	chr13	-	37022010	37023044	37022010	37022080	37024034	37024193	0.000446052	0.448,0.369,0.275	0.683,0.584,0.517	-0.231	35.9507	34.5322
ENSG00000124120	TTPAL	protein_coding	chr20	+	44479967	44480444	44479984	44480444	44478623	44478647	0.0173335	0.032,0.06,0.075	0.472,0.256,0.121	-0.227	11.7098	16.4866
ENSG00000156170	NDUFAF6	protein_coding	chr8	+	95036301	95036494	95036370	95036494	95035453	95035576	0.0226226	0.41,0.305,0.513	0.655,0.701,0.553	-0.227	49.3842	48.3722
ENSG00000100401	RANGAP1	protein_coding	chr22	-	41280932	41281212	41280932	41281082	41284900	41285153	0.00712493	0.402,0.381,0.387	0.746,0.509,0.585	-0.223	81.3345	88.5396
ENSG00000104093	DMXL2	protein_coding	chr15	-	51476588	51476719	51476588	51476716	51479947	51480139	0.0378857	0.395,0.439,1.0	1.0,0.83,0.662	-0.219	37.1759	28.1031
ENSG00000182473	EXOC7	protein_coding	chr17	-	76090328	76090481	76090328	76090397	76091142	76091235	0.00257271	0.253,0.205,0.164	0.465,0.413,0.387	-0.214	59.779	82.2632
ENSG00000163584	RPL22L1	protein_coding	chr3	-	170868012	170868201	170868012	170868134	170868297	170868387	0	0.097,0.097,0.106	0.293,0.33,0.316	-0.213	271.682	86.6472
ENSG00000197183	NOL4L	protein_coding	chr20	-	32464779	32465134	32464779	32465117	32474600	32474742	0.00449299	0.0,0.0,0.0	0.277,0.359,0.0	-0.212	9.04865	11.9834
ENSG00000186765	FSCN2	protein_coding	chr17	+	81536549	81536789	81536621	81536789	81536145	81536267	0.00213015	0.0,0.049,0.0	0.211,0.1,0.364	-0.209	1.63758	2.12236
ENSG00000165238	WNK2	protein_coding	chr9	+	93292307	93292396	93292310	93292396	93289977	93290047	0.0465252	0.764,0.638,0.586	0.911,0.754,0.93	-0.202	10.4919	7.4313
ENSG00000180879	SSR4	protein_coding	chrX	+	153796433	153796552	153796438	153796552	153795662	153795861	0.00136831	0.617,0.682,0.707	0.882,0.928,0.801	-0.202	317.634	372.112
ENSG00000068903	SIRT2	protein_coding	chr19	-	38893818	38893971	38893818	38893867	38898378	38898425	0.000415028	0.102,0.168,0.114	0.356,0.302,0.326	-0.2	16.6974	37.8498
ENSG00000163126	ANKRD23	protein_coding	chr2	-	96839726	96839828	96839726	96839825	96839996	96840095	0.0110675	0.0,0.0,0.0	0.246,0.329,0.0	-0.192	5.8144	8.29073
ENSG00000137166	FOXP4	protein_coding	chr6	+	41589962	41590170	41589998	41590170	41589770	41589854	0.00532945	0.322,0.294,0.298	0.501,0.454,0.536	-0.192	22.5868	27.5757
ENSG00000109046	WSB1	protein_coding	chr17	+	27307743	27309272	27309099	27309272	27306781	27306882	0.00234846	0.515,0.478,0.324	0.622,0.684,0.588	-0.192	36.4744	61.7099
ENSG00000146707	POMZP3	protein_coding	chr7	-	76618182	76618615	76618182	76618300	76625521	76625683	0.00201678	0.186,0.069,0.088	0.286,0.32,0.291	-0.185	1.74171	5.52634
ENSG00000142784	WDTC1	protein_coding	chr1	+	27303620	27305193	27305000	27305193	27301225	27301461	0.00121177	0.756,0.742,0.83	0.946,0.92,1.0	-0.179	20.4011	16.1569
ENSG00000046651	OFD1	protein_coding	chrX	+	13752703	13753441	13753367	13753441	13749426	13749533	0.00710323	0.37,0.332,0.296	0.54,0.528,0.466	-0.179	15.522	20.4413
ENSG00000180822	PSMG4	protein_coding	chr6	+	3264173	3264325	3264208	3264325	3263683	3263759	0.00498006	0.0,0.0,0.0	0.0,0.086,0.446	-0.177	18.1039	17.9175
ENSG00000102710	SUPT20H	protein_coding	chr13	-	37022010	37022317	37022010	37022080	37024034	37024193	0.00930181	0.477,0.402,0.366	0.674,0.583,0.506	-0.173	35.9507	34.5322
ENSG00000137274	BPHL	protein_coding	chr6	+	3138040	3140509	3140385	3140509	3137361	3137493	1.32519e-07	0.105,0.092,0.057	0.33,0.29,0.141	-0.169	18.4109	14.1782
ENSG00000136153	LMO7	protein_coding	chr13	+	75835151	75835339	75835232	75835339	75834225	75834387	0.000907506	0.612,0.569,0.707	0.815,0.79,0.783	-0.167	36.3621	35.3055
ENSG00000125676	THOC2	protein_coding	chrX	-	123619400	123619517	123619400	123619436	123620187	123620670	0.0180193	0.624,0.855,0.681	0.936,0.913,0.806	-0.165	84.0547	82.6437
ENSG00000173559	NABP1	protein_coding	chr2	+	191683289	191683804	191683728	191683804	191681945	191682017	0.0194304	0.33,0.406,0.402	0.651,0.5,0.461	-0.158	27.6259	37.6751
ENSG00000154144	TBRG1	protein_coding	chr11	+	124626812	124627050	124626903	124627050	124625670	124625903	0.0477582	0.355,0.435,0.299	0.583,0.453,0.524	-0.157	15.7662	19.9385
ENSG00000083544	TDRD3	protein_coding	chr13	+	60444682	60444748	60444686	60444748	60439687	60439772	0.0063602	0.613,0.835,1.0	1.0,0.915,1.0	-0.156	6.93872	3.76458
ENSG00000071564	TCF3	protein_coding	chr19	-	1609292	1611369	1609292	1610500	1611703	1611849	2.68457e-06	0.767,0.761,0.768	0.955,0.9,0.903	-0.154	43.7684	39.0995
ENSG00000141013	GAS8	protein_coding	chr16	+	90031189	90031496	90031298	90031496	90027635	90027722	0.0036337	0.288,0.218,0.243	0.411,0.401,0.394	-0.152	36.0702	51.2614
ENSG00000102100	SLC35A2	protein_coding	chrX	-	48904745	48905482	48904745	48904892	48906391	48906543	0.000151818	0.62,0.599,0.556	0.742,0.761,0.696	-0.141	59.3134	64.5456
ENSG00000141013	GAS8	protein_coding	chr16	+	90031175	90031496	90031298	90031496	90027635	90027722	0.00591644	0.26,0.253,0.212	0.395,0.357,0.394	-0.14	36.0702	51.2614
ENSG00000053108	FSTL4	protein_coding	chr5	-	133220747	133220993	133220747	133220866	133224189	133224216	0.0265191	0.058,0.21,0.081	0.32,0.171,0.275	-0.139	5.44671	21.6704
ENSG00000117640	MTFR1L	protein_coding	chr1	+	25822995	25823128	25823018	25823128	25819928	25820029	0.011759	0.051,0.092,0.079	0.173,0.248,0.211	-0.137	16.8941	21.3482
ENSG00000046651	OFD1	protein_coding	chrX	+	13752703	13753441	13753367	13753441	13751248	13751368	0.0259799	0.318,0.222,0.287	0.479,0.404,0.353	-0.136	15.522	20.4413
ENSG00000168487	BMP1	protein_coding	chr8	+	22201117	22201928	22201802	22201928	22197239	22197420	0.0134466	0.205,0.258,0.212	0.291,0.367,0.423	-0.135	11.1489	14.9084
ENSG00000137501	SYTL2	protein_coding	chr11	-	85717482	85717726	85717482	85717530	85718789	85718843	3.27813e-07	0.197,0.138,0.098	0.344,0.267,0.228	-0.135	411.579	377.532
ENSG00000173559	NABP1	protein_coding	chr2	+	191683289	191683804	191683728	191683804	191682491	191682595	0.0259419	0.721,0.837,0.712	0.897,0.896,0.864	-0.129	27.6259	37.6751
ENSG00000023330	ALAS1	protein_coding	chr3	+	52199209	52199440	52199220	52199440	52198671	52198848	0.00396514	0.929,0.905,0.728	1.0,1.0,0.935	-0.124	29.7611	38.5608
ENSG00000198625	MDM4	protein_coding	chr1	+	204537429	204537497	204537458	204537497	204532190	204532246	0.0377911	0.761,0.838,0.889	0.889,0.961,1.0	-0.121	18.0691	31.9316
ENSG00000172493	AFF1	protein_coding	chr4	+	87084119	87084164	87084122	87084164	87046694	87047594	0.0205604	0.789,0.804,0.849	0.905,0.946,0.949	-0.119	9.35419	5.84036
ENSG00000250571	GLI4	protein_coding	chr8	+	143274703	143274802	143274719	143274802	143269357	143269520	0.00580777	0.853,0.872,0.74	0.935,0.927,0.956	-0.118	29.533	49.7728
ENSG00000170485	NPAS2	protein_coding	chr2	+	100995399	100996055	100995795	100996055	100993346	100993527	0.0186888	0.779,0.901,0.732	1.0,0.762,1.0	-0.117	8.41902	3.55521
ENSG00000143156	NME7	protein_coding	chr1	-	169324392	169324500	169324392	169324469	169367707	169367946	0.00223889	0.855,0.905,0.891	1.0,1.0,1.0	-0.116	13.696	1.92264
ENSG00000169855	ROBO1	protein_coding	chr3	-	78635772	78636108	78635772	78635943	78639743	78639898	0.00108496	0.848,0.863,0.848	1.0,0.907,1.0	-0.116	17.6078	1.97418
ENSG00000007264	MATK	protein_coding	chr19	-	3783125	3783297	3783125	3783219	3783813	3784033	0.0363679	0.058,0.132,0.027	0.14,0.221,0.192	-0.112	11.9898	9.08812
ENSG00000138674	SEC31A	protein_coding	chr4	-	82881857	82881940	82881857	82881937	82890750	82891095	0.0337024	0.946,0.915,0.746	1.0,1.0,0.94	-0.111	106.257	106.455
ENSG00000145979	TBC1D7	protein_coding	chr6	-	13326786	13326963	13326786	13326906	13327832	13328130	0.0411247	1.0,0.938,0.635	1.0,0.903,1.0	-0.11	41.9406	40.4353
ENSG00000108846	ABCC3	protein_coding	chr17	+	50659181	50659368	50659236	50659368	50658434	50658496	0.0184325	0.207,0.105,0.068	0.286,0.234,0.19	-0.11	55.9802	61.8628
ENSG00000129197	RPAIN	protein_coding	chr17	+	5425970	5428211	5428070	5428211	5422768	5422829	0.0250733	0.836,0.961,0.786	0.905,1.0,1.0	-0.107	42.9103	42.7533
ENSG00000110583	NAA40	protein_coding	chr11	+	63946724	63947003	63946950	63947003	63945839	63945935	0.0243076	0.213,0.18,0.145	0.309,0.312,0.233	-0.105	25.3984	18.354
ENSG00000237289	CKMT1B	protein_coding	chr15	+	43597375	43598327	43598192	43598327	43596407	43596531	0.00556091	0.097,0.074,0.064	0.277,0.158,0.109	-0.103	17.2524	18.6566
ENSG00000114120	SLC25A36	protein_coding	chr3	+	140966933	140967036	140966999	140967036	140963126	140963227	0.0449646	0.69,0.846,0.928	0.933,0.895,0.94	-0.101	90.4867	80.0284
ENSG00000155329	ZCCHC10	protein_coding	chr5	-	133000131	133000201	133000131	133000173	133006758	133006920	0.0101388	0.187,0.192,0.167	0.109,0.065,0.069	0.101	22.2695	27.6085
ENSG00000106628	POLD2	protein_coding	chr7	-	44121833	44122195	44121833	44122109	44123510	44123559	0.0223191	0.362,0.32,0.413	0.278,0.24,0.263	0.105	78.6629	65.9128
ENSG00000135924	DNAJB2	protein_coding	chr2	+	219280577	219281771	219281717	219281771	219279797	219279898	0.00319348	1.0,1.0,1.0	0.905,1.0,0.776	0.106	30.975	50.1345
ENSG00000050130	JKAMP	protein_coding	chr14	+	59486712	59486804	59486730	59486804	59484989	59485116	0.0437782	0.916,1.0,1.0	0.891,0.78,0.926	0.106	65.5362	69.8594
ENSG00000132017	DCAF15	protein_coding	chr19	+	13960286	13960580	13960464	13960580	13959983	13960069	5.3658e-11	0.988,1.0,1.0	0.835,0.947,0.885	0.107	33.7749	46.8965
ENSG00000166411	IDH3A	protein_coding	chr15	+	78156907	78157631	78157572	78157631	78155212	78155275	0.0121905	1.0,0.932,1.0	0.917,0.848,0.838	0.11	108.12	106.678
ENSG00000108788	MLX	protein_coding	chr17	+	42568469	42568943	42568836	42568943	42567618	42567655	0.0136682	0.568,0.466,0.531	0.424,0.386,0.423	0.111	53.2731	52.8453
ENSG00000164172	MOCS2	protein_coding	chr5	-	53100410	53101509	53100410	53100534	53102096	53102224	0.000415028	0.984,0.98,0.965	0.867,0.811,0.899	0.117	60.0801	49.4602
ENSG00000112715	VEGFA	protein_coding	chr6	+	43778888	43786484	43784540	43786484	43778459	43778536	0.0205604	1.0,1.0,1.0	0.904,1.0,0.736	0.12	56.0214	53.7479
ENSG00000066322	ELOVL1	protein_coding	chr1	-	43364927	43365376	43364927	43365008	43365563	43365623	3.19913e-06	0.771,0.766,0.8	0.675,0.621,0.681	0.12	196.632	216.319
ENSG00000181135	ZNF707	protein_coding	chr8	+	143691596	143691713	143691609	143691713	143691072	143691199	0.0143453	1.0,1.0,0.932	0.794,0.892,0.873	0.124	22.2067	34.7468
ENSG00000035115	SH3YL1	protein_coding	chr2	-	262630	262786	262630	262750	263210	263372	0.0244314	0.912,1.0,1.0	0.839,0.944,0.742	0.129	123.865	138.127
ENSG00000136378	ADAMTS7	protein_coding	chr15	-	78788230	78788374	78788230	78788298	78789688	78789838	0.0319207	1.0,0.0,1.0	0.486,0.527,0.593	0.131	0.252097	4.27111
ENSG00000141644	MBD1	protein_coding	chr18	-	50273333	50273471	50273333	50273426	50273563	50273863	0.00207556	0.808,0.876,0.875	0.711,0.767,0.682	0.133	40.3369	59.9059
ENSG00000102081	FMR1	protein_coding	chrX	+	147944868	147945051	147944943	147945051	147940575	147940662	0.000929281	0.945,1.0,1.0	0.704,0.973,0.861	0.136	25.6088	32.3485
ENSG00000105726	ATP13A1	protein_coding	chr19	-	19653968	19654144	19653968	19654074	19654542	19654700	3.35773e-05	0.914,0.88,0.882	0.74,0.763,0.766	0.136	34.0684	49.1904
ENSG00000105173	CCNE1	protein_coding	chr19	+	29812968	29813037	29812977	29813037	29812688	29812776	0.01392	0.891,0.847,0.944	0.713,0.743,0.816	0.137	21.3836	22.7956
ENSG00000101104	PABPC1L	protein_coding	chr20	+	44938044	44938191	44938101	44938191	44936636	44936730	0.0475637	0.858,0.906,0.868	0.752,0.775,0.688	0.139	70.2636	63.4814
ENSG00000072134	EPN2	protein_coding	chr17	+	19313122	19313279	19313125	19313279	19312051	19312144	0.0363679	1.0,1.0,1.0	0.786,0.951,0.843	0.14	17.1885	18.0338
ENSG00000029534	ANK1	protein_coding	chr8	-	41672353	41672912	41672353	41672426	41684543	41684690	0.00458856	1.0,1.0,1.0	1.0,0.744,0.828	0.143	0.271021	2.86958
ENSG00000204344	STK19	protein_coding	chr6	+	31979413	31980548	31980450	31980548	31978902	31978998	0.0136682	0.864,1.0,0.855	0.75,0.737,0.79	0.147	23.3494	27.9008
ENSG00000143416	SELENBP1	protein_coding	chr1	-	151365767	151366453	151365767	151365846	151366721	151366904	0.00580777	0.767,0.769,0.724	0.67,0.601,0.543	0.149	54.3262	64.0595
ENSG00000133216	EPHB2	protein_coding	chr1	+	22896410	22896478	22896413	22896478	22895471	22895580	0.0030418	0.225,0.128,0.098	0.0,0.0,0.0	0.15	2.88482	0.213355
ENSG00000166582	CENPV	protein_coding	chr17	-	16348615	16349333	16348615	16348685	16349930	16350029	0.00591644	0.702,0.641,0.637	0.523,0.522,0.484	0.15	20.1371	16.3658
ENSG00000083838	ZNF446	protein_coding	chr19	+	58479642	58480019	58479929	58480019	58478086	58478181	0.00076239	0.955,1.0,1.0	0.85,0.792,0.859	0.151	6.53328	10.2688
ENSG00000217930	PAM16	protein_coding	chr16	-	4341367	4341672	4341367	4341504	4343206	4343291	0.0378857	0.397,0.466,0.534	0.384,0.226,0.335	0.151	45.9415	65.077
ENSG00000143774	GUK1	protein_coding	chr1	+	228145470	228145624	228145510	228145624	228140227	228140363	0.00298907	0.279,0.366,0.323	0.189,0.143,0.177	0.153	112.271	169.54
ENSG00000117616	RSRP1	protein_coding	chr1	-	25243549	25244224	25243549	25243633	25245149	25245301	0.000904896	0.816,0.798,0.739	0.63,0.69,0.568	0.155	27.57	55.5788
ENSG00000131236	CAP1	protein_coding	chr1	+	40059333	40059458	40059336	40059458	40040322	40040467	0.00105808	0.934,1.0,1.0	0.763,0.729,0.965	0.159	231.907	239.689
ENSG00000108599	AKAP10	protein_coding	chr17	-	19962839	19962991	19962839	19962966	19968413	19968461	0.00724686	1.0,0.951,1.0	1.0,0.61,0.862	0.16	14.3411	17.665
ENSG00000166987	MBD6	protein_coding	chr12	+	57528143	57528560	57528146	57528560	57527506	57527660	0.00177637	1.0,1.0,1.0	1.0,0.733,0.688	0.193	44.7179	88.4124
ENSG00000104529	EEF1D	protein_coding	chr8	-	143590607	143590738	143590607	143590735	143597347	143597415	0.00182196	1.0,0.915,1.0	0.837,0.746,0.746	0.195	835.296	854.602
ENSG00000103064	SLC7A6	protein_coding	chr16	+	68273794	68273904	68273817	68273904	68272978	68273044	0.0128095	1.0,1.0,0.812	0.775,0.633,0.812	0.197	50.4413	55.7834
ENSG00000065802	ASB1	protein_coding	chr2	+	238433548	238433695	238433553	238433695	238433312	238433447	0.0107464	1.0,0.491,1.0	0.838,0.436,0.617	0.2	12.5853	16.6763
ENSG00000157881	PANK4	protein_coding	chr1	-	2510677	2510782	2510677	2510748	2511337	2511387	0.0125884	0.829,0.764,0.81	0.601,0.697,0.499	0.202	8.84498	15.8282
ENSG00000029534	ANK1	protein_coding	chr8	-	41672353	41672529	41672353	41672426	41684543	41684690	0.00121177	1.0,1.0,1.0	1.0,0.657,0.731	0.204	0.271021	2.86958
ENSG00000143353	LYPLAL1	protein_coding	chr1	+	219193081	219193251	219193129	219193251	219179146	219179246	0.0182568	0.695,0.681,0.623	0.47,0.393,0.525	0.204	14.6648	8.83025
ENSG00000132781	MUTYH	protein_coding	chr1	-	45333412	45333603	45333412	45333594	45334390	45334511	0.0253742	0.37,0.361,0.119	0.239,0.0,0.0	0.204	32.9308	42.1874
ENSG00000149182	ARFGAP2	protein_coding	chr11	-	47173758	47173915	47173758	47173840	47175181	47175313	0.00223889	0.833,0.94,0.905	0.68,0.699,0.682	0.206	113.778	153.242
ENSG00000114857	NKTR	protein_coding	chr3	+	42619663	42621516	42621428	42621516	42619019	42619127	0.00257271	1.0,1.0,1.0	1.0,0.646,0.734	0.207	18.3129	21.1195
ENSG00000155275	TRMT44	protein_coding	chr4	+	8449668	8449888	8449697	8449888	8446475	8446590	0.0394593	0.791,0.829,1.0	0.601,0.699,0.691	0.21	7.44308	9.7951
ENSG00000204941	PSG5	protein_coding	chr19	-	43167742	43168203	43167742	43168135	43170054	43170138	0.0237812	1.0,0.731,1.0	0.688,0.773,0.629	0.214	2.05913	4.95213
ENSG00000102081	FMR1	protein_coding	chrX	+	147944904	147945051	147944943	147945051	147940575	147940662	0.000493993	0.917,1.0,1.0	0.582,0.958,0.702	0.225	25.6088	32.3485
ENSG00000143436	MRPL9	protein_coding	chr1	-	151761961	151762025	151761961	151762010	151762104	151762155	0.0017229	1.0,1.0,0.731	0.475,0.731,0.845	0.227	146.051	154.562
ENSG00000166200	COPS2	protein_coding	chr15	-	49137347	49137458	49137347	49137437	49144226	49144304	0.00257271	0.966,0.903,0.818	0.563,0.716,0.724	0.228	106.708	97.6043
ENSG00000166816	LDHD	protein_coding	chr16	-	75113965	75114234	75113965	75114165	75114525	75114685	0.000166249	1.0,1.0,1.0	0.826,0.68,0.78	0.238	4.95679	10.8689
ENSG00000102901	CENPT	protein_coding	chr16	-	67828473	67828605	67828473	67828559	67828666	67828843	0.00182476	1.0,0.858,1.0	0.55,0.881,0.711	0.239	41.407	73.9298
ENSG00000149182	ARFGAP2	protein_coding	chr11	-	47173758	47173882	47173758	47173840	47175181	47175313	0.00136831	0.807,0.935,0.913	0.583,0.675,0.662	0.245	113.778	153.242
ENSG00000161509	GRIN2C	protein_coding	chr17	-	74846759	74847537	74846759	74846920	74847851	74847977	0.000909093	1.0,1.0,1.0	0.765,0.788,0.699	0.249	0.749387	4.69905
ENSG00000134779	TPGS2	protein_coding	chr18	-	36786572	36787079	36786572	36786982	36798448	36798609	0.0133698	1.0,0.883,0.919	0.767,0.473,0.816	0.249	85.8378	67.2301
ENSG00000204713	TRIM27	protein_coding	chr6	-	28903001	28908840	28903001	28904665	28908972	28909088	0.000929281	0.869,0.963,0.901	0.507,0.817,0.617	0.264	41.7522	36.7204
ENSG00000182173	TSEN54	protein_coding	chr17	+	75516745	75517072	75517008	75517072	75516059	75516386	0.0101832	1.0,0.841,1.0	0.389,0.739,0.905	0.269	180.552	184.293
ENSG00000168488	ATXN2L	protein_coding	chr16	+	28832186	28832399	28832204	28832399	28830614	28830790	0.00201678	1.0,1.0,0.8	0.703,0.58,0.658	0.286	102.509	124.479
ENSG00000106723	SPIN1	protein_coding	chr9	+	88418777	88418951	88418849	88418951	88416643	88416766	0.00981655	0.854,0.833,1.0	0.62,0.634,0.571	0.287	46.8597	35.6491
ENSG00000177054	ZDHHC13	protein_coding	chr11	+	19166301	19170568	19170410	19170568	19165051	19165145	0.010116	0.749,1.0,1.0	0.675,0.659,0.528	0.296	15.4783	14.015
ENSG00000241852	C8orf58	protein_coding	chr8	+	22602536	22602643	22602560	22602643	22602199	22602312	0.0205604	0.818,0.918,0.896	0.696,0.462,0.563	0.304	3.06241	4.47712
ENSG00000119782	FKBP1B	protein_coding	chr2	+	24063018	24063681	24063063	24063681	24060813	24060926	0.0352745	0.488,0.712,0.471	0.186,0.345,0.203	0.312	1.52345	2.33028
ENSG00000110888	CAPRIN2	protein_coding	chr12	-	30719078	30720915	30719078	30719225	30723258	30723314	0.0177495	1.0,1.0,0.136	0.427,0.485,0.261	0.321	3.37953	4.80793
ENSG00000241322	CDRT1	protein_coding	chr17	-	15594747	15594890	15594747	15594826	15596513	15596662	0.0337024	1.0,0.814,1.0	0.839,0.536,0.409	0.343	1.3367	1.88886
ENSG00000160799	CCDC12	protein_coding	chr3	-	46976636	46976843	46976636	46976780	46979473	46979561	0.000231891	1.0,1.0,1.0	0.41,0.793,0.758	0.346	36.2576	31.7191
ENSG00000155329	ZCCHC10	protein_coding	chr5	-	133000131	133000201	133000131	133000173	133026496	133026549	0.0278447	1.0,1.0,1.0	0.218,0.715,1.0	0.356	22.2695	27.6085
ENSG00000148143	ZNF462	protein_coding	chr9	+	106932262	106932549	106932265	106932549	106930524	106930689	0.0184325	0.723,0.873,1.0	0.55,0.439,0.524	0.361	6.92449	10.2664
ENSG00000197020	ZNF100	protein_coding	chr19	-	21744016	21744115	21744016	21744112	21744940	21745067	0.0261229	0.821,0.815,1.0	0.37,0.632,0.495	0.38	3.05995	2.72131
ENSG00000084072	PPIE	protein_coding	chr1	+	39741894	39743297	39743215	39743297	39740164	39740263	3.58436e-06	1.0,1.0,1.0	0.631,0.733,0.401	0.412	73.8379	76.5966
ENSG00000171097	CCBL1	protein_coding	chr9	-	128845352	128845517	128845352	128845411	128846679	128846859	0.000769811	0.071,0.742,0.434	0.0,0.0,0.0	0.416	4.4104	1.87611
ENSG00000168758	SEMA4C	protein_coding	chr2	-	96867777	96867926	96867777	96867923	96869875	96869971	3.35773e-05	0.873,1.0,1.0	0.495,0.566,0.54	0.424	36.166	49.1635
ENSG00000183742	MACC1	protein_coding	chr7	-	20170713	20170781	20170713	20170778	20198524	20198670	0.00108496	1.0,1.0,1.0	1.0,0.197,0.495	0.436	13.1407	16.5459
ENSG00000165555	NOXRED1	protein_coding	chr14	-	77405912	77406875	77405912	77406135	77407464	77407645	0.000325744	1.0,1.0,1.0	0.303,0.246,1.0	0.484	1.35117	2.20084
ENSG00000196724	ZNF418	protein_coding	chr19	-	57930427	57930557	57930427	57930554	57933816	57933902	0.000172282	1.0,0.855,1.0	0.37,0.495,0.0	0.663	4.22378	5.1908

## Sheet: A5SS by CIS
GeneID	geneSymbol	Gene.type	chr	strand	longExonStart_0base	longExonEnd	shortES	shortEE	flankingES	flankingEE	FDR	IncLevel1	IncLevel2	IncLevelDifference	siCtl_NT_TPM	siCtl_CIS_TPM
ENSG00000164733	CTSB	protein_coding	chr8	-	11861360	11861479	11861405	11861479	11853328	11853479	0.000282827	0.0,0.0,0.0	0.533,1.0,0.604	-0.712	66.9164	78.3624
ENSG00000185024	BRF1	protein_coding	chr14	-	105300445	105315589	105315341	105315589	105286295	105286376	0.00783137	0.271,0.332,0.087	0.466,1.0,1.0	-0.592	23.2167	21.0384
ENSG00000102984	ZNF821	protein_coding	chr16	-	71867892	71868037	71867911	71868037	71864137	71864242	0.000963743	0.525,0.469,0.275	0.898,1.0,0.829	-0.486	8.03804	14.5421
ENSG00000160087	UBE2J2	protein_coding	chr1	-	1267732	1267992	1267861	1267992	1266097	1266290	0.00607809	0.297,0.808,0.15	1.0,0.613,1.0	-0.453	29.3828	38.5904
ENSG00000173531	MST1	protein_coding	chr3	-	49686946	49687067	49686950	49687067	49686683	49686802	6.31586e-06	0.0,0.0,0.0	0.549,0.609,0.196	-0.451	6.1479	10.9725
ENSG00000133816	MICAL2	protein_coding	chr11	+	12138389	12138464	12138389	12138460	12162078	12162419	0.0417405	0.302,0.302,0.0	0.829,0.0,1.0	-0.408	5.30454	2.86891
ENSG00000182264	IZUMO1	protein_coding	chr19	-	48743407	48743525	48743444	48743525	48742208	48742309	0.0235232	0.285,0.23,0.443	0.761,0.614,0.799	-0.405	2.33832	6.33305
ENSG00000182919	C11orf54	protein_coding	chr11	+	93741962	93742141	93741962	93742066	93747296	93747448	0.0370182	0.568,0.247,1.0	1.0,1.0,1.0	-0.395	7.4075	4.49244
ENSG00000185024	BRF1	protein_coding	chr14	-	105315321	105315589	105315341	105315589	105286295	105286376	0.0132202	0.637,0.568,0.226	0.568,1.0,1.0	-0.379	23.2167	21.0384
ENSG00000126709	IFI6	protein_coding	chr1	-	27669220	27669346	27669232	27669346	27668457	27668535	0.00110176	0.235,0.0,0.0	0.649,0.188,0.48	-0.361	3.59431	4.88417
ENSG00000154134	ROBO3	protein_coding	chr11	+	124877518	124877752	124877518	124877658	124878297	124878436	0.00143008	0.459,0.645,0.829	1.0,1.0,0.911	-0.326	2.91291	5.19624
ENSG00000112787	FBRSL1	protein_coding	chr12	+	132572287	132572344	132572287	132572338	132574089	132574160	0.0164527	0.545,1.0,0.277	1.0,1.0,0.793	-0.324	54.9751	55.3037
ENSG00000146067	FAM193B	protein_coding	chr5	-	177523158	177523265	177523162	177523265	177521973	177522071	0.00828593	0.549,0.493,0.829	1.0,1.0,0.796	-0.308	59.7879	76.4546
ENSG00000154134	ROBO3	protein_coding	chr11	+	124877518	124878131	124877518	124877658	124878297	124878436	0.00212875	0.558,0.583,0.875	1.0,1.0,0.929	-0.304	2.91291	5.19624
ENSG00000074582	BCS1L	protein_coding	chr2	+	218660036	218660218	218660036	218660166	218660938	218661307	0.0301992	0.372,0.29,0.306	0.736,0.72,0.424	-0.304	67.0609	62.9733
ENSG00000204842	ATXN2	protein_coding	chr12	-	111485264	111485331	111485270	111485331	111482786	111482831	0.000228118	0.719,0.59,0.793	1.0,1.0,1.0	-0.299	29.2173	24.077
ENSG00000163138	PACRGL	protein_coding	chr4	+	20700457	20700747	20700457	20700578	20704465	20704533	0.0235232	0.669,0.315,0.666	1.0,0.814,0.734	-0.299	12.2619	10.7847
ENSG00000135297	MTO1	protein_coding	chr6	+	73479935	73480367	73479935	73480126	73480674	73480805	5.42139e-09	0.386,0.258,0.22	0.627,0.575,0.539	-0.292	29.4931	36.9346
ENSG00000147862	NFIB	protein_coding	chr9	-	14116180	14116346	14116207	14116346	14112998	14113081	0.0023996	0.762,0.716,0.52	0.863,1.0,1.0	-0.288	5.95648	2.58867
ENSG00000156345	CDK20	protein_coding	chr9	-	87970567	87970897	87970775	87970897	87969795	87969919	0.000978133	0.675,0.475,0.637	0.92,0.871,0.856	-0.287	9.58915	9.17308
ENSG00000151090	THRB	protein_coding	chr3	-	24494651	24494822	24494686	24494822	24337299	24337371	0.00954046	0.446,0.256,0.446	1.0,1.0,0.0	-0.284	3.0137	0.448741
ENSG00000128596	CCDC136	protein_coding	chr7	+	128806236	128806858	128806236	128806395	128807359	128807545	0.00199947	0.577,1.0,0.387	1.0,0.791,1.0	-0.276	5.0553	9.07114
ENSG00000009830	POMT2	protein_coding	chr14	-	77279683	77279928	77279822	77279928	77279536	77279586	0.000913696	0.781,0.696,0.704	1.0,1.0,1.0	-0.273	54.2736	34.0681
ENSG00000115756	HPCAL1	protein_coding	chr2	+	10422982	10425981	10422982	10423088	10426219	10426495	0.0260851	0.929,0.668,0.416	0.827,1.0,1.0	-0.271	22.1487	18.4671
ENSG00000124333	VAMP7	protein_coding	chrX	+	155889457	155889633	155889457	155889608	155898111	155898249	0.00300438	0.885,0.665,0.587	0.923,1.0,1.0	-0.262	35.3984	33.6689
ENSG00000108352	RAPGEFL1	protein_coding	chr17	+	40181298	40181486	40181298	40181373	40181615	40181694	0.0141365	0.716,0.528,1.0	1.0,1.0,1.0	-0.252	10.4801	7.36901
ENSG00000160867	FGFR4	protein_coding	chr5	+	177086904	177087033	177086904	177087018	177089549	177089693	0.0170166	0.731,0.559,1.0	1.0,1.0,1.0	-0.237	7.74022	11.6803
ENSG00000090097	PCBP4	protein_coding	chr3	-	51961748	51962088	51961940	51962088	51961159	51961304	0.0132347	0.125,0.125,0.176	0.53,0.323,0.278	-0.235	13.232	28.2823
ENSG00000074370	ATP2A3	protein_coding	chr17	-	3928226	3928327	3928239	3928327	3927980	3928038	0.0213981	0.344,0.821,0.647	1.0,0.647,0.821	-0.219	52.0619	117.497
ENSG00000132436	FIGNL1	protein_coding	chr7	-	50449117	50449723	50449499	50449723	50448180	50448289	0.000489464	0.74,0.878,0.657	0.926,1.0,1.0	-0.217	11.3668	7.75795
ENSG00000151092	NGLY1	protein_coding	chr3	-	25736308	25737455	25737333	25737455	25733871	25733982	0.0400392	0.681,0.812,0.616	0.739,1.0,1.0	-0.21	12.7397	9.91049
ENSG00000177479	ARIH2	protein_coding	chr3	+	48924717	48924971	48924717	48924839	48927461	48927813	0.00292005	0.224,0.165,0.078	0.467,0.351,0.265	-0.205	53.0357	53.8981
ENSG00000128973	CLN6	protein_coding	chr15	-	68211555	68211863	68211648	68211863	68211262	68211318	0.0156904	0.686,0.549,0.586	0.899,0.84,0.695	-0.204	75.3043	52.3355
ENSG00000008517	IL32	protein_coding	chr16	+	3067376	3067613	3067376	3067415	3067983	3068010	0.0386063	0.387,1.0,0.0	1.0,0.0,1.0	-0.204	1.05464	0.721795
ENSG00000108515	ENO3	protein_coding	chr17	+	4951118	4951214	4951118	4951182	4951827	4951914	0.0222866	0.0,0.189,0.0	0.424,0.29,0.052	-0.192	18.947	30.6341
ENSG00000123427	METTL21B	protein_coding	chr12	+	57773016	57773128	57773016	57773073	57774628	57774767	0.000749855	0.717,1.0,0.709	1.0,1.0,1.0	-0.191	8.33293	6.57619
ENSG00000197021	CXorf40B	protein_coding	chrX	-	149937413	149937480	149937432	149937480	149934376	149934573	0.0323714	0.861,0.607,0.815	0.925,1.0,0.92	-0.187	43.9935	54.5107
ENSG00000161010	C5orf45	protein_coding	chr5	-	179853196	179853437	179853377	179853437	179847977	179848066	0.000363021	0.192,0.286,0.211	0.426,0.432,0.371	-0.18	31.913	47.3441
ENSG00000165533	TTC8	protein_coding	chr14	+	88841036	88841514	88841036	88841196	88843805	88843850	0.00607809	0.433,0.389,0.43	0.609,0.54,0.616	-0.171	37.956	28.3753
ENSG00000144134	RABL2A	protein_coding	chr2	+	113641352	113641480	113641352	113641450	113641780	113641864	0.0153832	0.0,0.191,0.0	0.184,0.356,0.16	-0.17	14.609	21.4445
ENSG00000070081	NUCB2	protein_coding	chr11	+	17286633	17286717	17286633	17286713	17291239	17291365	0.0412934	0.955,0.565,0.493	1.0,1.0,0.493	-0.16	112.048	52.4395
ENSG00000101040	ZMYND8	protein_coding	chr20	-	47238757	47239138	47238895	47239138	47236325	47236516	0.00374093	0.31,0.283,0.353	0.465,0.561,0.398	-0.159	56.2945	49.5668
ENSG00000196498	NCOR2	protein_coding	chr12	-	124327408	124327633	124327546	124327633	124326190	124326370	1.68278e-08	0.709,0.768,0.779	0.904,0.897,0.928	-0.158	48.9207	57.82
ENSG00000122861	PLAU	protein_coding	chr10	+	73911524	73911925	73911524	73911612	73912040	73912068	0.0023996	0.036,0.0,0.184	0.24,0.248,0.207	-0.158	8.04463	18.3537
ENSG00000012171	SEMA3B	protein_coding	chr3	+	50275011	50275459	50275011	50275053	50275559	50275615	0.0105113	0.431,0.443,0.552	0.623,0.69,0.588	-0.158	50.8141	75.5036
ENSG00000124333	VAMP7	protein_coding	chrX	+	155889457	155889612	155889457	155889608	155898111	155898249	0.0136867	0.915,0.796,0.781	0.946,1.0,1.0	-0.151	35.3984	33.6689
ENSG00000261740	RP11-345J4.5	protein_coding	chr16	-	29452108	29454113	29454015	29454113	29450111	29450276	0.0271154	0.156,0.127,0.149	0.267,0.296,0.309	-0.147	53.0578	42.2503
ENSG00000146094	DOK3	protein_coding	chr5	-	177510149	177510382	177510259	177510382	177509474	177509657	0.00861922	0.867,0.694,1.0	1.0,1.0,1.0	-0.146	20.2077	17.0544
ENSG00000159210	SNF8	protein_coding	chr17	-	48936130	48936242	48936169	48936242	48931642	48931717	0.000766794	0.753,0.77,0.839	0.968,0.963,0.864	-0.144	211.562	179.146
ENSG00000164068	RNF123	protein_coding	chr3	+	49712478	49712892	49712478	49712656	49713512	49713587	0.000136596	0.111,0.15,0.127	0.301,0.267,0.239	-0.14	8.84111	12.2995
ENSG00000173588	CEP83	protein_coding	chr12	-	94412317	94412591	94412516	94412591	94411696	94411847	0.00235646	0.788,0.836,0.834	0.877,1.0,1.0	-0.14	18.8384	10.2356
ENSG00000101361	NOP56	protein_coding	chr20	+	2655933	2656214	2655933	2656034	2656400	2656549	4.29361e-06	0.469,0.47,0.457	0.62,0.622,0.563	-0.136	173.412	190.677
ENSG00000171204	TMEM126B	protein_coding	chr11	+	85629131	85629262	85629131	85629203	85631144	85631316	0.00208934	0.938,0.868,0.786	1.0,1.0,1.0	-0.136	62.1189	56.5289
ENSG00000010361	FUZ	protein_coding	chr19	-	49812614	49812736	49812637	49812736	49812250	49812335	0.0172845	0.786,0.799,0.717	0.906,0.88,0.917	-0.134	9.6274	9.52962
ENSG00000259024	TVP23C-CDRT4	protein_coding	chr17	-	15553684	15553829	15553764	15553829	15547058	15547148	0.0159532	0.938,0.85,0.682	1.0,1.0,0.865	-0.132	3.68772	1.37891
ENSG00000164896	FASTK	protein_coding	chr7	-	151076912	151077236	151077100	151077236	151076625	151076832	0.0156904	0.722,0.68,0.667	0.788,0.865,0.791	-0.125	56.2214	59.5376
ENSG00000126870	WDR60	protein_coding	chr7	+	158902375	158905283	158902375	158902595	158905988	158906091	0.00967444	0.138,0.151,0.046	0.359,0.215,0.131	-0.123	8.74574	7.2897
ENSG00000143774	GUK1	protein_coding	chr1	+	228141123	228141507	228141123	228141288	228145510	228145624	0.000271132	0.159,0.162,0.119	0.32,0.255,0.225	-0.12	112.271	169.54
ENSG00000144559	TAMM41	protein_coding	chr3	-	11817079	11817337	11817191	11817337	11810775	11810897	0.0364732	0.756,0.738,1.0	0.855,1.0,1.0	-0.12	19.1663	14.0162
ENSG00000153094	BCL2L11	protein_coding	chr2	+	111123732	111124139	111123732	111123869	111150043	111150147	0.00721084	0.762,0.825,0.862	0.918,0.912,0.976	-0.119	14.2124	16.7459
ENSG00000090621	PABPC4	protein_coding	chr1	-	39571096	39571349	39571233	39571349	39569862	39570002	0	0.089,0.109,0.082	0.228,0.209,0.197	-0.118	228.887	163.947
ENSG00000105486	LIG1	protein_coding	chr19	-	48120166	48121322	48121169	48121322	48119136	48119190	0.00341949	0.152,0.15,0.155	0.372,0.187,0.251	-0.118	61.4275	60.984
ENSG00000139644	TMBIM6	protein_coding	chr12	+	49741956	49742280	49741956	49742115	49752463	49752549	0.000572846	0.042,0.096,0.0	0.201,0.115,0.165	-0.114	630.102	610.256
ENSG00000166411	IDH3A	protein_coding	chr15	+	78155212	78155275	78155212	78155251	78156907	78157162	0.0365698	0.788,0.942,0.788	1.0,1.0,0.857	-0.113	108.12	106.678
ENSG00000127419	TMEM175	protein_coding	chr4	+	948115	948615	948115	948154	950420	950518	0.00954046	0.244,0.256,0.239	0.348,0.383,0.331	-0.108	26.3627	35.9861
ENSG00000163479	SSR2	protein_coding	chr1	-	156018131	156018368	156018269	156018368	156014960	156015073	0.0364405	0.805,0.815,0.823	0.975,0.915,0.877	-0.108	262.044	222.788
ENSG00000148337	CIZ1	protein_coding	chr9	-	128178988	128179415	128179072	128179415	128178708	128178904	0.00954046	0.751,0.742,0.683	0.83,0.852,0.812	-0.106	112.007	139.64
ENSG00000186205	MARC1	protein_coding	chr1	+	220797873	220798065	220797873	220798014	220798151	220798275	0.0256268	0.833,0.855,0.939	1.0,1.0,0.939	-0.104	58.738	44.5766
ENSG00000137145	DENND4C	protein_coding	chr9	+	19331977	19332188	19331977	19332184	19334976	19335105	0.00218692	0.035,0.0,0.0	0.167,0.108,0.07	-0.103	11.9425	12.9154
ENSG00000239779	WBP1	protein_coding	chr2	+	74458831	74459117	74458831	74458919	74459642	74459745	0.00236652	0.849,0.898,0.871	0.974,0.952,1.0	-0.103	73.6668	91.2036
ENSG00000144589	STK11IP	protein_coding	chr2	+	219601234	219601554	219601234	219601440	219601640	219601715	0.0067327	0.06,0.071,0.106	0.192,0.1,0.252	-0.102	25.1244	29.6812
ENSG00000165219	GAPVD1	protein_coding	chr9	+	125321432	125321562	125321432	125321499	125323797	125323923	0.0392978	0.668,0.645,0.666	0.753,0.762,0.77	-0.102	28.0287	26.2619
ENSG00000161013	MGAT4B	protein_coding	chr5	-	179799505	179800068	179799953	179800068	179799202	179799250	0.0028223	0.889,0.837,0.841	0.963,0.973,0.934	-0.101	235.425	330.514
ENSG00000145191	EIF2B5	protein_coding	chr3	+	184143051	184143565	184143051	184143142	184144098	184144224	0.000516386	0.981,1.0,0.923	0.859,0.952,0.781	0.104	56.5735	50.8081
ENSG00000060971	ACAA1	protein_coding	chr3	-	38126161	38126700	38126509	38126700	38125825	38125881	0.00309239	0.59,0.611,0.584	0.506,0.49,0.478	0.104	87.2542	101.94
ENSG00000152556	PFKM	protein_coding	chr12	+	48134942	48135383	48134942	48135038	48137720	48137846	0.0256872	0.771,0.856,0.79	0.753,0.67,0.682	0.104	59.2855	45.4548
ENSG00000140464	PML	protein_coding	chr15	+	74033155	74033422	74033155	74033414	74034477	74034530	0.0440527	0.217,0.183,0.24	0.093,0.098,0.136	0.104	11.24	42.6466
ENSG00000065357	DGKA	protein_coding	chr12	+	55952340	55952932	55952340	55952431	55953039	55953160	0.00244814	1.0,1.0,1.0	0.927,0.944,0.813	0.105	10.3196	37.2456
ENSG00000168000	BSCL2	protein_coding	chr11	-	62706202	62706344	62706258	62706344	62705300	62705617	0.00155505	0.933,0.898,0.981	0.832,0.814,0.847	0.106	30.6651	55.6901
ENSG00000153310	FAM49B	protein_coding	chr8	-	129849242	129852278	129852161	129852278	129846803	129846874	0.00269848	0.963,1.0,0.954	0.896,0.798,0.905	0.106	99.8097	88.1699
ENSG00000156873	PHKG2	protein_coding	chr16	+	30751105	30751281	30751105	30751217	30753231	30753297	0.000154318	0.931,0.957,0.943	0.753,0.858,0.894	0.109	108.421	149.777
ENSG00000126214	KLC1	protein_coding	chr14	+	103679383	103679545	103679383	103679518	103687080	103687211	0.000656371	0.833,0.79,0.837	0.734,0.69,0.691	0.115	87.3984	96.5967
ENSG00000137955	RABGGTB	protein_coding	chr1	+	75787496	75790517	75787496	75787604	75791284	75791337	0.00143007	1.0,0.915,0.937	0.9,0.89,0.711	0.117	139.232	98.1376
ENSG00000089123	TASP1	protein_coding	chr20	-	13528432	13528511	13528445	13528511	13483226	13483337	0.0148093	0.96,0.974,0.949	0.884,0.938,0.71	0.117	12.3608	5.72873
ENSG00000242612	DECR2	protein_coding	chr16	+	406684	406952	406684	406833	407424	407560	0.00374093	0.958,0.956,1.0	0.814,0.854,0.888	0.119	16.7066	41.9015
ENSG00000149532	CPSF7	protein_coding	chr11	-	61420469	61421608	61421389	61421608	61419921	61420094	0.00577306	0.945,0.848,0.848	0.697,0.8,0.788	0.119	86.045	99.54
ENSG00000141504	SAT2	protein_coding	chr17	-	7627362	7627802	7627552	7627802	7627142	7627226	7.5756e-05	0.963,1.0,0.966	0.844,0.841,0.884	0.12	22.2234	43.6647
ENSG00000214078	CPNE1	protein_coding	chr20	-	35664759	35664956	35664801	35664956	35632794	35632923	0.0331218	0.652,0.572,0.636	0.51,0.487,0.502	0.12	151.425	157.952
ENSG00000135913	USP37	protein_coding	chr2	-	218562672	218562813	218562717	218562813	218560819	218560883	0.00670334	1.0,0.958,1.0	0.941,1.0,0.644	0.124	7.52943	4.94611
ENSG00000182670	TTC3	protein_coding	chr21	+	37087832	37088346	37087832	37087875	37088798	37088886	0.0498175	0.939,1.0,1.0	0.652,1.0,0.91	0.126	28.7905	21.9846
ENSG00000115042	FAHD2A	protein_coding	chr2	+	95410526	95411026	95410526	95410586	95412433	95412542	0.000895385	0.915,0.866,0.9	0.781,0.735,0.781	0.128	35.0799	23.9723
ENSG00000132950	ZMYM5	protein_coding	chr13	-	19851354	19852190	19851688	19852190	19835476	19835689	0.0133163	0.913,1.0,1.0	0.856,0.891,0.78	0.129	28.8666	35.0579
ENSG00000071553	ATP6AP1	protein_coding	chrX	+	154429047	154431657	154429047	154429174	154432265	154432459	5.24178e-05	1.0,1.0,1.0	0.785,0.972,0.802	0.147	132.217	168.226
ENSG00000122678	POLM	protein_coding	chr7	-	44074130	44074530	44074397	44074530	44073782	44074025	0.0202331	0.895,1.0,1.0	0.798,0.8,0.846	0.15	8.16596	10.6699
ENSG00000197111	PCBP2	protein_coding	chr12	+	53460330	53460686	53460330	53460425	53461014	53461143	1.64026e-05	0.918,0.811,0.888	0.769,0.695,0.688	0.155	1021.91	778.184
ENSG00000164683	HEY1	protein_coding	chr8	-	79766996	79767092	79767008	79767092	79766650	79766732	0.0176975	0.209,0.209,0.117	0.0,0.0,0.062	0.158	2.40887	0.893075
ENSG00000115677	HDLBP	protein_coding	chr2	-	241268957	241269295	241269205	241269295	241268476	241268541	0.0216616	0.959,0.952,1.0	1.0,0.757,0.679	0.158	126.567	95.714
ENSG00000175606	TMEM70	protein_coding	chr8	+	73978755	73978875	73978755	73978861	73979078	73979171	0.00607809	0.063,0.347,0.154	0.027,0.042,0.014	0.16	23.8966	26.2752
ENSG00000110321	EIF4G2	protein_coding	chr11	-	10801660	10802209	10802048	10802209	10800961	10801087	1.32812e-10	0.524,0.52,0.537	0.347,0.349,0.401	0.161	371.582	385.047
ENSG00000055950	MRPL43	protein_coding	chr10	-	100983947	100984074	100984033	100984074	100983754	100983817	0.00409389	1.0,0.883,1.0	0.8,0.894,0.693	0.165	66.5291	64.841
ENSG00000160326	SLC2A6	protein_coding	chr9	-	133473414	133474088	133473979	133474088	133473104	133473250	0.00628022	0.893,1.0,1.0	0.888,0.7,0.794	0.17	10.2373	11.4337
ENSG00000214078	CPNE1	protein_coding	chr20	-	35632162	35632385	35632310	35632385	35631944	35632025	3.05836e-08	0.489,0.556,0.569	0.329,0.369,0.4	0.172	151.425	157.952
ENSG00000101844	ATG4A	protein_coding	chrX	+	108137803	108137991	108137803	108137884	108150151	108150297	3.21902e-08	1.0,1.0,0.962	0.764,0.894,0.785	0.173	14.8886	14.59
ENSG00000160193	WDR4	protein_coding	chr21	-	42873550	42873691	42873602	42873691	42863439	42863596	0.00361745	0.812,0.737,0.91	0.577,0.673,0.677	0.177	21.2159	11.1191
ENSG00000163516	ANKZF1	protein_coding	chr2	+	219230227	219230405	219230227	219230350	219231927	219232040	0.0467312	0.833,0.937,0.743	0.64,0.584,0.737	0.184	21.1711	24.0263
ENSG00000213614	HEXA	protein_coding	chr15	-	72353690	72355624	72355558	72355624	72353067	72353178	0.000297469	0.737,0.827,0.698	0.548,0.545,0.612	0.186	164.117	165.568
ENSG00000104907	TRMT1	protein_coding	chr19	-	13116105	13116431	13116145	13116431	13115625	13115768	0.00248212	0.964,1.0,1.0	0.962,0.852,0.592	0.186	55.907	51.6014
ENSG00000138028	CGREF1	protein_coding	chr2	-	27102014	27102221	27102096	27102221	27098888	27099840	0.0401951	0.403,0.45,0.372	0.306,0.258,0.102	0.186	47.0007	30.555
ENSG00000137404	NRM	protein_coding	chr6	-	30690024	30690243	30690046	30690243	30688046	30688942	0.000363021	0.178,0.191,0.303	0.046,0.0,0.049	0.192	17.9121	11.0986
ENSG00000140332	TLE3	protein_coding	chr15	-	70058149	70058291	70058185	70058291	70057458	70057658	0.00614903	0.907,0.808,0.923	0.623,0.793,0.646	0.192	25.7788	43.0746
ENSG00000119801	YPEL5	protein_coding	chr2	+	30148244	30148541	30148244	30148305	30156627	30156792	0.0330278	0.951,0.898,0.932	0.773,0.521,0.911	0.192	31.9801	46.7962
ENSG00000196704	AMZ2	protein_coding	chr17	+	68250187	68250967	68250187	68250470	68251049	68251178	0	0.92,0.929,0.947	0.665,0.784,0.767	0.193	160.337	300.805
ENSG00000047410	TPR	protein_coding	chr1	-	186341251	186343473	186343325	186343473	186341027	186341159	5.44467e-07	1.0,1.0,1.0	0.761,0.726,0.935	0.193	65.3291	70.1408
ENSG00000155066	PROM2	protein_coding	chr2	+	95277363	95277566	95277363	95277496	95277929	95278004	1.97986e-05	0.889,0.842,0.936	0.734,0.715,0.639	0.193	36.0723	97.724
ENSG00000078114	NEBL	protein_coding	chr10	-	20817597	20817692	20817599	20817692	20815624	20815717	0.00300438	0.33,0.18,0.247	0.0,0.0,0.165	0.197	38.5344	13.5613
ENSG00000058673	ZC3H11A	protein_coding	chr1	+	203795653	203795794	203795653	203795775	203802956	203803016	0.0331218	1.0,1.0,1.0	0.688,1.0,0.688	0.208	69.6711	69.8997
ENSG00000157191	NECAP2	protein_coding	chr1	+	16449092	16452015	16449092	16449201	16455817	16455893	0.00301077	1.0,1.0,1.0	0.817,0.652,0.89	0.214	20.7276	24.5326
ENSG00000148688	RPP30	protein_coding	chr10	+	90894774	90895483	90894774	90894891	90895879	90895917	0.000302673	0.786,0.795,0.665	0.533,0.546,0.506	0.22	46.9176	50.4381
ENSG00000136273	HUS1	protein_coding	chr7	-	47979409	47979553	47979420	47979553	47978688	47978816	0.0364732	1.0,1.0,0.736	1.0,0.582,0.482	0.224	8.97749	12.6663
ENSG00000198208	RPS6KL1	protein_coding	chr14	-	74909100	74910148	74909542	74910148	74908849	74908932	0.000732056	0.871,0.869,0.937	0.699,0.666,0.634	0.226	25.2968	44.8676
ENSG00000161204	ABCF3	protein_coding	chr3	+	184186506	184186875	184186506	184186654	184188140	184188407	0.000528599	1.0,1.0,1.0	0.817,0.719,0.747	0.239	64.8561	79.4416
ENSG00000176261	ZBTB8OS	protein_coding	chr1	-	32650401	32650525	32650432	32650525	32627507	32627544	0.0156904	0.314,0.076,0.451	0.105,0.0,0.0	0.245	66.254	49.7428
ENSG00000140332	TLE3	protein_coding	chr15	-	70074502	70074607	70074532	70074607	70066013	70066218	0.0050989	0.527,0.592,0.606	0.315,0.215,0.442	0.251	25.7788	43.0746
ENSG00000254087	LYN	protein_coding	chr8	+	55941854	55941991	55941854	55941928	55946447	55946493	0.0235232	0.918,0.9,0.836	0.723,0.582,0.582	0.256	5.19652	2.41279
ENSG00000128604	IRF5	protein_coding	chr7	+	128941278	128941424	128941278	128941391	128942070	128942276	0.0124551	0.765,1.0,1.0	0.638,0.867,0.449	0.27	13.3397	29.2398
ENSG00000108591	DRG2	protein_coding	chr17	+	18093812	18093973	18093812	18093968	18103800	18103889	0.000180322	1.0,1.0,1.0	0.73,0.659,0.772	0.28	50.5164	55.3884
ENSG00000167550	RHEBL1	protein_coding	chr12	-	49066955	49067035	49066967	49067035	49066618	49066701	0.00361745	0.316,0.0,0.536	0.0,0.0,0.0	0.284	1.99492	1.56111
ENSG00000076554	TPD52	protein_coding	chr8	-	80050345	80050471	80050444	80050471	80042619	80042668	0.0123529	1.0,1.0,0.0	0.229,0.262,0.64	0.29	294.869	170.924
ENSG00000051009	FAM160A2	protein_coding	chr11	-	6218557	6218763	6218599	6218763	6217370	6218150	0.0038498	0.489,0.708,0.608	0.221,0.388,0.284	0.304	9.6668	15.525
ENSG00000133641	C12orf29	protein_coding	chr12	+	88043598	88045779	88043598	88043715	88046806	88046976	3.05836e-08	0.967,1.0,1.0	0.535,0.69,0.816	0.309	25.1709	22.0144
ENSG00000065989	PDE4A	protein_coding	chr19	+	10461525	10461999	10461525	10461680	10463792	10463975	6.35413e-05	1.0,1.0,1.0	0.603,0.667,0.799	0.31	1.30309	4.56957
ENSG00000173559	NABP1	protein_coding	chr2	+	191678135	191678705	191678135	191678241	191678989	191679128	0.000489464	0.559,0.545,0.759	0.241,0.351,0.337	0.311	27.6259	37.6751
ENSG00000012211	PRICKLE3	protein_coding	chrX	-	49183656	49183917	49183733	49183917	49179250	49179388	0.00954046	1.0,1.0,1.0	0.907,0.878,0.281	0.311	16.6041	27.0185
ENSG00000161179	YDJC	protein_coding	chr22	-	21629542	21629761	21629601	21629761	21629307	21629407	0.00659507	1.0,0.623,1.0	0.587,0.492,0.609	0.312	13.5293	13.8684
ENSG00000134030	CTIF	protein_coding	chr18	+	48757918	48758411	48757918	48758405	48761389	48761689	0.000136596	0.457,0.324,0.215	0.0,0.0,0.0	0.332	3.47408	0.575182
ENSG00000073331	ALPK1	protein_coding	chr4	+	112302338	112302485	112302338	112302408	112315800	112315852	0.0023644	1.0,1.0,0.0	0.0,1.0,0.0	0.333	3.9239	1.56114
ENSG00000115234	SNX17	protein_coding	chr2	+	27371268	27371468	27371268	27371343	27373246	27373311	0.00220318	0.815,0.629,0.781	0.336,0.472,0.387	0.343	111.629	82.157
ENSG00000127054	CPSF3L	protein_coding	chr1	-	1322891	1323287	1323180	1323287	1320995	1321093	0.00218739	1.0,1.0,1.0	0.85,0.857,0.25	0.348	49.583	65.3578
ENSG00000204138	PHACTR4	protein_coding	chr1	+	28457831	28457859	28457831	28457855	28459084	28459258	0.0132202	0.553,0.375,0.572	0.0,0.261,0.163	0.359	17.7332	13.8567
ENSG00000165490	DDIAS	protein_coding	chr11	+	82913956	82914170	82913956	82914031	82914722	82914851	5.89139e-05	0.927,0.927,0.884	0.604,0.446,0.604	0.361	16.4161	14.8936
ENSG00000168002	POLR2G	protein_coding	chr11	+	62761794	62762866	62761794	62761904	62765181	62765232	1.94456e-11	0.869,0.883,0.719	0.417,0.495,0.456	0.368	275.085	259.703
ENSG00000107959	PITRM1	protein_coding	chr10	-	3148167	3148291	3148170	3148291	3147571	3147737	2.06002e-09	0.907,1.0,1.0	0.576,0.508,0.676	0.382	143.163	184.872
ENSG00000178104	PDE4DIP	protein_coding	chr1	+	149001590	149002026	149001590	149001696	149002849	149003042	0.00967444	1.0,0.448,1.0	0.0,0.233,1.0	0.405	52.4733	28.2607
ENSG00000028203	VEZT	protein_coding	chr12	+	95242163	95242314	95242163	95242264	95243940	95244009	0.0262417	0.331,0.198,1.0	0.271,0.0,0.0	0.419	52.4799	39.7114
ENSG00000127054	CPSF3L	protein_coding	chr1	-	1323146	1323287	1323180	1323287	1320995	1321093	7.53897e-05	1.0,1.0,1.0	0.618,0.618,0.378	0.462	49.583	65.3578
ENSG00000067829	IDH3G	protein_coding	chrX	-	153790795	153790851	153790809	153790851	153790194	153790292	3.40529e-05	0.864,0.752,0.752	0.3,0.263,0.378	0.476	109.005	132.407
ENSG00000117650	NEK2	protein_coding	chr1	-	211671168	211671284	211671201	211671284	211670280	211670393	0.0001318	1.0,0.619,1.0	0.449,0.119,0.449	0.534	13.2234	10.015
ENSG00000251192	ZNF674	protein_coding	chrX	-	46528334	46528445	46528349	46528445	46499436	46501332	0.000882497	1.0,1.0,0.475	0.613,0.232,0.0	0.543	2.7089	4.47765
ENSG00000092200	RPGRIP1	protein_coding	chr14	+	21321258	21321402	21321258	21321300	21321853	21322004	0.0255135	1.0,1.0,1.0	1.0,0.369,0.0	0.544	0.887517	1.87936
ENSG00000225190	PLEKHM1	protein_coding	chr17	-	45477804	45478147	45477899	45478147	45475887	45476073	8.38305e-08	1.0,1.0,1.0	0.147,0.334,0.707	0.604	9.32139	14.6823

## Sheet: MXE by CIS
GeneID	geneSymbol	Gene.type	chr	strand	X1stExonStart_0base	X1stExonEnd	X2ndExonStart_0base	X2ndExonEnd	upstreamES	upstreamEE	downstreamES	downstreamEE	FDR	IncLevel1	IncLevel2	IncLevelDifference	siCtl_NT_TPM	siCtl_CIS_TPM
ENSG00000241837	ATP5O	protein_coding	chr21	-	33906448	33906500	33906727	33906794	33903934	33904021	33907340	33907412	2.33573e-05	0.0,0.0,0.382	1.0,1.0,0.482	-0.7	154.904	138.43
ENSG00000108219	TSPAN14	protein_coding	chr10	+	80489216	80489314	80504727	80504778	80454321	80454371	80507198	80507374	0.00951897	0.707,0.0,0.0	1.0,0.879,0.547	-0.573	72.6465	77.5675
ENSG00000166450	PRTG	protein_coding	chr15	-	55627007	55627128	55628821	55629004	55624341	55624507	55637169	55637340	2.42474e-06	0.748,0.31,0.288	1.0,1.0,1.0	-0.551	1.89661	0.99346
ENSG00000204138	PHACTR4	protein_coding	chr1	+	28432930	28433046	28457831	28457859	28407409	28407463	28459084	28459258	0.0241991	0.216,0.166,0.124	1.0,0.398,0.708	-0.533	17.7332	13.8567
ENSG00000139083	ETV6	protein_coding	chr12	+	11752449	11752579	11839139	11839304	11649853	11650160	11853426	11853561	0.00693408	0.124,0.285,0.361	0.628,1.0,0.738	-0.532	1.96518	0.929812
ENSG00000270168	LA16c-380H5.3	protein_coding	chr16	+	3000713	3000827	3001280	3001334	3000085	3000118	3001560	3002016	0.0225203	0.561,0.133,0.223	1.0,0.874,0.551	-0.503	2.06801	1.9926
ENSG00000136895	GARNL3	protein_coding	chr9	+	127264951	127265021	127291167	127291242	127243078	127243249	127311635	127311735	0.00155541	0.506,0.506,0.0	1.0,0.506,1.0	-0.498	4.5663	1.5818
ENSG00000100395	L3MBTL2	protein_coding	chr22	+	41213850	41214026	41216138	41216262	41209695	41209933	41219418	41219536	0.0362898	0.456,0.77,0.0	0.902,1.0,0.677	-0.451	19.7184	21.7602
ENSG00000256223	ZNF10	protein_coding	chr12	+	133139198	133139249	133143519	133143622	133130836	133131014	133144433	133144525	0.000156059	0.0,0.0,0.0	0.112,0.503,0.655	-0.423	3.89518	8.00088
ENSG00000172775	FAM192A	protein_coding	chr16	-	57175538	57175700	57178709	57178852	57173772	57173869	57185820	57186039	0.0312632	0.379,0.096,0.0	0.322,0.706,0.681	-0.411	69.7327	84.0098
ENSG00000137821	LRRC49	protein_coding	chr15	+	70919049	70919193	70936760	70936822	70911531	70911598	70963784	70963883	0.00673895	0.417,0.323,0.446	0.417,1.0,1.0	-0.41	20.8688	8.09019
ENSG00000124788	ATXN1	protein_coding	chr6	-	16657775	16657901	16753232	16753347	16585779	16585907	16761297	16761460	0.00156381	0.33,0.39,0.376	0.714,0.879,0.676	-0.391	11.5588	2.05952
ENSG00000143702	CEP170	protein_coding	chr1	-	243142366	243142463	243156220	243156347	243139936	243140107	243164283	243164494	0.00358748	0.372,0.262,1.0	1.0,0.781,1.0	-0.382	6.46655	3.95223
ENSG00000163138	PACRGL	protein_coding	chr4	+	20701757	20701884	20702140	20702221	20700458	20700747	20704465	20704524	0.0032869	0.0,0.0,0.217	0.172,0.714,0.454	-0.374	12.2619	10.7847
ENSG00000151687	ANKAR	protein_coding	chr2	+	189728659	189728821	189737682	189737841	189728266	189728420	189738564	189738682	0.0450795	0.142,0.748,1.0	1.0,1.0,1.0	-0.37	1.15636	1.67876
ENSG00000168056	LTBP3	protein_coding	chr11	-	65543426	65543549	65546441	65546564	65541599	65541728	65546797	65546920	5.89024e-05	0.8,0.667,0.429	1.0,1.0,1.0	-0.368	46.1273	60.6555
ENSG00000028203	VEZT	protein_coding	chr12	+	95224179	95224236	95242163	95242264	95217811	95217886	95251939	95252071	0.013588	0.379,0.299,0.549	0.916,0.81,0.604	-0.368	52.4799	39.7114
ENSG00000114670	NEK11	protein_coding	chr3	+	131080422	131080588	131109802	131109921	131029612	131029878	131132744	131132809	0.000508387	0.556,0.361,0.656	0.772,1.0,0.884	-0.361	6.45887	0.971146
ENSG00000062716	VMP1	protein_coding	chr17	+	59773753	59773885	59808795	59808876	59735337	59735473	59817711	59817773	0.00358996	0.12,0.449,0.803	0.449,1.0,1.0	-0.359	605.845	506.448
ENSG00000180198	RCC1	protein_coding	chr1	+	28508829	28508901	28516724	28516867	28508127	28508160	28529857	28529939	1.13601e-06	0.232,0.263,0.261	0.746,0.571,0.487	-0.349	168.874	131.208
ENSG00000121716	PILRB	protein_coding	chr7	+	100355142	100355240	100356749	100356938	100352996	100353123	100358219	100358366	1.05012e-10	0.151,0.066,0.115	0.397,0.486,0.491	-0.347	61.9175	63.2235
ENSG00000181790	ADGRB1	protein_coding	chr8	+	142524237	142524304	142526541	142526627	142522640	142522710	142533294	142533466	0.000611582	0.645,0.522,0.813	1.0,1.0,1.0	-0.34	0.786718	1.0419
ENSG00000196511	TPK1	protein_coding	chr7	-	144667725	144667846	144681806	144681864	144648806	144648879	144682908	144682978	7.74253e-05	0.686,0.567,0.743	1.0,1.0,1.0	-0.335	5.80147	1.58509
ENSG00000180198	RCC1	protein_coding	chr1	+	28508829	28508905	28516724	28516867	28508127	28508160	28529857	28529939	4.82419e-06	0.283,0.358,0.292	0.766,0.629,0.514	-0.325	168.874	131.208
ENSG00000139546	TARBP2	protein_coding	chr12	+	53503712	53503808	53504396	53504469	53502014	53502184	53504611	53504815	0.00119378	0.119,0.153,0.057	0.475,0.527,0.283	-0.319	85.3202	94.999
ENSG00000146776	ATXN7L1	protein_coding	chr7	-	105665065	105665288	105788603	105788708	105642837	105643121	105875811	105875880	0.0326235	0.288,0.157,0.502	0.793,0.508,0.596	-0.317	9.08285	7.18505
ENSG00000109736	MFSD10	protein_coding	chr4	-	2931824	2931936	2932350	2932409	2931374	2931465	2932599	2932758	0.0497185	0.612,0.431,0.28	0.62,0.784,0.859	-0.313	35.4628	64.1354
ENSG00000240344	PPIL3	protein_coding	chr2	-	200882341	200882382	200885261	200885367	200881420	200881488	200885697	200885772	7.50578e-07	0.36,0.405,0.364	0.754,0.7,0.606	-0.31	45.3557	33.8428
ENSG00000240344	PPIL3	protein_coding	chr2	-	200882341	200882382	200885261	200885343	200881420	200881488	200885697	200885772	4.76041e-05	0.186,0.162,0.157	0.509,0.506,0.365	-0.292	45.3557	33.8428
ENSG00000121940	CLCC1	protein_coding	chr1	-	108943474	108943615	108943835	108943907	108939635	108939782	108947610	108947718	0.0440095	0.664,0.468,0.664	0.664,1.0,1.0	-0.289	22.3411	25.0411
ENSG00000135446	CDK4	protein_coding	chr12	-	57750655	57750765	57751206	57751342	57748590	57748617	57752174	57752322	0.00678238	0.526,0.803,0.559	0.887,0.887,0.952	-0.279	384.759	297.097
ENSG00000141447	OSBPL1A	protein_coding	chr18	-	24341546	24341658	24368286	24368372	24334244	24334330	24377412	24377535	0.0459016	0.582,0.493,0.435	0.909,0.69,0.715	-0.268	19.5361	11.9317
ENSG00000150401	DCUN1D2	protein_coding	chr13	-	113462739	113462891	113474123	113474254	113461053	113461136	113490666	113490691	2.87555e-05	0.189,0.284,0.217	0.534,0.483,0.466	-0.264	16.5387	34.1073
ENSG00000117983	MUC5B	protein_coding	chr11	+	1258098	1258203	1258329	1258367	1257529	1257710	1258941	1259061	0.00135102	0.135,0.226,0.0	0.354,0.422,0.354	-0.256	7.36224	7.7751
ENSG00000165219	GAPVD1	protein_coding	chr9	+	125287761	125287883	125295457	125295574	125268935	125268984	125298889	125299106	0.0457791	0.242,0.141,0.384	0.409,0.495,0.621	-0.253	28.0287	26.2619
ENSG00000107077	KDM4C	protein_coding	chr9	+	6805598	6805774	6814630	6814745	6792971	6793132	6849506	6849700	0.00894089	0.533,0.425,0.437	0.66,0.834,0.654	-0.251	12.8065	4.5457
ENSG00000119636	CCDC176	protein_coding	chr14	+	74047929	74048074	74049701	74050195	74046059	74046130	74055583	74055685	0.0434664	0.161,0.252,0.106	0.525,0.365,0.376	-0.249	5.29981	2.38019
ENSG00000111445	RFC5	protein_coding	chr12	+	118017689	118017815	118017994	118018053	118016703	118016892	118019071	118019136	0.0266665	0.454,0.662,0.542	0.819,0.785,0.784	-0.243	61.4978	50.0904
ENSG00000137434	C6orf52	protein_coding	chr6	-	10683186	10683232	10684848	10684923	10671417	10671598	10686965	10687164	0.0490675	0.178,0.354,0.178	0.618,0.451,0.363	-0.241	5.89463	9.30836
ENSG00000119684	MLH3	protein_coding	chr14	-	75032067	75032179	75033418	75033490	75022994	75023018	75038339	75038412	0.0289823	0.436,0.357,0.622	0.741,0.681,0.717	-0.241	26.3789	35.4991
ENSG00000186577	C6orf1	protein_coding	chr6	-	34247466	34247492	34247740	34247864	34247043	34247149	34248978	34249040	0.0170086	0.301,0.257,0.103	0.378,0.472,0.532	-0.24	21.8165	36.023
ENSG00000163689	C3orf67	protein_coding	chr3	-	58884544	58884709	58937647	58937762	58870161	58870309	59039556	59039629	0.0442623	0.688,0.347,0.627	0.374,1.0,1.0	-0.237	3.4076	0.754108
ENSG00000108423	TUBD1	protein_coding	chr17	-	59874538	59874703	59884660	59884756	59863663	59863847	59886082	59886230	2.35514e-05	0.121,0.13,0.218	0.454,0.401,0.312	-0.233	135.823	105.939
ENSG00000160781	PAQR6	protein_coding	chr1	-	156245141	156245238	156245534	156245661	156244689	156244911	156245781	156246250	0.0266665	0.278,0.279,0.182	0.44,0.485,0.493	-0.226	10.2247	16.2007
ENSG00000216937	CCDC7	protein_coding	chr10	+	32463016	32463049	32471063	32471230	32462682	32462703	32472480	32472542	0.0143813	0.755,0.43,1.0	0.841,1.0,1.0	-0.219	1.6318	0.751279
ENSG00000115840	SLC25A12	protein_coding	chr2	-	171855833	171855949	171868680	171868823	171844368	171844508	171893204	171893258	0.0424367	0.344,0.327,0.385	0.698,0.525,0.488	-0.218	10.0453	5.17682
ENSG00000132780	NASP	protein_coding	chr1	+	45594693	45594773	45600384	45600457	45591222	45591270	45602254	45602365	0.00475302	0.131,0.073,0.106	0.326,0.386,0.244	-0.215	198.781	87.901
ENSG00000240344	PPIL3	protein_coding	chr2	-	200882341	200882435	200885261	200885367	200881420	200881488	200885697	200885772	4.54484e-12	0.141,0.131,0.128	0.345,0.395,0.3	-0.213	45.3557	33.8428
ENSG00000177479	ARIH2	protein_coding	chr3	+	48945135	48945181	48961611	48961679	48927461	48927813	48967124	48967275	4.15383e-05	0.121,0.073,0.091	0.258,0.38,0.283	-0.212	53.0357	53.8981
ENSG00000105699	LSR	protein_coding	chr19	+	35250314	35250659	35258944	35259064	35248764	35249131	35266358	35266532	1.46492e-07	0.572,0.526,0.438	0.658,0.76,0.746	-0.209	49.9568	88.1984
ENSG00000175711	B3GNTL1	protein_coding	chr17	-	83005114	83005210	83014453	83014519	82965650	82965746	83035034	83035099	0.0336649	0.604,0.571,0.559	0.533,1.0,0.821	-0.207	4.51435	2.56597
ENSG00000106723	SPIN1	protein_coding	chr9	+	88415606	88415699	88416643	88416766	88388430	88388538	88418777	88418951	0.0102411	0.117,0.0,0.0	0.22,0.381,0.131	-0.205	46.8597	35.6491
ENSG00000128973	CLN6	protein_coding	chr15	-	68214289	68214388	68218535	68218650	68211262	68211318	68229501	68229709	0.00176143	0.625,0.79,0.859	0.924,0.956,1.0	-0.202	75.3043	52.3355
ENSG00000184060	ADAP2	protein_coding	chr17	+	30926826	30926918	30931888	30931968	30922939	30923070	30934184	30934297	0.016575	0.0,0.487,0.0	0.74,0.345,0.0	-0.199	2.16711	1.49702
ENSG00000136682	CBWD2	protein_coding	chr2	+	113482176	113482228	113493756	113493825	113462407	113462494	113493928	113493994	0.00155541	0.025,0.12,0.0	0.179,0.352,0.204	-0.197	47.0635	38.939
ENSG00000158301	GPRASP2	protein_coding	chrX	+	102713129	102713217	102713781	102713849	102712175	102712552	102714188	102714266	0.00696349	0.092,0.0,0.097	0.314,0.132,0.325	-0.194	5.66586	8.12343
ENSG00000179152	TCAIM	protein_coding	chr3	+	44354738	44354811	44357740	44357876	44338451	44338834	44361364	44361518	0.0170448	0.083,0.156,0.0	0.228,0.287,0.301	-0.192	13.3226	15.6438
ENSG00000120254	MTHFD1L	protein_coding	chr6	+	150885633	150885734	150887841	150887981	150882761	150882886	150905649	150905761	0.000765448	0.498,0.426,0.521	0.689,0.666,0.667	-0.192	24.0805	9.24998
ENSG00000221978	CCNL2	protein_coding	chr1	-	1388625	1388743	1388949	1389047	1387953	1388065	1390229	1390371	0.0301309	0.25,0.279,0.164	0.478,0.436,0.351	-0.191	62.8176	108.508
ENSG00000140854	KATNB1	protein_coding	chr16	+	57744393	57744511	57750826	57750927	57741686	57741817	57751260	57751302	0.0427915	0.325,0.42,0.284	0.515,0.573,0.502	-0.187	10.5829	6.74713
ENSG00000196141	SPATS2L	protein_coding	chr2	+	200378140	200378371	200383866	200384017	200329430	200329480	200389222	200389283	0.00540073	0.846,0.55,0.858	0.942,0.934,0.94	-0.187	73.3725	86.9456
ENSG00000157326	DHRS4	protein_coding	chr14	+	23959901	23960003	23966282	23966417	23955034	23955212	23967210	23967266	0.00162942	0.333,0.287,0.338	0.52,0.554,0.44	-0.185	10.9198	12.6894
ENSG00000066322	ELOVL1	protein_coding	chr1	-	43364614	43364647	43364737	43364794	43364323	43364460	43365185	43365376	0.0387611	0.779,0.86,0.725	1.0,1.0,0.92	-0.185	196.632	216.319
ENSG00000087053	MTMR2	protein_coding	chr11	-	95866402	95866486	95887611	95887759	95865600	95865676	95888155	95888261	0.00854523	0.67,1.0,0.778	1.0,1.0,1.0	-0.184	13.0497	7.26756
ENSG00000161010	C5orf45	protein_coding	chr5	-	179847977	179848066	179853196	179853276	179841906	179842064	179853377	179853437	0.0317613	0.136,0.229,0.069	0.421,0.324,0.236	-0.182	31.913	47.3441
ENSG00000123415	SMUG1	protein_coding	chr12	-	54187818	54187905	54188510	54188596	54183655	54183959	54188725	54188957	0.000654609	0.121,0.076,0.171	0.362,0.254,0.297	-0.182	72.8664	73.4921
ENSG00000121716	PILRB	protein_coding	chr7	+	100353209	100353270	100353894	100354012	100352996	100353123	100355142	100355240	2.42474e-06	0.441,0.447,0.347	0.609,0.616,0.553	-0.181	61.9175	63.2235
ENSG00000172766	NAA16	protein_coding	chr13	+	41369089	41369283	41372202	41372311	41362454	41362873	41372731	41372830	0.0274221	0.272,0.192,0.263	0.408,0.466,0.393	-0.18	11.7748	13.889
ENSG00000121851	POLR3GL	protein_coding	chr1	+	145975306	145975436	145977083	145977152	145964702	145964768	145977482	145977539	2.90478e-05	0.12,0.187,0.093	0.32,0.312,0.3	-0.177	24.9582	26.777
ENSG00000068438	FTSJ1	protein_coding	chrX	+	48478616	48478707	48479037	48479116	48478448	48478518	48481150	48481203	0.0412534	0.472,0.432,0.305	0.508,0.696,0.536	-0.177	46.9314	47.572
ENSG00000108423	TUBD1	protein_coding	chr17	-	59866608	59866749	59884660	59884756	59860321	59860424	59886082	59886230	0.0168637	0.164,0.192,0.296	0.453,0.359,0.354	-0.171	135.823	105.939
ENSG00000108799	EZH1	protein_coding	chr17	-	42722794	42722915	42724304	42724424	42720272	42720449	42727634	42727763	0.0239402	0.453,0.376,0.418	0.554,0.574,0.62	-0.167	14.16	13.627
ENSG00000198363	ASPH	protein_coding	chr8	-	61618977	61619019	61633682	61633727	61583943	61584029	61637946	61638003	0.0472998	0.652,0.627,0.672	0.766,0.887,0.797	-0.166	38.3939	15.9111
ENSG00000135549	PKIB	protein_coding	chr6	+	122633282	122633367	122675077	122675144	122610231	122610535	122701061	122701224	0.00118302	0.796,1.0,0.706	1.0,1.0,1.0	-0.166	164.84	27.696
ENSG00000067829	IDH3G	protein_coding	chrX	-	153790563	153790575	153790809	153790851	153790194	153790292	153794314	153794359	0.00200823	0.0,0.0,0.157	0.346,0.209,0.095	-0.164	109.005	132.407
ENSG00000113273	ARSB	protein_coding	chr5	-	78839355	78839426	78885583	78885827	78781851	78781974	78955294	78955502	0.00314286	0.79,0.755,0.783	1.0,0.816,1.0	-0.163	2.06589	0.545311
ENSG00000046651	OFD1	protein_coding	chrX	+	13752703	13753441	13755150	13755242	13751248	13751368	13756577	13756767	2.00034e-05	0.232,0.239,0.216	0.436,0.374,0.366	-0.163	15.522	20.4413
ENSG00000121988	ZRANB3	protein_coding	chr2	-	135345549	135345635	135353449	135353628	135315358	135315530	135390801	135390820	0.000343298	0.774,0.806,0.865	1.0,0.928,1.0	-0.161	13.448	3.43956
ENSG00000149476	TKFC	protein_coding	chr11	+	61339253	61339435	61342460	61342495	61339065	61339176	61342573	61342658	0.0399785	0.551,0.608,0.475	0.582,0.805,0.728	-0.16	91.0275	93.09
ENSG00000141376	BCAS3	protein_coding	chr17	+	61380505	61380571	61388617	61388708	61368326	61368494	61391976	61392831	1.57702e-09	0.423,0.401,0.379	0.522,0.596,0.564	-0.16	572.612	208.073
ENSG00000169045	HNRNPH1	protein_coding	chr5	-	179619268	179619407	179620891	179621035	179618144	179618323	179621241	179621397	0	0.628,0.632,0.629	0.839,0.764,0.767	-0.16	726.905	967.244
ENSG00000099326	MZF1	protein_coding	chr19	-	58570343	58570527	58570993	58571429	58569515	58569586	58573054	58573298	0.0438797	0.235,0.279,0.133	0.315,0.492,0.311	-0.157	10.4384	11.3244
ENSG00000173715	C11orf80	protein_coding	chr11	+	66762078	66762450	66788159	66788273	66759042	66759096	66796280	66796364	0.0089692	0.174,0.197,0.056	0.289,0.333,0.276	-0.157	31.7108	19.8536
ENSG00000155363	MOV10	protein_coding	chr1	+	112674831	112675049	112686965	112687106	112674697	112674729	112688327	112689138	0.0337981	0.768,0.771,0.622	0.871,0.914,0.846	-0.157	62.2821	85.9005
ENSG00000124214	STAU1	protein_coding	chr20	-	49165996	49166285	49179121	49179244	49153932	49154071	49188115	49188367	0.00786237	0.209,0.119,0.048	0.247,0.343,0.256	-0.157	125.091	98.561
ENSG00000178927	C17orf62	protein_coding	chr17	-	82447579	82447621	82449430	82449956	82446622	82446696	82450699	82450737	0.00377752	0.387,0.417,0.317	0.598,0.503,0.484	-0.155	72.3352	100.393
ENSG00000119487	MAPKAP1	protein_coding	chr9	-	125585554	125585727	125657650	125657799	125543058	125543168	125706970	125707177	0.00595686	0.116,0.164,0.168	0.287,0.405,0.217	-0.154	82.2446	38.5321
ENSG00000214046	SMIM7	protein_coding	chr19	-	16654034	16654125	16659394	16659447	16647095	16647261	16659958	16660000	2.83059e-06	0.254,0.248,0.266	0.451,0.421,0.355	-0.153	93.4521	73.4084
ENSG00000164125	FAM198B	protein_coding	chr4	-	158155610	158155825	158170465	158171599	158130785	158131012	158172338	158172736	0.00291715	0.338,0.351,0.253	0.473,0.41,0.512	-0.151	12.8115	9.72803
ENSG00000101199	ARFGAP1	protein_coding	chr20	+	63279219	63279306	63282818	63282851	63278898	63278995	63284865	63284922	6.90122e-06	0.023,0.074,0.077	0.146,0.297,0.185	-0.151	95.6628	144.596
ENSG00000152683	SLC30A6	protein_coding	chr2	+	32184272	32184338	32206885	32206933	32177476	32177596	32209492	32209561	0.000951162	0.023,0.123,0.048	0.276,0.171,0.196	-0.15	20.5703	18.8571
ENSG00000275778	PRH1-PRR4	protein_coding	chr12	-	10973654	10973721	11047019	11047188	10883060	10883096	11171421	11171598	0.0170069	0.767,0.781,0.654	0.825,0.825,1.0	-0.149	1.00719	0.217488
ENSG00000088387	DOCK9	protein_coding	chr13	-	98845328	98845372	98845923	98845991	98837493	98837609	98848591	98848639	0.0475555	0.697,0.861,1.0	1.0,1.0,1.0	-0.147	9.68743	4.35657
ENSG00000148481	FAM188A	protein_coding	chr10	-	15782154	15782226	15789246	15789319	15778169	15779141	15796099	15796172	0.0180262	0.438,0.381,0.371	0.573,0.581,0.474	-0.146	24.259	25.0964
ENSG00000213123	TCTEX1D2	protein_coding	chr3	-	196306942	196307012	196316097	196316231	196296005	196296069	196318035	196318214	0.0488702	0.128,0.237,0.217	0.323,0.323,0.373	-0.146	39.0922	26.4685
ENSG00000120860	CCDC53	protein_coding	chr12	-	102050188	102050291	102050517	102050639	102046053	102046119	102061247	102061346	0.0118169	0.058,0.058,0.0	0.261,0.157,0.13	-0.144	35.1205	29.4955
ENSG00000135679	MDM2	protein_coding	chr12	+	68813553	68813628	68828770	68828931	68809207	68809292	68835828	68835984	1.2404e-06	0.274,0.256,0.311	0.439,0.414,0.414	-0.142	72.1713	341.793
ENSG00000140463	BBS4	protein_coding	chr15	+	72724527	72724655	72729615	72729684	72716777	72716850	72731304	72731457	0.00174386	0.046,0.073,0.036	0.144,0.227,0.207	-0.141	24.4132	24.9991
ENSG00000180198	RCC1	protein_coding	chr1	+	28508829	28508901	28516724	28516853	28508127	28508160	28529857	28529939	0.000192373	0.883,0.965,0.671	0.991,0.969,0.983	-0.141	168.874	131.208
ENSG00000178078	STAP2	protein_coding	chr19	-	4333972	4334044	4338651	4338944	4333689	4333816	4342420	4342786	3.51097e-05	0.249,0.207,0.198	0.342,0.398,0.334	-0.14	54.7653	58.1282
ENSG00000135679	MDM2	protein_coding	chr12	+	68813553	68813628	68816811	68816945	68809207	68809292	68820324	68820374	4.57981e-05	0.38,0.395,0.364	0.526,0.509,0.524	-0.14	72.1713	341.793
ENSG00000099326	MZF1	protein_coding	chr19	-	58570343	58570527	58570993	58571429	58569515	58569586	58573372	58573575	0.0266665	0.223,0.292,0.195	0.303,0.449,0.375	-0.139	10.4384	11.3244
ENSG00000121716	PILRB	protein_coding	chr7	+	100353209	100353270	100353372	100354012	100352996	100353123	100355142	100355240	7.81895e-06	0.385,0.37,0.328	0.533,0.488,0.48	-0.139	61.9175	63.2235
ENSG00000139436	GIT2	protein_coding	chr12	-	109945259	109945349	109947255	109948846	109939164	109939247	109951166	109951316	0.0490941	0.351,0.425,0.404	0.473,0.614,0.508	-0.138	19.006	19.6829
ENSG00000135297	MTO1	protein_coding	chr6	+	73480674	73480805	73482448	73482620	73479935	73480367	73492233	73492352	0.0168548	0.45,0.407,0.321	0.527,0.545,0.516	-0.137	29.4931	36.9346
ENSG00000159147	DONSON	protein_coding	chr21	-	33584589	33584768	33585977	33586181	33583487	33583666	33587521	33587602	0.0331275	0.447,0.464,0.447	0.55,0.622,0.59	-0.135	19.2632	20.1063
ENSG00000075711	DLG1	protein_coding	chr3	-	197076585	197076685	197081050	197081117	197069218	197069260	197085579	197085756	0.00135936	0.777,0.745,0.683	0.875,0.866,0.865	-0.134	58.9897	43.8396
ENSG00000204580	DDR1	protein_coding	chr6	+	30884537	30884710	30885624	30885680	30883084	30883165	30888687	30888814	0.000992756	0.225,0.246,0.23	0.374,0.401,0.327	-0.134	233.932	216.923
ENSG00000172456	FGGY	protein_coding	chr1	+	59346246	59346398	59378748	59378837	59339957	59340069	59456960	59457076	0.0412534	0.603,0.588,0.554	1.0,0.44,0.703	-0.133	12.2993	1.15656
ENSG00000155256	ZFYVE27	protein_coding	chr10	+	97738476	97738674	97744728	97744915	97737120	97737321	97748268	97748364	0.00372987	0.318,0.286,0.222	0.414,0.438,0.374	-0.133	27.5789	43.027
ENSG00000130734	ATG4D	protein_coding	chr19	+	10546838	10547115	10547188	10547253	10544956	10545130	10548903	10549034	0.0125214	0.346,0.302,0.29	0.4,0.446,0.487	-0.132	24.0024	43.9668
ENSG00000158545	ZC3H18	protein_coding	chr16	+	88625201	88625267	88627621	88627782	88624601	88624745	88627919	88628119	0.00143169	0.167,0.144,0.108	0.214,0.339,0.259	-0.131	37.0847	36.438
ENSG00000087053	MTMR2	protein_coding	chr11	-	95866402	95866486	95887611	95887684	95865600	95865676	95888155	95888261	0.038524	0.759,1.0,0.852	1.0,1.0,1.0	-0.13	13.0497	7.26756
ENSG00000141644	MBD1	protein_coding	chr18	-	50273563	50273863	50274185	50274353	50272823	50272955	50274976	50275045	2.51202e-06	0.145,0.064,0.053	0.192,0.266,0.194	-0.13	40.3369	59.9059
ENSG00000143398	PIP5K1A	protein_coding	chr1	+	151239129	151239178	151239954	151240039	151236557	151236763	151242437	151242567	0.0235929	0.0,0.206,0.088	0.231,0.173,0.28	-0.13	86.9697	127.81
ENSG00000114126	TFDP2	protein_coding	chr3	-	142005440	142005544	142093060	142093127	141993537	141993585	142101734	142101841	0.0346181	0.653,0.904,0.649	1.0,0.702,0.892	-0.129	10.8503	7.60821
ENSG00000183597	TANGO2	protein_coding	chr22	+	20053436	20053551	20055942	20056013	20052464	20052584	20063337	20063442	0.0403134	0.73,0.693,0.792	0.88,0.81,0.909	-0.128	30.7441	38.9416
ENSG00000114956	DGUOK	protein_coding	chr2	+	73946718	73946906	73957124	73957240	73938909	73939022	73958145	73958245	6.70955e-06	0.626,0.593,0.597	0.752,0.735,0.714	-0.128	111.58	120.21
ENSG00000129158	SERGEF	protein_coding	chr11	-	17878207	17878244	17988596	17988755	17788047	17788413	17992930	17992993	0.0254629	0.792,0.908,0.742	1.0,0.959,0.861	-0.126	21.8523	7.29434
ENSG00000213079	SCAF8	protein_coding	chr6	+	154778000	154778045	154787860	154788022	154773988	154774072	154792822	154792858	0.0409518	0.182,0.132,0.152	0.374,0.212,0.258	-0.126	22.1031	18.4304
ENSG00000135249	RINT1	protein_coding	chr7	+	105532823	105532869	105536564	105536749	105532084	105532357	105542407	105542649	0.0406275	0.197,0.153,0.093	0.168,0.386,0.266	-0.126	40.054	49.0739
ENSG00000122085	MTERF4	protein_coding	chr2	-	241097242	241097427	241099395	241099894	241095565	241096438	241102252	241102332	0.0114119	0.506,0.494,0.428	0.64,0.619,0.545	-0.125	21.0553	21.5086
ENSG00000110274	CEP164	protein_coding	chr11	+	117382795	117382942	117387202	117387412	117381700	117381868	117390776	117390908	9.41498e-05	0.055,0.035,0.061	0.163,0.226,0.135	-0.124	18.7025	23.5848
ENSG00000152683	SLC30A6	protein_coding	chr2	+	32177476	32177596	32184272	32184338	32175318	32175361	32206885	32206933	0.00420468	0.066,0.098,0.043	0.178,0.126,0.276	-0.124	20.5703	18.8571
ENSG00000149657	LSM14B	protein_coding	chr20	+	62126225	62126439	62127584	62127701	62124616	62124780	62129784	62129952	0.00460132	0.709,0.653,0.644	0.741,0.814,0.824	-0.124	65.772	79.9461
ENSG00000136383	ALPK3	protein_coding	chr15	+	84860036	84860072	84862634	84862915	84859775	84859903	84863551	84863640	0.0123318	0.0,0.125,0.0	0.066,0.279,0.15	-0.123	2.31483	5.74639
ENSG00000100813	ACIN1	protein_coding	chr14	-	23064354	23064488	23069475	23069617	23064104	23064257	23071426	23071561	4.1213e-08	0.118,0.135,0.151	0.253,0.236,0.284	-0.123	92.3393	155.683
ENSG00000099968	BCL2L13	protein_coding	chr22	+	17655661	17655832	17688985	17689142	17638810	17638886	17726676	17730622	0.0399545	0.596,0.706,0.624	0.767,0.788,0.735	-0.121	33.4817	40.1995
ENSG00000074266	EED	protein_coding	chr11	+	86266082	86266216	86268455	86268561	86264171	86264263	86276979	86277138	0.0140483	0.567,0.569,0.535	0.61,0.716,0.708	-0.121	33.795	40.0526
ENSG00000240344	PPIL3	protein_coding	chr2	-	200882341	200882435	200885261	200885343	200881420	200881488	200885697	200885772	7.77374e-07	0.063,0.041,0.046	0.152,0.222,0.138	-0.121	45.3557	33.8428
ENSG00000180198	RCC1	protein_coding	chr1	+	28508829	28508905	28516724	28516853	28508127	28508160	28529857	28529939	0.000352917	0.908,0.977,0.705	0.992,0.976,0.984	-0.121	168.874	131.208
ENSG00000154114	TBCEL	protein_coding	chr11	+	121053629	121053732	121055051	121055308	121047527	121047667	121057507	121057614	0.0360923	0.043,0.053,0.051	0.095,0.129,0.282	-0.12	6.06101	7.9923
ENSG00000155363	MOV10	protein_coding	chr1	+	112674847	112675049	112686965	112687106	112674705	112674729	112688327	112689138	0.0189909	0.835,0.782,0.759	0.907,0.936,0.893	-0.12	62.2821	85.9005
ENSG00000174327	SLC16A13	protein_coding	chr17	+	7036726	7036870	7038151	7038889	7036074	7036581	7039762	7040121	0.0135145	0.144,0.058,0.123	0.162,0.3,0.219	-0.119	6.27433	6.27554
ENSG00000135249	RINT1	protein_coding	chr7	+	105536564	105536612	105536657	105536749	105532823	105532869	105542407	105542649	0.0349416	0.229,0.081,0.113	0.258,0.257,0.261	-0.118	40.054	49.0739
ENSG00000087008	ACOX3	protein_coding	chr4	-	8370907	8370994	8373560	8373628	8366281	8367080	8374977	8375152	0.0083667	0.104,0.027,0.0	0.032,0.214,0.237	-0.117	16.4322	19.866
ENSG00000115307	AUP1	protein_coding	chr2	-	74529131	74529282	74529361	74529499	74528750	74528935	74529579	74529760	0.000641091	0.243,0.26,0.156	0.293,0.401,0.316	-0.117	185.35	273.214
ENSG00000077380	DYNC1I2	protein_coding	chr2	+	171690146	171690263	171692776	171692894	171687408	171687627	171707286	171707377	0.00485189	0.323,0.336,0.247	0.431,0.417,0.407	-0.116	44.4891	46.3723
ENSG00000121716	PILRB	protein_coding	chr7	+	100355142	100355240	100356749	100356883	100352996	100353123	100358219	100358366	8.71095e-12	0.043,0.013,0.032	0.165,0.152,0.12	-0.116	61.9175	63.2235
ENSG00000185324	CDK10	protein_coding	chr16	+	89687588	89687815	89689251	89689324	89686689	89686797	89690552	89690624	2.45661e-06	0.135,0.129,0.102	0.263,0.202,0.25	-0.116	82.9004	97.1077
ENSG00000183044	ABAT	protein_coding	chr16	+	8735698	8735809	8746000	8746098	8674564	8674711	8748107	8748137	0.009168	0.213,0.195,0.077	0.216,0.336,0.278	-0.115	111.598	55.0168
ENSG00000124126	PREX1	protein_coding	chr20	-	48745024	48745147	48747808	48747880	48726289	48726391	48827641	48827883	0.0372004	0.812,0.835,0.718	0.914,0.927,0.868	-0.115	282.506	185.79
ENSG00000177479	ARIH2	protein_coding	chr3	+	48945135	48945181	48964918	48964982	48926717	48927813	48967124	48967275	0.00100096	0.066,0.048,0.083	0.15,0.227,0.162	-0.114	53.0357	53.8981
ENSG00000143727	ACP1	protein_coding	chr2	+	272191	272305	275139	275201	271865	271939	276979	277085	1.11112e-05	0.216,0.261,0.228	0.383,0.34,0.325	-0.114	148.524	122.109
ENSG00000136682	CBWD2	protein_coding	chr2	+	113465128	113465173	113471032	113471089	113460672	113460719	113482176	113482228	0.0266665	0.0,0.059,0.0	0.136,0.21,0.053	-0.113	47.0635	38.939
ENSG00000188603	CLN3	protein_coding	chr16	-	28489289	28489386	28491481	28491560	28488590	28488662	28491713	28491759	0.041149	0.425,0.322,0.269	0.41,0.488,0.456	-0.113	62.4926	81.4363
ENSG00000181135	ZNF707	protein_coding	chr8	+	143691072	143691199	143691599	143691713	143690056	143690123	143692244	143692330	0.000286917	0.817,0.848,0.81	0.951,0.925,0.935	-0.112	22.2067	34.7468
ENSG00000130731	C16orf13	protein_coding	chr16	-	634888	634956	635280	635340	634718	634797	635611	635774	0.00292877	0.285,0.273,0.255	0.406,0.367,0.376	-0.112	68.2096	57.3748
ENSG00000180376	CCDC66	protein_coding	chr3	+	56572336	56572428	56592969	56593101	56571180	56571302	56593490	56593741	0.0100084	0.0,0.0,0.0	0.105,0.077,0.152	-0.111	8.03686	7.20562
ENSG00000122884	P4HA1	protein_coding	chr10	-	73043886	73043957	73044980	73045051	73030266	73030370	73046924	73047101	0.0114651	0.637,0.556,0.671	0.738,0.697,0.762	-0.111	37.3938	31.9697
ENSG00000196150	ZNF250	protein_coding	chr8	-	144886839	144886902	144889580	144889694	144880364	144880458	144889932	144890059	0.0320977	1.0,0.777,0.857	1.0,1.0,0.965	-0.11	7.86052	6.60465
ENSG00000150401	DCUN1D2	protein_coding	chr13	-	113462739	113462891	113474123	113474254	113461053	113461136	113480574	113480743	0.0326235	0.64,0.685,0.649	0.777,0.779,0.748	-0.11	16.5387	34.1073
ENSG00000183605	SFXN4	protein_coding	chr10	-	119159727	119159753	119160914	119160969	119158006	119158062	119162339	119162414	0.0387608	0.028,0.169,0.118	0.283,0.203,0.158	-0.11	62.2429	46.4245
ENSG00000103148	NPRL3	protein_coding	chr16	-	119125	119255	124936	125073	112621	112775	130521	130591	0.0423437	0.136,0.129,0.231	0.307,0.257,0.26	-0.109	40.2434	30.014
ENSG00000173715	C11orf80	protein_coding	chr11	+	66762078	66762450	66788159	66788269	66759042	66759096	66796280	66796364	9.38992e-05	0.061,0.106,0.026	0.17,0.194,0.149	-0.107	31.7108	19.8536
ENSG00000177479	ARIH2	protein_coding	chr3	+	48945135	48945181	48961611	48961679	48927461	48927813	48964918	48964982	1.88361e-07	0.037,0.024,0.056	0.137,0.164,0.137	-0.107	53.0357	53.8981
ENSG00000108423	TUBD1	protein_coding	chr17	-	59874538	59874703	59884660	59884756	59866608	59866749	59886082	59886230	2.4989e-10	0.034,0.041,0.066	0.163,0.147,0.153	-0.107	135.823	105.939
ENSG00000125319	C17orf53	protein_coding	chr17	+	44155285	44155411	44157832	44157941	44150960	44151044	44161870	44162476	0.0345828	0.028,0.094,0.149	0.172,0.233,0.183	-0.106	10.1602	14.5166
ENSG00000177879	AP3S1	protein_coding	chr5	+	115866669	115866761	115895086	115895158	115841480	115842106	115902884	115902992	0.0297654	0.326,0.323,0.227	0.389,0.409,0.396	-0.106	68.1697	59.9282
ENSG00000151116	UEVLD	protein_coding	chr11	-	18566346	18566482	18570213	18570377	18564891	18565010	18578723	18578808	0.00559196	0.093,0.155,0.047	0.168,0.184,0.256	-0.104	25.9458	19.6078
ENSG00000124789	NUP153	protein_coding	chr6	-	17665238	17665385	17668974	17669028	17662017	17662070	17669292	17669337	0.00826713	0.156,0.162,0.22	0.263,0.301,0.285	-0.104	29.705	23.2916
ENSG00000110719	TCIRG1	protein_coding	chr11	+	68044957	68045102	68047432	68047572	68044131	68044344	68047646	68047804	0.0110196	0.195,0.135,0.041	0.175,0.293,0.214	-0.104	31.6477	33.0444
ENSG00000143919	CAMKMT	protein_coding	chr2	+	44372715	44372888	44390240	44390305	44361949	44362145	44549554	44549785	0.037217	0.767,0.908,0.856	1.0,1.0,0.841	-0.103	10.9887	2.46503
ENSG00000140463	BBS4	protein_coding	chr15	+	72724527	72724655	72727939	72727994	72716777	72716850	72729615	72729684	0.00206849	0.011,0.056,0.046	0.169,0.13,0.122	-0.103	24.4132	24.9991
ENSG00000185414	MRPL30	protein_coding	chr2	+	99186176	99186254	99188176	99188257	99181078	99181249	99194750	99194897	0.00673895	0.259,0.212,0.222	0.388,0.327,0.288	-0.103	35.5472	28.5648
ENSG00000135679	MDM2	protein_coding	chr12	+	68816811	68816945	68820324	68820374	68815627	68815720	68824362	68824430	0.0018801	0.101,0.073,0.133	0.183,0.204,0.228	-0.103	72.1713	341.793
ENSG00000131473	ACLY	protein_coding	chr17	-	41896619	41896649	41897748	41897839	41893032	41893174	41898630	41898785	4.76041e-05	0.792,0.776,0.707	0.864,0.88,0.84	-0.103	181.55	133.754
ENSG00000198270	TMEM116	protein_coding	chr12	-	111978735	111978787	111991757	111991889	111943264	111943369	112003799	112003863	0.00312259	0.909,0.836,0.948	1.0,1.0,1.0	-0.102	15.2148	8.91756
ENSG00000101363	MANBAL	protein_coding	chr20	+	37297295	37297534	37298762	37298879	37289662	37289686	37301207	37301413	0.00323199	0.158,0.17,0.161	0.247,0.334,0.214	-0.102	40.5121	41.6546
ENSG00000198830	HMGN2	protein_coding	chr1	+	26473482	26473527	26473702	26473732	26472518	26472627	26474084	26474135	9.94692e-06	0.203,0.155,0.108	0.241,0.262,0.269	-0.102	417.031	294.019
ENSG00000169045	HNRNPH1	protein_coding	chr5	-	179620891	179621035	179621241	179621397	179619268	179619407	179623036	179623164	0.000381662	0.524,0.512,0.483	0.639,0.599,0.586	-0.102	726.905	967.244
ENSG00000138658	ZGRF1	protein_coding	chr4	-	112589723	112589874	112606007	112606091	112585540	112585725	112609378	112609429	0.0410697	0.784,0.873,0.877	0.838,1.0,1.0	-0.101	10.8376	7.60164
ENSG00000120334	CENPL	protein_coding	chr1	-	173802962	173803505	173806438	173806576	173799549	173800519	173807266	173807518	0.000964008	0.041,0.101,0.061	0.132,0.201,0.174	-0.101	12.1072	7.61255
ENSG00000166169	POLL	protein_coding	chr10	-	101582762	101582891	101585861	101586156	101580247	101580416	101587245	101587406	0.0225203	0.49,0.531,0.52	0.592,0.649,0.603	-0.101	32.4645	43.4549
ENSG00000173039	RELA	protein_coding	chr11	-	65661686	65661835	65661936	65662088	65660123	65660215	65662178	65662205	0.0345951	0.254,0.26,0.149	0.252,0.389,0.324	-0.101	62.1573	86.0025
ENSG00000204580	DDR1	protein_coding	chr6	+	30893271	30893423	30894505	30894671	30893067	30893163	30896620	30896865	0.0353202	0.245,0.208,0.205	0.254,0.415,0.291	-0.101	233.932	216.923
ENSG00000134602	STK26	protein_coding	chrX	+	132023507	132023659	132054630	132054861	132023264	132023407	132063432	132063489	0.00751873	0.099,0.074,0.194	0.206,0.228,0.234	-0.1	24.8101	31.9923
ENSG00000101363	MANBAL	protein_coding	chr20	+	37298762	37298879	37301207	37301413	37296895	37297534	37316307	37317260	6.91871e-06	0.115,0.137,0.119	0.243,0.232,0.197	-0.1	40.5121	41.6546
ENSG00000005001	PRSS22	protein_coding	chr16	-	2855573	2855851	2856821	2856848	2853864	2854022	2858022	2858170	0.00200823	0.112,0.145,0.021	0.117,0.246,0.214	-0.1	50.4896	87.7009
ENSG00000140612	SEC11A	protein_coding	chr15	-	84687624	84687774	84714730	84714866	84670724	84670782	84716024	84716163	0.00291539	0.324,0.291,0.276	0.196,0.201,0.195	0.1	419.809	292.048
ENSG00000105655	ISYNA1	protein_coding	chr19	-	18435562	18435676	18435756	18435921	18435265	18435483	18436031	18436247	0.00196322	0.689,0.714,0.782	0.668,0.577,0.634	0.102	53.5801	115.231
ENSG00000172725	CORO1B	protein_coding	chr11	-	67438670	67438949	67439785	67439843	67435509	67438501	67440117	67440263	3.52538e-05	0.882,0.887,0.933	0.864,0.713,0.818	0.102	205.8	277.875
ENSG00000116580	GON4L	protein_coding	chr1	-	155754374	155754488	155756958	155757077	155751959	155752587	155757179	155757323	0.00441858	1.0,0.977,0.926	0.774,0.977,0.842	0.103	16.4335	16.5372
ENSG00000137312	FLOT1	protein_coding	chr6	-	30741613	30741704	30741791	30741867	30740678	30740798	30742146	30742203	0.0221275	0.905,0.906,0.841	0.826,0.775,0.742	0.103	145.426	124.444
ENSG00000213722	DDAH2	protein_coding	chr6	-	31728172	31728292	31728450	31728524	31727542	31727692	31728645	31728745	0.0497185	0.516,0.514,0.542	0.428,0.368,0.462	0.105	22.6051	37.8114
ENSG00000143748	NVL	protein_coding	chr1	-	224303722	224303857	224304735	224304812	224301690	224301771	224305033	224305166	0.0497983	0.938,0.911,0.887	0.804,0.716,0.901	0.105	33.1596	20.6551
ENSG00000112739	PRPF4B	protein_coding	chr6	+	4060412	4060686	4061014	4061147	4058727	4058814	4061654	4062299	1.32755e-07	0.918,0.918,0.915	0.79,0.827,0.82	0.105	41.0617	46.9424
ENSG00000203995	ZYG11A	protein_coding	chr1	+	52885832	52885894	52886955	52887053	52877924	52877969	52892781	52893790	0.0271265	0.118,0.055,0.217	0.073,0.0,0.0	0.106	3.90797	3.764
ENSG00000255730	CTC-435M10.3	protein_coding	chr19	+	41414048	41414157	41419134	41419296	41410922	41411009	41422163	41422370	0.0132961	0.589,0.558,0.623	0.513,0.459,0.477	0.107	0.298424	1.506
ENSG00000074266	EED	protein_coding	chr11	+	86257514	86257596	86264171	86264263	86256386	86256512	86276979	86277138	0.0497185	0.795,0.805,0.799	0.672,0.747,0.659	0.107	33.795	40.0526
ENSG00000121716	PILRB	protein_coding	chr7	+	100355142	100355240	100356749	100356938	100353372	100354012	100358219	100358366	0.00126044	0.816,0.839,0.863	0.699,0.712,0.787	0.107	61.9175	63.2235
ENSG00000124243	BCAS4	protein_coding	chr20	+	50830278	50830380	50841765	50841900	50818210	50818282	50875996	50876093	0.019971	0.885,0.947,0.979	0.826,0.766,0.894	0.108	22.7941	14.8877
ENSG00000132823	OSER1	protein_coding	chr20	-	44207284	44207319	44207553	44207593	44206880	44206998	44210011	44210076	0.0340615	1.0,0.796,1.0	0.829,0.886,0.757	0.108	42.8095	62.3768
ENSG00000137074	APTX	protein_coding	chr9	-	32985970	32986030	32988082	32988124	32973406	32973652	32989758	32989895	0.00835228	1.0,0.962,0.944	0.797,0.888,0.896	0.108	46.0388	50.8479
ENSG00000075711	DLG1	protein_coding	chr3	-	197075836	197075870	197076585	197076685	197069218	197069260	197081050	197081117	4.79138e-05	0.21,0.221,0.246	0.12,0.146,0.087	0.108	58.9897	43.8396
ENSG00000138674	SEC31A	protein_coding	chr4	-	82861630	82861708	82862533	82862572	82857688	82857764	82863317	82863392	0.0261273	0.633,0.677,0.701	0.55,0.575,0.563	0.108	106.257	106.455
ENSG00000274523	WBSCR16	protein_coding	chr7	-	75066663	75066792	75070639	75070769	75058587	75058769	75073413	75073790	0.0111012	0.973,0.958,0.876	0.797,0.887,0.799	0.108	109.63	106.027
ENSG00000100726	TELO2	protein_coding	chr16	+	1506951	1507051	1507305	1507370	1506237	1506329	1507600	1507716	0.0445849	0.838,0.914,0.941	0.857,0.699,0.811	0.109	32.3288	40.0893
ENSG00000141556	TBCD	protein_coding	chr17	+	82889667	82889697	82905935	82906053	82884144	82884202	82911757	82911789	0.0209166	1.0,0.943,1.0	0.805,0.962,0.85	0.109	53.4906	46.8799
ENSG00000162231	NXF1	protein_coding	chr11	-	62797317	62797386	62798538	62798575	62797182	62797238	62800376	62800486	0.00324891	0.276,0.317,0.288	0.175,0.201,0.177	0.109	60.5388	158.401
ENSG00000000419	DPM1	protein_coding	chr20	-	50942030	50942126	50945736	50945762	50936147	50936262	50945846	50945861	0.0444926	0.803,0.867,0.822	0.624,0.754,0.786	0.109	165.131	138.83
ENSG00000141504	SAT2	protein_coding	chr17	-	7626706	7626793	7626942	7627044	7626341	7626614	7627142	7627226	0.0312094	0.94,0.796,0.873	0.724,0.82,0.736	0.11	22.2234	43.6647
ENSG00000160256	FAM207A	protein_coding	chr21	+	44967033	44967181	44973196	44973265	44960099	44960168	44976679	44976973	0.0481003	0.76,0.672,0.805	0.664,0.602,0.642	0.11	23.5989	23.262
ENSG00000133961	NUMB	protein_coding	chr14	-	73297210	73297285	73316389	73316422	73287109	73287314	73323129	73323204	0.0385717	0.288,0.288,0.226	0.164,0.144,0.159	0.112	74.4082	56.3602
ENSG00000140612	SEC11A	protein_coding	chr15	-	84687624	84687774	84691534	84691644	84670724	84670782	84714730	84714866	0.00437293	0.415,0.408,0.355	0.279,0.298,0.266	0.112	419.809	292.048
ENSG00000214063	TSPAN4	protein_coding	chr11	+	850287	850367	862549	862741	847200	847300	864436	864511	0.0264459	0.26,0.35,0.254	0.122,0.221,0.182	0.113	29.5827	29.9819
ENSG00000085719	CPNE3	protein_coding	chr8	+	86515461	86515499	86524876	86524997	86514437	86514541	86528535	86528677	0	0.978,0.982,0.982	0.836,0.873,0.895	0.113	140.221	181.496
ENSG00000260238	PMF1-BGLAP	protein_coding	chr1	+	156232319	156232425	156233627	156233728	156212981	156213176	156236287	156236483	0.0135145	0.503,0.555,0.556	0.475,0.369,0.427	0.114	2.59562	1.56295
ENSG00000134262	AP4B1	protein_coding	chr1	-	113895756	113896038	113896257	113896465	113894747	113895492	113897839	113897943	0.00095691	0.428,0.429,0.437	0.324,0.324,0.305	0.114	49.5719	43.1885
ENSG00000121716	PILRB	protein_coding	chr7	+	100353372	100354012	100355142	100355240	100352996	100353123	100356749	100356938	0.000337043	0.513,0.521,0.468	0.371,0.422,0.368	0.114	61.9175	63.2235
ENSG00000213983	AP1G2	protein_coding	chr14	-	23564045	23564159	23564332	23564388	23563715	23563856	23564561	23564631	0.0183215	0.575,0.622,0.543	0.471,0.443,0.483	0.114	74.9434	89.1294
ENSG00000152683	SLC30A6	protein_coding	chr2	+	32174062	32174147	32177476	32177596	32171286	32171373	32184272	32184338	6.20685e-05	0.96,0.961,0.971	0.857,0.857,0.833	0.115	20.5703	18.8571
ENSG00000144228	SPOPL	protein_coding	chr2	+	138550482	138550604	138554438	138554535	138550156	138550294	138559021	138559199	0.0320366	0.92,0.907,0.883	0.731,0.828,0.803	0.116	15.4147	15.2594
ENSG00000070770	CSNK2A2	protein_coding	chr16	-	58174450	58174510	58184259	58184310	58167684	58167795	58186754	58186856	0.000352917	0.963,0.982,1.0	0.878,0.88,0.84	0.116	31.4076	30.2374
ENSG00000109736	MFSD10	protein_coding	chr4	-	2932350	2932409	2932599	2932758	2932044	2932153	2933105	2933209	0.000122698	0.85,0.868,0.918	0.794,0.706,0.782	0.118	35.4628	64.1354
ENSG00000171204	TMEM126B	protein_coding	chr11	+	85631686	85631808	85634085	85634279	85631144	85631316	85635666	85635778	7.83329e-05	0.352,0.347,0.283	0.203,0.191,0.235	0.118	62.1189	56.5289
ENSG00000169764	UGP2	protein_coding	chr2	+	63856787	63856882	63857549	63857718	63856305	63856433	63857828	63857936	0.0181717	0.134,0.164,0.056	0.0,0.0,0.0	0.118	104.459	69.0396
ENSG00000119725	ZNF410	protein_coding	chr14	+	73892026	73892208	73893796	73893932	73886858	73886915	73903959	73904110	6.11295e-13	0.986,0.982,0.963	0.814,0.884,0.873	0.12	76.2399	72.4274
ENSG00000185507	IRF7	protein_coding	chr11	-	613950	614037	614173	614399	613784	613865	614475	614534	0.00799169	1.0,1.0,1.0	0.948,0.814,0.869	0.123	1.8982	8.75123
ENSG00000185252	ZNF74	protein_coding	chr22	+	20395332	20395418	20399594	20399690	20394402	20394662	20400631	20400758	0.00102891	1.0,1.0,1.0	0.873,0.956,0.8	0.124	4.07795	6.71102
ENSG00000113391	FAM172A	protein_coding	chr5	-	93958776	93958968	93964457	93964523	93881469	93881688	94053125	94053227	0.00725549	0.112,0.103,0.158	0.0,0.0,0.0	0.124	8.67759	0.975441
ENSG00000171307	ZDHHC16	protein_coding	chr10	+	97453798	97453846	97454713	97454799	97453529	97453663	97455973	97456044	0.014781	0.594,0.59,0.59	0.459,0.474,0.462	0.126	87.0799	79.5803
ENSG00000121988	ZRANB3	protein_coding	chr2	-	135390801	135390820	135504328	135504496	135353320	135353628	135530525	135530576	0.0434664	0.411,0.511,0.61	1.0,0.0,0.148	0.128	13.448	3.43956
ENSG00000151849	CENPJ	protein_coding	chr13	-	24886233	24886385	24889315	24889400	24885605	24885670	24892642	24892867	0.00900151	0.955,0.965,0.925	0.713,0.921,0.826	0.128	17.2166	15.7266
ENSG00000171298	GAA	protein_coding	chr17	+	80111982	80112100	80112875	80113027	80110940	80111025	80113217	80113366	0.00829149	0.71,0.716,0.8	0.678,0.527,0.637	0.128	50.5113	104.117
ENSG00000131051	RBM39	protein_coding	chr20	-	35709223	35709274	35713018	35713096	35707119	35707201	35714184	35714389	0.000923403	0.556,0.551,0.61	0.386,0.485,0.461	0.128	164.859	267.036
ENSG00000000419	DPM1	protein_coding	chr20	-	50942030	50942126	50945736	50945762	50940864	50940955	50945846	50945861	0.000139212	0.884,0.923,0.894	0.704,0.776,0.836	0.128	165.131	138.83
ENSG00000109458	GAB1	protein_coding	chr4	+	143433490	143433716	143437998	143438600	143415476	143415771	143439801	143439887	0.0496267	0.555,0.485,0.414	0.379,0.356,0.329	0.13	7.3293	8.09129
ENSG00000170581	STAT2	protein_coding	chr12	-	56349344	56349509	56350096	56350190	56348528	56348623	56350411	56350432	0.0106413	0.91,0.884,0.853	0.793,0.739,0.726	0.13	31.2518	66.6575
ENSG00000204764	RANBP17	protein_coding	chr5	+	171242681	171242820	171265680	171265847	171221757	171221840	171293882	171293981	0.00393837	0.118,0.126,0.15	0.0,0.0,0.0	0.131	11.7855	6.65268
ENSG00000171298	GAA	protein_coding	chr17	+	80111982	80112100	80112577	80112711	80110940	80111025	80112875	80113027	4.20936e-05	0.806,0.84,0.866	0.773,0.644,0.701	0.131	50.5113	104.117
ENSG00000105486	LIG1	protein_coding	chr19	-	48120166	48121322	48122933	48123016	48119136	48119190	48123173	48123318	2.87606e-06	0.831,0.786,0.882	0.64,0.738,0.729	0.131	61.4275	60.984
ENSG00000081803	CADPS2	protein_coding	chr7	-	122379367	122379442	122386294	122386309	122360929	122361013	122387025	122387173	0.00417209	0.137,0.147,0.111	0.0,0.0,0.0	0.132	17.1385	0.88592
ENSG00000167114	SLC27A4	protein_coding	chr9	+	128353024	128353234	128353414	128353541	128352637	128352747	128355052	128355190	0.00117854	0.726,0.731,0.812	0.691,0.569,0.606	0.134	21.7128	23.5635
ENSG00000126214	KLC1	protein_coding	chr14	+	103684985	103685036	103692358	103692425	103679383	103679518	103700654	103700727	0.0342178	0.867,1.0,0.942	0.75,0.874,0.783	0.134	87.3984	96.5967
ENSG00000152465	NMT2	protein_coding	chr10	-	15112795	15112963	15119342	15119513	15109701	15109839	15128349	15128458	0.0336649	0.601,0.662,0.545	0.474,0.443,0.485	0.135	12.2004	11.9316
ENSG00000131051	RBM39	protein_coding	chr20	-	35709223	35709256	35713018	35713096	35707119	35707201	35714184	35714389	0.00146259	0.586,0.578,0.662	0.412,0.515,0.493	0.135	164.859	267.036
ENSG00000187097	ENTPD5	protein_coding	chr14	-	73976323	73976412	73977023	73977059	73974923	73974985	73977298	73977374	0.0104242	0.98,0.954,1.0	0.826,0.882,0.819	0.136	16.6002	11.8013
ENSG00000082898	XPO1	protein_coding	chr2	-	61525491	61526521	61533771	61533903	61522610	61522683	61537561	61538231	3.2732e-12	0.897,0.857,0.92	0.704,0.769,0.791	0.137	135.989	195.335
ENSG00000046651	OFD1	protein_coding	chrX	+	13751248	13751368	13752703	13753441	13749426	13749533	13755150	13755242	0.0465774	0.581,0.685,0.522	0.43,0.507,0.438	0.138	15.522	20.4413
ENSG00000157020	SEC13	protein_coding	chr3	-	10319138	10319172	10319256	10319316	10318067	10318094	10320610	10321056	0.0418573	0.127,0.326,0.049	0.084,0.0,0.0	0.139	166.418	144.586
ENSG00000066136	NFYC	protein_coding	chr1	+	40766595	40766703	40769355	40769415	40762887	40763046	40770708	40770738	0.00460132	0.736,0.737,0.815	0.684,0.591,0.593	0.14	33.4607	35.3346
ENSG00000204713	TRIM27	protein_coding	chr6	-	28908972	28909088	28911695	28911718	28903001	28904665	28920011	28920242	1.59856e-05	0.946,0.968,0.949	0.697,0.891,0.853	0.141	41.7522	36.7204
ENSG00000111300	NAA25	protein_coding	chr12	-	112049482	112049611	112053557	112053657	112048291	112048443	112060269	112060359	0.0336649	0.847,0.786,0.824	0.596,0.644,0.792	0.142	24.7465	28.8917
ENSG00000105699	LSR	protein_coding	chr19	+	35258944	35259064	35262545	35262692	35250314	35250659	35266358	35266532	4.49671e-09	0.752,0.762,0.812	0.644,0.636,0.619	0.142	49.9568	88.1984
ENSG00000155034	FBXL18	protein_coding	chr7	-	5491230	5491449	5500487	5502031	5480557	5481931	5505411	5505630	0.00724649	0.866,0.876,0.711	0.727,0.602,0.693	0.144	6.21469	16.8899
ENSG00000064932	SBNO2	protein_coding	chr19	-	1109291	1109423	1109505	1109598	1109134	1109211	1109682	1109777	0.0497983	0.82,0.82,0.936	0.836,0.612,0.692	0.145	20.736	16.719
ENSG00000154265	ABCA5	protein_coding	chr17	-	69277640	69277842	69283952	69284072	69264734	69264905	69285897	69286037	0.0429315	0.85,0.802,0.77	0.732,0.647,0.603	0.147	10.9797	17.1036
ENSG00000104783	KCNN4	protein_coding	chr19	-	43774191	43774619	43776540	43776636	43771999	43772135	43780702	43781257	0.00979774	0.659,0.651,0.608	0.469,0.46,0.549	0.147	23.721	59.8336
ENSG00000119979	FAM45A	protein_coding	chr10	+	119104763	119105022	119105310	119105495	119104094	119104197	119107967	119108164	0.00176143	0.856,0.851,0.918	0.74,0.744,0.7	0.147	54.9895	57.5579
ENSG00000182473	EXOC7	protein_coding	chr17	-	76090328	76090397	76091142	76091235	76089174	76089320	76094413	76094581	0.000283495	0.358,0.31,0.409	0.244,0.202,0.189	0.147	59.779	82.2632
ENSG00000117625	RCOR3	protein_coding	chr1	+	211276256	211276418	211278116	211278241	211274209	211274262	211279237	211279276	0.0341945	0.521,0.602,0.497	0.376,0.413,0.388	0.148	18.6032	19.2195
ENSG00000169255	B3GALNT1	protein_coding	chr3	-	161089943	161090062	161103112	161103205	161083896	161086788	161103426	161103517	0.0132696	0.334,0.375,0.416	0.253,0.182,0.242	0.149	90.2478	43.8221
ENSG00000143727	ACP1	protein_coding	chr2	+	272036	272150	272191	272305	271865	271939	276979	277085	9.29168e-13	0.836,0.806,0.832	0.657,0.681,0.69	0.149	148.524	122.109
ENSG00000089022	MAPKAPK5	protein_coding	chr12	+	111866155	111866231	111867571	111867669	111865249	111865323	111870270	111870307	0.0104906	0.802,0.767,0.83	0.55,0.679,0.721	0.15	57.735	44.088
ENSG00000169045	HNRNPH1	protein_coding	chr5	-	179620891	179621035	179623036	179623164	179618144	179618323	179623594	179623669	0.000143926	0.666,0.633,0.528	0.429,0.491,0.439	0.156	726.905	967.244
ENSG00000125319	C17orf53	protein_coding	chr17	+	44154552	44154664	44154852	44154938	44152636	44152777	44155285	44155411	0.0201861	0.239,0.21,0.292	0.097,0.067,0.107	0.157	10.1602	14.5166
ENSG00000155066	PROM2	protein_coding	chr2	+	95276226	95276347	95277363	95277496	95275868	95276132	95277929	95278004	0.000146348	0.904,0.88,0.897	0.763,0.725,0.722	0.157	36.0723	97.724
ENSG00000165731	RET	protein_coding	chr10	+	43102341	43102629	43106375	43106571	43100458	43100722	43109030	43109230	0.000512444	0.773,0.796,0.78	0.649,0.637,0.587	0.159	15.5625	10.9086
ENSG00000109686	SH3D19	protein_coding	chr4	-	151187422	151187463	151226046	151226086	151179354	151179397	151325240	151325632	0.00270423	0.211,0.183,0.183	0.0,0.0,0.1	0.159	20.934	13.4602
ENSG00000075711	DLG1	protein_coding	chr3	-	197075836	197075870	197076585	197076685	197066703	197066754	197081050	197081117	0.0298984	0.369,0.357,0.355	0.151,0.302,0.144	0.161	58.9897	43.8396
ENSG00000143727	ACP1	protein_coding	chr2	+	272036	272150	272191	272305	271865	271939	275139	275201	0	0.795,0.769,0.8	0.617,0.653,0.612	0.161	148.524	122.109
ENSG00000080823	MOK	protein_coding	chr14	-	102263545	102263616	102278605	102278694	102251916	102251995	102283477	102283592	0.00999079	0.221,0.295,0.209	0.0,0.235,0.0	0.163	11.3607	6.0687
ENSG00000123636	BAZ2B	protein_coding	chr2	-	159478574	159478721	159555822	159555865	159453612	159453801	159616241	159616569	0.0288685	0.28,0.0,0.384	0.172,0.0,0.0	0.164	11.4092	6.6033
ENSG00000172785	CBWD1	protein_coding	chr9	-	147900	148040	151304	151427	146101	146158	152033	152078	0.000503991	0.976,1.0,1.0	0.8,0.803,0.882	0.164	58.8803	48.9765
ENSG00000169045	HNRNPH1	protein_coding	chr5	-	179620891	179621035	179621241	179621397	179618144	179618323	179623036	179623164	1.36642e-13	0.814,0.803,0.759	0.575,0.654,0.652	0.165	726.905	967.244
ENSG00000060069	CTDP1	protein_coding	chr18	+	79728906	79729069	79736354	79736521	79717809	79718016	79753651	79754503	0.0459959	0.811,0.812,0.822	0.712,0.621,0.615	0.166	4.6714	5.44513
ENSG00000154889	MPPE1	protein_coding	chr18	-	11902266	11902358	11905911	11905953	11897525	11897620	11906202	11906309	0.0400569	1.0,1.0,1.0	0.892,1.0,0.604	0.168	26.7825	33.6256
ENSG00000165802	NSMF	protein_coding	chr9	-	137454390	137454443	137455238	137455307	137453730	137453820	137456410	137456486	0.000780209	0.378,0.379,0.437	0.264,0.223,0.202	0.168	30.2114	46.2086
ENSG00000159593	NAE1	protein_coding	chr16	-	66827459	66827564	66827979	66828077	66826676	66826780	66830846	66830976	0.00724649	1.0,1.0,1.0	0.828,0.72,0.949	0.168	44.9704	35.0447
ENSG00000100731	PCNX	protein_coding	chr14	+	70988566	70988699	70995740	70995843	70976941	70978648	71009633	71009724	0.0497185	0.923,0.911,1.0	0.851,0.781,0.696	0.169	18.7151	17.718
ENSG00000100461	RBM23	protein_coding	chr14	-	22911785	22911903	22913723	22913845	22911327	22911403	22918998	22919149	0.00095691	1.0,0.916,1.0	0.63,0.78,1.0	0.169	46.7932	50.6217
ENSG00000121716	PILRB	protein_coding	chr7	+	100355142	100355240	100356393	100356883	100353894	100354012	100358219	100358259	1.06111e-05	0.579,0.54,0.657	0.452,0.379,0.428	0.172	61.9175	63.2235
ENSG00000119979	FAM45A	protein_coding	chr10	+	119104763	119105022	119105310	119105495	119104091	119104197	119107947	119108096	0.0019927	0.708,0.708,0.812	0.608,0.524,0.577	0.173	54.9895	57.5579
ENSG00000125319	C17orf53	protein_coding	chr17	+	44154555	44154664	44154852	44154938	44152636	44152777	44155285	44155411	0.0497185	0.551,0.467,0.62	0.369,0.353,0.385	0.177	10.1602	14.5166
ENSG00000000419	DPM1	protein_coding	chr20	-	50942030	50942126	50945736	50945762	50941128	50941209	50945846	50945923	2.45661e-06	0.497,0.541,0.564	0.31,0.395,0.367	0.177	165.131	138.83
ENSG00000169045	HNRNPH1	protein_coding	chr5	-	179620891	179621035	179621241	179621397	179617988	179618060	179623036	179623164	0	0.998,0.997,0.997	0.751,0.833,0.875	0.178	726.905	967.244
ENSG00000110375	UPK2	protein_coding	chr11	+	118956882	118957014	118957597	118957668	118951203	118951265	118958096	118958554	7.33645e-08	0.175,0.177,0.234	0.036,0.01,0.0	0.18	15.1436	34.8484
ENSG00000135164	DMTF1	protein_coding	chr7	+	87155454	87155497	87163238	87163332	87154389	87154528	87163494	87163617	0.0201226	0.0,0.113,0.433	0.0,0.0,0.0	0.182	66.9799	83.4331
ENSG00000184182	UBE2F	protein_coding	chr2	+	237973648	237973747	237986161	237986292	237973091	237973225	237987962	237987992	0.00125047	1.0,1.0,1.0	0.895,0.786,0.772	0.182	67.8921	48.1054
ENSG00000102710	SUPT20H	protein_coding	chr13	-	37021447	37021602	37022010	37022080	37019341	37019397	37024034	37024193	0.00370465	0.379,0.53,0.372	0.235,0.226,0.262	0.186	35.9507	34.5322
ENSG00000138696	BMPR1B	protein_coding	chr4	+	94875830	94875900	94996039	94996134	94757967	94758068	95104407	95104567	0.00370465	0.227,0.281,0.237	0.0,0.0,0.183	0.187	11.8953	2.0573
ENSG00000158106	RHPN1	protein_coding	chr8	+	143378695	143378820	143378911	143379078	143378268	143378346	143379314	143379508	0.00100044	0.766,0.877,0.833	0.751,0.603,0.561	0.187	20.9926	27.4052
ENSG00000156958	GALK2	protein_coding	chr15	+	49292326	49292537	49318971	49319116	49239220	49239367	49319603	49319805	0.000345049	0.973,0.967,0.916	0.628,0.803,0.859	0.189	25.8154	13.1239
ENSG00000121716	PILRB	protein_coding	chr7	+	100355142	100355240	100356749	100356883	100353372	100354012	100358219	100358366	1.21614e-05	0.53,0.491,0.616	0.409,0.319,0.342	0.189	61.9175	63.2235
ENSG00000078018	MAP2	protein_coding	chr2	+	209690602	209690848	209692624	209696350	209680749	209680827	209700276	209700338	0.00947044	0.082,0.0,0.502	0.0,0.0,0.0	0.195	6.29602	0.349091
ENSG00000078018	MAP2	protein_coding	chr2	+	209690602	209690848	209692636	209696350	209680749	209680827	209700276	209700338	0.00954598	0.083,0.0,0.505	0.0,0.0,0.0	0.196	6.29602	0.349091
ENSG00000007866	TEAD3	protein_coding	chr6	-	35479304	35479316	35480311	35480374	35478433	35478571	35484559	35484624	0.0412534	0.589,0.648,0.501	0.379,0.36,0.41	0.196	25.8674	58.9899
ENSG00000109762	SNX25	protein_coding	chr4	+	185351444	185351609	185353484	185353602	185346536	185346650	185357670	185357737	0.0403134	0.517,0.575,0.386	0.22,0.312,0.325	0.207	5.98549	3.7335
ENSG00000100461	RBM23	protein_coding	chr14	-	22911785	22911903	22913723	22913821	22911327	22911403	22918998	22919149	0.00100419	1.0,0.867,1.0	0.561,0.684,1.0	0.207	46.7932	50.6217
ENSG00000155066	PROM2	protein_coding	chr2	+	95275460	95275510	95277363	95277496	95274472	95274829	95277929	95279144	0.0343678	0.848,0.611,0.84	0.554,0.58,0.54	0.208	36.0723	97.724
ENSG00000204305	AGER	protein_coding	chr6	-	32181350	32181477	32181523	32181632	32180967	32181239	32182246	32182388	0.0346181	0.695,0.895,0.779	0.595,0.524,0.616	0.211	9.09811	13.6474
ENSG00000129315	CCNT1	protein_coding	chr12	-	48695998	48696162	48698137	48698183	48695758	48695829	48699777	48699840	0.00015063	0.472,0.431,0.519	0.233,0.29,0.267	0.211	13.5523	17.6606
ENSG00000114062	UBE3A	protein_coding	chr15	-	25407066	25407137	25408571	25408684	25405460	25405502	25409087	25409207	0.0336649	0.401,0.527,0.0	0.122,0.0,0.173	0.211	19.8527	17.6015
ENSG00000203697	CAPN8	protein_coding	chr1	-	223626988	223627157	223628008	223628142	223625804	223625888	223628661	223628705	0.0131961	0.541,0.511,0.658	0.331,0.348,0.391	0.213	27.7131	12.9533
ENSG00000198887	SMC5	protein_coding	chr9	+	70344143	70344269	70346604	70346649	70324020	70324143	70347065	70347161	0.00358748	0.873,0.88,0.887	0.74,0.672,0.583	0.215	11.7919	11.0536
ENSG00000116001	TIA1	protein_coding	chr2	-	70228343	70228462	70229058	70229091	70227734	70227822	70229263	70229318	7.88747e-09	0.86,0.762,0.863	0.648,0.581,0.574	0.227	77.4792	100.963
ENSG00000100911	PSME2	protein_coding	chr14	-	24145378	24145465	24146207	24146240	24144399	24144468	24146533	24146579	8.88415e-06	1.0,1.0,1.0	0.713,0.855,0.749	0.228	87.8628	128.974
ENSG00000147419	CCDC25	protein_coding	chr8	-	27752511	27752587	27756718	27756770	27740471	27740517	27762418	27762458	0.00595686	0.862,0.876,0.821	0.463,0.653,0.754	0.23	33.5072	31.7842
ENSG00000144535	DIS3L2	protein_coding	chr2	+	232136471	232136719	232163458	232163632	232130618	232130943	232210325	232210405	0.0313687	0.323,0.364,0.277	0.0,0.0,0.265	0.233	15.2103	2.42707
ENSG00000166435	XRRA1	protein_coding	chr11	-	74921213	74921347	74930299	74930372	74907144	74907273	74933800	74933872	0.0313687	0.335,0.344,0.606	0.0,0.39,0.176	0.24	5.48971	1.81746
ENSG00000172915	NBEA	protein_coding	chr13	+	35123481	35123574	35142268	35142377	35118376	35118474	35155773	35155855	0.00095691	0.299,0.176,0.247	0.0,0.0,0.0	0.241	4.53047	0.210797
ENSG00000188234	AGAP4	protein_coding	chr10	-	45841652	45841687	45844325	45844394	45834015	45834116	45846686	45846755	0.0305122	0.689,0.779,0.801	0.572,0.495,0.473	0.243	12.7501	14.1929
ENSG00000151092	NGLY1	protein_coding	chr3	-	25736308	25736400	25737333	25737455	25733871	25733982	25751097	25751263	0.0409518	0.571,0.16,0.228	0.228,0.0,0.0	0.244	12.7397	9.91049
ENSG00000198270	TMEM116	protein_coding	chr12	-	111965594	111965759	111978735	111978787	111943264	111943369	111991757	111991889	0.0189909	0.297,0.414,0.344	0.259,0.0,0.057	0.246	15.2148	8.91756
ENSG00000080823	MOK	protein_coding	chr14	-	102265822	102265912	102278605	102278694	102251916	102251995	102283477	102283592	0.00843242	0.268,0.557,0.251	0.0,0.334,0.0	0.247	11.3607	6.0687
ENSG00000156931	VPS8	protein_coding	chr3	+	184886109	184886156	184898564	184898654	184870715	184870805	184913518	184913561	0.00348109	1.0,0.907,1.0	0.786,0.495,0.88	0.249	16.7746	14.6673
ENSG00000142541	RPL13A	protein_coding	chr19	+	49490126	49490297	49490474	49490600	49489849	49489922	49490778	49490864	0.00292877	0.538,0.462,0.539	0.203,0.226,0.336	0.258	1986.26	2142.35
ENSG00000110169	HPX	protein_coding	chr11	-	6438355	6438509	6440164	6440286	6437045	6437177	6440466	6440538	0.000387799	1.0,1.0,1.0	0.887,0.599,0.719	0.265	2.01113	11.5315
ENSG00000003402	CFLAR	protein_coding	chr2	+	201140356	201140439	201145377	201145432	201135971	201136107	201149002	201149052	0.00270589	0.708,0.854,0.801	0.481,0.458,0.625	0.266	15.6702	25.1673
ENSG00000124588	NQO2	protein_coding	chr6	+	3003668	3003789	3004494	3004651	3002049	3002286	3006467	3006559	0.014781	0.371,0.411,0.587	0.084,0.264,0.208	0.271	52.9515	47.3206
ENSG00000263528	IKBKE	protein_coding	chr1	+	206493265	206493378	206493919	206493991	206493022	206493119	206496111	206496274	0.00498011	0.549,0.548,0.501	0.344,0.227,0.201	0.275	8.58064	6.31524
ENSG00000136828	RALGPS1	protein_coding	chr9	+	126977694	126977745	127034430	127034514	126965843	126965951	127050042	127050132	0.0365203	0.377,0.349,0.45	0.143,0.206,0.0	0.276	13.9687	3.1717
ENSG00000156876	SASS6	protein_coding	chr1	-	100122379	100122484	100123209	100123289	100121377	100121549	100125881	100125942	0.00872063	0.449,0.302,0.497	0.085,0.061,0.27	0.277	3.36244	2.45608
ENSG00000183317	EPHA10	protein_coding	chr1	-	37722005	37722296	37722804	37722931	37721659	37721845	37723040	37723166	0.00733726	0.667,0.0,0.408	0.0,0.0,0.243	0.277	5.29723	4.52418
ENSG00000133424	LARGE	protein_coding	chr22	-	33277059	33277255	33283201	33283348	33272860	33274624	33304228	33304507	0.0459588	0.452,0.521,0.401	0.0,0.0,0.539	0.278	9.13458	0.468875
ENSG00000100911	PSME2	protein_coding	chr14	-	24145378	24145465	24145709	24145896	24144399	24144468	24146207	24146240	1.36642e-13	1.0,0.97,1.0	0.668,0.739,0.726	0.279	87.8628	128.974
ENSG00000257390	RP11-762I7.5	protein_coding	chr12	-	55815886	55815939	55820238	55820449	55803688	55803728	55822000	55822187	0.0385717	0.48,0.182,0.625	0.217,0.217,0.0	0.284	0.545587	1.09515
ENSG00000160087	UBE2J2	protein_coding	chr1	-	1264782	1264830	1266097	1266290	1263345	1263386	1267732	1267992	0.0180875	0.923,1.0,1.0	0.432,0.631,1.0	0.287	29.3828	38.5904
ENSG00000119688	ABCD4	protein_coding	chr14	-	74297638	74298069	74299547	74299675	74296332	74296449	74302874	74302959	0.00722014	0.576,0.446,0.704	0.255,0.34,0.265	0.289	38.1234	51.9251
ENSG00000196141	SPATS2L	protein_coding	chr2	+	200372108	200372251	200378140	200378371	200329430	200329480	200389222	200389283	3.45972e-08	0.404,0.427,0.443	0.119,0.157,0.13	0.289	73.3725	86.9456
ENSG00000171097	CCBL1	protein_coding	chr9	-	128846679	128846859	128847432	128847643	128845352	128845411	128881896	128882075	0.0274484	0.194,0.477,0.68	0.0,0.477,0.0	0.291	4.4104	1.87611
ENSG00000275778	PRH1-PRR4	protein_coding	chr12	-	10884153	10884275	10973654	10973721	10883060	10883096	11034781	11034885	0.0427915	0.457,0.654,0.457	0.387,0.296,0.0	0.295	1.00719	0.217488
ENSG00000171723	GPHN	protein_coding	chr14	+	66776463	66776521	66824473	66824566	66681106	66681185	66879938	66880033	0.0160907	0.421,0.495,0.342	0.0,0.37,0.0	0.296	23.6889	1.97145
ENSG00000169045	HNRNPH1	protein_coding	chr5	-	179620891	179621035	179623036	179623164	179617988	179618060	179623594	179623669	0	0.999,0.993,0.995	0.627,0.718,0.75	0.297	726.905	967.244
ENSG00000100299	ARSA	protein_coding	chr22	-	50626153	50626278	50626590	50626760	50625935	50626063	50626833	50627052	0.00423378	0.698,0.95,1.0	0.61,0.523,0.619	0.299	3.41695	7.40639
ENSG00000164074	C4orf29	protein_coding	chr4	+	127984338	127984423	128001715	128001760	127965410	127965606	128008919	128008998	0.0310706	1.0,0.805,0.852	0.712,0.658,0.371	0.305	8.65963	8.59648
ENSG00000135679	MDM2	protein_coding	chr12	+	68814602	68814689	68815627	68815720	68813553	68813628	68816811	68816945	0.000923403	0.527,0.702,0.451	0.269,0.209,0.285	0.306	72.1713	341.793
ENSG00000127314	RAP1B	protein_coding	chr12	+	68624674	68624873	68641037	68641153	68610907	68611052	68648698	68648781	0.0230873	0.714,0.735,0.695	0.431,0.487,0.288	0.313	136.385	124.539
[truncated: 34 more rows]

## Sheet: RI by CIS
GeneID	geneSymbol	Gene.type	chr	strand	riExonStart_0base	riExonEnd	upstreamES	upstreamEE	downstreamES	downstreamEE	FDR	IncLevel1	IncLevel2	IncLevelDifference	siCtl_NT_TPM	siCtl_CIS_TPM
[truncated: 213 more rows]

[truncated: 1 more sheets: SE by CIS]
