# Supplementary material for: The transcription factor c-Jun inhibits RBM39 to reprogram pre-mRNA splicing during genotoxic stress
Source: Nucleic Acids Res. 2022 Dec 8;50(22):12768–89. doi: 10.1093/nar/gkac1130 (PMC9825188; doi:10.1093/nar/gkac1130)
Supplement: gkac1130_Supplemental_Files [file gkac1130_supplemental_files.zip › Suppl Table S3 siRNA screen RBPs involved in COASY exons 4-5 skipping.xlsx]

## Sheet: RBPs si RNA screen
Identification of RNA binding proteins involved in the skipping of exons 4-5 of COASY by RNA interference
The skipping of Exons 4-5 of COASY was detected by end-point RT-PCR in RNA isolated from cells transfected with siRNA targetting the indicated protein.
A mock treated sample was added on each track (lipofectamine track).
The PCR products at 355 bp, 166 bp and 95 bp correspond to COASY full length, COASY ΔE4 and COASY ΔE4-5 respectively.
Percentage spliced IN (Ψ) was calculated as (E4-5/(Δ E4-5+ E4-5)) x 100.
Delta Ψ = (Ψ Control - Ψ knockdown).
COASY
Sample	bp	nM		Percentage spliced IN (Ψ)	Delta Ψ
Lipofectamine (track 68)	355	17.2		83.09	0.00
	166	3
	97	3.5
SFRS3	355	21.5		60.39	22.70
	166	6.7
	97	14.1
SFRS5	764	2.9		80.00	3.09
	355	30.4
	166	9.4
	97	7.6
Lipofectamine (track 75)	355	29.4		89.09	0.00
	166	3.9
	97	3.6
SNRP70	355	21.8		79.56	9.53
	97	5.6
U2AF1	355	14.9		45.82	43.27
	166	4.4
	97	12.6
Lipofectamine (track 78)	355	26.3		81.17	0.00
	166	6.1
	97	5
RBM9/RBFOX2	355	32.1		100.00	-18.83
	166	5
Lipofectamine (track 82)	355	37.1		90.27	0.00
	166	4.2
	97	4
CLK1	355	23.1		86.52	3.75
	166	3.9
	97	3.6
RNPS1	355	19.3		100.00	-9.73
	166	2.8
Lipofectamine (track 83)	355	38.6		84.46	0.00
	166	5.1
	97	7.1
SF3A3	355	24.8		57.27	27.19
	166	9.8
	97	18.5
Lipofectamine (track 84)	764	2.8		93.24	0.00
	355	38.9
	166	13.6
	97	2.8
HNRNPA1	355	34.8		100.00	-6.71
	166	7.5
Lipofectamine (track 86)	355	22.2		87.40	0.00
	97	3.2
DDX39	355	9.6		100.00	-12.60
	166	5.5
KHSRP	355	14.8		100.00	-12.60
Lipofectamine (track 88)	355	30.6		85.71	0.00
	166	6.1
	97	5.1
RBM3	355	18.9		100.00	-14.29
	166	9.4
RBM39/RNPC2	355	6.7		24.81	60.9
	166	7.9
	97	20.3
SFRS12	355	17.1		100.00	-14.29
	166	7.1
Lipofectamine (track 89)	355	24.2		90.30	0.00
	166	5.6
	97	2.6
FMR1	355	23.6		81.94	8.35
	97	5.2
SFRS8	355	32.2		70.31	19.99
	166	6.6
	97	13.6
TARBP1	355	32.7		84.72	5.58
	97	5.9
	166	4.9
Lipofectamine (track 95)	355	32.5		81.66	0.00
	166	6.5
	97	7.3
RALY	355	49.5		93.05	-11.38
	166	5.8
	97	3.7
SFPQ	355	36.5		89.24	-7.58
	166	6.4
	97	4.4
SNW1	355	29.1		100.00	-18.34
	166	6.4
SRPK1	355	24.1		78.25	3.41
	166	12.4
	97	6.7
Lipofectamine (track 96)	355	12.1		100.00	0.00
HNRPD	355	35.6		85.58	14.42
	166	6.9
	97	6
Lipofectamine (track 100)	355	20.9		100.00	0.00
	175	2.9
	166	8.9
SF3A1	355	12.3		34.36	65.64
	166	9.8
	97	23.5
SF3A2	355	10.7		51.44	48.56
	166	11.2
	97	10.1
Lipofectamine (track 99)	355	41		88.36	0.00
	166	7.1
	97	5.4
HNRPL	355	14.3		68.10	20.27
	97	6.7
	166	9.4
SFRS10	355	17.7		82.71	5.65
	166	3.3
	97	3.7
SYNCRIP	355	28		87.77	0.59
	166	8.9
	97	3.9
Lipofectamine (track 100)	764	2.6
	355	33.9		87.60	0.00
	166	6.6
	97	4.8
DEK	764	2.6		85.82	1.78
	355	36.3
	166	10.8
	97	6
HMGA1	355	15.2		100.00	-12.4
	166	9.4
PRPF8	355	10		45.25	54.75
	166	3.3
	97	12.1
Lipofectamine (track 102)	764	2.8		69.40	0.00
	355	25.4
	166	6.5
	97	11.2
	87	5.3
CCNH	355	37.8		91.30	-21.91
	166	4.5
	97	3.6
CRK7	782	2.7		87.13	-17.73
	355	38.6
	166	9.3
	97	5.7
SFRS16	355	25.4		80.13	-10.73
	97	6.3
Lipofectamine (track 104)	355	28		100.00	0.00
	166	5
KHDRBS1	355	37.3		89.45	10.55
	166	6.5
	97	4.4
Lipofectamine (track 105)	355	29.8		87.39	0.00
	166	5.1
	97	4.3
CDC5L	355	30.2		100.00	-12.61
	166	9.3
KHDRBS3	355	29.5		78.88	8.51
	166	8.1
	97	7.9
MBNL1	355	27		72.78	27.22
	166	4.9
	97	10.1
Lipofectamine (track 108)	355	40.5		90.81	0.00
	166	8.5
	97	4.1
ZNF638	355	18.9		71.32	19.49
	166	6.2
	97	7.6
	87	3.8
Lipofectamine (track 110)	355	24.6		84.54	0.00
	166	5.1
	97	4.5
CDK11	355	27.5		79.02	5.51
	166	8.4
	97	7.3
CTNNB1	355	27.7		100.00	-15.46
	166	10.1
Lipofectamine (track 111)	355	40.4		91.61	0.00
	166	7.5
	97	3.7
DDX6	355	21.3		100.00	-8.39
	166	9.2
THOC1	355	16.5		69.33	22.28
	166	6.6
	97	7.3
Lipofectamine (track 115)	355	58.2		92.38	0.00
	166	5.3
	97	4.8
FUS	355	47		86.24	6.14
	166	9
	97	7.5
FXR1	355	22.4		79.72	12.67
	166	10.5
	97	5.7
PRPF4B	355	28		70.53	21.85
	166	7.8
	97	11.7
SAFB	355	23.4		100.00	-7.62
SF3B4	355	8.3		34.16	58.22
	166	4.4
	97	16
Lipofectamine (track 123)	355	40.5		92.68	0.00
	166	8.1
	97	3.2
SFRS4	355	33.6		76.36	16.31
	166	10.4
	97	7.5
SR-A1	355	17.7		52.21	40.46
	263	2.8
	166	6.4
	115	3.8
	97	16.2
Lipofectamine (track 125)	355	29.2		83.91	0.00
	166	11.1
	97	5.6
BRCA1	355	31.6		89.52	-5.61
	166	5.8
	97	3.7
Lipofectamine (track 127)	355	27.8		80.59	0.00
	166	9.9
	97	6.7
HEAB	355	19.5		71.96	8.62
	166	7.6
	97	7.6
MSI2	355	20.1		69.07	11.51
	166	8.4
	97	9
Lipofectamine (track 129)	355	27.8		90.85	0.00
	166	3.6
	97	2.8
NONO	782	4.9		74.69	16.16
	355	24.2
	166	6.3
	97	8.2
NPM1	355	32.9		86.57	4.27
	166	5.1
	97	5.1
RPL22	355	31		87.57	3.28
	166	3.5
	97	4.4
RPN1	355	20.6		84.77	6.08
	166	7
	97	3.7
