# Supplementary material for: The transcription factor c-Jun inhibits RBM39 to reprogram pre-mRNA splicing during genotoxic stress
Source: Nucleic Acids Res. 2022 Dec 8;50(22):12768–89. doi: 10.1093/nar/gkac1130 (PMC9825188; doi:10.1093/nar/gkac1130)
Supplement: gkac1130_Supplemental_Files [file gkac1130_supplemental_files.zip › Suppl Table S4 DESEeq2 and rMATS for siRBM39_NT_vs_siCTRL_NT.xlsx]

## Sheet: INDEX
Condition 1	MCF7 cells transfected with siCtl mock-treated						siCtl_NT
Condition 2	MCF7 cells transfected with siRBM39						siRBM39_NT
DEG	List of differentially expressed genes induced by RBM39 knockdown					Log2 |FC| ≥1; adj pvalue <0.05; TPM ≥1 in one conditon
DE mRNA	List of differentially expressed mRNA induced by RBM39 knockdown					Log2 |FC|≥1; adj pvalue <0.05; TPM ≥1 in one conditon
A3SS	List of alternative 3' splice sites in mRNA induced by RBM39 knockdown					ILD ≥0.1; FDR<0.05; TMP≥1 in at least one condition
A5SS	List of alternative 5' splice sites in mRNA induced by RBM39 knockdown					ILD ≥0.1; FDR<0.05; TMP≥1 in at least one condition
MXE	List of mutually exclusive exons in mRNA induced by RBM39 knockdown					ILD ≥0.1; FDR<0.05; TMP≥1 in at least one condition
RI	List of retained introns in mRNA induced by RBM39 knockdown					ILD ≥0.1; FDR<0.05; TMP≥1 in at least one condition
SE	List of alternatively skipped exons in mRNA induced by RBM39 knockdown					ILD ≥0.1; FDR<0.05; TMP≥1 in at least one condition
FC = Fold Change
TPM = Transcript per million
ILD = Inclusion Level Difference
FDR= False Discovery Rate

## Sheet:  DEB by siRBM39
Ensembl_ID	Gene_Name	Gene.type	baseMean	log2FoldChange	lfcSE	stat	pvalue	padj	siCtl_NT_TPM	siRBM39_NT_TPM
ENSG00000247271	ZBED5-AS1	antisense_RNA	28.8515	-1.76	0.354577	-4.96368	6.917e-07	1.02373e-05	2.31161	0.509266
ENSG00000227218	AL157935.1	antisense_RNA	307.344	-1.57521	0.184725	-8.52731	1.49792e-17	1.6984e-15	23.9236	8.3973
ENSG00000270696	AC005034.3	antisense_RNA	241.051	-1.55613	0.209515	-7.42729	1.10844e-13	6.86583e-12	8.72361	3.07321
ENSG00000231312	AC007388.1	antisense_RNA	179.384	-1.40772	0.195414	-7.20376	5.85725e-13	3.25027e-11	23.5148	9.3761
ENSG00000272579	AL136370.1	antisense_RNA	135.051	-1.30618	0.26701	-4.89189	9.98718e-07	1.41749e-05	15.9725	6.5459
ENSG00000186615	KTN1-AS1	antisense_RNA	166.543	-1.29057	0.212579	-6.07103	1.27094e-09	3.61795e-08	5.98645	2.53002
ENSG00000261801	LOXL1-AS1	antisense_RNA	1250.05	-1.23144	0.186644	-6.5978	4.17316e-11	1.60751e-09	58.3691	26.4582
ENSG00000235288	AC099329.1	antisense_RNA	137.01	-1.22891	0.22894	-5.36782	7.96952e-08	1.48432e-06	24.3958	10.8835
ENSG00000236810	ELOA-AS1	antisense_RNA	13.0187	-1.22798	0.406579	-3.02027	0.00252548	0.0127187	1.06944	0.294728
ENSG00000248429	AC098679.1	antisense_RNA	284.372	-1.20831	0.217224	-5.56249	2.65951e-08	5.49112e-07	8.346	3.72997
ENSG00000245888	FLJ21408	antisense_RNA	50.6352	-1.2082	0.295401	-4.09005	4.31284e-05	0.000394145	4.9468	2.06469
ENSG00000257497	AC121761.1	antisense_RNA	44.4643	-1.18046	0.330853	-3.56794	0.0003598	0.00248566	1.86724	0.765064
ENSG00000257337	AC068888.1	antisense_RNA	853.612	-1.16715	0.159412	-7.32159	2.45053e-13	1.44646e-11	27.8754	13.5608
ENSG00000244265	SIAH2-AS1	antisense_RNA	13.4578	-1.15526	0.401367	-2.87832	0.00399801	0.0187161	3.82968	1.18383
ENSG00000254548	AC105219.2	antisense_RNA	49.9979	-1.13697	0.305488	-3.72181	0.000197799	0.00146969	29.4694	12.7861
ENSG00000278383	AL031673.1	antisense_RNA	25.6082	-1.12872	0.355057	-3.17898	0.00147793	0.00816197	6.22295	2.47024
ENSG00000205913	SRRM2-AS1	antisense_RNA	69.0842	-1.11414	0.273208	-4.07799	4.54265e-05	0.000410475	2.34973	1.0708
ENSG00000261373	VPS9D1-AS1	antisense_RNA	497.252	-1.11246	0.147741	-7.52979	5.08203e-14	3.26895e-12	17.4033	8.75356
ENSG00000239415	AP001469.3	antisense_RNA	74.7069	-1.07466	0.28078	-3.82743	0.000129489	0.00102271	2.52931	1.20429
ENSG00000254429	AP001972.1	antisense_RNA	292.786	-1.06588	0.230044	-4.63339	3.59722e-06	4.45084e-05	55.4717	28.1997
ENSG00000254854	AP003390.1	antisense_RNA	17.1905	-1.06464	0.400957	-2.65524	0.00792518	0.032579	3.47215	1.18895
ENSG00000216895	AC009403.1	antisense_RNA	117.663	-1.0609	0.239682	-4.42629	9.58696e-06	0.000104793	10.2973	5.1208
ENSG00000225762	LINC01389	antisense_RNA	28.5969	-1.05839	0.358757	-2.95016	0.00317609	0.0154523	6.23785	2.6449
ENSG00000238117	AP000844.2	antisense_RNA	49.9378	-1.05606	0.302766	-3.48805	0.000486557	0.0032005	9.65839	4.60759
ENSG00000213742	ZNF337-AS1	antisense_RNA	196.571	-1.05124	0.245434	-4.28319	1.84232e-05	0.000186453	9.89107	5.05057
ENSG00000233823	AL356311.1	antisense_RNA	5.73792	-1.04842	0.405383	-2.58624	0.00970285	0.0383395	5.7778	0.803678
ENSG00000235423	AC068768.1	antisense_RNA	102.004	-1.00093	0.239492	-4.1794	2.92275e-05	0.000279052	9.07564	4.76921
ENSG00000259349	AC011921.1	antisense_RNA	119.113	1.00132	0.229455	4.36392	1.27755e-05	0.00013537	9.17072	21.6761
ENSG00000242242	NECTIN3-AS1	antisense_RNA	15.5618	1.00175	0.39764	2.51925	0.0117606	0.04488	2.008	6.49337
ENSG00000248245	AC010307.2	antisense_RNA	22.3156	1.00378	0.389611	2.57638	0.00998421	0.0392504	1.89446	5.92947
ENSG00000233017	AL121832.1	antisense_RNA	19.3028	1.00379	0.384673	2.60946	0.00906843	0.0363266	1.12008	3.42786
ENSG00000255438	AL354813.1	antisense_RNA	58.3741	1.0052	0.330863	3.03812	0.00238062	0.0121507	0.590418	1.53011
ENSG00000284738	AL358472.5	antisense_RNA	35.2345	1.01447	0.345803	2.93368	0.00334971	0.0161561	0.736879	2.04686
ENSG00000267532	MIR497HG	antisense_RNA	32.7518	1.01652	0.350027	2.90411	0.003683	0.0174779	0.77635	2.20677
ENSG00000226245	ZNF32-AS1	antisense_RNA	20.5855	1.02195	0.382279	2.6733	0.00751083	0.0312404	2.07402	6.47951
ENSG00000235092	ID2-AS1	antisense_RNA	65.448	1.03374	0.303889	3.4017	0.000669671	0.00420251	3.20844	8.20296
ENSG00000230798	FOXD3-AS1	antisense_RNA	24.8958	1.03405	0.385049	2.68551	0.00724198	0.0303739	1.00124	3.23394
ENSG00000255847	AP003717.1	antisense_RNA	9.79659	1.03509	0.411717	2.51408	0.0119342	0.0453993	0.16306	1.07364
ENSG00000272173	U47924.2	antisense_RNA	43.11	1.03961	0.333404	3.11816	0.00181984	0.00972634	1.05044	2.89478
ENSG00000251661	AC136475.1	antisense_RNA	180.579	1.04583	0.208579	5.01406	5.3294e-07	8.12117e-06	4.61968	11.1233
ENSG00000233296	AC092159.2	antisense_RNA	37.7896	1.05709	0.336677	3.13979	0.00169071	0.00913104	0.493507	1.36613
ENSG00000260350	AC012173.1	antisense_RNA	3.85602	1.0607	0.377019	2.81338	0.00490232	NA	0	1.63298
ENSG00000275902	AC139530.3	antisense_RNA	26.5911	1.06203	0.356116	2.98225	0.00286136	0.0141674	1.22299	3.61775
ENSG00000267064	UXT-AS1	antisense_RNA	26.0754	1.07312	0.367114	2.92313	0.00346531	0.0166297	0.964795	3.0062
ENSG00000264044	AC005726.3	antisense_RNA	12.6718	1.0775	0.413938	2.60306	0.00923968	0.0368504	0.328842	1.35844
ENSG00000224063	AC007319.1	antisense_RNA	12.4794	1.08258	0.414867	2.60946	0.00906853	0.0363266	0.864381	3.78651
ENSG00000278709	NKILA	antisense_RNA	474.77	1.08289	0.158971	6.81187	9.63353e-12	4.33487e-10	4.56207	11.1082
ENSG00000272825	AL844908.1	antisense_RNA	17.3891	1.12413	0.388313	2.89492	0.00379257	0.0179216	0.754106	2.72119
ENSG00000232363	AL021391.1	antisense_RNA	11.8692	1.12529	0.414951	2.71186	0.00669071	0.0284724	0.480154	2.68791
ENSG00000260285	AL133367.1	antisense_RNA	244.806	1.12727	0.200779	5.61449	1.97139e-08	4.19109e-07	1.41173	3.59024
ENSG00000226711	FAM66C	antisense_RNA	58.2946	1.13334	0.303814	3.73037	0.000191202	0.00142967	1.37037	3.82096
ENSG00000177406	AC021054.1	antisense_RNA	275.657	1.13517	0.183689	6.17988	6.41499e-10	1.95064e-08	3.27096	8.4229
ENSG00000224805	LINC00853	antisense_RNA	25.1421	1.13947	0.370196	3.07802	0.0020838	0.0109129	1.11367	3.68325
ENSG00000244998	AC100803.1	antisense_RNA	23.1115	1.14232	0.376226	3.03625	0.00239539	0.0122044	0.356612	1.25315
ENSG00000254473	AL354920.1	antisense_RNA	96.8767	1.1496	0.278891	4.12204	3.75535e-05	0.000350215	2.80583	8.02979
ENSG00000256542	AC148477.2	antisense_RNA	63.2726	1.15038	0.31045	3.70552	0.000210955	0.00155092	0.438296	1.29389
ENSG00000276317	AL357033.3	antisense_RNA	17.9939	1.15647	0.387148	2.98715	0.00281591	0.0139848	0.857294	3.07999
ENSG00000224888	AC138028.2	antisense_RNA	66.3389	1.15746	0.351825	3.28989	0.00100228	0.0059022	0.480214	1.46246
ENSG00000256897	AC018410.2	antisense_RNA	10.0401	1.1608	0.41325	2.80895	0.00497038	0.0224007	0.372752	1.89092
ENSG00000231305	AC112484.2	antisense_RNA	65.1625	1.17777	0.280453	4.19953	2.67466e-05	0.000257695	1.66281	4.72349
ENSG00000269487	AC008635.1	antisense_RNA	7.22743	1.18297	0.413177	2.8631	0.00419514	0.019533	0.202433	1.6726
ENSG00000254910	AC136475.2	antisense_RNA	8.69616	1.18411	0.415193	2.85196	0.00434504	0.020062	0.574714	3.72482
ENSG00000247735	AC120114.1	antisense_RNA	61.4177	1.18412	0.278512	4.25161	2.12235e-05	0.000210027	0.821073	2.33149
ENSG00000245105	A2M-AS1	antisense_RNA	92.347	1.19014	0.250451	4.752	2.01414e-06	2.6635e-05	0.976692	2.70169
ENSG00000271858	CYB561D2	antisense_RNA	25.969	1.19867	0.359611	3.33325	0.000858379	0.00517477	1.28722	4.42886
ENSG00000263466	AC006441.1	antisense_RNA	7.23243	1.20121	0.413047	2.90816	0.00363566	0.017286	0.311649	2.70308
ENSG00000242687	AC004893.2	antisense_RNA	151.52	1.20956	0.220596	5.48312	4.17883e-08	8.28706e-07	2.27547	6.27087
ENSG00000256943	AC148477.3	antisense_RNA	33.7323	1.21498	0.355409	3.41853	0.000629611	0.00397848	0.872813	2.85885
ENSG00000275645	AC068338.3	antisense_RNA	11.193	1.2405	0.4117	3.0131	0.00258592	0.0129969	0.746996	4.16506
ENSG00000180539	C9orf139	antisense_RNA	32.4711	1.2422	0.386132	3.21702	0.00129528	0.00734773	0.322148	1.27494
ENSG00000237424	FOXD2-AS1	antisense_RNA	52.749	1.24478	0.290869	4.27951	1.87303e-05	0.000188704	0.445049	1.3775
ENSG00000224093	AL109613.1	antisense_RNA	9.51044	1.24573	0.408022	3.05311	0.00226485	0.0116667	1.04632	7.0332
ENSG00000277496	AL357033.4	antisense_RNA	59.7033	1.26325	0.283591	4.45446	8.41036e-06	9.37188e-05	0.733071	2.25106
ENSG00000269176	AP001160.3	antisense_RNA	54.3893	1.28326	0.286862	4.47345	7.69689e-06	8.67803e-05	2.05113	6.37321
ENSG00000226332	AL354836.1	antisense_RNA	276.223	1.31283	0.18837	6.96944	3.18208e-12	1.56907e-10	13.1298	37.9703
ENSG00000225951	ODF2-AS1	antisense_RNA	11.3086	1.3313	0.414395	3.21263	0.00131525	0.00743964	0.701312	4.65317
ENSG00000267040	AC027097.1	antisense_RNA	22.5032	1.33384	0.373608	3.57015	0.000356779	0.00246733	0.322182	1.34434
ENSG00000254815	AP006284.1	antisense_RNA	302.67	1.33876	0.200134	6.68931	2.24225e-11	9.14628e-10	5.85301	17.6642
ENSG00000250616	AC012645.1	antisense_RNA	123.71	1.34296	0.236436	5.68002	1.34676e-08	2.97339e-07	1.67609	5.18556
ENSG00000267348	AC011489.1	antisense_RNA	32.9122	1.35375	0.350207	3.86557	0.000110829	0.000886145	1.46351	5.49231
ENSG00000256357	AL132708.1	antisense_RNA	29.4563	1.37975	0.365397	3.77602	0.000159351	0.00122249	1.45847	5.88745
ENSG00000197670	AL157838.1	antisense_RNA	219.175	1.3854	0.225444	6.14519	7.98659e-10	2.37809e-08	1.84618	5.71487
ENSG00000272501	AL662844.4	antisense_RNA	90.9894	1.39533	0.24219	5.76131	8.34633e-09	1.95224e-07	0.642466	2.10537
ENSG00000228775	WEE2-AS1	antisense_RNA	52.4279	1.41398	0.304319	4.64636	3.37837e-06	4.21122e-05	1.02345	3.70199
ENSG00000232480	TGFB2-AS1	antisense_RNA	50.9648	1.42923	0.302979	4.71724	2.39062e-06	3.1024e-05	2.88076	10.3049
ENSG00000255020	AF131216.3	antisense_RNA	42.8942	1.48954	0.314277	4.73959	2.1415e-06	2.81637e-05	0.792466	3.1985
ENSG00000259319	AF111167.2	antisense_RNA	67.6988	1.49336	0.333553	4.47712	7.56567e-06	8.54448e-05	0.402149	1.65007
ENSG00000268204	AC008763.1	antisense_RNA	38.9404	1.50599	0.33924	4.43932	9.02434e-06	9.96202e-05	0.981732	4.23421
ENSG00000245025	AC107959.1	antisense_RNA	32.716	1.51323	0.350735	4.31446	1.59994e-05	0.000165085	0.309467	1.35886
ENSG00000254461	AP001107.4	antisense_RNA	227.865	1.53469	0.202668	7.57243	3.66303e-14	2.39457e-12	14.126	48.7266
ENSG00000250451	HOXC-AS1	antisense_RNA	24.2343	1.57593	0.395075	3.98894	6.63682e-05	0.000571405	1.08473	6.69455
ENSG00000184441	AP001062.1	antisense_RNA	189.237	1.59925	0.193395	8.26937	1.34666e-16	1.30561e-14	0.776073	2.82621
ENSG00000278341	AC138028.6	antisense_RNA	106.322	1.66654	0.252619	6.59706	4.19387e-11	1.61239e-09	1.36686	5.47084
ENSG00000229299	AL121845.1	antisense_RNA	23.331	1.69028	0.382039	4.42435	9.67317e-06	0.000105563	1.39216	9.42372
ENSG00000270240	AC015849.1	antisense_RNA	9.59663	1.76184	0.415076	4.24462	2.18967e-05	0.000215964	0.0872978	2.36308
ENSG00000280213	UCKL1-AS1	antisense_RNA	222.452	1.78175	0.291491	6.11254	9.80564e-10	2.87284e-08	0.944237	4.31161
ENSG00000240666	MME-AS1	antisense_RNA	8.73782	1.79507	0.414041	4.33549	1.45438e-05	0.000151625	0.0215408	1.21221
ENSG00000253931	AC105118.1	antisense_RNA	26.6469	2.22603	0.380302	5.85332	4.81856e-09	1.20428e-07	0.611193	6.63091
ENSG00000211892	IGHG4	IG_C_gene	32.0009	-2.16891	0.394767	-5.49416	3.92581e-08	7.83173e-07	1.42384	0.155638
ENSG00000211891	IGHE	IG_C_gene	124.42	-1.628	0.24379	-6.6779	2.42392e-11	9.84732e-10	5.89494	1.91494
ENSG00000259527	LINC00052	lincRNA	226.113	-3.34046	0.237796	-14.0476	7.97053e-45	1.59961e-41	8.61657	0.768334
ENSG00000249346	LINC01016	lincRNA	86.0698	-2.66568	0.319917	-8.33242	7.92096e-17	8.1105e-15	3.62445	0.433618
ENSG00000230836	LINC01293	lincRNA	597.689	-2.32641	0.193199	-12.0415	2.14976e-33	1.79765e-30	36.0387	7.37721
ENSG00000253768	AC008663.1	lincRNA	143.237	-2.24198	0.257923	-8.69244	3.54731e-18	4.44944e-16	41.5099	8.31258
ENSG00000236117	LINC01639	lincRNA	64.0905	-2.21404	0.332535	-6.65805	2.77486e-11	1.11155e-09	5.57155	0.933226
ENSG00000254337	AC083967.1	lincRNA	48.4652	-2.18214	0.369504	-5.90558	3.51398e-09	9.0413e-08	11.2855	1.5477
ENSG00000204792	LINC01291	lincRNA	253.825	-2.04743	0.23553	-8.69284	3.53484e-18	4.44944e-16	48.4704	11.3687
ENSG00000249364	AC112206.2	lincRNA	31.9627	-1.93166	0.368789	-5.23784	1.62467e-07	2.77022e-06	4.29615	0.764271
ENSG00000236924	AL162411.1	lincRNA	56.8677	-1.81533	0.318753	-5.6951	1.233e-08	2.75252e-07	12.0094	2.97883
ENSG00000249395	CASC9	lincRNA	63.6903	-1.64833	0.278792	-5.9124	3.37159e-09	8.71965e-08	4.93678	1.49599
ENSG00000255774	AP000439.2	lincRNA	354.065	-1.62144	0.167394	-9.68635	3.44612e-22	7.12991e-20	41.5992	14.326
ENSG00000259977	AL121578.3	lincRNA	75.168	-1.57375	0.27656	-5.69043	1.26719e-08	2.81942e-07	9.21835	2.93929
ENSG00000272711	AC019069.1	lincRNA	131.822	-1.55391	0.229756	-6.76332	1.34864e-11	5.87111e-10	6.66328	2.34323
ENSG00000248373	AC096577.1	lincRNA	34.3587	-1.49731	0.364681	-4.10581	4.029e-05	0.00037159	8.62881	2.45679
ENSG00000256433	AC005840.3	lincRNA	31.0504	-1.49362	0.362922	-4.11554	3.86269e-05	0.000358393	1.14731	0.31584
ENSG00000214894	LINC00243	lincRNA	84.1331	-1.43756	0.303415	-4.73792	2.15919e-06	2.83194e-05	17.5952	6.16153
ENSG00000266869	AC005993.1	lincRNA	68.1608	-1.43704	0.273122	-5.26155	1.42846e-07	2.47136e-06	23.1784	8.298
ENSG00000225768	AL161646.1	lincRNA	26.957	-1.41429	0.36265	-3.89988	9.62411e-05	0.00078292	2.04502	0.590032
ENSG00000260810	AL135818.2	lincRNA	28.425	-1.38333	0.35294	-3.91946	8.87489e-05	0.000729362	3.53417	1.11348
ENSG00000228952	LINC02041	lincRNA	15.6425	-1.36806	0.404988	-3.37802	0.000730108	0.0045196	16.1253	3.77572
ENSG00000238122	AL359258.1	lincRNA	285.273	-1.29226	0.168551	-7.6669	1.76203e-14	1.19679e-12	6.61459	2.89235
ENSG00000224698	AL390038.1	lincRNA	285.273	-1.29226	0.168551	-7.6669	1.76203e-14	1.19679e-12	6.61491	2.89249
ENSG00000275527	AC100835.2	lincRNA	5.07184	-1.27131	0.390581	-3.25493	0.00113421	0.00656381	1.52951	0
ENSG00000272622	AC010735.2	lincRNA	79.0236	-1.2659	0.260421	-4.86099	1.16801e-06	1.63465e-05	12.6201	5.26732
ENSG00000213468	FIRRE	lincRNA	62.6189	-1.24421	0.277883	-4.47745	7.55382e-06	8.53591e-05	1.48196	0.621965
ENSG00000227403	LINC01806	lincRNA	89.9391	-1.20628	0.257179	-4.69042	2.72639e-06	3.47623e-05	4.71124	2.04929
ENSG00000226562	CYP4F26P	lincRNA	18.2288	-1.18731	0.391413	-3.03339	0.00241823	0.012304	2.25247	0.712614
ENSG00000278231	AL133342.1	lincRNA	45.1552	-1.18518	0.311489	-3.80489	0.000141865	0.00110653	17.046	7.11329
ENSG00000240875	LINC00886	lincRNA	256.93	-1.17139	0.197428	-5.93326	2.96984e-09	7.83202e-08	8.3629	3.91996
ENSG00000228106	AL392172.1	lincRNA	36.7177	-1.16843	0.343618	-3.40039	0.000672902	0.00421883	6.4222	2.54527
ENSG00000224008	LINC01441	lincRNA	46.4271	-1.16801	0.325057	-3.59325	0.000326584	0.00228609	1.22252	0.484421
ENSG00000248727	LINC01948	lincRNA	10.7024	-1.14751	0.411496	-2.78863	0.00529323	0.0235282	1.59639	0.425053
ENSG00000253154	AC100801.1	lincRNA	33.0182	-1.1439	0.354571	-3.22615	0.00125469	0.00715146	6.4562	2.62651
ENSG00000260877	AP005233.2	lincRNA	15.6887	-1.14389	0.403716	-2.8334	0.00460553	0.0210256	6.44559	1.96087
ENSG00000278903	CU633906.2	lincRNA	28.8701	-1.13965	0.395735	-2.87983	0.00397886	0.018657	3.19756	1.13733
ENSG00000276077	CU633904.1	lincRNA	39.1164	-1.1273	0.33961	-3.31939	0.000902155	0.00539492	2.06382	0.892311
ENSG00000163009	C2orf48	lincRNA	35.0643	-1.11919	0.352848	-3.17189	0.00151451	0.0083319	1.34258	0.560697
ENSG00000262714	AC007342.5	lincRNA	44.0932	-1.10715	0.30836	-3.59044	0.000330122	0.00230442	1.19412	0.530898
ENSG00000259579	AC087762.1	lincRNA	7.86084	-1.08568	0.413241	-2.62724	0.00860809	0.0349142	1.29126	0.244556
ENSG00000233903	Z83851.1	lincRNA	30.3262	-1.07395	0.354248	-3.03163	0.00243239	0.0123553	5.47505	2.24123
ENSG00000230490	AL139383.1	lincRNA	21.7667	-1.04375	0.393351	-2.65349	0.00796652	0.0327131	2.72621	1.04202
ENSG00000230834	AC068580.2	lincRNA	4.41529	-1.04258	0.385806	-2.70234	0.00688534	NA	2.51801	0.124541
ENSG00000272142	AL359643.3	lincRNA	64.7036	-1.03494	0.297718	-3.47623	0.000508511	0.00331557	5.51696	2.61816
ENSG00000273143	AL355512.1	lincRNA	5.10522	-1.03237	0.402115	-2.56736	0.0102477	0.0401448	1.3809	0.174807
ENSG00000227192	AL023581.2	lincRNA	8.40298	-1.01949	0.413329	-2.46653	0.0136431	0.0506198	1.6685	0.341415
ENSG00000254164	AC008663.3	lincRNA	20.8638	-1.01727	0.384859	-2.64323	0.0082119	0.0335651	5.21925	2.02742
ENSG00000262094	AC139099.1	lincRNA	116.576	1.00235	0.26727	3.75032	0.00017661	0.00133448	3.37584	8.33216
ENSG00000269489	AL589765.6	lincRNA	11.769	1.00255	0.41125	2.43781	0.0147766	0.0538793	0.667243	2.5066
ENSG00000260953	AC009093.4	lincRNA	15.1078	1.00599	0.40221	2.50115	0.0123789	0.0467505	0.863032	3.02096
ENSG00000279851	CR382287.2	lincRNA	39.2019	1.0089	0.330693	3.05087	0.00228179	0.0117359	0.487975	1.32803
ENSG00000270933	AC010719.1	lincRNA	21.0341	1.00907	0.397679	2.5374	0.011168	0.0430855	0.802829	2.65268
ENSG00000228634	AL136115.1	lincRNA	9.58168	1.01507	0.413896	2.45248	0.0141874	0.0522724	0.548317	2.30292
ENSG00000283078	AL137077.2	lincRNA	71.3409	1.01995	0.262443	3.88639	0.000101748	0.000822712	1.17545	2.91599
ENSG00000272690	LINC02018	lincRNA	13.4797	1.03011	0.403845	2.55075	0.0107492	0.0417658	0.879717	3.24189
ENSG00000274712	AC005332.7	lincRNA	218.839	1.03853	0.215119	4.82768	1.3813e-06	1.89612e-05	2.77506	6.86049
ENSG00000234390	USP27X-AS1	lincRNA	73.7358	1.06461	0.260326	4.08953	4.32246e-05	0.000394666	0.8359	2.1308
ENSG00000260193	AL138781.1	lincRNA	31.7923	1.06505	0.347041	3.06894	0.00214818	0.0111863	0.707551	2.02772
ENSG00000260057	LINC01571	lincRNA	16.5948	1.06632	0.400663	2.6614	0.00778169	0.0321273	0.508792	1.88619
ENSG00000273033	LINC02035	lincRNA	123.076	1.06939	0.254223	4.20651	2.59345e-05	0.00025144	0.504904	1.29154
ENSG00000257467	PPFIA2-AS1	lincRNA	13.506	1.0763	0.408498	2.63477	0.0084194	0.0342528	0.391005	1.57189
ENSG00000267868	AL356740.1	lincRNA	56.8866	1.08532	0.299329	3.62583	0.00028803	0.00204257	1.15592	3.08926
ENSG00000272525	AC099522.2	lincRNA	31.9299	1.0941	0.341699	3.20194	0.00136508	0.00766529	1.3089	3.80115
ENSG00000206532	AC117402.1	lincRNA	81.5998	1.09941	0.252483	4.35438	1.33447e-05	0.000140659	3.13931	8.15474
ENSG00000185168	LINC00482	lincRNA	65.1357	1.10327	0.296679	3.71873	0.000200225	0.00148277	1.64666	4.47721
ENSG00000261296	AC126323.6	lincRNA	42.0303	1.11011	0.389094	2.85306	0.00433002	0.020009	0.574656	1.87842
ENSG00000233633	AC093326.1	lincRNA	40.9255	1.11401	0.312853	3.56081	0.000369708	0.00254292	1.63769	4.68964
ENSG00000276698	AL136295.6	lincRNA	15.2765	1.11868	0.395129	2.83117	0.00463777	0.0211439	0.647623	2.36457
ENSG00000260805	AC092803.2	lincRNA	44.3709	1.1279	0.310687	3.63036	0.000283028	0.00201065	0.536883	1.55606
ENSG00000262877	AC110285.2	lincRNA	143.476	1.13793	0.224681	5.06466	4.09135e-07	6.38486e-06	2.34573	6.13486
ENSG00000269946	AL158152.2	lincRNA	22.6959	1.1432	0.371053	3.08096	0.00206331	0.0108117	8.17324	27.6302
ENSG00000223855	HRAT92	lincRNA	90.6995	1.1447	0.254819	4.4922	7.04897e-06	8.03782e-05	0.585473	1.59078
ENSG00000283075	AL157931.2	lincRNA	28.5074	1.14484	0.356102	3.21493	0.00130478	0.00739294	2.47328	7.94147
ENSG00000237614	AC073257.2	lincRNA	8.97023	1.15	0.41482	2.77229	0.00556627	0.0244762	0.392555	2.17545
ENSG00000271780	AL118558.3	lincRNA	78.3273	1.1507	0.284507	4.04453	5.24289e-05	0.000464341	1.96855	5.54237
ENSG00000273472	AC096733.2	lincRNA	23.6418	1.15484	0.375208	3.07788	0.00208482	0.0109129	0.375842	1.25871
ENSG00000243819	RN7SL832P	lincRNA	42.5944	1.15576	0.316032	3.65709	0.000255095	0.00183429	0.553008	1.63807
ENSG00000249846	LINC02021	lincRNA	44.9163	1.16571	0.332703	3.50376	0.000458734	0.00304685	0.996124	3.05478
ENSG00000223414	LINC00473	lincRNA	27.9143	1.19119	0.385058	3.09352	0.00197797	0.0104408	0.354673	1.30838
ENSG00000273230	AC102953.2	lincRNA	317.869	1.1968	0.178275	6.71324	1.90356e-11	7.90943e-10	2.3987	6.4376
ENSG00000273702	AC091271.1	lincRNA	130.478	1.2128	0.216028	5.61408	1.97614e-08	4.19446e-07	2.96765	8.23447
ENSG00000260025	AC009414.2	lincRNA	27.0423	1.22934	0.373383	3.29243	0.000993255	0.00585594	3.23979	11.896
ENSG00000274828	AC068473.5	lincRNA	199.902	1.23176	0.196748	6.26058	3.83542e-10	1.21409e-08	2.24734	6.25701
ENSG00000262155	LINC02175	lincRNA	50.7796	1.24306	0.320699	3.87609	0.000106148	0.000853139	0.592566	1.8887
ENSG00000254180	AB015752.1	lincRNA	20.598	1.24812	0.377604	3.30536	0.000948548	0.00562708	1.04944	3.98327
ENSG00000272444	AL118558.4	lincRNA	13.4497	1.25271	0.407235	3.07614	0.00209702	0.0109596	0.473629	2.28178
ENSG00000278869	BX539320.1	lincRNA	37.6691	1.25811	0.328867	3.8256	0.000130456	0.00102913	1.11815	3.64255
ENSG00000274370	AC130371.2	lincRNA	17.1835	1.25919	0.403968	3.11705	0.00182671	0.00975786	0.684039	3.07784
ENSG00000276867	AC074050.4	lincRNA	11.7675	1.26407	0.411396	3.07263	0.00212182	0.0110778	0.498966	2.80947
ENSG00000260563	AC132872.1	lincRNA	74.8914	1.28422	0.270089	4.75478	1.9866e-06	2.63163e-05	1.55221	4.7149
ENSG00000283413	AC008703.1	lincRNA	18.1435	1.29207	0.392656	3.29059	0.000999779	0.00589095	0.283497	1.24584
ENSG00000232229	LINC00865	lincRNA	195.309	1.30058	0.206025	6.31271	2.7419e-10	8.90408e-09	1.05932	3.07782
ENSG00000259438	AC090970.2	lincRNA	33.6225	1.32427	0.339672	3.89866	9.67259e-05	0.000785908	0.958138	3.39037
ENSG00000278276	AL110115.2	lincRNA	10.5415	1.34631	0.415285	3.2419	0.00118737	0.00682009	0.864486	7.14064
ENSG00000230423	AL731684.2	lincRNA	7.75674	1.3542	0.413915	3.27168	0.0010691	0.0062331	0.379195	4.98183
ENSG00000277559	AC018553.1	lincRNA	29.3909	1.38113	0.346028	3.99138	6.5691e-05	0.000566303	0.393109	1.52268
ENSG00000233791	LINC01136	lincRNA	9.17464	1.38949	0.414895	3.34903	0.000810962	0.00494086	0.262329	1.9842
ENSG00000236751	LINC01186	lincRNA	14.6503	1.39972	0.401445	3.48671	0.000488995	0.00321127	0.47999	2.63734
ENSG00000261211	AL031123.2	lincRNA	90.1603	1.41074	0.245819	5.73896	9.52611e-09	2.20507e-07	0.527261	1.74837
ENSG00000280798	LINC00294	lincRNA	238.965	1.43559	0.197939	7.25269	4.08578e-13	2.32288e-11	1.43811	4.63956
ENSG00000272468	AL021807.1	lincRNA	13.1369	1.44229	0.408785	3.52825	0.000418322	0.00283529	0.456532	2.93548
ENSG00000277142	Z98882.1	lincRNA	131.37	1.45614	0.239546	6.07875	1.21122e-09	3.46762e-08	1.18802	3.95704
ENSG00000176840	MIR7-3HG	lincRNA	13.0719	1.4615	0.406988	3.59102	0.000329383	0.00230086	0.61783	3.85123
ENSG00000225431	LINC01671	lincRNA	28.1417	1.47085	0.376687	3.90471	9.43392e-05	0.000768827	0.262174	1.1784
ENSG00000240859	AC093627.4	lincRNA	104.262	1.47218	0.264529	5.56527	2.61752e-08	5.41556e-07	0.757064	2.63577
ENSG00000268628	AL121761.2	lincRNA	47.0118	1.48237	0.32665	4.5381	5.67621e-06	6.6462e-05	0.531967	2.07556
ENSG00000277186	AC131212.1	lincRNA	15.1217	1.54821	0.401044	3.86046	0.000113176	0.000904551	0.392344	2.50323
ENSG00000237864	LINC00322	lincRNA	28.1814	1.55189	0.357057	4.34634	1.38429e-05	0.000145224	0.894378	4.1249
ENSG00000231528	FAM225A	lincRNA	295.327	1.55632	0.239894	6.48752	8.72586e-11	3.161e-09	0.880082	3.21996
ENSG00000224511	LINC00365	lincRNA	140.442	1.58942	0.233406	6.80968	9.78189e-12	4.39178e-10	2.66222	9.89953
ENSG00000187013	C17orf82	lincRNA	66.9976	1.59738	0.280444	5.69589	1.22733e-08	2.74291e-07	0.829074	3.28687
ENSG00000277232	GTSE1-AS1	lincRNA	65.3667	1.72601	0.292196	5.90703	3.48324e-09	8.97369e-08	0.83952	3.77126
ENSG00000196741	LINC01560	lincRNA	135.724	1.79069	0.222122	8.06174	7.52185e-16	6.26374e-14	2.05463	8.79725
ENSG00000228709	AP001065.1	lincRNA	20.1164	1.79269	0.384005	4.66841	3.03537e-06	3.81445e-05	0.299149	2.12623
ENSG00000276791	AC092117.1	lincRNA	203.658	2.06686	0.211161	9.78805	1.26716e-22	2.82563e-20	0.851117	4.44369
ENSG00000233997	LINC01425	lincRNA	19.8516	2.08887	0.394561	5.29415	1.19571e-07	2.11054e-06	0.390253	4.26969
ENSG00000235621	LINC00494	lincRNA	63.4265	2.14908	0.324112	6.63065	3.34201e-11	1.31254e-09	0.292157	2.0562
ENSG00000261888	AC144831.1	lincRNA	84.5777	2.23601	0.301587	7.41413	1.22425e-13	7.46795e-12	0.341387	2.38576
ENSG00000226674	TEX41	lincRNA	22.2524	2.81508	0.39406	7.14379	9.07935e-13	4.82046e-11	0.40694	10.1932
ENSG00000265806	MIR4292	miRNA	40.6344	1.09624	0.315449	3.47516	0.00051054	0.00332555	31.2933	88.0948
ENSG00000240106	RN7SL146P	misc_RNA	6.72247	1.03564	0.413317	2.50567	0.0122218	0.0462849	0.865885	5.21685
ENSG00000263968	RN7SL381P	misc_RNA	66.9949	1.14902	0.325934	3.52533	0.000422955	0.00285997	15.3386	45.0238
ENSG00000206739	Y_RNA	misc_RNA	5.81066	1.22996	0.404754	3.03878	0.00237535	0.0121407	0.631535	11.1363
ENSG00000234964	FABP5P7	processed_pseudogene	51.9784	-1.86891	0.330653	-5.65217	1.58431e-08	3.4448e-07	18.2205	4.15634
ENSG00000230650	AC140479.2	processed_pseudogene	114.518	-1.46127	0.244552	-5.9753	2.29673e-09	6.24567e-08	2.1727	0.784284
ENSG00000213144	AC084880.1	processed_pseudogene	79.692	-1.35474	0.272806	-4.96593	6.8371e-07	1.01414e-05	14.4396	5.51931
ENSG00000174028	FAM3C2	processed_pseudogene	242.581	-1.25655	0.185729	-6.76551	1.32842e-11	5.80829e-10	29.5149	13.1675
ENSG00000234373	SNX18P7	processed_pseudogene	17.231	-1.21493	0.391307	-3.1048	0.00190408	0.0101119	2.59454	0.797789
ENSG00000229156	CR769776.2	processed_pseudogene	11.8718	-1.16996	0.412237	-2.83807	0.00453867	0.0207723	4.80304	1.28181
ENSG00000229097	CALM2P2	processed_pseudogene	42.4329	1.00639	0.326282	3.08441	0.00203955	0.0107207	4.71988	12.2434
ENSG00000241634	AC069499.1	processed_pseudogene	36.1044	1.0128	0.331534	3.05489	0.00225144	0.0116184	3.00403	8.00322
ENSG00000251485	AC068134.3	processed_pseudogene	54.871	1.02267	0.285671	3.57987	0.00034376	0.00238634	2.28401	5.75026
ENSG00000217275	AL031777.1	processed_pseudogene	10.8419	1.07421	0.415393	2.58602	0.00970925	0.0383573	0.504873	2.83959
ENSG00000220563	PKMP3	processed_pseudogene	11.1396	1.10096	0.410986	2.67882	0.00738815	0.0308259	0.351686	1.57296
ENSG00000225125	RANP4	processed_pseudogene	13.5962	1.12943	0.402611	2.80528	0.00502736	0.0226207	0.534814	2.16699
ENSG00000230224	PHBP9	processed_pseudogene	45.1996	1.13649	0.303583	3.74357	0.000181423	0.00136674	1.61755	4.61568
ENSG00000237977	EIF4HP2	processed_pseudogene	12.0245	1.15158	0.412459	2.79199	0.00523848	0.0233532	0.535518	2.57506
ENSG00000275339	Z99129.1	processed_pseudogene	5.9562	1.15688	0.407426	2.83949	0.00451859	0.0206851	0.580918	7.10999
ENSG00000259502	AL132640.1	processed_pseudogene	19.3722	1.17828	0.39255	3.00161	0.0026856	0.0134307	0.871562	3.40208
ENSG00000213443	AC007068.1	processed_pseudogene	42.0868	1.22223	0.328605	3.71945	0.000199658	0.00148022	1.31926	4.2983
ENSG00000271105	AC133552.5	processed_pseudogene	10.124	1.23845	0.415131	2.98327	0.0028519	0.0141251	0.395977	2.42415
ENSG00000243838	PSMC1P7	processed_pseudogene	48.5524	1.32508	0.33659	3.93679	8.25801e-05	0.000690611	0.804884	2.84317
ENSG00000267056	AC005336.1	processed_pseudogene	31.8694	1.33096	0.364478	3.65169	0.000260525	0.00186731	0.531705	2.0523
ENSG00000242299	AC073861.1	processed_pseudogene	25.4467	1.35555	0.369732	3.6663	0.000246089	0.00177845	1.88205	7.59429
ENSG00000224543	SNRPGP15	processed_pseudogene	12.5966	1.37348	0.407512	3.37041	0.000750564	0.00462877	3.49571	20.5589
ENSG00000213713	PIGCP1	processed_pseudogene	73.0217	1.38261	0.273853	5.04873	4.44759e-07	6.89257e-06	2.09225	6.93778
ENSG00000254867	AP006287.1	processed_pseudogene	9.45635	1.43783	0.415159	3.46334	0.000533519	0.00344726	0.192333	1.69511
ENSG00000250569	NTAN1P2	processed_pseudogene	37.9303	1.53479	0.330821	4.63933	3.49547e-06	4.341e-05	0.827205	3.5155
ENSG00000224604	AC008069.1	processed_pseudogene	48.6941	1.78784	0.320696	5.57488	2.47701e-08	5.13545e-07	0.888243	4.68353
ENSG00000253125	AC055854.1	processed_transcript	63.5298	-2.21976	0.337519	-6.57668	4.81055e-11	1.82501e-09	5.66808	0.913611
ENSG00000198788	MUC2	processed_transcript	260.143	-1.75277	0.223231	-7.85181	4.10077e-15	3.16532e-13	2.57095	0.779648
ENSG00000196668	LINC00173	processed_transcript	92.8287	-1.57385	0.275007	-5.72294	1.04694e-08	2.39033e-07	14.7857	4.89956
ENSG00000255794	RMST	processed_transcript	17.9941	-1.41274	0.397369	-3.55524	0.000377636	0.00259281	1.20084	0.272897
ENSG00000281398	SNHG4	processed_transcript	272.557	-1.29287	0.243648	-5.30632	1.11862e-07	1.98494e-06	29.1552	12.0612
ENSG00000234327	AC012146.1	processed_transcript	45.2416	-1.25244	0.327983	-3.81862	0.000134202	0.00105413	6.55394	2.51477
ENSG00000264920	AC018521.5	processed_transcript	123.148	-1.04525	0.262012	-3.9893	6.62683e-05	0.000571034	13.5299	6.73775
ENSG00000176593	AC008969.1	processed_transcript	122.478	1.01543	0.236697	4.28999	1.78684e-05	0.000182031	1.2478	3.00942
ENSG00000251151	HOXC-AS3	processed_transcript	55.8009	1.07589	0.386114	2.78646	0.00532871	0.0236492	0.835514	2.51663
ENSG00000205740	AL359878.1	processed_transcript	80.6357	1.0806	0.322259	3.35321	0.000798793	0.00488005	0.616366	1.69857
ENSG00000267244	AC012615.6	processed_transcript	69.4745	1.17093	0.274431	4.26676	1.98336e-05	0.000197637	1.98255	5.5312
ENSG00000261067	AC109460.3	processed_transcript	271.688	1.19963	0.196632	6.10089	1.05481e-09	3.06353e-08	1.14069	3.0637
ENSG00000236051	MYCBP2-AS1	processed_transcript	7.23517	1.21907	0.414215	2.94309	0.0032495	0.015733	0.238835	2.01637
ENSG00000268230	AC012313.3	processed_transcript	66.6079	1.2243	0.3129	3.91276	9.12478e-05	0.000746536	0.468811	1.47687
ENSG00000230937	MIR205HG	processed_transcript	21.2597	1.2547	0.387834	3.23515	0.00121577	0.00696083	0.899767	3.61297
ENSG00000204282	TNRC6C-AS1	processed_transcript	462.942	1.2739	0.15112	8.42971	3.46524e-17	3.75912e-15	3.25856	9.09829
ENSG00000283235	AC139493.2	processed_transcript	26.2362	1.27845	0.383361	3.33484	0.000853475	0.0051514	0.493145	1.88152
ENSG00000248596	AC139491.2	processed_transcript	42.6729	1.57731	0.331929	4.75195	2.01464e-06	2.6635e-05	0.244372	1.00538
ENSG00000214922	HLA-F-AS1	processed_transcript	110.525	1.64897	0.256466	6.42957	1.27969e-10	4.49776e-09	2.28197	9.15962
ENSG00000231419	LINC00689	processed_transcript	151.238	1.75478	0.243332	7.21143	5.53653e-13	3.08675e-11	0.591574	2.4899
ENSG00000198959	TGM2	protein_coding	352.76	-3.63879	0.229132	-15.8807	8.61486e-57	4.32229e-53	6.83727	0.483443
ENSG00000273590	SMIM11B	protein_coding	191.92	-3.24839	0.224296	-14.4826	1.56073e-47	3.91527e-44	17.8065	1.71344
ENSG00000127831	VIL1	protein_coding	170.524	-3.05873	0.241942	-12.6424	1.23188e-36	1.30119e-33	9.821	1.05572
ENSG00000225362	CT62	protein_coding	94.8622	-2.96998	0.331381	-8.96242	3.17622e-19	4.52082e-17	2.68554	0.230496
ENSG00000164125	FAM198B	protein_coding	737.984	-2.87191	0.177807	-16.1519	1.10137e-58	1.10517e-54	12.8115	1.76453
ENSG00000156398	SFXN2	protein_coding	726.976	-2.71946	0.193262	-14.0714	5.69694e-45	1.27035e-41	27.6846	4.21149
ENSG00000131746	TNS4	protein_coding	74.2707	-2.69692	0.29305	-9.20295	3.48258e-20	5.7762e-18	1.74762	0.214778
ENSG00000074410	CA12	protein_coding	1698.17	-2.69053	0.167682	-16.0454	6.15461e-58	4.11723e-54	29.8471	4.77695
ENSG00000144063	MALL	protein_coding	718.001	-2.64919	0.230495	-11.4935	1.4223e-30	8.92006e-28	17.668	2.64603
ENSG00000142619	PADI3	protein_coding	162.532	-2.60366	0.267918	-9.71812	2.52388e-22	5.33176e-20	3.4021	0.497225
ENSG00000120992	LYPLA1	protein_coding	1714.7	-2.57067	0.129003	-19.9271	2.36699e-88	4.75032e-84	60.3014	10.9291
ENSG00000162949	CAPN13	protein_coding	507.542	-2.54705	0.213707	-11.9184	9.48891e-33	7.61732e-30	23.9362	3.96973
ENSG00000182704	TSKU	protein_coding	2695.11	-2.50443	0.216291	-11.579	5.26609e-31	3.4092e-28	68.2295	11.6394
ENSG00000118242	MREG	protein_coding	1838.43	-2.41291	0.203991	-11.8286	2.77894e-32	2.14502e-29	66.9069	12.6903
ENSG00000135678	CPM	protein_coding	696.816	-2.41214	0.195292	-12.3514	4.78517e-35	4.80168e-32	19.5947	3.73968
ENSG00000125398	SOX9	protein_coding	308.91	-2.38537	0.205517	-11.6067	3.81132e-31	2.54965e-28	5.20877	0.981365
ENSG00000171401	KRT13	protein_coding	78.3106	-2.35335	0.354626	-6.63616	3.21961e-11	1.27194e-09	3.89757	0.521088
ENSG00000178445	GLDC	protein_coding	721.271	-2.32593	0.226041	-10.2899	7.82712e-25	2.24404e-22	16.4842	3.25054
ENSG00000082175	PGR	protein_coding	510.833	-2.31875	0.26345	-8.80147	1.35041e-18	1.80676e-16	6.20822	1.17043
ENSG00000111319	SCNN1A	protein_coding	2669	-2.28067	0.208964	-10.9142	9.85879e-28	3.95712e-25	84.1756	17.2845
ENSG00000154310	TNIK	protein_coding	127.846	-2.24465	0.238391	-9.41585	4.69257e-21	8.48425e-19	2.33316	0.470835
ENSG00000163485	ADORA1	protein_coding	598.789	-2.2395	0.224144	-9.99133	1.66333e-23	4.17268e-21	17.7582	3.80438
ENSG00000019186	CYP24A1	protein_coding	33.8646	-2.21048	0.360375	-6.13384	8.57831e-10	2.53546e-08	1.40119	0.196894
ENSG00000118939	UCHL3	protein_coding	752.257	-2.19422	0.158921	-13.807	2.31281e-43	3.57045e-40	76.7256	17.8858
ENSG00000214967	NPIPA7	protein_coding	97.9567	-2.18144	0.283607	-7.69175	1.45131e-14	9.97477e-13	15.5862	3.07706
ENSG00000189334	S100A14	protein_coding	5039.87	-2.14554	0.216975	-9.88844	4.67259e-23	1.07787e-20	362.856	83.6284
ENSG00000141753	IGFBP4	protein_coding	6868.45	-2.10696	0.206529	-10.2018	1.94679e-24	5.35208e-22	202.269	48.6614
ENSG00000170075	GPR37L1	protein_coding	185.409	-2.10435	0.218239	-9.64237	5.29489e-22	1.05211e-19	1.74358	0.401279
ENSG00000162599	NFIA	protein_coding	433.754	-2.08183	0.215857	-9.64447	5.18789e-22	1.04116e-19	8.98997	2.12129
ENSG00000166819	PLIN1	protein_coding	42.6221	-2.07928	0.337508	-6.16068	7.24329e-10	2.17939e-08	1.01517	0.184295
ENSG00000164946	FREM1	protein_coding	66.24	-2.02658	0.310607	-6.5246	6.81852e-11	2.52941e-09	1.46832	0.318913
ENSG00000169255	B3GALNT1	protein_coding	3100.66	-2.0236	0.134154	-15.0841	2.06077e-51	6.89293e-48	90.2478	23.9768
ENSG00000186732	MPPED1	protein_coding	59.376	-2.01737	0.350098	-5.7623	8.29749e-09	1.94308e-07	1.68709	0.303538
ENSG00000135776	ABCB10	protein_coding	904.529	-2.0113	0.153566	-13.0973	3.41269e-39	4.02878e-36	16.1145	4.29449
ENSG00000196208	GREB1	protein_coding	9091.63	-2.00569	0.205759	-9.74777	1.88566e-22	4.11341e-20	99.2612	25.0815
ENSG00000145476	CYP4V2	protein_coding	175.999	-1.99935	0.201	-9.94703	2.59831e-23	6.2078e-21	3.775	0.962435
ENSG00000134533	RERG	protein_coding	163.858	-1.98866	0.244414	-8.13643	4.07101e-16	3.59917e-14	5.95683	1.50124
ENSG00000115221	ITGB6	protein_coding	169.934	-1.98379	0.215634	-9.19976	3.58759e-20	5.90158e-18	2.81501	0.720483
ENSG00000162433	AK4	protein_coding	2506.23	-1.98012	0.176141	-11.2417	2.5453e-29	1.30978e-26	46.6119	12.6393
ENSG00000083454	P2RX5	protein_coding	67.6724	-1.97971	0.340103	-5.82091	5.8527e-09	1.42893e-07	3.5183	0.68503
ENSG00000164687	FABP5	protein_coding	158.296	-1.97764	0.243575	-8.11923	4.69153e-16	4.09366e-14	15.5215	3.89312
ENSG00000175874	CREG2	protein_coding	84.9378	-1.97575	0.280028	-7.05552	1.71953e-12	8.73654e-11	4.59015	1.0787
ENSG00000164171	ITGA2	protein_coding	1147.51	-1.96723	0.191753	-10.2592	1.07604e-24	3.04155e-22	9.25546	2.39509
ENSG00000152558	TMEM123	protein_coding	3290.96	-1.96235	0.127325	-15.4121	1.35773e-53	5.44966e-50	98.0231	27.3137
ENSG00000188488	SERPINA5	protein_coding	305.607	-1.95192	0.270394	-7.21883	5.24371e-13	2.95607e-11	9.86196	2.44378
ENSG00000204856	FAM216A	protein_coding	254.458	-1.94029	0.221563	-8.75728	2.00019e-18	2.5898e-16	14.1349	3.72711
ENSG00000116833	NR5A2	protein_coding	69.4666	-1.91769	0.357836	-5.35912	8.36273e-08	1.54257e-06	1.13476	0.223228
ENSG00000137331	IER3	protein_coding	1890.3	-1.90487	0.175464	-10.8562	1.86364e-27	7.33361e-25	106.838	30.5813
ENSG00000203667	COX20	protein_coding	1259.61	-1.90178	0.144358	-13.1741	1.23738e-39	1.55206e-36	53.1059	15.389
ENSG00000174827	PDZK1	protein_coding	152.468	-1.89839	0.294158	-6.45364	1.09192e-10	3.88543e-09	6.00046	1.51941
ENSG00000147255	IGSF1	protein_coding	389.263	-1.88889	0.215442	-8.76752	1.82644e-18	2.39575e-16	7.08432	1.99321
ENSG00000203685	STUM	protein_coding	102.679	-1.88487	0.351148	-5.36774	7.973e-08	1.48432e-06	1.03649	0.203148
ENSG00000153832	FBXO36	protein_coding	125.742	-1.88193	0.229565	-8.19781	2.44809e-16	2.2537e-14	2.86756	0.771299
ENSG00000132329	RAMP1	protein_coding	206.755	-1.88171	0.254212	-7.4021	1.34045e-13	8.152e-12	18.9077	5.03141
ENSG00000154065	ANKRD29	protein_coding	25.311	-1.87183	0.369658	-5.06369	4.11227e-07	6.40257e-06	1.82554	0.335148
ENSG00000164619	BMPER	protein_coding	81.9091	-1.86057	0.360631	-5.15921	2.47992e-07	4.03318e-06	1.78633	0.35887
ENSG00000197977	ELOVL2	protein_coding	182.102	-1.85782	0.206303	-9.0053	2.15081e-19	3.10537e-17	2.754	0.777277
ENSG00000196427	NBPF4	protein_coding	761.778	-1.83838	0.158031	-11.633	2.79964e-31	1.93744e-28	19.4029	5.84689
ENSG00000117472	TSPAN1	protein_coding	1141.39	-1.83764	0.173634	-10.5834	3.55912e-26	1.15206e-23	64.4969	19.4049
ENSG00000117115	PADI2	protein_coding	211.868	-1.83468	0.235948	-7.77579	7.49776e-15	5.43222e-13	3.10778	0.878705
ENSG00000115808	STRN	protein_coding	1348.68	-1.82727	0.169762	-10.7637	5.10517e-27	1.82956e-24	12.5026	3.65273
ENSG00000084628	NKAIN1	protein_coding	56.8405	-1.82672	0.357063	-5.11595	3.12171e-07	4.98405e-06	1.57948	0.354174
ENSG00000138166	DUSP5	protein_coding	679.396	-1.82251	0.18749	-9.72058	2.46378e-22	5.26017e-20	16.7968	5.06841
ENSG00000181061	HIGD1A	protein_coding	2044.43	-1.81187	0.130816	-13.8505	1.26318e-43	2.11256e-40	106.071	32.8389
ENSG00000152766	ANKRD22	protein_coding	126.185	-1.80646	0.282304	-6.39898	1.56415e-10	5.37514e-09	5.62565	1.48921
ENSG00000134830	C5AR2	protein_coding	216.266	-1.80178	0.217343	-8.29002	1.1323e-16	1.11393e-14	2.54737	0.745737
ENSG00000164128	NPY1R	protein_coding	1613.63	-1.78764	0.204082	-8.75944	1.96229e-18	2.55722e-16	38.7697	11.8563
ENSG00000183044	ABAT	protein_coding	8597.84	-1.78001	0.139485	-12.7613	2.69627e-37	3.00619e-34	111.598	35.2303
ENSG00000102048	ASB9	protein_coding	314.92	-1.77605	0.20556	-8.64007	5.61806e-18	6.71124e-16	16.493	5.03314
ENSG00000136689	IL1RN	protein_coding	25.0422	-1.76827	0.383327	-4.61295	3.96988e-06	4.86098e-05	1.4244	0.281626
ENSG00000145604	SKP2	protein_coding	504.224	-1.76535	0.17699	-9.97429	1.97509e-23	4.83392e-21	12.8053	4.0001
ENSG00000146409	SLC18B1	protein_coding	116.992	-1.75963	0.249858	-7.04251	1.88807e-12	9.52052e-11	3.11574	0.915704
ENSG00000148344	PTGES	protein_coding	344.328	-1.73905	0.210889	-8.24628	1.63405e-16	1.56161e-14	12.937	3.9243
ENSG00000187720	THSD4	protein_coding	2548.88	-1.72115	0.160332	-10.7349	6.97942e-27	2.415e-24	18.9761	6.26221
ENSG00000069482	GAL	protein_coding	187.855	-1.71736	0.236376	-7.26538	3.71999e-13	2.1451e-11	18.8376	5.7123
ENSG00000053747	LAMA3	protein_coding	621.775	-1.71275	0.217747	-7.86577	3.66844e-15	2.85356e-13	5.75969	1.76867
ENSG00000214413	BBIP1	protein_coding	460.52	-1.70983	0.154595	-11.0601	1.95903e-28	8.93542e-26	30.0818	9.9041
ENSG00000129521	EGLN3	protein_coding	377.07	-1.70334	0.204894	-8.31325	9.31157e-17	9.39065e-15	14.9836	4.84506
ENSG00000186086	NBPF6	protein_coding	84.3838	-1.7029	0.285818	-5.95797	2.55389e-09	6.87051e-08	2.39303	0.690138
ENSG00000064651	SLC12A2	protein_coding	4702.66	-1.69701	0.167487	-10.1322	3.97741e-24	1.03666e-21	60.6253	19.7929
ENSG00000113356	POLR3G	protein_coding	211.087	-1.69577	0.18514	-9.15939	5.21936e-20	8.44736e-18	7.36607	2.3806
ENSG00000137821	LRRC49	protein_coding	448.859	-1.68265	0.248426	-6.77325	1.25925e-11	5.54208e-10	20.8688	6.59306
ENSG00000263639	MSMB	protein_coding	311.253	-1.67852	0.395068	-4.24869	2.15028e-05	0.000212371	75.672	14.9753
ENSG00000100934	SEC23A	protein_coding	4253.2	-1.67713	0.148682	-11.28	1.6471e-29	8.93396e-27	81.9398	27.376
ENSG00000198797	BRINP2	protein_coding	29.449	-1.67326	0.354541	-4.7195	2.36424e-06	3.07107e-05	1.98791	0.482361
ENSG00000129038	LOXL1	protein_coding	1326.39	-1.67271	0.159986	-10.4553	1.38545e-25	4.27764e-23	115.512	38.9836
ENSG00000113739	STC2	protein_coding	13088.5	-1.66604	0.120744	-13.7981	2.61603e-43	3.75008e-40	293.692	100.187
ENSG00000116774	OLFML3	protein_coding	720.578	-1.64641	0.388529	-4.23755	2.25974e-05	0.000222308	29.2766	5.94242
ENSG00000066382	MPPED2	protein_coding	117.405	-1.6433	0.312272	-5.26241	1.42179e-07	2.46194e-06	3.56973	1.03278
ENSG00000119326	CTNNAL1	protein_coding	941.621	-1.64275	0.14798	-11.1012	1.23837e-28	5.91735e-26	25.4817	8.88899
ENSG00000157303	SUSD3	protein_coding	260.981	-1.64219	0.276324	-5.94301	2.79831e-09	7.45808e-08	17.8482	5.44782
ENSG00000167772	ANGPTL4	protein_coding	84.3376	-1.63803	0.273218	-5.99532	2.03091e-09	5.5529e-08	3.87478	1.20781
ENSG00000179388	EGR3	protein_coding	103.712	-1.63333	0.278617	-5.86229	4.56537e-09	1.14959e-07	1.946	0.611222
ENSG00000150687	PRSS23	protein_coding	4150.96	-1.63243	0.164079	-9.94909	2.54492e-23	6.15349e-21	94.5081	32.8757
ENSG00000253729	PRKDC	protein_coding	7268.17	-1.63118	0.144981	-11.251	2.28898e-29	1.20888e-26	52.3653	18.5144
ENSG00000131051	RBM39	protein_coding	3867.12	-1.63077	0.14712	-11.0846	1.49003e-28	6.95427e-26	164.859	57.0988
ENSG00000166825	ANPEP	protein_coding	56.2	-1.62129	0.337147	-4.80886	1.51794e-06	2.05862e-05	2.11655	0.571201
ENSG00000144218	AFF3	protein_coding	111.116	-1.61946	0.302145	-5.35987	8.32824e-08	1.53904e-06	1.62505	0.485413
ENSG00000197046	SIGLEC15	protein_coding	248.338	-1.61308	0.189093	-8.53061	1.45583e-17	1.66006e-15	5.90984	2.04646
ENSG00000134480	CCNH	protein_coding	637.149	-1.60338	0.152416	-10.5197	7.00636e-26	2.23192e-23	35.5874	12.691
ENSG00000164109	MAD2L1	protein_coding	1574.09	-1.601	0.192918	-8.2989	1.05081e-16	1.04399e-14	56.7499	20.0134
ENSG00000137502	RAB30	protein_coding	600.486	-1.59934	0.181211	-8.82583	1.08646e-18	1.47326e-16	12.3636	4.32334
ENSG00000166902	MRPL16	protein_coding	1351.35	-1.59341	0.176111	-9.04781	1.45868e-19	2.20107e-17	85.5249	30.3903
ENSG00000072422	RHOBTB1	protein_coding	381.78	-1.58938	0.204826	-7.75967	8.51519e-15	6.05998e-13	6.09512	2.11967
ENSG00000182993	C12orf60	protein_coding	86.171	-1.58767	0.260527	-6.09406	1.10082e-09	3.18006e-08	5.4999	1.77067
ENSG00000120925	RNF170	protein_coding	366.053	-1.58577	0.202605	-7.82692	4.99965e-15	3.78634e-13	9.26326	3.25359
ENSG00000096060	FKBP5	protein_coding	1408.17	-1.58466	0.134591	-11.7739	5.32278e-32	3.9564e-29	21.3226	7.75414
ENSG00000081923	ATP8B1	protein_coding	1877.41	-1.58327	0.135602	-11.6759	1.69349e-31	1.21381e-28	19.9947	7.24109
ENSG00000123219	CENPK	protein_coding	351.785	-1.58281	0.228495	-6.92709	4.2958e-12	2.0625e-10	18.2097	6.33103
ENSG00000197261	C6orf141	protein_coding	95.3944	-1.58204	0.252853	-6.25675	3.93082e-10	1.23842e-08	9.09579	2.98739
ENSG00000115641	FHL2	protein_coding	2364.23	-1.57926	0.143069	-11.0385	2.49188e-28	1.11132e-25	100.254	36.7532
ENSG00000135549	PKIB	protein_coding	3179.13	-1.57812	0.212364	-7.43119	1.07628e-13	6.68728e-12	164.84	58.7015
ENSG00000099194	SCD	protein_coding	76317.9	-1.57221	0.15849	-9.91992	3.41014e-23	8.05153e-21	796.425	288.46
ENSG00000148672	GLUD1	protein_coding	5293.24	-1.57018	0.161802	-9.70436	2.88873e-22	6.03894e-20	105.049	38.2644
ENSG00000173638	SLC19A1	protein_coding	1112.46	-1.57009	0.16396	-9.57607	1.00804e-21	1.94522e-19	27.2636	9.83451
ENSG00000189007	ADAT2	protein_coding	156.226	-1.56802	0.233389	-6.71849	1.83622e-11	7.66134e-10	4.63634	1.56732
ENSG00000174021	GNG5	protein_coding	1187.59	-1.56697	0.140852	-11.125	9.48306e-29	4.75789e-26	125.669	46.3408
ENSG00000141977	CIB3	protein_coding	56.2899	-1.56469	0.337179	-4.64055	3.47486e-06	4.31808e-05	9.61654	2.79662
ENSG00000023445	BIRC3	protein_coding	115.616	-1.56211	0.299641	-5.21329	1.8552e-07	3.10267e-06	1.64557	0.495286
ENSG00000115339	GALNT3	protein_coding	991.88	-1.55754	0.172465	-9.03105	1.70036e-19	2.54661e-17	28.7446	10.5358
ENSG00000244242	IFITM10	protein_coding	93.4831	-1.55394	0.271051	-5.73301	9.86635e-09	2.27595e-07	1.62113	0.534393
ENSG00000203697	CAPN8	protein_coding	444.54	-1.55126	0.404696	-3.83316	0.000126508	0.00100154	27.7131	5.27199
ENSG00000064205	WISP2	protein_coding	544.016	-1.55034	0.167096	-9.27816	1.72428e-20	2.93259e-18	22.64	8.24568
ENSG00000135409	AMHR2	protein_coding	23.2127	-1.55028	0.37453	-4.13928	3.48398e-05	0.000326424	1.17191	0.284416
ENSG00000104998	IL27RA	protein_coding	174.51	-1.54672	0.216615	-7.14042	9.30454e-13	4.92078e-11	3.45324	1.22536
ENSG00000130768	SMPDL3B	protein_coding	213.882	-1.54502	0.23243	-6.64725	2.98616e-11	1.18672e-09	7.98114	2.82934
ENSG00000152137	HSPB8	protein_coding	6610.59	-1.53897	0.139628	-11.0219	2.99559e-28	1.30692e-25	185.497	69.7928
ENSG00000215182	MUC5AC	protein_coding	816.279	-1.53644	0.367211	-4.18406	2.86347e-05	0.000273653	2.8537	0.722236
ENSG00000182836	PLCXD3	protein_coding	226.897	-1.53613	0.235806	-6.51437	7.29944e-11	2.68794e-09	1.6519	0.587606
ENSG00000128886	ELL3	protein_coding	281.241	-1.53594	0.177826	-8.63735	5.75303e-18	6.8318e-16	19.482	7.17502
ENSG00000241322	CDRT1	protein_coding	26.6078	-1.53369	0.391646	-3.91601	9.00275e-05	0.000738358	1.3367	0.288984
ENSG00000117983	MUC5B	protein_coding	1197.41	-1.53059	0.186798	-8.19381	2.5308e-16	2.31921e-14	7.36224	2.72344
ENSG00000048991	R3HDM1	protein_coding	1685.68	-1.52916	0.149429	-10.2334	1.40541e-24	3.91739e-22	34.7789	13.0458
ENSG00000088367	EPB41L1	protein_coding	4332.15	-1.52888	0.126404	-12.0952	1.12016e-33	9.77413e-31	87.2951	32.758
ENSG00000120694	HSPH1	protein_coding	6850.63	-1.52395	0.141558	-10.7655	5.00687e-27	1.82696e-24	114.696	43.7374
ENSG00000171208	NETO2	protein_coding	916.855	-1.52394	0.157368	-9.68396	3.52765e-22	7.22413e-20	25.1016	9.49276
ENSG00000145779	TNFAIP8	protein_coding	215.408	-1.51879	0.193645	-7.84315	4.39398e-15	3.35296e-13	8.97888	3.25175
ENSG00000185697	MYBL1	protein_coding	338.287	-1.51742	0.172689	-8.78702	1.53584e-18	2.02782e-16	5.50516	2.06577
ENSG00000149798	CDC42EP2	protein_coding	163.227	-1.51622	0.207198	-7.3177	2.52266e-13	1.48467e-11	5.21178	1.87966
ENSG00000111269	CREBL2	protein_coding	1309.27	-1.51551	0.133317	-11.3678	6.05266e-30	3.47059e-27	20.2818	7.77535
ENSG00000137393	RNF144B	protein_coding	776.023	-1.51094	0.204882	-7.3747	1.64717e-13	9.92703e-12	9.05452	3.25121
ENSG00000166833	NAV2	protein_coding	2094.09	-1.51077	0.338861	-4.45838	8.25814e-06	9.23816e-05	21.4341	6.31046
ENSG00000173559	NABP1	protein_coding	735.081	-1.50957	0.375199	-4.02338	5.7369e-05	0.000502548	27.6259	7.01391
ENSG00000176788	BASP1	protein_coding	3680.38	-1.50917	0.133765	-11.2823	1.60563e-29	8.93396e-27	130.831	49.9577
ENSG00000100744	GSKIP	protein_coding	1191.67	-1.50817	0.137851	-10.9405	7.37595e-28	3.02098e-25	32.4799	12.3905
ENSG00000205426	KRT81	protein_coding	1890.09	-1.50531	0.223745	-6.72782	1.7222e-11	7.32265e-10	60.7078	21.6651
ENSG00000196139	AKR1C3	protein_coding	212.889	-1.50478	0.22944	-6.55848	5.43591e-11	2.05063e-09	12.2784	4.40856
ENSG00000105388	CEACAM5	protein_coding	349.403	-1.50447	0.194951	-7.71716	1.18946e-14	8.31754e-13	8.2171	3.04387
ENSG00000152056	AP1S3	protein_coding	668.012	-1.49834	0.209845	-7.14023	9.31734e-13	4.92078e-11	33.1932	12.0568
ENSG00000087460	GNAS	protein_coding	42830.7	-1.49644	0.162122	-9.23035	2.69758e-20	4.51148e-18	1933.55	741.949
ENSG00000213694	S1PR3	protein_coding	1719.63	-1.49057	0.203417	-7.32763	2.34251e-13	1.38757e-11	23.0483	8.54271
ENSG00000143365	RORC	protein_coding	158.244	-1.48499	0.28761	-5.16321	2.42754e-07	3.95441e-06	3.31459	1.13705
ENSG00000152661	GJA1	protein_coding	164.824	-1.48284	0.28316	-5.23676	1.63418e-07	2.77936e-06	3.10108	1.11106
ENSG00000116771	AGMAT	protein_coding	204.559	-1.47994	0.221957	-6.66772	2.59805e-11	1.05334e-09	4.86058	1.8064
ENSG00000134333	LDHA	protein_coding	18709.9	-1.47561	0.186722	-7.90267	2.72991e-15	2.16547e-13	829.88	323.146
ENSG00000160208	RRP1B	protein_coding	1978.55	-1.47549	0.13392	-11.0177	3.1395e-28	1.32595e-25	21.665	8.48216
ENSG00000148735	PLEKHS1	protein_coding	90.8339	-1.4724	0.246714	-5.96804	2.40124e-09	6.49466e-08	1.91891	0.692263
ENSG00000165169	DYNLT3	protein_coding	1750.99	-1.47019	0.142752	-10.2989	7.12755e-25	2.07308e-22	48.6253	19.058
ENSG00000121236	TRIM6	protein_coding	110.351	-1.46175	0.2557	-5.71666	1.0864e-08	2.4692e-07	2.48174	0.87353
ENSG00000135773	CAPN9	protein_coding	382.637	-1.46108	0.169539	-8.61794	6.81686e-18	8.00044e-16	10.5324	4.13562
ENSG00000133466	C1QTNF6	protein_coding	2511.08	-1.45974	0.120283	-12.1358	6.82072e-34	6.22204e-31	54.617	21.7207
ENSG00000284461	RABGEF1	protein_coding	94.3646	-1.45562	0.271335	-5.36466	8.11013e-08	1.503e-06	1.31581	0.471366
ENSG00000006534	ALDH3B1	protein_coding	491.386	-1.45429	0.172465	-8.43235	3.38778e-17	3.69507e-15	12.3957	4.8079
ENSG00000111907	TPD52L1	protein_coding	7409.98	-1.45158	0.135567	-10.7074	9.39217e-27	3.19477e-24	483.258	194.772
ENSG00000164120	HPGD	protein_coding	53.5504	-1.45028	0.331368	-4.37664	1.20522e-05	0.000128316	2.32251	0.760777
ENSG00000196353	CPNE4	protein_coding	176.653	-1.44395	0.223838	-6.4509	1.11187e-10	3.9494e-09	4.45441	1.65852
ENSG00000170456	DENND5B	protein_coding	236.005	-1.44228	0.19674	-7.3309	2.28606e-13	1.36139e-11	3.2815	1.26232
ENSG00000187514	PTMA	protein_coding	26547.9	-1.44004	0.166147	-8.66725	4.42684e-18	5.45045e-16	1468.67	583.851
ENSG00000138347	MYPN	protein_coding	1762.53	-1.43678	0.214342	-6.70324	2.03851e-11	8.43523e-10	19.226	7.29219
ENSG00000175556	LONRF3	protein_coding	86.0892	-1.43385	0.274184	-5.22953	1.69943e-07	2.87814e-06	2.39144	0.851686
ENSG00000105707	HPN	protein_coding	249.783	-1.43237	0.200092	-7.15855	8.1536e-13	4.37525e-11	9.33428	3.62306
ENSG00000162836	ACP6	protein_coding	1519.25	-1.43125	0.141475	-10.1166	4.66361e-24	1.19992e-21	48.2414	19.534
ENSG00000116095	PLEKHA3	protein_coding	432.865	-1.43008	0.184454	-7.75302	8.97355e-15	6.36361e-13	8.63331	3.3735
ENSG00000088826	SMOX	protein_coding	291.584	-1.42599	0.191414	-7.44978	9.34926e-14	5.84518e-12	8.08488	3.17721
ENSG00000163710	PCOLCE2	protein_coding	157.598	-1.42508	0.261527	-5.44909	5.06279e-08	9.83592e-07	8.15292	3.02577
ENSG00000162909	CAPN2	protein_coding	2705.35	-1.42328	0.169451	-8.39938	4.48831e-17	4.8169e-15	50.5765	20.0325
ENSG00000258102	MAP1LC3B2	protein_coding	11.5963	-1.42297	0.412015	-3.45367	0.000553013	0.0035515	2.29762	0.393149
ENSG00000181649	PHLDA2	protein_coding	160.738	-1.42221	0.278486	-5.10692	3.27461e-07	5.21572e-06	12.7998	4.60271
ENSG00000258484	SPESP1	protein_coding	159.348	-1.42006	0.22839	-6.21772	5.04431e-10	1.56226e-08	7.53768	2.95014
ENSG00000075426	FOSL2	protein_coding	2925.02	-1.41932	0.131228	-10.8157	2.90106e-27	1.07818e-24	31.0862	12.7441
ENSG00000143942	CHAC2	protein_coding	302.828	-1.41643	0.169407	-8.36112	6.21264e-17	6.42688e-15	15.0126	6.03017
ENSG00000107562	CXCL12	protein_coding	136.042	-1.41586	0.224024	-6.32014	2.61321e-10	8.49992e-09	4.1265	1.61082
ENSG00000109321	AREG	protein_coding	4076.64	-1.41177	0.380992	-3.7055	0.000210973	0.00155092	245.947	67.9522
ENSG00000012124	CD22	protein_coding	194.575	-1.4109	0.199252	-7.08098	1.43136e-12	7.36565e-11	7.91822	3.11474
ENSG00000091831	ESR1	protein_coding	4868.74	-1.40728	0.138307	-10.175	2.56325e-24	6.95161e-22	47.1974	19.2758
ENSG00000136997	MYC	protein_coding	2276.37	-1.40615	0.390459	-3.60128	0.000316656	0.00221969	68.7148	18.0711
ENSG00000168209	DDIT4	protein_coding	2783.05	-1.4039	0.122865	-11.4263	3.08947e-30	1.8236e-27	99.6631	41.4706
ENSG00000106733	NMRK1	protein_coding	235.54	-1.40051	0.220033	-6.365	1.95291e-10	6.56061e-09	13.5333	5.38525
ENSG00000072954	TMEM38A	protein_coding	302.938	-1.39779	0.184816	-7.56312	3.93526e-14	2.55588e-12	9.87272	4.05062
ENSG00000174808	BTC	protein_coding	179.257	-1.39341	0.238205	-5.84963	4.92678e-09	1.22647e-07	4.63251	1.76795
ENSG00000110328	GALNT18	protein_coding	363.274	-1.38078	0.164724	-8.38237	5.18719e-17	5.53733e-15	8.38632	3.48498
ENSG00000086189	DIMT1	protein_coding	931.161	-1.37913	0.160313	-8.60273	7.78449e-18	9.08296e-16	30.5825	12.7462
ENSG00000184530	C6orf58	protein_coding	5.02233	-1.37807	0.392633	-3.50983	0.000448401	0.00299632	1.07607	0.0289151
ENSG00000154059	IMPACT	protein_coding	879.408	-1.37782	0.143041	-9.63237	5.83673e-22	1.14841e-19	17.4173	7.23603
ENSG00000105926	MPP6	protein_coding	421.495	-1.377	0.180206	-7.64128	2.15078e-14	1.4388e-12	8.28205	3.4293
ENSG00000118513	MYB	protein_coding	476.802	-1.37444	0.238421	-5.76474	8.17841e-09	1.92464e-07	9.75286	3.92719
ENSG00000119714	GPR68	protein_coding	175.457	-1.36187	0.299419	-4.54839	5.40582e-06	6.39301e-05	3.92734	1.44996
ENSG00000132275	RRP8	protein_coding	333.371	-1.36116	0.18244	-7.46084	8.59726e-14	5.39183e-12	12.0332	5.04375
ENSG00000111816	FRK	protein_coding	2445.63	-1.35914	0.201824	-6.73429	1.64733e-11	7.03408e-10	9.95648	4.08867
ENSG00000204262	COL5A2	protein_coding	1046.26	-1.35874	0.230925	-5.88388	4.00752e-09	1.01935e-07	8.57346	3.40831
ENSG00000172927	MYEOV	protein_coding	477.797	-1.35587	0.250093	-5.42146	5.91157e-08	1.13314e-06	18.9299	7.3774
ENSG00000150722	PPP1R1C	protein_coding	21.3452	-1.35148	0.397922	-3.39635	0.0006829	0.0042735	1.95543	0.49728
ENSG00000178773	CPNE7	protein_coding	163.019	-1.34488	0.216709	-6.20596	5.43631e-10	1.6759e-08	14.5186	5.85433
ENSG00000165410	CFL2	protein_coding	2167.94	-1.343	0.128622	-10.4414	1.60364e-25	4.87629e-23	105.333	45.508
ENSG00000073060	SCARB1	protein_coding	5425.87	-1.34006	0.142911	-9.37683	6.79843e-21	1.19682e-18	129.717	56.2563
ENSG00000171314	PGAM1	protein_coding	16219.5	-1.33828	0.165021	-8.10975	5.07233e-16	4.40678e-14	525.367	226.673
ENSG00000147689	FAM83A	protein_coding	228.784	-1.33587	0.187471	-7.12575	1.03518e-12	5.43846e-11	4.06006	1.7053
ENSG00000119547	ONECUT2	protein_coding	290.888	-1.33538	0.262292	-5.09118	3.55844e-07	5.63205e-06	1.03345	0.401034
ENSG00000171346	KRT15	protein_coding	175.833	-1.33434	0.311866	-4.27857	1.88094e-05	0.000189095	5.11708	1.93523
ENSG00000166847	DCTN5	protein_coding	5587.9	-1.33003	0.116092	-11.4567	2.17538e-30	1.32296e-27	145.403	63.6924
ENSG00000099282	TSPAN15	protein_coding	4277.87	-1.32754	0.145425	-9.12865	6.93593e-20	1.09604e-17	184.169	79.8236
ENSG00000175567	UCP2	protein_coding	2698.5	-1.32631	0.133943	-9.90205	4.07816e-23	9.51681e-21	136.528	59.8668
ENSG00000172159	FRMD3	protein_coding	161.864	-1.32607	0.207519	-6.39009	1.65787e-10	5.6875e-09	2.08948	0.869731
ENSG00000186575	NF2	protein_coding	1172.29	-1.32328	0.130557	-10.1356	3.83958e-24	1.0139e-21	18.7491	8.2167
ENSG00000180530	NRIP1	protein_coding	1371.76	-1.32211	0.151834	-8.70757	3.10452e-18	3.94333e-16	10.7776	4.62543
ENSG00000226887	ERVMER34-1	protein_coding	244.262	-1.3211	0.173936	-7.5953	3.07089e-14	2.01404e-12	4.85767	2.08261
ENSG00000271793	AL589666.1	protein_coding	38.2535	-1.32067	0.33025	-3.999	6.36107e-05	0.000549549	3.60965	1.27802
ENSG00000164690	SHH	protein_coding	158.874	-1.32004	0.256721	-5.14193	2.71934e-07	4.38701e-06	2.52636	0.981207
ENSG00000086289	EPDR1	protein_coding	95.5132	-1.31611	0.258327	-5.09477	3.49166e-07	5.53071e-06	2.7049	1.09138
ENSG00000106785	TRIM14	protein_coding	705.204	-1.31586	0.169427	-7.76654	8.06571e-15	5.7811e-13	9.63633	4.18851
ENSG00000260537	AC012184.2	protein_coding	49.701	-1.31524	0.332173	-3.95949	7.51086e-05	0.000635711	3.61165	1.32894
ENSG00000164266	SPINK1	protein_coding	124.002	-1.31491	0.234847	-5.59901	2.15583e-08	4.52093e-07	21.7383	9.03554
ENSG00000039068	CDH1	protein_coding	23648.9	-1.3117	0.137384	-9.54769	1.32625e-21	2.53491e-19	312.86	136.522
ENSG00000256235	SMIM3	protein_coding	117.653	-1.30945	0.246349	-5.31542	1.06413e-07	1.8996e-06	2.9197	1.20187
ENSG00000122034	GTF3A	protein_coding	3424.43	-1.30529	0.155804	-8.37775	5.39484e-17	5.72852e-15	203.438	90.3393
ENSG00000075223	SEMA3C	protein_coding	16156.7	-1.30369	0.1782	-7.31586	2.55735e-13	1.50068e-11	242.359	104.549
ENSG00000129214	SHBG	protein_coding	22.6558	-1.30242	0.41329	-3.15136	0.00162515	0.00882893	4.79035	0.85351
ENSG00000128944	KNSTRN	protein_coding	750.811	-1.29915	0.162255	-8.00684	1.17691e-15	9.56252e-14	33.8359	15.0215
ENSG00000108474	PIGL	protein_coding	321.258	-1.2963	0.187814	-6.90206	5.12536e-12	2.4317e-10	26.0497	11.3637
ENSG00000120708	TGFBI	protein_coding	2704.24	-1.29306	0.180697	-7.15596	8.30922e-13	4.43505e-11	68.0757	29.5622
ENSG00000170525	PFKFB3	protein_coding	1889.16	-1.29024	0.142292	-9.06752	1.21759e-19	1.85119e-17	32.2045	14.3788
ENSG00000121481	RNF2	protein_coding	563.464	-1.29024	0.159808	-8.07364	6.8233e-16	5.77793e-14	18.1474	8.09461
ENSG00000104205	SGK3	protein_coding	526.844	-1.2892	0.159158	-8.10009	5.49208e-16	4.73049e-14	13.2694	5.9112
ENSG00000100983	GSS	protein_coding	2281.01	-1.28797	0.136725	-9.42012	4.50591e-21	8.22083e-19	69.8271	31.5755
ENSG00000214944	ARHGEF28	protein_coding	278.391	-1.28709	0.199947	-6.43714	1.21743e-10	4.29396e-09	3.11201	1.35217
ENSG00000100219	XBP1	protein_coding	25181	-1.28389	0.181967	-7.05561	1.7185e-12	8.73654e-11	832.985	373.076
ENSG00000196136	SERPINA3	protein_coding	1490.88	-1.28379	0.194327	-6.60635	3.93918e-11	1.52617e-09	57.4337	25.6974
ENSG00000169093	ASMTL	protein_coding	673.858	-1.28305	0.149509	-8.58177	9.34213e-18	1.07751e-15	21.1252	9.48049
ENSG00000157110	RBPMS	protein_coding	1207.64	-1.28161	0.137807	-9.30004	1.40397e-20	2.40822e-18	63.3785	28.6742
ENSG00000147642	SYBU	protein_coding	53.119	-1.27892	0.335765	-3.80897	0.000139548	0.00109037	1.6747	0.652854
ENSG00000148488	ST8SIA6	protein_coding	275.671	-1.27863	0.205774	-6.21376	5.17318e-10	1.5997e-08	11.7757	5.14082
ENSG00000188372	ZP3	protein_coding	235.63	-1.27688	0.211745	-6.03028	1.63677e-09	4.56227e-08	10.6545	4.66396
ENSG00000168404	MLKL	protein_coding	398.405	-1.27541	0.175556	-7.265	3.73034e-13	2.1451e-11	9.68032	4.29339
ENSG00000170500	LONRF2	protein_coding	2263.43	-1.27161	0.205397	-6.19098	5.97921e-10	1.83201e-08	9.42486	4.04763
ENSG00000168769	TET2	protein_coding	2429.67	-1.27112	0.14315	-8.87964	6.70787e-19	9.22057e-17	13.502	6.03303
ENSG00000181788	SIAH2	protein_coding	3971.87	-1.26881	0.214927	-5.90344	3.56006e-09	9.14812e-08	87.7197	39.1007
ENSG00000143847	PPFIA4	protein_coding	371.406	-1.26869	0.218429	-5.80825	6.3131e-09	1.52832e-07	7.22987	3.19836
ENSG00000023572	GLRX2	protein_coding	462.269	-1.26805	0.162611	-7.79805	6.28727e-15	4.62404e-13	52.8847	23.9584
ENSG00000164062	APEH	protein_coding	3548.59	-1.26792	0.156483	-8.10262	5.37889e-16	4.65297e-14	122.77	56.0387
ENSG00000203926	SPANXA2	protein_coding	92.1345	-1.2673	0.337667	-3.75311	0.000174657	0.00132171	11.0311	4.15663
ENSG00000178537	SLC25A20	protein_coding	392.653	-1.26622	0.164125	-7.71496	1.21016e-14	8.4329e-13	14.6825	6.61823
ENSG00000183765	CHEK2	protein_coding	1070.95	-1.26545	0.202951	-6.23525	4.51062e-10	1.40565e-08	68.62	30.8939
ENSG00000069399	BCL3	protein_coding	455.24	-1.26375	0.205484	-6.15011	7.74292e-10	2.31239e-08	18.8298	8.28499
ENSG00000284681	AC007240.1	protein_coding	66.6532	-1.26342	0.296303	-4.26394	2.00854e-05	0.000199947	1.9914	0.801158
ENSG00000131724	IL13RA1	protein_coding	3104.62	-1.26309	0.116728	-10.8209	2.7421e-27	1.03833e-24	46.8644	21.4532
ENSG00000185924	RTN4RL1	protein_coding	276.188	-1.26039	0.175507	-7.18141	6.89972e-13	3.74244e-11	4.17696	1.85953
ENSG00000111424	VDR	protein_coding	679.304	-1.25971	0.169758	-7.42059	1.16599e-13	7.15604e-12	9.46681	4.25565
ENSG00000120158	RCL1	protein_coding	1064.38	-1.25816	0.161126	-7.80858	5.78344e-15	4.31479e-13	33.6232	15.251
ENSG00000196924	FLNA	protein_coding	36241.6	-1.25748	0.129116	-9.73917	2.05226e-22	4.42869e-20	429.159	198.407
ENSG00000004478	FKBP4	protein_coding	13780	-1.25662	0.150976	-8.32331	8.55373e-17	8.66994e-15	232.914	107.064
ENSG00000075461	CACNG4	protein_coding	4293.12	-1.25547	0.162788	-7.71229	1.23582e-14	8.57448e-13	69.0913	31.2974
ENSG00000137801	THBS1	protein_coding	4483.27	-1.25331	0.339279	-3.69404	0.00022072	0.00161489	38.5263	14.4387
ENSG00000126790	L3HYPDH	protein_coding	300.469	-1.25224	0.176031	-7.11375	1.12934e-12	5.88693e-11	23.2016	10.4894
ENSG00000088002	SULT2B1	protein_coding	894.805	-1.25016	0.140164	-8.91928	4.69347e-19	6.54119e-17	43.5495	20.0413
ENSG00000198021	SPANXA1	protein_coding	92.559	-1.24812	0.335446	-3.72079	0.000198598	0.0014729	11.0291	4.15678
ENSG00000167106	FAM102A	protein_coding	8273.63	-1.24763	0.12472	-10.0035	1.47131e-23	3.73769e-21	150.044	68.9727
ENSG00000141905	NFIC	protein_coding	1254.16	-1.24698	0.170579	-7.3103	2.66554e-13	1.55962e-11	14.1943	6.29289
ENSG00000196497	IPO4	protein_coding	2272.57	-1.24585	0.116771	-10.6692	1.41847e-26	4.74456e-24	39.7733	18.3847
ENSG00000254535	PABPC4L	protein_coding	108.75	-1.24532	0.274946	-4.52933	5.91716e-06	6.88813e-05	1.17485	0.495638
ENSG00000196396	PTPN1	protein_coding	4297.15	-1.24442	0.117097	-10.6273	2.22485e-26	7.31977e-24	61.6478	28.6685
ENSG00000108846	ABCC3	protein_coding	1888.64	-1.24391	0.388569	-3.20125	0.00136834	0.00767609	55.9802	17.1088
ENSG00000145685	LHFPL2	protein_coding	1396.19	-1.24356	0.221808	-5.60646	2.06507e-08	4.36251e-07	25.8603	11.2498
ENSG00000136068	FLNB	protein_coding	10841.8	-1.24299	0.140718	-8.83321	1.01713e-18	1.38862e-16	69.8632	32.5751
ENSG00000183018	SPNS2	protein_coding	337.125	-1.24188	0.230608	-5.38524	7.2349e-08	1.35572e-06	8.83585	3.83488
ENSG00000211448	DIO2	protein_coding	1595.22	-1.24164	0.401664	-3.09124	0.00199323	0.0105067	42.4239	11.5974
ENSG00000134375	TIMM17A	protein_coding	1712.33	-1.23867	0.146244	-8.4699	2.45607e-17	2.70829e-15	61.7316	28.8181
ENSG00000125454	SLC25A19	protein_coding	481.622	-1.2385	0.164832	-7.51371	5.74761e-14	3.67353e-12	22.5756	10.4008
ENSG00000138442	WDR12	protein_coding	1112.18	-1.23796	0.151462	-8.17338	2.99874e-16	2.71089e-14	48.1596	22.3072
ENSG00000144504	ANKMY1	protein_coding	200.955	-1.23756	0.214712	-5.76381	8.22348e-09	1.93026e-07	7.0899	3.18154
ENSG00000198805	PNP	protein_coding	1385.63	-1.23671	0.146982	-8.41401	3.96243e-17	4.27538e-15	56.2096	26.3264
ENSG00000026508	CD44	protein_coding	824.723	-1.22696	0.184923	-6.63498	3.24549e-11	1.27964e-09	28.0888	13.0292
ENSG00000093009	CDC45	protein_coding	1133.73	-1.22491	0.153043	-8.00369	1.20744e-15	9.77099e-14	41.7517	19.6774
ENSG00000164129	NPY5R	protein_coding	31.5256	-1.22292	0.355499	-3.44	0.000581718	0.00370502	1.0304	0.379788
ENSG00000185215	TNFAIP2	protein_coding	219.605	-1.2216	0.232498	-5.25424	1.48641e-07	2.55557e-06	6.27857	2.72394
ENSG00000104369	JPH1	protein_coding	560.236	-1.2213	0.159321	-7.66567	1.77904e-14	1.20214e-12	8.53627	3.95812
ENSG00000180822	PSMG4	protein_coding	341.364	-1.22095	0.185199	-6.59267	4.3199e-11	1.65767e-09	18.1039	8.41687
ENSG00000160182	TFF1	protein_coding	8784.43	-1.22095	0.331941	-3.6782	0.000234883	0.00170483	1514.27	610.532
ENSG00000280987	MATR3	protein_coding	1837.33	-1.21992	0.138822	-8.78768	1.52687e-18	2.02782e-16	41.2082	19.3189
ENSG00000122545	SEPT7	protein_coding	2756.38	-1.21892	0.128307	-9.50003	2.09837e-21	3.97284e-19	121.08	57.2302
ENSG00000100644	HIF1A	protein_coding	6110.62	-1.21876	0.135277	-9.00932	2.0733e-19	3.01514e-17	110.128	51.336
ENSG00000069020	MAST4	protein_coding	2489.93	-1.21697	0.150605	-8.08053	6.44854e-16	5.48372e-14	20.8089	9.66546
ENSG00000109586	GALNT7	protein_coding	1862.73	-1.21649	0.146453	-8.30634	9.86992e-17	9.90397e-15	25.7925	12.0898
ENSG00000163017	ACTG2	protein_coding	70.9779	-1.21645	0.347993	-3.49562	0.000472959	0.00312334	3.59245	1.29635
ENSG00000166582	CENPV	protein_coding	318.935	-1.21544	0.234847	-5.17546	2.27349e-07	3.72463e-06	20.1371	8.98099
ENSG00000171103	TRMT61B	protein_coding	398.312	-1.21388	0.158928	-7.63793	2.2074e-14	1.46206e-12	15.2527	7.14863
ENSG00000165272	AQP3	protein_coding	12934.4	-1.21244	0.133649	-9.07178	1.17088e-19	1.79377e-17	427.113	200.742
ENSG00000146072	TNFRSF21	protein_coding	1346.18	-1.21165	0.176498	-6.86494	6.65182e-12	3.08303e-10	20.6295	9.52013
ENSG00000182795	C1orf116	protein_coding	260.549	-1.21159	0.223127	-5.43004	5.63417e-08	1.08307e-06	3.73869	1.67687
ENSG00000213390	ARHGAP19	protein_coding	856.713	-1.21064	0.172147	-7.03261	2.02706e-12	1.01703e-10	8.66688	4.08915
ENSG00000152377	SPOCK1	protein_coding	84.9594	-1.21047	0.343914	-3.51969	0.000432048	0.00291027	1.62125	0.654227
ENSG00000108423	TUBD1	protein_coding	3478.44	-1.20901	0.138624	-8.72151	2.74504e-18	3.50894e-16	135.823	64.7852
ENSG00000172575	RASGRP1	protein_coding	2583.41	-1.2079	0.152378	-7.92699	2.24516e-15	1.79514e-13	34.5574	16.1142
ENSG00000151746	BICD1	protein_coding	547.069	-1.20781	0.189678	-6.36768	1.91911e-10	6.48395e-09	11.975	5.49718
ENSG00000183751	TBL3	protein_coding	1538.45	-1.20432	0.132218	-9.10861	8.34439e-20	1.30831e-17	41.0483	19.4337
ENSG00000174780	SRP72	protein_coding	4806.81	-1.20401	0.1231	-9.78077	1.36172e-22	3.00311e-20	102.124	48.5156
ENSG00000163249	CCNYL1	protein_coding	1048.3	-1.20399	0.179129	-6.72136	1.80034e-11	7.57692e-10	28.109	12.9857
ENSG00000183048	SLC25A10	protein_coding	1469.72	-1.20168	0.133105	-9.02811	1.7466e-19	2.59648e-17	58.5559	27.9909
ENSG00000134531	EMP1	protein_coding	129.527	-1.20158	0.270964	-4.43446	9.23014e-06	0.000101446	3.44463	1.49292
ENSG00000165271	NOL6	protein_coding	3503.12	-1.20136	0.114316	-10.5091	7.84763e-26	2.46085e-23	44.9413	21.5092
ENSG00000162645	GBP2	protein_coding	64.7925	-1.20094	0.272245	-4.41124	1.02782e-05	0.000111319	1.63963	0.705255
ENSG00000147852	VLDLR	protein_coding	404.551	-1.19941	0.175999	-6.81485	9.43592e-12	4.2555e-10	5.71954	2.72171
ENSG00000086548	CEACAM6	protein_coding	1051.89	-1.19648	0.145371	-8.23053	1.86392e-16	1.76449e-14	21.7885	10.3174
ENSG00000029153	ARNTL2	protein_coding	692.64	-1.19519	0.176131	-6.78581	1.15437e-11	5.11412e-10	10.9092	5.12124
ENSG00000035664	DAPK2	protein_coding	427.04	-1.19371	0.175921	-6.78547	1.15713e-11	5.11507e-10	11.9565	5.54752
ENSG00000155367	PPM1J	protein_coding	72.5166	-1.19236	0.362416	-3.29003	0.00100178	0.00590099	2.33853	0.904555
ENSG00000183963	SMTN	protein_coding	865.239	-1.19235	0.168585	-7.07267	1.51978e-12	7.78074e-11	22.3917	10.3911
ENSG00000100033	PRODH	protein_coding	107.2	-1.19222	0.241763	-4.93137	8.16537e-07	1.18919e-05	4.69707	2.11894
ENSG00000145757	SPATA9	protein_coding	17.0267	-1.19206	0.396369	-3.00745	0.00263445	0.0132144	1.75937	0.537452
ENSG00000159593	NAE1	protein_coding	1150.75	-1.18922	0.137967	-8.61961	6.71854e-18	7.93144e-16	44.9704	21.7299
ENSG00000168447	SCNN1B	protein_coding	156.007	-1.1891	0.412481	-2.8828	0.00394153	0.0185122	5.3702	1.38476
ENSG00000121101	TEX14	protein_coding	256.318	-1.18675	0.280406	-4.23226	2.31356e-05	0.000227268	4.34646	1.88729
ENSG00000174684	B4GAT1	protein_coding	520.29	-1.18657	0.182052	-6.51775	7.13681e-11	2.63773e-09	14.1722	6.74742
ENSG00000113763	UNC5A	protein_coding	106.49	-1.18584	0.244826	-4.84361	1.27501e-06	1.76959e-05	1.68048	0.750998
ENSG00000196436	NPIPB15	protein_coding	189.188	-1.18435	0.201005	-5.89214	3.81237e-09	9.74656e-08	8.54842	4.00491
ENSG00000117862	TXNDC12	protein_coding	1471.45	-1.18339	0.175632	-6.73791	1.60678e-11	6.87558e-10	34.9872	16.8366
ENSG00000196839	ADA	protein_coding	275.864	-1.18108	0.198591	-5.9473	2.72604e-09	7.29453e-08	11.8678	5.61124
ENSG00000143412	ANXA9	protein_coding	3046.02	-1.18064	0.169653	-6.95913	3.42392e-12	1.68006e-10	96.8444	46.5431
ENSG00000170775	GPR37	protein_coding	299.452	-1.18001	0.174075	-6.77877	1.21207e-11	5.34617e-10	5.40323	2.56338
ENSG00000143179	UCK2	protein_coding	1415.4	-1.17916	0.143557	-8.21385	2.14204e-16	2.00881e-14	36.0255	17.4883
ENSG00000139323	POC1B	protein_coding	628.131	-1.17848	0.154509	-7.62726	2.39787e-14	1.58299e-12	13.8992	6.70399
ENSG00000132554	RGS22	protein_coding	59.9159	-1.17812	0.332496	-3.54328	0.000395185	0.00269944	1.61643	0.672162
ENSG00000033867	SLC4A7	protein_coding	892.388	-1.17801	0.213345	-5.5216	3.35932e-08	6.8168e-07	9.86959	4.54421
ENSG00000265817	FSBP	protein_coding	107.951	-1.17604	0.341771	-3.44102	0.000579515	0.00369406	3.18714	1.30227
ENSG00000124429	POF1B	protein_coding	598.68	-1.17446	0.148903	-7.88741	3.08534e-15	2.41874e-13	8.6611	4.17836
ENSG00000186603	HPDL	protein_coding	1068.57	-1.1732	0.150449	-7.79799	6.29011e-15	4.62404e-13	38.8299	18.69
ENSG00000155792	DEPTOR	protein_coding	235.533	-1.17278	0.218527	-5.36673	8.01752e-08	1.49123e-06	5.40231	2.54207
ENSG00000107745	MICU1	protein_coding	1920.47	-1.1722	0.144208	-8.12851	4.34598e-16	3.82542e-14	48.7471	23.7543
ENSG00000211452	DIO1	protein_coding	100.244	-1.17137	0.267127	-4.38505	1.15961e-05	0.000124118	4.4614	1.96983
ENSG00000101190	TCFL5	protein_coding	915.957	-1.17061	0.143666	-8.14815	3.69528e-16	3.29603e-14	20.6106	10.0878
ENSG00000119514	GALNT12	protein_coding	180.151	-1.16997	0.256506	-4.56118	5.08673e-06	6.06569e-05	4.2369	1.94703
ENSG00000100479	POLE2	protein_coding	528.151	-1.16867	0.216005	-5.41038	6.28915e-08	1.19524e-06	39.6351	18.8563
ENSG00000138119	MYOF	protein_coding	22409.5	-1.16754	0.196443	-5.94342	2.79137e-09	7.44948e-08	228.072	106.988
ENSG00000172551	MUCL1	protein_coding	30.1389	-1.16608	0.345919	-3.37097	0.000749048	0.00462116	7.15831	2.86884
ENSG00000145220	LYAR	protein_coding	1010.82	-1.16577	0.149849	-7.77961	7.27489e-15	5.28985e-13	39.6083	19.3645
ENSG00000106683	LIMK1	protein_coding	1279.43	-1.16551	0.128077	-9.10007	9.02777e-20	1.40448e-17	26.4375	12.9008
ENSG00000197208	SLC22A4	protein_coding	56.3466	-1.16281	0.309305	-3.75944	0.000170294	0.00129455	2.65219	1.143
ENSG00000141384	TAF4B	protein_coding	313.21	-1.16233	0.191357	-6.07412	1.24671e-09	3.55401e-08	3.67437	1.73755
ENSG00000187134	AKR1C1	protein_coding	272.409	-1.16119	0.255736	-4.5406	5.60951e-06	6.58485e-05	12.4912	5.66446
ENSG00000164440	TXLNB	protein_coding	111.505	-1.16001	0.234275	-4.95147	7.36535e-07	1.08688e-05	1.24338	0.581367
ENSG00000135480	KRT7	protein_coding	495.818	-1.15818	0.174058	-6.65399	2.85246e-11	1.13809e-09	60.6034	28.8785
ENSG00000114378	HYAL1	protein_coding	94.9966	-1.1579	0.274288	-4.22148	2.42699e-05	0.000237133	2.52102	1.13273
ENSG00000154099	DNAAF1	protein_coding	141.903	-1.15386	0.307608	-3.75108	0.000176072	0.00133092	7.85878	3.52599
ENSG00000095321	CRAT	protein_coding	485.531	-1.15326	0.376419	-3.06376	0.00218571	0.0113375	13.1313	4.85085
ENSG00000168461	RAB31	protein_coding	1636.05	-1.15152	0.162197	-7.0995	1.25206e-12	6.47619e-11	29.9426	14.7386
ENSG00000109062	SLC9A3R1	protein_coding	12088	-1.15068	0.212378	-5.41807	6.02453e-08	1.15149e-06	548.265	264.558
ENSG00000114737	CISH	protein_coding	342.913	-1.15026	0.239448	-4.80382	1.5567e-06	2.10663e-05	7.55877	3.57076
ENSG00000118707	TGIF2	protein_coding	1661.91	-1.14929	0.178492	-6.43887	1.20369e-10	4.26047e-09	26.082	12.7866
ENSG00000144354	CDCA7	protein_coding	510.778	-1.14895	0.162961	-7.0505	1.78276e-12	9.01216e-11	11.0411	5.41917
ENSG00000186792	HYAL3	protein_coding	91.734	-1.14785	0.267733	-4.28728	1.80875e-05	0.000183703	4.4557	2.09862
ENSG00000133816	MICAL2	protein_coding	379.688	-1.14784	0.251308	-4.56745	4.93703e-06	5.90647e-05	5.30454	2.38333
ENSG00000111348	ARHGDIB	protein_coding	93.6334	-1.14759	0.271561	-4.22589	2.38003e-05	0.000233113	6.82313	3.05309
ENSG00000196141	SPATS2L	protein_coding	2366.58	-1.14737	0.120909	-9.48957	2.31985e-21	4.35112e-19	73.3725	36.2734
ENSG00000198682	PAPSS2	protein_coding	10308.9	-1.14654	0.217167	-5.27951	1.29529e-07	2.25848e-06	179.492	84.6473
ENSG00000120656	TAF12	protein_coding	687.934	-1.14463	0.176705	-6.47766	9.31584e-11	3.35053e-09	32.9473	16.2255
ENSG00000148459	PDSS1	protein_coding	575.055	-1.14353	0.158572	-7.21142	5.53705e-13	3.08675e-11	24.6433	12.2196
ENSG00000156463	SH3RF2	protein_coding	52.0558	-1.14231	0.355889	-3.20973	0.00132858	0.00750235	1.21333	0.475688
ENSG00000090447	TFAP4	protein_coding	372.604	-1.14162	0.17874	-6.38704	1.69127e-10	5.79217e-09	12.7436	6.22799
ENSG00000132170	PPARG	protein_coding	326.527	-1.14117	0.21804	-5.23378	1.66077e-07	2.81741e-06	11.0936	5.21841
ENSG00000164850	GPER1	protein_coding	141.66	-1.14015	0.218377	-5.22099	1.77966e-07	2.99531e-06	2.94863	1.40383
ENSG00000116455	WDR77	protein_coding	2210.65	-1.13909	0.13685	-8.32366	8.52891e-17	8.66994e-15	74.4866	37.3776
ENSG00000101057	MYBL2	protein_coding	7413.68	-1.13748	0.148915	-7.63842	2.1991e-14	1.46139e-12	151.748	76.3321
ENSG00000166347	CYB5A	protein_coding	1211.07	-1.13735	0.184863	-6.15242	7.63099e-10	2.28577e-08	95.2569	47.1098
ENSG00000119408	NEK6	protein_coding	678.589	-1.13448	0.14125	-8.03172	9.61133e-16	7.90532e-14	15.5709	7.77359
ENSG00000118777	ABCG2	protein_coding	3132.41	-1.13313	0.227879	-4.97253	6.60853e-07	9.86806e-06	46.6019	22.1441
ENSG00000179431	FJX1	protein_coding	214.044	-1.13175	0.230716	-4.90538	9.32444e-07	1.33571e-05	5.17133	2.51681
ENSG00000131981	LGALS3	protein_coding	9073.32	-1.12911	0.131467	-8.58852	8.80929e-18	1.02193e-15	496.547	249.185
ENSG00000122778	KIAA1549	protein_coding	1049.04	-1.12742	0.144918	-7.77975	7.26681e-15	5.28985e-13	6.51646	3.22945
ENSG00000165219	GAPVD1	protein_coding	2592.59	-1.12478	0.165636	-6.79069	1.11601e-11	4.96613e-10	28.0287	13.812
ENSG00000148824	MTG1	protein_coding	834.522	-1.12475	0.149992	-7.49877	6.44196e-14	4.10424e-12	52.388	25.9412
ENSG00000124249	KCNK15	protein_coding	705.81	-1.12234	0.181939	-6.16879	6.88139e-10	2.07673e-08	14.7363	7.2988
ENSG00000197713	RPE	protein_coding	2130.25	-1.12091	0.124329	-9.01572	1.95577e-19	2.86499e-17	66.5402	33.8316
ENSG00000165156	ZHX1	protein_coding	2720.56	-1.12067	0.125105	-8.95783	3.31125e-19	4.67982e-17	45.1159	22.6695
ENSG00000152455	SUV39H2	protein_coding	937.274	-1.1204	0.182532	-6.13807	8.35277e-10	2.4761e-08	28.6342	14.3808
ENSG00000111641	NOP2	protein_coding	2537.05	-1.11708	0.118718	-9.40957	4.98154e-21	8.92629e-19	77.9289	39.7278
ENSG00000213782	DDX47	protein_coding	2075.04	-1.11603	0.129009	-8.65073	5.11698e-18	6.26175e-16	66.705	33.9941
ENSG00000147862	NFIB	protein_coding	592.003	-1.11574	0.160814	-6.93809	3.97428e-12	1.94063e-10	5.95648	2.95743
ENSG00000174749	C4orf32	protein_coding	940.477	-1.11529	0.131081	-8.50839	1.76365e-17	1.97736e-15	5.36062	2.70669
ENSG00000024526	DEPDC1	protein_coding	902.599	-1.11015	0.164491	-6.74899	1.48873e-11	6.41145e-10	12.0281	6.09569
ENSG00000179715	PCED1B	protein_coding	313.612	-1.10869	0.190864	-5.80878	6.29316e-09	1.52533e-07	12.0747	5.94201
ENSG00000101361	NOP56	protein_coding	3642.22	-1.1078	0.135461	-8.17801	2.88574e-16	2.62054e-14	173.412	89.2175
ENSG00000139998	RAB15	protein_coding	1983.54	-1.1076	0.135897	-8.15027	3.63111e-16	3.26783e-14	41.1974	20.88
ENSG00000227507	LTB	protein_coding	15.5116	-1.10727	0.399263	-2.77329	0.00554921	0.024428	1.33742	0.446026
ENSG00000131732	ZCCHC9	protein_coding	921.175	-1.10715	0.153769	-7.20013	6.01543e-13	3.31658e-11	36.5036	18.626
ENSG00000083937	CHMP2B	protein_coding	2608.27	-1.10712	0.129255	-8.56543	1.07673e-17	1.2348e-15	64.5608	33.1054
ENSG00000169756	LIMS1	protein_coding	1644.42	-1.10682	0.161136	-6.86885	6.47226e-12	3.01373e-10	27.5618	13.6707
ENSG00000173267	SNCG	protein_coding	50.1829	-1.10654	0.301811	-3.66634	0.000246048	0.00177845	5.36837	2.4151
ENSG00000166821	PEX11A	protein_coding	1294.41	-1.10607	0.202823	-5.45339	4.94183e-08	9.61956e-07	43.1234	21.556
ENSG00000110880	CORO1C	protein_coding	3639.27	-1.10558	0.117666	-9.39592	5.67202e-21	1.00736e-18	75.7845	38.6703
ENSG00000145632	PLK2	protein_coding	3335.27	-1.10533	0.153623	-7.19509	6.24179e-13	3.42258e-11	91.4304	46.5233
ENSG00000106541	AGR2	protein_coding	15043.5	-1.10493	0.147401	-7.49607	6.576e-14	4.16321e-12	852.015	435.658
ENSG00000122547	EEPD1	protein_coding	151.764	-1.10381	0.248442	-4.44295	8.87348e-06	9.8225e-05	4.18794	2.04643
ENSG00000196937	FAM3C	protein_coding	1341	-1.10279	0.159038	-6.93413	4.08727e-12	1.98614e-10	36.0332	18.2254
ENSG00000171793	CTPS1	protein_coding	3409.69	-1.10266	0.148514	-7.4246	1.13119e-13	6.96373e-12	84.2079	43.1149
ENSG00000087842	PIR	protein_coding	534.16	-1.10153	0.189744	-5.80533	6.42406e-09	1.54586e-07	27.1068	13.7793
ENSG00000131069	ACSS2	protein_coding	1230.98	-1.10116	0.178272	-6.17683	6.54013e-10	1.98275e-08	46.5491	23.3632
ENSG00000165061	ZMAT4	protein_coding	79.3756	-1.10099	0.292255	-3.76722	0.000165075	0.00126349	2.58106	1.18179
ENSG00000128641	MYO1B	protein_coding	9617.56	-1.09965	0.166172	-6.61752	3.65277e-11	1.42401e-09	107.437	53.4862
ENSG00000188191	PRKAR1B	protein_coding	1351.64	-1.09803	0.126983	-8.64711	5.28195e-18	6.42445e-16	47.364	24.1582
ENSG00000108439	PNPO	protein_coding	2583.55	-1.09759	0.126363	-8.68606	3.75211e-18	4.67709e-16	64.5425	33.1741
ENSG00000002549	LAP3	protein_coding	2083.96	-1.09629	0.143488	-7.6403	2.16716e-14	1.44494e-12	62.9332	32.5683
ENSG00000144749	LRIG1	protein_coding	986.703	-1.09487	0.160185	-6.83505	8.19769e-12	3.71376e-10	13.8394	7.07047
ENSG00000172260	NEGR1	protein_coding	150.426	-1.09453	0.243825	-4.489	7.15597e-06	8.14133e-05	1.20479	0.583215
ENSG00000140968	IRF8	protein_coding	32.7635	-1.09405	0.356193	-3.0715	0.00212984	0.011111	1.16865	0.466419
ENSG00000076864	RAP1GAP	protein_coding	1501.43	-1.09376	0.168959	-6.47354	9.57311e-11	3.4369e-09	25.7471	12.8965
ENSG00000054598	FOXC1	protein_coding	164.924	-1.0931	0.217903	-5.01648	5.26262e-07	8.02549e-06	2.20148	1.1025
ENSG00000108352	RAPGEFL1	protein_coding	506.498	-1.09269	0.19305	-5.66013	1.51261e-08	3.30268e-07	10.4801	5.33159
ENSG00000109452	INPP4B	protein_coding	6048.79	-1.09198	0.141604	-7.71152	1.2433e-14	8.5745e-13	78.0537	39.8545
ENSG00000035403	VCL	protein_coding	3254.49	-1.09168	0.122622	-8.90274	5.44847e-19	7.54106e-17	31.7634	16.3575
ENSG00000139496	NUP58	protein_coding	2585.04	-1.09167	0.167576	-6.51447	7.29468e-11	2.68794e-09	33.9372	17.1595
ENSG00000138756	BMP2K	protein_coding	548.172	-1.09038	0.187374	-5.81925	5.91124e-09	1.44147e-07	8.3224	4.21016
ENSG00000110104	CCDC86	protein_coding	1541.14	-1.08947	0.119261	-9.1352	6.52848e-20	1.03984e-17	46.8932	24.2432
ENSG00000076321	KLHL20	protein_coding	612.153	-1.08862	0.157072	-6.93069	4.18783e-12	2.02032e-10	13.0833	6.68064
ENSG00000144677	CTDSPL	protein_coding	540.183	-1.08804	0.201947	-5.38778	7.13336e-08	1.3417e-06	8.20575	4.20217
ENSG00000128342	LIF	protein_coding	393.418	-1.08624	0.220892	-4.91753	8.76431e-07	1.26449e-05	6.7315	3.28459
ENSG00000121005	CRISPLD1	protein_coding	179.786	-1.08495	0.243335	-4.45864	8.24803e-06	9.23199e-05	4.37488	2.1323
ENSG00000156049	GNA14	protein_coding	105.241	-1.0849	0.254654	-4.26029	2.0416e-05	0.000202836	2.63543	1.31471
ENSG00000281991	TMEM265	protein_coding	559.989	-1.08452	0.160871	-6.74154	1.56714e-11	6.72027e-10	37.5998	19.147
ENSG00000139289	PHLDA1	protein_coding	1102.61	-1.08446	0.234838	-4.61793	3.87586e-06	4.7633e-05	9.98794	4.89387
ENSG00000196372	ASB13	protein_coding	1264.09	-1.08183	0.197889	-5.46685	4.58094e-08	9.00439e-07	25.2495	12.8613
ENSG00000178802	MPI	protein_coding	1555.79	-1.07981	0.195133	-5.5337	3.13538e-08	6.40773e-07	63.3117	32.7923
ENSG00000172500	FIBP	protein_coding	2403.05	-1.0792	0.162753	-6.63089	3.33664e-11	1.31254e-09	126.782	66.0902
ENSG00000145545	SRD5A1	protein_coding	1496.02	-1.07872	0.163727	-6.58852	4.44222e-11	1.69811e-09	21.3443	11.0512
ENSG00000165996	HACD1	protein_coding	378.906	-1.0777	0.185589	-5.8069	6.36415e-09	1.53512e-07	35.3049	18.2993
ENSG00000005469	CROT	protein_coding	2578.48	-1.07556	0.18252	-5.89286	3.79578e-09	9.71653e-08	71.2841	36.4171
ENSG00000083520	DIS3	protein_coding	1311.84	-1.07326	0.128507	-8.35171	6.72804e-17	6.92436e-15	15.9693	8.33092
ENSG00000111845	PAK1IP1	protein_coding	1062.56	-1.07206	0.132864	-8.06889	7.09374e-16	5.93185e-14	33.4611	17.5831
ENSG00000123505	AMD1	protein_coding	2904.24	-1.07192	0.138568	-7.73567	1.02861e-14	7.2687e-13	48.8471	25.6071
ENSG00000101773	RBBP8	protein_coding	1417.81	-1.07191	0.137153	-7.81543	5.47755e-15	4.10183e-13	27.1312	14.2942
ENSG00000184203	PPP1R2	protein_coding	1893.32	-1.07185	0.126528	-8.47123	2.42811e-17	2.69226e-15	48.3404	25.3092
ENSG00000237330	RNF223	protein_coding	442.111	-1.06921	0.205783	-5.19579	2.03854e-07	3.38111e-06	12.9427	6.63863
ENSG00000187678	SPRY4	protein_coding	85.1719	-1.06561	0.359605	-2.96328	0.00304384	0.0149102	1.15822	0.485269
ENSG00000155850	SLC26A2	protein_coding	351.278	-1.06456	0.18658	-5.70563	1.15913e-08	2.60791e-07	2.2207	1.13346
ENSG00000188910	GJB3	protein_coding	68.2268	-1.06419	0.276494	-3.84887	0.000118664	0.00094503	2.11108	1.02648
ENSG00000117984	CTSD	protein_coding	25013.8	-1.0638	0.127063	-8.37219	5.65591e-17	5.97413e-15	1109.05	588.82
ENSG00000104356	POP1	protein_coding	1859.32	-1.06277	0.127009	-8.36772	5.8745e-17	6.15549e-15	25.6994	13.4935
ENSG00000180891	CUEDC1	protein_coding	772.861	-1.06263	0.166616	-6.3777	1.79771e-10	6.12535e-09	36.8743	19.1941
ENSG00000204209	DAXX	protein_coding	2243.31	-1.06235	0.154417	-6.87977	5.99495e-12	2.81105e-10	61.7496	32.6494
ENSG00000159388	BTG2	protein_coding	1312.81	-1.06115	0.189657	-5.59508	2.20525e-08	4.61494e-07	26.6925	13.7029
ENSG00000170270	GON7	protein_coding	745.702	-1.06079	0.15038	-7.05406	1.73771e-12	8.80659e-11	41.1612	21.6895
ENSG00000134258	VTCN1	protein_coding	51.479	-1.05959	0.289766	-3.6567	0.000255485	0.00183643	1.27806	0.611085
ENSG00000164535	DAGLB	protein_coding	673.385	-1.0589	0.139993	-7.56397	3.90957e-14	2.54744e-12	13.7434	7.26985
ENSG00000174007	CEP19	protein_coding	80.4008	-1.05889	0.259867	-4.07475	4.60643e-05	0.00041549	2.16339	1.07654
ENSG00000058085	LAMC2	protein_coding	724.717	-1.0584	0.239558	-4.41814	9.95533e-06	0.000108348	7.67058	3.79835
ENSG00000076685	NT5C2	protein_coding	7788	-1.05827	0.122063	-8.66984	4.32735e-18	5.36084e-16	192.275	101.742
ENSG00000140450	ARRDC4	protein_coding	1413.98	-1.05802	0.158831	-6.66132	2.71376e-11	1.09143e-09	18.1803	9.49468
ENSG00000176884	GRIN1	protein_coding	139.233	-1.05603	0.231188	-4.56786	4.92735e-06	5.90018e-05	5.83622	2.98902
ENSG00000139668	WDFY2	protein_coding	961.718	-1.0546	0.230899	-4.56738	4.93849e-06	5.90647e-05	9.91503	4.93361
ENSG00000221926	TRIM16	protein_coding	3570.36	-1.05448	0.163837	-6.43613	1.22559e-10	4.31515e-09	85.5348	44.8622
ENSG00000105219	CNTD2	protein_coding	32.7839	-1.0526	0.333859	-3.15282	0.00161701	0.00879452	1.30482	0.578835
ENSG00000103876	FAH	protein_coding	1157.58	-1.05131	0.162859	-6.45533	1.0798e-10	3.84912e-09	48.837	25.8993
ENSG00000163624	CDS1	protein_coding	1802.86	-1.05127	0.138169	-7.60863	2.77019e-14	1.82279e-12	20.9866	11.1235
ENSG00000111716	LDHB	protein_coding	4109.71	-1.05012	0.171478	-6.12393	9.12972e-10	2.68657e-08	188.322	100.383
ENSG00000221823	PPP3R1	protein_coding	3077.82	-1.04955	0.134441	-7.80678	5.86685e-15	4.36081e-13	62.7865	33.2048
ENSG00000149328	GLB1L2	protein_coding	1051.89	-1.04951	0.148342	-7.07498	1.49475e-12	7.67216e-11	17.4156	9.28295
ENSG00000114021	NIT2	protein_coding	1830.85	-1.04942	0.152125	-6.89841	5.25876e-12	2.4891e-10	76.0668	40.7634
ENSG00000140416	TPM1	protein_coding	4929.53	-1.04921	0.156122	-6.72048	1.81124e-11	7.60457e-10	220.362	116.928
ENSG00000146223	RPL7L1	protein_coding	6996.99	-1.04847	0.118977	-8.81241	1.22479e-18	1.64968e-16	117.024	62.3409
ENSG00000137699	TRIM29	protein_coding	213.354	-1.04599	0.218602	-4.7849	1.7107e-06	2.29645e-05	7.42162	3.77662
ENSG00000112183	RBM24	protein_coding	136.776	-1.0459	0.239864	-4.36039	1.29834e-05	0.000137211	3.47035	1.77692
ENSG00000163785	RYK	protein_coding	2126.51	-1.0455	0.129534	-8.07122	6.95987e-16	5.84425e-14	54.4826	29.0257
ENSG00000165959	CLMN	protein_coding	1542.46	-1.04501	0.13314	-7.84897	4.19461e-15	3.22535e-13	16.1197	8.50363
ENSG00000170899	GSTA4	protein_coding	39.9735	-1.04414	0.351452	-2.97094	0.00296894	0.0146325	1.86694	0.843366
ENSG00000117407	ARTN	protein_coding	142.31	-1.04385	0.223628	-4.66779	3.04463e-06	3.82369e-05	10.3501	5.289
ENSG00000184117	NIPSNAP1	protein_coding	3304.34	-1.04363	0.172049	-6.0659	1.31213e-09	3.70368e-08	83.1661	44.3868
ENSG00000143502	SUSD4	protein_coding	336.775	-1.04109	0.234555	-4.43857	9.05598e-06	9.9821e-05	9.18258	4.71608
ENSG00000159199	ATP5G1	protein_coding	2808.88	-1.03947	0.1635	-6.35764	2.04877e-10	6.83003e-09	432.712	232.706
ENSG00000169609	C15orf40	protein_coding	801.943	-1.03929	0.150339	-6.91297	4.74603e-12	2.26781e-10	51.0354	27.3531
ENSG00000172878	METAP1D	protein_coding	223.19	-1.03889	0.187768	-5.53285	3.15063e-08	6.43235e-07	6.761	3.5496
ENSG00000119471	HSDL2	protein_coding	739.47	-1.03613	0.152579	-6.79079	1.11518e-11	4.96613e-10	14.5961	7.8275
ENSG00000115159	GPD2	protein_coding	3686.78	-1.03385	0.124551	-8.30066	1.03537e-16	1.03377e-14	55.1826	29.3857
ENSG00000168234	TTC39C	protein_coding	546.899	-1.03371	0.153654	-6.7275	1.72606e-11	7.32354e-10	14.4836	7.73643
ENSG00000104381	GDAP1	protein_coding	837.625	-1.03254	0.186004	-5.55115	2.83805e-08	5.82976e-07	15.8498	8.47214
ENSG00000250644	AC068580.4	protein_coding	334.378	-1.03041	0.176232	-5.84688	5.00877e-09	1.241e-07	11.8152	6.19721
ENSG00000153898	MCOLN2	protein_coding	33.9738	-1.03037	0.361223	-2.85245	0.0043383	0.0200427	1.14463	0.504104
ENSG00000139974	SLC38A6	protein_coding	360.241	-1.02887	0.204798	-5.02383	5.06502e-07	7.75362e-06	18.3979	9.69621
ENSG00000072274	TFRC	protein_coding	15907.6	-1.02836	0.126544	-8.12644	4.42065e-16	3.87415e-14	175.751	95.2324
ENSG00000164985	PSIP1	protein_coding	2033.63	-1.02817	0.173349	-5.93121	3.00713e-09	7.89922e-08	46.5647	25.0403
ENSG00000167196	FBXO22	protein_coding	2858.52	-1.02613	0.127676	-8.03698	9.20791e-16	7.60467e-14	67.07	36.4289
ENSG00000153015	CWC27	protein_coding	741.782	-1.02552	0.164465	-6.23548	4.50397e-10	1.40565e-08	19.6023	10.5376
ENSG00000132561	MATN2	protein_coding	1106.57	-1.02543	0.141334	-7.25532	4.00718e-13	2.29117e-11	23.4764	12.4893
ENSG00000182890	GLUD2	protein_coding	131.999	-1.02538	0.225364	-4.54989	5.36749e-06	6.35892e-05	2.85788	1.47817
ENSG00000147044	CASK	protein_coding	1948.81	-1.02461	0.166481	-6.15451	7.53112e-10	2.25922e-08	30.7898	16.4662
ENSG00000173848	NET1	protein_coding	3261.44	-1.02319	0.14228	-7.19137	6.41422e-13	3.50755e-11	53.9787	29.3621
ENSG00000184254	ALDH1A3	protein_coding	2952.78	-1.02307	0.414069	-2.47077	0.0134821	0.0501617	59.6581	17.1925
ENSG00000157193	LRP8	protein_coding	2522.67	-1.02305	0.196004	-5.21952	1.79388e-07	3.01014e-06	38.8948	20.4857
ENSG00000165895	ARHGAP42	protein_coding	162.652	-1.02258	0.271666	-3.76411	0.000167142	0.00127688	2.06761	1.0265
ENSG00000183793	NPIPA5	protein_coding	58.2183	-1.02184	0.304932	-3.35104	0.000805091	0.00491404	6.21611	2.95476
ENSG00000166197	NOLC1	protein_coding	11013.6	-1.0218	0.140558	-7.26962	3.60502e-13	2.08499e-11	189.438	102.915
ENSG00000112249	ASCC3	protein_coding	2052.12	-1.02151	0.123201	-8.29139	1.11928e-16	1.10655e-14	15.3084	8.24529
ENSG00000205572	SERF1B	protein_coding	375.632	-1.02135	0.20257	-5.04197	4.60756e-07	7.11849e-06	27.9696	15.1023
ENSG00000166250	CLMP	protein_coding	43.2867	-1.01967	0.349534	-2.91723	0.00353157	0.0168983	1.05752	0.494508
ENSG00000144909	OSBPL11	protein_coding	1034.11	-1.01751	0.126734	-8.02871	9.8503e-16	8.06881e-14	12.6178	6.87341
ENSG00000198604	BAZ1A	protein_coding	4979.15	-1.01568	0.140806	-7.21333	5.46006e-13	3.06941e-11	51.7284	28.0888
ENSG00000185432	METTL7A	protein_coding	71.758	-1.01564	0.369195	-2.75095	0.00594224	0.0257967	1.46592	0.649402
ENSG00000125375	ATP5S	protein_coding	516.654	-1.01512	0.15649	-6.48678	8.76918e-11	3.16693e-09	16.3112	8.87441
ENSG00000187098	MITF	protein_coding	627.018	-1.01492	0.164621	-6.16518	7.04021e-10	2.12147e-08	10.0766	5.4076
ENSG00000155438	NIFK	protein_coding	1962	-1.01457	0.14224	-7.13276	9.83758e-13	5.1819e-11	99.7506	54.6508
ENSG00000147041	SYTL5	protein_coding	4261.65	-1.01299	0.140621	-7.20364	5.86275e-13	3.25027e-11	45.3068	24.8378
ENSG00000125124	BBS2	protein_coding	607.704	-1.01057	0.160392	-6.30066	2.96375e-10	9.57803e-09	16.9551	9.21086
ENSG00000157315	TMED6	protein_coding	17.5446	-1.01027	0.394228	-2.56265	0.0103877	0.040606	1.46034	0.537998
ENSG00000165490	DDIAS	protein_coding	805.994	-1.00935	0.165543	-6.09722	1.07932e-09	3.13017e-08	16.4161	8.93957
ENSG00000184009	ACTG1	protein_coding	77619.4	-1.0087	0.138086	-7.30488	2.77524e-13	1.61908e-11	2567.56	1401.7
ENSG00000138134	STAMBPL1	protein_coding	193.362	-1.00844	0.259913	-3.87991	0.000104494	0.000841528	5.27879	2.68932
ENSG00000275342	PRAG1	protein_coding	182.85	-1.00779	0.199324	-5.05603	4.28065e-07	6.64925e-06	1.9588	1.0539
ENSG00000146676	PURB	protein_coding	1467.83	-1.00747	0.129618	-7.77265	7.68614e-15	5.52879e-13	8.02767	4.37236
ENSG00000095380	NANS	protein_coding	1657.97	-1.00683	0.138792	-7.25429	4.03772e-13	2.30207e-11	84.9795	46.8776
ENSG00000108651	UTP6	protein_coding	1051.8	-1.00604	0.145227	-6.92734	4.28828e-12	2.0625e-10	34.7551	19.1731
ENSG00000131778	CHD1L	protein_coding	2208.05	-1.00583	0.125441	-8.01836	1.07168e-15	8.74292e-14	46.8765	25.7919
ENSG00000197256	KANK2	protein_coding	1308.31	-1.00532	0.121533	-8.272	1.31726e-16	1.28331e-14	35.9769	19.7203
ENSG00000141076	UTP4	protein_coding	3203.78	-1.00425	0.121689	-8.25254	1.55061e-16	1.49612e-14	86.5137	47.7915
ENSG00000124813	RUNX2	protein_coding	257.766	-1.00403	0.254605	-3.94347	8.03099e-05	0.000674499	3.52538	1.78284
ENSG00000166920	C15orf48	protein_coding	73.5166	-1.00393	0.262694	-3.82166	0.000132555	0.00104437	7.37256	3.7783
ENSG00000164924	YWHAZ	protein_coding	57981.2	-1.00308	0.111152	-9.02439	1.80701e-19	2.66653e-17	1212.4	665.356
ENSG00000179965	ZNF771	protein_coding	106.25	-1.00123	0.246583	-4.06042	4.89856e-05	0.000437318	4.4092	2.3069
ENSG00000072042	RDH11	protein_coding	4399.24	-1.00037	0.128463	-7.78729	6.84635e-15	5.01458e-13	108.237	60.0956
ENSG00000166192	SENP8	protein_coding	354.733	1.00071	0.16664	6.00523	1.91061e-09	5.25982e-08	5.15629	11.9381
ENSG00000135473	PAN2	protein_coding	4043.82	1.00225	0.118188	8.48018	2.2485e-17	2.50695e-15	63.8222	145.271
ENSG00000167528	ZNF641	protein_coding	1080.29	1.0029	0.150716	6.65426	2.84724e-11	1.13809e-09	9.03962	20.6047
ENSG00000140396	NCOA2	protein_coding	1527.88	1.00303	0.185662	5.40246	6.57329e-08	1.24218e-06	5.83258	13.2485
ENSG00000105643	ARRDC2	protein_coding	905.54	1.00535	0.173416	5.79733	6.7381e-09	1.60984e-07	15.5074	35.6909
ENSG00000139174	PRICKLE1	protein_coding	49.962	1.00584	0.303102	3.31848	0.000905085	0.00540761	0.632026	1.62326
ENSG00000121644	DESI2	protein_coding	1331.12	1.00605	0.155003	6.49051	8.55491e-11	3.10467e-09	8.16343	19.0853
ENSG00000142609	CFAP74	protein_coding	15.5809	1.00674	0.400706	2.51242	0.0119906	0.0455844	0.523982	1.67226
ENSG00000159915	ZNF233	protein_coding	90.496	1.00704	0.287419	3.50373	0.000458796	0.00304685	0.875736	2.242
ENSG00000185133	INPP5J	protein_coding	383.108	1.00931	0.181488	5.56132	2.67742e-08	5.52242e-07	3.99106	9.2321
ENSG00000116574	RHOU	protein_coding	382.916	1.01196	0.163498	6.18942	6.03847e-10	1.84454e-08	2.16936	4.9979
ENSG00000189108	IL1RAPL2	protein_coding	24.2224	1.01238	0.3901	2.59519	0.00945399	0.0375336	0.340206	1.10982
ENSG00000133433	GSTT2B	protein_coding	96.7139	1.01422	0.245077	4.13837	3.49779e-05	0.000327565	2.672	6.49247
ENSG00000172239	PAIP1	protein_coding	1795.44	1.01529	0.129146	7.86156	3.79369e-15	2.93959e-13	28.4087	65.5704
ENSG00000184925	LCN12	protein_coding	73.6922	1.01582	0.278489	3.64763	0.000264672	0.00189029	2.88646	7.26693
ENSG00000160179	ABCG1	protein_coding	538.048	1.01713	0.232273	4.37905	1.19198e-05	0.000127176	4.51972	11.0234
ENSG00000162944	RFTN2	protein_coding	60.1623	1.01727	0.31421	3.23756	0.00120557	0.00690684	0.607721	1.578
ENSG00000196950	SLC39A10	protein_coding	770.013	1.02103	0.178485	5.72052	1.06201e-08	2.42199e-07	6.51343	15.21
ENSG00000197619	ZNF615	protein_coding	31.4387	1.02214	0.369985	2.76265	0.00573336	0.02509	0.4337	1.29671
ENSG00000139636	LMBR1L	protein_coding	775.745	1.02286	0.157162	6.50831	7.60015e-11	2.77828e-09	19.7216	46.4452
ENSG00000137819	PAQR5	protein_coding	213.176	1.02337	0.258078	3.96536	7.32841e-05	0.00062293	2.23557	5.61497
ENSG00000156925	ZIC3	protein_coding	63.9571	1.02443	0.29254	3.50187	0.000462012	0.00306415	0.601442	1.53933
ENSG00000276966	HIST1H4E	protein_coding	26.1308	1.02604	0.358629	2.86099	0.00422315	0.0196372	0.420298	1.22852
ENSG00000127366	TAS2R5	protein_coding	29.7746	1.02747	0.348778	2.94591	0.00322006	0.0156209	0.68381	1.90409
ENSG00000116017	ARID3A	protein_coding	506.782	1.02747	0.171592	5.98788	2.12588e-09	5.79679e-08	3.01567	7.06587
ENSG00000124191	TOX2	protein_coding	76.5762	1.02785	0.260386	3.94739	7.90084e-05	0.000664552	1.25061	3.12243
ENSG00000140839	CLEC18B	protein_coding	35.3804	1.02795	0.355719	2.88979	0.00385495	0.018165	0.760681	2.1253
ENSG00000256683	ZNF350	protein_coding	186.211	1.03013	0.208535	4.93984	7.81868e-07	1.14452e-05	2.97919	7.07982
ENSG00000053524	MCF2L2	protein_coding	45.7757	1.03074	0.327281	3.14939	0.00163611	0.00887914	0.496542	1.3225
ENSG00000181004	BBS12	protein_coding	77.1986	1.03616	0.262513	3.94707	7.91138e-05	0.000665159	0.582513	1.45834
ENSG00000185522	LMNTD2	protein_coding	150.495	1.03864	0.216382	4.80003	1.58644e-06	2.14255e-05	3.76165	9.12276
ENSG00000163072	NOSTRIN	protein_coding	53.3807	1.03937	0.326122	3.18705	0.00143733	0.00799051	0.913752	2.46773
ENSG00000119938	PPP1R3C	protein_coding	134.297	1.04055	0.24628	4.22509	2.3885e-05	0.000233714	1.28114	3.24427
ENSG00000168143	FAM83B	protein_coding	1238.47	1.04068	0.129161	8.05728	7.80111e-16	6.46944e-14	9.84472	22.9912
ENSG00000181350	LRRC75A	protein_coding	114.899	1.04071	0.223489	4.65664	3.21419e-06	4.01967e-05	1.11731	2.70502
ENSG00000091536	MYO15A	protein_coding	46.8204	1.0451	0.327467	3.19147	0.00141552	0.00789992	0.658043	1.79588
ENSG00000187730	GABRD	protein_coding	36.9308	1.04583	0.347485	3.00971	0.00261493	0.0131296	0.603454	1.70208
ENSG00000176919	C8G	protein_coding	17.6464	1.04598	0.389501	2.68542	0.00724381	0.0303752	1.0369	3.40356
ENSG00000102871	TRADD	protein_coding	737.022	1.04613	0.155482	6.72832	1.71636e-11	7.31328e-10	13.1017	31.2092
ENSG00000120500	ARR3	protein_coding	16.3938	1.04714	0.401373	2.60889	0.00908361	0.0363602	0.311836	1.05798
ENSG00000176907	C8orf4	protein_coding	68.195	1.04723	0.288766	3.62657	0.000287213	0.00203815	0.928245	2.39348
ENSG00000221843	C2orf16	protein_coding	230.162	1.05043	0.182217	5.7647	8.18037e-09	1.92464e-07	0.692568	1.66802
ENSG00000067840	PDZD4	protein_coding	349.926	1.05077	0.170219	6.17305	6.69867e-10	2.02463e-08	4.426	10.5497
ENSG00000101188	NTSR1	protein_coding	67.2846	1.05123	0.292672	3.59183	0.000328369	0.00229538	0.52744	1.35839
ENSG00000159885	ZNF222	protein_coding	77.4013	1.05178	0.269337	3.90509	9.41913e-05	0.000768113	1.7193	4.42889
ENSG00000164776	PHKG1	protein_coding	50.4268	1.05345	0.340727	3.09176	0.00198972	0.0104945	1.13939	3.08253
ENSG00000184678	HIST2H2BE	protein_coding	645.832	1.05428	0.155848	6.76476	1.33531e-11	5.82571e-10	7.59873	18.0624
ENSG00000114270	COL7A1	protein_coding	403.818	1.05533	0.165571	6.3739	1.84276e-10	6.24703e-09	4.39473	10.5379
ENSG00000124920	MYRF	protein_coding	113.549	1.0567	0.24593	4.29677	1.73306e-05	0.000177092	0.727284	1.82077
ENSG00000171798	KNDC1	protein_coding	142.859	1.05805	0.24927	4.2446	2.18988e-05	0.000215964	1.18301	3.01439
ENSG00000181218	HIST3H2A	protein_coding	247.12	1.05936	0.187041	5.66378	1.48074e-08	3.24068e-07	8.72774	21.2404
ENSG00000181790	ADGRB1	protein_coding	141.06	1.06146	0.214787	4.94193	7.73534e-07	1.13646e-05	0.786718	1.93973
ENSG00000101115	SALL4	protein_coding	330.553	1.06197	0.186643	5.68988	1.27132e-08	2.82235e-07	3.38178	8.1947
ENSG00000173083	HPSE	protein_coding	130.8	1.06228	0.233099	4.55719	5.18415e-06	6.16354e-05	1.00657	2.53414
ENSG00000140937	CDH11	protein_coding	105.152	1.06412	0.280811	3.78945	0.000150982	0.001164	1.0855	2.86284
ENSG00000143387	CTSK	protein_coding	208.916	1.06539	0.199218	5.34786	8.89989e-08	1.62227e-06	3.66169	9.04041
ENSG00000276180	HIST1H4I	protein_coding	635.895	1.06648	0.16772	6.35871	2.0346e-10	6.79406e-09	13.6976	33.4958
ENSG00000196074	SYCP2	protein_coding	1940.09	1.0684	0.136908	7.80377	6.00835e-15	4.44951e-13	20.7451	49.2554
ENSG00000154330	PGM5	protein_coding	82.6304	1.06849	0.286222	3.73307	0.000189159	0.00141867	0.782908	1.99379
ENSG00000075945	KIFAP3	protein_coding	537.133	1.0698	0.157354	6.79867	1.05592e-11	4.71968e-10	4.57756	11.1094
ENSG00000157933	SKI	protein_coding	593.902	1.0703	0.175079	6.1132	9.76509e-10	2.86514e-08	3.03144	7.29992
ENSG00000156103	MMP16	protein_coding	484.349	1.07049	0.211914	5.05153	4.38296e-07	6.79766e-06	1.34708	3.24213
ENSG00000121075	TBX4	protein_coding	56.2349	1.07053	0.294488	3.63523	0.000277731	0.00197722	0.722084	1.91081
ENSG00000129194	SOX15	protein_coding	60.1092	1.07059	0.278503	3.84407	0.000121008	0.000961408	1.20233	3.14336
ENSG00000100342	APOL1	protein_coding	17.4167	1.07308	0.388577	2.76155	0.00575276	0.025142	0.599599	1.99965
ENSG00000197124	ZNF682	protein_coding	60.2375	1.07331	0.320646	3.34733	0.00081594	0.00496667	0.817959	2.30144
ENSG00000087303	NID2	protein_coding	26.491	1.07402	0.353782	3.03583	0.00239875	0.0122153	0.941402	2.79727
ENSG00000213762	ZNF134	protein_coding	793.4	1.07466	0.136186	7.89113	2.99455e-15	2.35677e-13	4.17856	10.0398
ENSG00000183647	ZNF530	protein_coding	208.401	1.07615	0.218533	4.92442	8.46111e-07	1.22781e-05	2.24092	5.57597
ENSG00000135114	OASL	protein_coding	186.025	1.07618	0.280677	3.83423	0.000125959	0.000997581	1.86009	4.84248
ENSG00000111252	SH2B3	protein_coding	286.72	1.07635	0.195325	5.51057	3.57677e-08	7.22155e-07	1.58037	3.83155
ENSG00000164761	TNFRSF11B	protein_coding	1725.07	1.07696	0.216629	4.97145	6.64531e-07	9.90823e-06	25.6813	63.6763
ENSG00000116039	ATP6V1B1	protein_coding	158.422	1.07749	0.200999	5.36068	8.29098e-08	1.53356e-06	6.92727	17.1829
ENSG00000154654	NCAM2	protein_coding	1163.27	1.07917	0.150705	7.16076	8.02298e-13	4.31671e-11	7.68412	18.4024
ENSG00000111052	LIN7A	protein_coding	974.316	1.08154	0.126997	8.5162	1.64876e-17	1.85893e-15	6.14599	14.7916
ENSG00000111058	ACSS3	protein_coding	1124.98	1.08357	0.182618	5.93356	2.96438e-09	7.8279e-08	7.43015	18.5683
ENSG00000256294	ZNF225	protein_coding	90.7957	1.08464	0.249929	4.33981	1.42608e-05	0.00014914	0.786508	2.02984
ENSG00000186806	VSIG10L	protein_coding	86.8017	1.08653	0.261054	4.16208	3.15361e-05	0.000297975	0.881416	2.27176
ENSG00000204604	ZNF468	protein_coding	914.732	1.08736	0.138771	7.83568	4.66326e-15	3.54496e-13	8.28994	20.0962
ENSG00000181722	ZBTB20	protein_coding	43.6827	1.08772	0.340871	3.19102	0.00141773	0.00790528	1.4692	4.15331
ENSG00000176092	CRYBG2	protein_coding	119.712	1.08987	0.260444	4.18467	2.85577e-05	0.000273176	1.39174	3.59096
ENSG00000170909	OSCAR	protein_coding	47.929	1.0924	0.309516	3.52938	0.000416534	0.00282795	0.583523	1.62997
ENSG00000136867	SLC31A2	protein_coding	458.191	1.09484	0.151341	7.23428	4.67993e-13	2.64568e-11	6.77219	16.6266
ENSG00000153896	ZNF599	protein_coding	42.5823	1.0975	0.316022	3.47286	0.000514941	0.00335313	0.544108	1.55364
ENSG00000167074	TEF	protein_coding	1199.29	1.09866	0.135867	8.08626	6.15226e-16	5.27649e-14	7.11856	17.3852
ENSG00000232040	ZBED9	protein_coding	259.746	1.09958	0.254033	4.32851	1.5012e-05	0.00015594	2.36471	6.26169
ENSG00000196155	PLEKHG4	protein_coding	398.115	1.09976	0.201458	5.459	4.78817e-08	9.34764e-07	4.13351	10.4236
ENSG00000151640	DPYSL4	protein_coding	39.3747	1.10033	0.329305	3.34135	0.000833713	0.00505797	0.465553	1.36524
ENSG00000215788	TNFRSF25	protein_coding	317.203	1.10467	0.170505	6.47879	9.24621e-11	3.33146e-09	6.17626	15.292
ENSG00000244731	C4A	protein_coding	195.951	1.10517	0.221256	4.995	5.88372e-07	8.90501e-06	2.67378	6.88941
ENSG00000123999	INHA	protein_coding	199.274	1.10683	0.224041	4.9403	7.80043e-07	1.14351e-05	3.76966	9.67088
ENSG00000283189	AC104452.1	protein_coding	137.719	1.10687	0.225575	4.90686	9.25471e-07	1.32666e-05	0.639567	1.66652
ENSG00000111186	WNT5B	protein_coding	58.8642	1.10854	0.296048	3.74448	0.000180768	0.00136333	0.856671	2.33804
ENSG00000068971	PPP2R5B	protein_coding	380.879	1.11025	0.160088	6.93524	4.05532e-12	1.97539e-10	6.58508	16.4118
ENSG00000137745	MMP13	protein_coding	213.937	1.11233	0.200964	5.53498	3.11271e-08	6.37439e-07	2.42751	6.16244
ENSG00000056558	TRAF1	protein_coding	122.089	1.11288	0.241222	4.61349	3.95968e-06	4.85145e-05	0.45901	1.21029
ENSG00000063127	SLC6A16	protein_coding	52.0884	1.11826	0.332525	3.36294	0.000771166	0.00472988	0.949281	2.71768
ENSG00000166704	ZNF606	protein_coding	326.735	1.11974	0.169944	6.58883	4.43299e-11	1.69782e-09	2.85033	7.19317
ENSG00000152454	ZNF256	protein_coding	51.2344	1.12041	0.326018	3.43664	0.000588984	0.00374653	0.531624	1.6081
ENSG00000162241	SLC25A45	protein_coding	361.316	1.12164	0.23657	4.74127	2.12386e-06	2.795e-05	3.01251	7.7207
ENSG00000175985	PLEKHD1	protein_coding	289.531	1.12572	0.191915	5.86571	4.47216e-09	1.12753e-07	1.36325	3.47547
ENSG00000105136	ZNF419	protein_coding	273.765	1.12669	0.177468	6.34869	2.17162e-10	7.20366e-09	2.80912	7.13388
ENSG00000137802	MAPKBP1	protein_coding	417.887	1.12799	0.162727	6.93177	4.15605e-12	2.01468e-10	2.46702	6.23759
ENSG00000182791	CCDC87	protein_coding	59.9401	1.12866	0.307458	3.67094	0.000241657	0.0017502	0.449548	1.30483
ENSG00000180340	FZD2	protein_coding	128.377	1.12879	0.270348	4.17532	2.97572e-05	0.000283435	1.43213	3.84433
ENSG00000154222	CC2D1B	protein_coding	2117.65	1.13477	0.212844	5.33146	9.74275e-08	1.76469e-06	36.8308	94.3998
ENSG00000182108	DEXI	protein_coding	444.329	1.13781	0.189048	6.01866	1.75869e-09	4.86159e-08	10.6267	27.4094
ENSG00000111912	NCOA7	protein_coding	1318.91	1.13864	0.186813	6.09509	1.09373e-09	3.16741e-08	8.95683	22.5472
ENSG00000158220	ESYT3	protein_coding	88.1519	1.14246	0.326051	3.50392	0.000458462	0.00304685	0.698509	2.01231
ENSG00000170175	CHRNB1	protein_coding	155.361	1.14289	0.224534	5.09003	3.57997e-07	5.65721e-06	2.90433	7.66287
ENSG00000167525	PROCA1	protein_coding	159.14	1.14416	0.219081	5.22254	1.76486e-07	2.97639e-06	2.65195	6.92053
ENSG00000108839	ALOX12	protein_coding	77.1363	1.1459	0.331446	3.45727	0.000545678	0.00351564	2.57869	7.46354
ENSG00000111879	FAM184A	protein_coding	166.193	1.14625	0.209425	5.4733	4.41732e-08	8.71694e-07	2.03692	5.31109
ENSG00000013016	EHD3	protein_coding	501.388	1.1474	0.15935	7.20046	6.0009e-13	3.31658e-11	2.47095	6.3235
ENSG00000197903	HIST1H2BK	protein_coding	610.912	1.14795	0.166192	6.90737	4.93729e-12	2.34802e-10	89.5196	228.437
ENSG00000131115	ZNF227	protein_coding	522.532	1.15254	0.153706	7.4983	6.46506e-14	4.10593e-12	5.67651	14.706
ENSG00000125726	CD70	protein_coding	7.05033	1.15328	0.412633	2.79493	0.00519102	0.0231869	0.151527	1.25816
ENSG00000105479	CCDC114	protein_coding	66.0765	1.15383	0.293752	3.9279	8.56896e-05	0.000710622	0.816361	2.24864
ENSG00000186496	ZNF396	protein_coding	142.041	1.15492	0.226896	5.0901	3.57882e-07	5.65721e-06	2.19627	5.82006
ENSG00000182511	FES	protein_coding	30.9981	1.15561	0.359934	3.2106	0.00132457	0.00748392	0.639988	2.0244
ENSG00000205085	FAM71F2	protein_coding	95.6572	1.15564	0.321411	3.59552	0.000323739	0.00226775	0.690813	2.14496
ENSG00000145198	VWA5B2	protein_coding	29.1448	1.1557	0.350901	3.29351	0.000989462	0.00583873	0.396586	1.28031
ENSG00000116678	LEPR	protein_coding	216.014	1.15824	0.199443	5.80735	6.34683e-09	1.53279e-07	1.17146	3.05545
ENSG00000158517	NCF1	protein_coding	17.3076	1.15903	0.409827	2.82809	0.0046827	0.0213149	0.467941	2.01132
ENSG00000126803	HSPA2	protein_coding	191.03	1.15926	0.224826	5.15627	2.51918e-07	4.09372e-06	1.5254	4.15776
ENSG00000160325	CACFD1	protein_coding	815.586	1.15984	0.165532	7.00677	2.43885e-12	1.21453e-10	13.432	34.3711
ENSG00000079308	TNS1	protein_coding	115.204	1.16071	0.260234	4.46027	8.18577e-06	9.17267e-05	0.521217	1.44327
ENSG00000177432	NAP1L5	protein_coding	45.5706	1.16192	0.304256	3.81889	0.000134052	0.00105336	0.433717	1.27633
ENSG00000139537	CCDC65	protein_coding	100.331	1.16413	0.279507	4.16493	3.11446e-05	0.000294831	2.7115	7.56584
ENSG00000176714	CCDC121	protein_coding	150.155	1.16517	0.210936	5.52383	3.31692e-08	6.74441e-07	2.1073	5.54683
ENSG00000203722	RAET1G	protein_coding	19.2095	1.16606	0.381794	3.05417	0.00225687	0.0116375	0.408927	1.47819
ENSG00000106829	TLE4	protein_coding	170.607	1.16656	0.222682	5.23867	1.61736e-07	2.7601e-06	1.79003	4.7486
ENSG00000159200	RCAN1	protein_coding	699.294	1.16715	0.142117	8.2126	2.1645e-16	2.02044e-14	7.86402	20.2435
ENSG00000185885	IFITM1	protein_coding	162.695	1.17016	0.307613	3.80401	0.000142371	0.00110975	6.03364	17.8352
ENSG00000149201	CCDC81	protein_coding	46.7828	1.17169	0.311165	3.76551	0.000166209	0.00127072	0.618038	1.81205
ENSG00000259803	SLC22A31	protein_coding	30.3699	1.17636	0.371944	3.16273	0.001563	0.00854475	0.91219	2.932
ENSG00000172031	EPHX4	protein_coding	24.4469	1.17873	0.386849	3.04701	0.00231129	0.0118693	0.348504	1.31134
ENSG00000126016	AMOT	protein_coding	140.329	1.18494	0.247747	4.78287	1.7281e-06	2.31671e-05	0.568755	1.54825
ENSG00000198753	PLXNB3	protein_coding	617.384	1.18562	0.190841	6.2126	5.21159e-10	1.6091e-08	8.25384	21.6311
ENSG00000140543	DET1	protein_coding	432.422	1.18712	0.241219	4.92133	8.59561e-07	1.24463e-05	9.75225	26.9081
ENSG00000006459	KDM7A	protein_coding	489.226	1.18753	0.150788	7.87547	3.39475e-15	2.65095e-13	1.85934	4.89691
ENSG00000062370	ZNF112	protein_coding	78.8671	1.18877	0.295697	4.02024	5.81397e-05	0.000507748	0.71542	2.03501
ENSG00000197558	SSPO	protein_coding	200.917	1.19032	0.226618	5.25254	1.50019e-07	2.57327e-06	0.861383	2.31534
ENSG00000179761	PIPOX	protein_coding	24.2044	1.19583	0.377706	3.16604	0.00154528	0.00846632	0.432187	1.59537
ENSG00000135318	NT5E	protein_coding	967.839	1.19712	0.218375	5.48196	4.20632e-08	8.33334e-07	8.02383	21.5333
ENSG00000154930	ACSS1	protein_coding	338.745	1.19933	0.1688	7.10502	1.20302e-12	6.2386e-11	2.11439	5.64529
ENSG00000245680	ZNF585B	protein_coding	55.7269	1.20086	0.314316	3.82055	0.000133154	0.00104712	0.56588	1.63041
ENSG00000258653	AC005520.1	protein_coding	242.417	1.20131	0.214368	5.60398	2.09488e-08	4.41393e-07	1.42668	3.97026
ENSG00000174473	GALNTL6	protein_coding	102.468	1.20136	0.266041	4.5157	6.31088e-06	7.2831e-05	0.923	2.6723
ENSG00000124493	GRM4	protein_coding	243.897	1.20448	0.232227	5.18665	2.14116e-07	3.5251e-06	1.51271	4.09908
ENSG00000176222	ZNF404	protein_coding	22.8868	1.20622	0.370751	3.25344	0.00114016	0.00658642	0.333978	1.15664
ENSG00000055732	MCOLN3	protein_coding	364.48	1.20726	0.185129	6.52119	6.97515e-11	2.58274e-09	3.16488	8.53663
ENSG00000165953	SERPINA12	protein_coding	70.1932	1.2085	0.29084	4.15521	3.24992e-05	0.00030621	1.096	3.30141
ENSG00000140511	HAPLN3	protein_coding	47.0973	1.20879	0.316047	3.82471	0.000130927	0.00103245	0.628692	1.89129
ENSG00000004777	ARHGAP33	protein_coding	374.949	1.20975	0.17713	6.82973	8.50749e-12	3.84542e-10	6.48415	17.7355
ENSG00000168026	TTC21A	protein_coding	169.896	1.21242	0.243184	4.98563	6.17603e-07	9.30531e-06	2.81639	7.8461
ENSG00000164808	SPIDR	protein_coding	1818.9	1.21319	0.160921	7.53905	4.73416e-14	3.05498e-12	63.2358	172.397
ENSG00000139597	N4BP2L1	protein_coding	56.177	1.21324	0.289444	4.19163	2.76957e-05	0.000265687	0.817438	2.45481
ENSG00000069493	CLEC2D	protein_coding	284.092	1.22111	0.217078	5.62524	1.85248e-08	3.9677e-07	4.5548	12.4588
ENSG00000118292	C1orf54	protein_coding	80.8302	1.22701	0.284077	4.31928	1.56542e-05	0.00016194	1.93499	5.84063
ENSG00000109436	TBC1D9	protein_coding	4453.51	1.23552	0.132129	9.35087	8.69301e-21	1.51704e-18	18.6695	49.973
ENSG00000174871	CNIH2	protein_coding	160.907	1.23781	0.216497	5.71742	1.08157e-08	2.46379e-07	5.94088	16.9283
ENSG00000221995	TIAF1	protein_coding	122.284	1.23792	0.260914	4.74454	2.08983e-06	2.75564e-05	0.483473	1.40168
ENSG00000115594	IL1R1	protein_coding	225.371	1.24027	0.191692	6.47013	9.79197e-11	3.5092e-09	1.12274	3.11441
ENSG00000130813	C19orf66	protein_coding	280.388	1.24645	0.198546	6.27788	3.43211e-10	1.0968e-08	3.74913	10.5467
ENSG00000170935	NCBP2L	protein_coding	23.8138	1.25134	0.392152	3.19095	0.00141806	0.00790528	0.355214	1.43657
ENSG00000119681	LTBP2	protein_coding	147.632	1.25234	0.212678	5.88845	3.89836e-09	9.94106e-08	0.416533	1.19966
ENSG00000118298	CA14	protein_coding	56.6121	1.25244	0.340488	3.67836	0.00023474	0.00170441	0.931211	3.09749
ENSG00000030110	BAK1	protein_coding	2981.76	1.2528	0.151196	8.28596	1.17164e-16	1.147e-14	32.5082	88.9345
ENSG00000087495	PHACTR3	protein_coding	35.3169	1.25317	0.329802	3.79977	0.000144831	0.00112666	0.363778	1.22121
ENSG00000151692	RNF144A	protein_coding	157.297	1.25482	0.251557	4.9882	6.09441e-07	9.18923e-06	0.631985	1.8519
ENSG00000198892	SHISA4	protein_coding	265.857	1.25503	0.212872	5.89573	3.73029e-09	9.56108e-08	7.15239	20.5385
ENSG00000106689	LHX2	protein_coding	55.5181	1.25939	0.298372	4.22089	2.43343e-05	0.000237648	1.28937	3.97237
ENSG00000205869	KRTAP5-1	protein_coding	47.966	1.26211	0.337767	3.73663	0.0001865	0.00140025	1.2603	4.30241
ENSG00000278828	HIST1H3H	protein_coding	153.819	1.26341	0.235571	5.36316	8.17767e-08	1.514e-06	3.07828	9.01416
ENSG00000121577	POPDC2	protein_coding	48.3165	1.27056	0.314745	4.0368	5.41846e-05	0.000478412	0.934463	3.08469
ENSG00000139626	ITGB7	protein_coding	80.7967	1.2715	0.271215	4.68815	2.75681e-06	3.51135e-05	1.30535	3.94937
ENSG00000164404	GDF9	protein_coding	38.1563	1.27358	0.364314	3.49582	0.000472607	0.00312204	0.510237	1.73991
ENSG00000135299	ANKRD6	protein_coding	84.6788	1.27807	0.266211	4.80097	1.57899e-06	2.13392e-05	1.17171	3.53821
ENSG00000104081	BMF	protein_coding	453.704	1.28066	0.172145	7.43942	1.01125e-13	6.30271e-12	3.14938	8.93622
ENSG00000204618	RNF39	protein_coding	240.979	1.28158	0.199997	6.40799	1.47449e-10	5.08686e-09	2.67743	7.78644
ENSG00000167895	TMC8	protein_coding	64.221	1.286	0.291226	4.41583	1.00621e-05	0.000109273	0.821304	2.54348
ENSG00000155629	PIK3AP1	protein_coding	59.2773	1.28677	0.281363	4.57336	4.79959e-06	5.7713e-05	0.335029	1.05254
ENSG00000196743	GM2A	protein_coding	795.448	1.29579	0.157295	8.23801	1.75103e-16	1.66547e-14	4.37398	12.5378
ENSG00000121406	ZNF549	protein_coding	228.331	1.29862	0.202221	6.42181	1.34659e-10	4.69997e-09	1.1965	3.46375
ENSG00000104899	AMH	protein_coding	245.329	1.3005	0.215382	6.03813	1.55913e-09	4.36404e-08	8.20973	23.6115
ENSG00000249884	RNF103-CHMP3	protein_coding	64.5128	1.30344	0.286813	4.54457	5.50486e-06	6.48339e-05	1.7743	5.68711
ENSG00000132016	C19orf57	protein_coding	159.494	1.3126	0.206196	6.36576	1.94326e-10	6.54352e-09	2.93677	8.73403
ENSG00000157064	NMNAT2	protein_coding	119.119	1.31271	0.28041	4.68142	2.84901e-06	3.60965e-05	0.756001	2.3802
ENSG00000184481	FOXO4	protein_coding	218.451	1.31274	0.254694	5.15417	2.54762e-07	4.12657e-06	1.44463	4.47365
ENSG00000205078	SYCE1L	protein_coding	26.8488	1.31299	0.358806	3.65933	0.000252874	0.00182093	0.841163	3.22976
ENSG00000154237	LRRK1	protein_coding	265.501	1.31451	0.221334	5.93903	2.86706e-09	7.62105e-08	1.07334	3.17247
ENSG00000183087	GAS6	protein_coding	127.656	1.32015	0.233459	5.65474	1.56083e-08	3.40112e-07	1.21259	3.69065
ENSG00000217442	SYCE3	protein_coding	9.40141	1.32459	0.414966	3.19204	0.00141273	0.0078887	0.475392	3.326
ENSG00000168824	HGNC:18790	protein_coding	13.7395	1.32558	0.404748	3.27506	0.00105639	0.00617193	0.747417	8.08132
ENSG00000123384	LRP1	protein_coding	370.586	1.32836	0.193722	6.85704	7.03022e-12	3.236e-10	0.652742	1.95447
ENSG00000197444	OGDHL	protein_coding	345.948	1.33355	0.161628	8.25074	1.57422e-16	1.51163e-14	2.43516	7.14908
ENSG00000101096	NFATC2	protein_coding	669.353	1.33417	0.143016	9.3288	1.07073e-20	1.85245e-18	1.86331	5.43626
ENSG00000173930	SLCO4C1	protein_coding	166.464	1.3349	0.200313	6.66408	2.66328e-11	1.07328e-09	0.638331	1.9021
ENSG00000014257	ACPP	protein_coding	96.0469	1.33776	0.244262	5.47673	4.33246e-08	8.55788e-07	0.856396	2.66804
ENSG00000112561	TFEB	protein_coding	91.6093	1.34303	0.282197	4.75921	1.94356e-06	2.57801e-05	1.25509	4.25763
ENSG00000136235	GPNMB	protein_coding	854.393	1.34399	0.408199	3.2925	0.000993025	0.00585594	5.41651	29.7572
ENSG00000130940	CASZ1	protein_coding	254.149	1.34495	0.219078	6.13915	8.29664e-10	2.46674e-08	1.44745	4.43011
ENSG00000131845	ZNF304	protein_coding	294.35	1.34782	0.170172	7.92036	2.36816e-15	1.88598e-13	1.54694	4.57605
ENSG00000130758	MAP3K10	protein_coding	232.55	1.35291	0.206468	6.55265	5.65264e-11	2.12838e-09	4.0695	12.4458
ENSG00000176148	TCP11L1	protein_coding	622.18	1.35512	0.174292	7.77497	7.54632e-15	5.44774e-13	5.61773	16.81
ENSG00000196747	HIST1H2AI	protein_coding	26.6339	1.3561	0.37142	3.65112	0.000261095	0.00187006	1.64668	6.5871
ENSG00000166509	CLEC3A	protein_coding	1985.84	1.35687	0.169806	7.9907	1.34173e-15	1.08141e-13	41.5543	122.474
ENSG00000129646	QRICH2	protein_coding	168.772	1.35695	0.235451	5.76318	8.25443e-09	1.93526e-07	0.987141	3.09365
ENSG00000143816	WNT9A	protein_coding	155.233	1.36037	0.238113	5.71312	1.10927e-08	2.51262e-07	0.789628	2.44482
ENSG00000277075	HIST1H2AE	protein_coding	41.4899	1.36931	0.339105	4.03802	5.39038e-05	0.000476352	2.62416	9.76471
ENSG00000135424	ITGA7	protein_coding	211.221	1.37375	0.202376	6.78812	1.13604e-11	5.04409e-10	3.53405	10.9247
ENSG00000205683	DPF3	protein_coding	71.4361	1.37454	0.292686	4.69627	2.64949e-06	3.39328e-05	0.599242	2.08023
ENSG00000164136	IL15	protein_coding	52.4127	1.3768	0.301793	4.56207	5.06508e-06	6.04346e-05	0.728248	2.48084
ENSG00000125510	OPRL1	protein_coding	68.9924	1.37991	0.305799	4.51248	6.40754e-06	7.38616e-05	0.390207	1.39693
ENSG00000124380	SNRNP27	protein_coding	1072.93	1.38824	0.146684	9.46414	2.95994e-21	5.44983e-19	28.4528	86.7838
ENSG00000107796	ACTA2	protein_coding	155.819	1.3933	0.236638	5.88787	3.91198e-09	9.96313e-08	3.10084	10.2071
ENSG00000127588	GNG13	protein_coding	73.19	1.39676	0.281569	4.96065	7.02577e-07	1.03906e-05	1.78664	6.029
ENSG00000149231	CCDC82	protein_coding	34.9936	1.4008	0.348811	4.01592	5.92133e-05	0.000516675	0.581267	2.20557
ENSG00000104814	MAP4K1	protein_coding	46.9659	1.40375	0.352038	3.98751	6.67712e-05	0.000574135	0.946681	3.49767
ENSG00000117122	MFAP2	protein_coding	31.3645	1.40768	0.354201	3.97425	7.06004e-05	0.000601648	0.57764	2.33597
ENSG00000174788	PCP2	protein_coding	21.9402	1.41436	0.379213	3.72973	0.000191686	0.00143062	0.59331	2.72627
ENSG00000273802	HIST1H2BG	protein_coding	87.606	1.41477	0.269248	5.25453	1.48401e-07	2.55493e-06	1.22306	4.20156
ENSG00000183891	TTC32	protein_coding	265.285	1.42854	0.173828	8.21812	2.06726e-16	1.94779e-14	9.45784	29.8453
ENSG00000158373	HIST1H2BD	protein_coding	357.461	1.43381	0.208847	6.86538	6.6313e-12	3.08064e-10	14.9067	49.0731
ENSG00000004838	ZMYND10	protein_coding	34.1801	1.446	0.359541	4.02179	5.77564e-05	0.000504963	0.544536	2.2921
ENSG00000196338	NLGN3	protein_coding	62.7143	1.44646	0.278684	5.19033	2.09917e-07	3.46464e-06	0.361993	1.27479
ENSG00000173338	KCNK7	protein_coding	15.4771	1.44855	0.409699	3.53565	0.000406769	0.00277386	0.260731	1.57894
ENSG00000198342	ZNF442	protein_coding	58.1358	1.46187	0.316153	4.62393	3.76541e-06	4.63323e-05	0.360925	1.37449
ENSG00000223658	C1GALT1C1L	protein_coding	34.9166	1.46554	0.349017	4.19906	2.68029e-05	0.000258113	0.557288	2.40299
ENSG00000135622	SEMA4F	protein_coding	336.097	1.47036	0.190477	7.71935	1.16923e-14	8.20462e-13	1.98968	6.52189
ENSG00000137070	IL11RA	protein_coding	115.552	1.47605	0.223054	6.61746	3.65422e-11	1.42401e-09	2.35182	7.96409
ENSG00000163053	SLC16A14	protein_coding	116.405	1.47733	0.263247	5.61195	2.00064e-08	4.2398e-07	0.699336	2.48611
ENSG00000183828	NUDT14	protein_coding	589.601	1.47767	0.196372	7.52486	5.27788e-14	3.38408e-12	25.5181	83.8413
ENSG00000135439	AGAP2	protein_coding	114.139	1.49024	0.262071	5.6864	1.29745e-08	2.87401e-07	0.817251	2.89942
ENSG00000204920	ZNF155	protein_coding	80.9542	1.49543	0.266039	5.6211	1.89741e-08	4.05528e-07	0.891535	3.22987
ENSG00000180694	TMEM64	protein_coding	4576.48	1.49553	0.122527	12.2057	2.89743e-34	2.76898e-31	26.704	85.9162
ENSG00000279968	GVQW2	protein_coding	19.5134	1.50145	0.38268	3.92352	8.72649e-05	0.000720411	0.273335	1.42344
ENSG00000075043	KCNQ2	protein_coding	112.221	1.50345	0.409446	3.6719	0.000240757	0.00174494	0.712623	13.3352
ENSG00000242498	ARPIN	protein_coding	406.384	1.5066	0.174339	8.64178	5.53418e-18	6.66818e-16	1.51372	4.98761
ENSG00000167371	PRRT2	protein_coding	447.718	1.50978	0.210659	7.16694	7.66935e-13	4.13753e-11	4.25293	14.3021
ENSG00000267561	AC093155.3	protein_coding	41.4592	1.53031	0.320441	4.77565	1.79126e-06	2.395e-05	0.356277	1.47876
ENSG00000011052	NME1-NME2	protein_coding	525.818	1.53238	0.183137	8.36743	5.88895e-17	6.15549e-15	12.1055	41.5441
ENSG00000198910	L1CAM	protein_coding	2830.99	1.53267	0.198739	7.71196	1.23903e-14	8.57448e-13	19.0188	64.1793
ENSG00000131015	ULBP2	protein_coding	326.776	1.53975	0.17258	8.92197	4.58078e-19	6.4288e-17	5.26331	18.1423
ENSG00000163909	HEYL	protein_coding	118.21	1.55336	0.265916	5.84154	5.17204e-09	1.27672e-07	0.555342	2.10822
ENSG00000177932	ZNF354C	protein_coding	90.5267	1.55729	0.249662	6.23761	4.44297e-10	1.39104e-08	0.29029	1.07217
ENSG00000234776	C11orf94	protein_coding	13.4391	1.56258	0.411461	3.79765	0.000146075	0.00113451	0.296648	2.41815
ENSG00000188785	ZNF548	protein_coding	450.999	1.56399	0.158999	9.83643	7.8445e-23	1.76889e-20	4.95124	17.1267
ENSG00000196787	HIST1H2AG	protein_coding	131.419	1.57392	0.224347	7.01559	2.28976e-12	1.14311e-10	1.10137	4.05374
ENSG00000047597	XK	protein_coding	166.954	1.57437	0.214856	7.32756	2.34385e-13	1.38757e-11	0.569297	2.04855
ENSG00000136999	NOV	protein_coding	218.315	1.57934	0.266738	5.92093	3.20131e-09	8.34377e-08	1.54952	5.88324
ENSG00000187266	EPOR	protein_coding	375.687	1.58787	0.201193	7.89225	2.96791e-15	2.345e-13	3.44458	12.3333
ENSG00000118194	TNNT2	protein_coding	29.755	1.59781	0.372899	4.28482	1.82886e-05	0.000185558	0.380481	2.04316
ENSG00000213398	LCAT	protein_coding	104.142	1.59878	0.263864	6.05913	1.36864e-09	3.84695e-08	2.61503	10.2561
ENSG00000076344	RGS11	protein_coding	91.4022	1.60647	0.30488	5.26919	1.37028e-07	2.37685e-06	0.597738	2.47017
ENSG00000187848	P2RX2	protein_coding	222.391	1.60849	0.27525	5.84375	5.10385e-09	1.263e-07	2.70699	10.6584
ENSG00000170054	SERPINA9	protein_coding	77.4392	1.61794	0.276186	5.85816	4.68017e-09	1.17702e-07	1.39899	5.61402
ENSG00000008735	MAPK8IP2	protein_coding	276.103	1.62234	0.200974	8.07241	6.89249e-16	5.81199e-14	1.28992	4.75293
ENSG00000243244	STON1	protein_coding	126.865	1.62557	0.258749	6.28241	3.3336e-10	1.06872e-08	0.47259	1.85516
ENSG00000005961	ITGA2B	protein_coding	123.195	1.63331	0.243695	6.70227	2.05212e-11	8.47409e-10	1.83714	7.05644
ENSG00000135333	EPHA7	protein_coding	226.314	1.64147	0.211466	7.7623	8.34013e-15	5.95652e-13	0.703446	2.64354
ENSG00000122592	HOXA7	protein_coding	75.1099	1.64981	0.300702	5.48654	4.09889e-08	8.14461e-07	0.980854	4.07879
ENSG00000176909	MAMSTR	protein_coding	20.104	1.65064	0.385758	4.27894	1.87789e-05	0.000189004	0.236384	1.4478
ENSG00000124635	HIST1H2BJ	protein_coding	117.784	1.65099	0.229316	7.19965	6.03676e-13	3.31923e-11	7.00552	27.4314
ENSG00000135502	SLC26A10	protein_coding	44.314	1.6643	0.345735	4.8138	1.4809e-06	2.01356e-05	0.639136	3.16075
ENSG00000081277	PKP1	protein_coding	364.708	1.6649	0.238958	6.96735	3.22963e-12	1.58861e-10	1.21953	4.80907
ENSG00000164707	SLC13A4	protein_coding	27.4948	1.66775	0.389429	4.28254	1.84771e-05	0.000186715	0.159462	1.04039
ENSG00000142173	COL6A2	protein_coding	173.139	1.67182	0.275199	6.07496	1.24018e-09	3.54041e-08	1.38465	5.64178
ENSG00000124067	SLC12A4	protein_coding	510.392	1.68909	0.166541	10.1421	3.59128e-24	9.60979e-22	3.48458	13.1432
ENSG00000077549	CAPZB	protein_coding	2443.6	1.70335	0.153296	11.1116	1.10216e-28	5.39492e-26	45.7891	176.01
ENSG00000198003	CCDC151	protein_coding	37.1371	1.70892	0.344199	4.96492	6.87292e-07	1.01795e-05	0.589013	3.03434
ENSG00000278318	ZNF229	protein_coding	160.876	1.72246	0.276592	6.22745	4.74084e-10	1.47282e-08	0.680329	2.94486
ENSG00000158186	MRAS	protein_coding	108.155	1.72615	0.245811	7.02224	2.18335e-12	1.09271e-10	0.781312	3.26494
ENSG00000143369	ECM1	protein_coding	126.526	1.72828	0.247696	6.97742	3.00642e-12	1.48977e-10	0.915633	3.82383
ENSG00000075826	SEC31B	protein_coding	428.304	1.72929	0.182302	9.48587	2.40363e-21	4.46653e-19	2.77416	11.0224
ENSG00000263020	AL662899.3	protein_coding	398.595	1.7357	0.181185	9.57968	9.73426e-22	1.89667e-19	3.59599	14.3356
ENSG00000224383	PRR29	protein_coding	42.8093	1.74432	0.322384	5.41071	6.2775e-08	1.19415e-06	0.245651	1.20081
ENSG00000160460	SPTBN4	protein_coding	29.8479	1.74732	0.36289	4.81502	1.47182e-06	2.00665e-05	0.397506	2.28795
ENSG00000213658	LAT	protein_coding	489.507	1.7686	0.1632	10.837	2.2985e-27	8.87089e-25	9.00552	35.7072
ENSG00000153071	DAB2	protein_coding	341.121	1.76983	0.179894	9.83815	7.71124e-23	1.7586e-20	1.8039	7.20064
ENSG00000090539	CHRD	protein_coding	107.613	1.78622	0.283897	6.2918	3.13805e-10	1.00764e-08	0.620148	2.86978
ENSG00000162989	KCNJ3	protein_coding	128.234	1.78744	0.21934	8.1492	3.66352e-16	3.28229e-14	0.423446	1.82457
ENSG00000270276	HIST2H4B	protein_coding	504.602	1.79611	0.167181	10.7435	6.35799e-27	2.23857e-24	6.29538	26.0106
ENSG00000102057	KCND1	protein_coding	147.601	1.79815	0.247758	7.25771	3.93713e-13	2.25755e-11	0.54908	2.41191
ENSG00000124602	UNC5CL	protein_coding	74.8838	1.80771	0.285833	6.32434	2.54311e-10	8.31103e-09	0.548759	2.60829
ENSG00000204248	COL11A2	protein_coding	474.279	1.81639	0.200201	9.07285	1.15939e-19	1.78983e-17	1.41894	6.01213
ENSG00000137103	TMEM8B	protein_coding	233.178	1.82389	0.182721	9.98181	1.83087e-23	4.53626e-21	1.76638	7.45745
ENSG00000092969	TGFB2	protein_coding	1079.47	1.8391	0.176282	10.4327	1.75809e-25	5.26613e-23	4.96677	21.1016
ENSG00000112599	GUCA1B	protein_coding	86.3183	1.84217	0.254629	7.23473	4.66463e-13	2.64447e-11	1.40309	6.51381
ENSG00000179292	TMEM151A	protein_coding	37.8003	1.84403	0.340178	5.42079	5.93364e-08	1.13628e-06	0.194419	1.09154
ENSG00000135346	CGA	protein_coding	163.282	1.88175	0.264435	7.11612	1.11008e-12	5.80162e-11	2.95064	14.3269
ENSG00000011590	ZBTB32	protein_coding	18.6263	1.88681	0.397872	4.74225	2.11359e-06	2.78331e-05	0.24916	1.98854
ENSG00000174032	SLC25A30	protein_coding	2212.31	1.91163	0.173519	11.0168	3.17135e-28	1.32595e-25	11.5734	51.6415
ENSG00000204779	FOXD4L5	protein_coding	63.4356	1.93366	0.316492	6.10968	9.98323e-10	2.91211e-08	0.256552	1.50826
ENSG00000102524	TNFSF13B	protein_coding	34.1582	1.94423	0.343462	5.66068	1.50773e-08	3.29616e-07	0.218093	1.40389
ENSG00000174992	ZG16	protein_coding	49.8778	1.95791	0.317079	6.17484	6.62297e-10	2.00477e-08	0.20047	1.15605
ENSG00000114626	ABTB1	protein_coding	523.515	1.99715	0.193058	10.3448	4.41756e-25	1.30377e-22	3.87273	18.8933
ENSG00000170122	FOXD4	protein_coding	28.8474	2.01307	0.382914	5.25724	1.4623e-07	2.52556e-06	0.13192	1.18379
ENSG00000139220	PPFIA2	protein_coding	66.7777	2.03204	0.305511	6.65129	2.90539e-11	1.15691e-09	0.601191	3.57091
ENSG00000196549	MME	protein_coding	922.924	2.03375	0.146272	13.9039	5.99667e-44	1.09406e-40	4.16462	19.8968
ENSG00000104755	ADAM2	protein_coding	39.0234	2.0628	0.367376	5.61496	1.96605e-08	4.18417e-07	0.368153	2.88578
ENSG00000105650	PDE4C	protein_coding	108.782	2.06662	0.239152	8.64148	5.54879e-18	6.66818e-16	0.516509	2.78973
ENSG00000178386	ZNF223	protein_coding	91.3839	2.17095	0.25711	8.44367	3.07517e-17	3.37244e-15	0.720316	4.30317
ENSG00000129048	ACKR4	protein_coding	41.1908	2.19724	0.342895	6.40792	1.47519e-10	5.08686e-09	0.22297	1.78504
ENSG00000125851	PCSK2	protein_coding	174.575	2.28644	0.250286	9.13532	6.52112e-20	1.03984e-17	0.855326	5.43871
ENSG00000215218	UBE2QL1	protein_coding	543.925	2.54624	0.172316	14.7766	2.07318e-49	5.94381e-46	1.29734	9.20564
ENSG00000158445	KCNB1	protein_coding	148.438	2.56086	0.411832	6.21821	5.02858e-10	1.55979e-08	0.163228	5.75065
ENSG00000118514	ALDH8A1	protein_coding	58.5755	2.64762	0.346465	7.6418	2.14209e-14	1.43778e-12	0.274825	2.86905
ENSG00000184845	DRD1	protein_coding	115.108	2.70244	0.294597	9.17336	4.58516e-20	7.48127e-18	0.217719	2.16892
ENSG00000184613	NELL2	protein_coding	911.461	2.87826	0.212453	13.5478	8.16899e-42	1.09296e-38	2.58322	24.6455
ENSG00000184492	FOXD4L1	protein_coding	52.2228	2.93156	0.325741	8.99969	2.26366e-19	3.24496e-17	0.118871	1.73115
ENSG00000203644	AC083799.1	sense_intronic	173.67	-1.77876	0.247529	-7.18607	6.66813e-13	3.62663e-11	14.8821	4.31397
ENSG00000230212	AP000688.1	sense_intronic	19.2001	-1.4905	0.412456	-3.61371	0.000301841	0.00212923	3.91434	0.219026
ENSG00000259937	AC023158.1	sense_intronic	70.5399	-1.34019	0.293648	-4.56394	5.02031e-06	5.99361e-05	4.80641	1.86272
ENSG00000273853	AC023158.2	sense_intronic	65.4094	-1.13348	0.317765	-3.56703	0.000361054	0.00249174	11.8073	5.14238
ENSG00000274964	AC026356.1	sense_intronic	25.2386	-1.06396	0.382593	-2.78093	0.00542037	0.0239712	1.24664	0.48184
ENSG00000272489	AL132656.3	sense_intronic	26.4763	-1.03841	0.373549	-2.77986	0.00543832	0.0240301	1.07786	0.436375
ENSG00000253414	AC124067.2	sense_intronic	6.50756	-1.00872	0.411828	-2.44936	0.0143109	0.0526405	1.47788	0.309203
ENSG00000277130	AC073569.3	sense_intronic	7.50578	1.00208	0.415224	2.41334	0.0158071	0.0569119	0.233487	1.14837
ENSG00000276931	AC009041.4	sense_intronic	13.2705	1.02795	0.415074	2.47655	0.0132659	0.0494858	0.48972	2.27436
ENSG00000229325	ACAP2-IT1	sense_intronic	21.773	1.09027	0.383274	2.84463	0.00444626	0.0204192	0.927162	3.06009
ENSG00000224975	INE1	sense_intronic	137.252	1.09254	0.21049	5.19045	2.09786e-07	3.46464e-06	4.39271	11.1315
ENSG00000273343	AC007663.4	sense_intronic	25.6059	1.10064	0.370671	2.96932	0.00298456	0.0146735	1.24429	4.1354
ENSG00000269911	FAM226B	sense_intronic	81.5247	1.20123	0.252186	4.76327	1.90485e-06	2.53505e-05	1.34412	3.81383
ENSG00000273311	DGCR11	sense_intronic	113.342	1.35409	0.233698	5.79421	6.86447e-09	1.6342e-07	1.08971	3.40013
ENSG00000275437	AL121832.3	sense_intronic	271.711	1.8218	0.229019	7.95477	1.79464e-15	1.44066e-13	1.16317	5.04607
ENSG00000274528	AC090970.3	sense_intronic	70.9984	1.91156	0.30192	6.33135	2.43024e-10	7.95635e-09	1.40584	7.67342
ENSG00000261578	AP003119.3	sense_overlapping	198.029	-2.51091	0.26034	-9.64472	5.17541e-22	1.04116e-19	3.07879	0.488307
ENSG00000241728	AP001062.3	sense_overlapping	68.5743	1.53398	0.302227	5.07558	3.86313e-07	6.07119e-06	2.49088	9.55719
ENSG00000212232	SNORD17	snoRNA	56.8437	-1.03863	0.308167	-3.37034	0.000750742	0.00462877	58.4504	26.9872
ENSG00000200677	SNORD18	snoRNA	8.33893	1.00021	0.414274	2.41436	0.0157631	0.0567952	3.94129	20.3729
ENSG00000281910	SNORA50A	snoRNA	6.36587	1.57615	0.405286	3.88898	0.000100668	0.000814312	3.08389e-06	11.7414
ENSG00000207110	RNU1-106P	snRNA	17.9285	-1.12387	0.385621	-2.91443	0.00356334	0.0170106	82.9562	29.3469
ENSG00000211689	TRGC1	TR_C_gene	203.036	1.08964	0.212782	5.12095	3.04001e-07	4.86135e-06	1.78442	4.54068
ENSG00000243742	RPLP0P2	transcribed_processed_pseudogene	36.7399	1.00531	0.367736	2.73378	0.00626121	0.0269417	0.480047	1.31096
ENSG00000282458	WASH5P	transcribed_processed_pseudogene	5926.01	1.02371	0.168406	6.07886	1.21043e-09	3.46762e-08	62.9574	145.819
ENSG00000183935	HTR7P1	transcribed_processed_pseudogene	272.026	1.07631	0.227178	4.73774	2.16115e-06	2.83194e-05	1.61716	4.04852
ENSG00000213073	AL353625.1	transcribed_processed_pseudogene	104.643	1.13338	0.326381	3.47256	0.000515526	0.00335476	0.886869	2.55229
ENSG00000235217	TSPY26P	transcribed_processed_pseudogene	120.724	1.24767	0.242182	5.15179	2.58016e-07	4.17591e-06	0.665455	1.9287
ENSG00000231234	SKP1P1	transcribed_processed_pseudogene	15.7421	1.55545	0.400542	3.88337	0.000103019	0.000831654	0.714112	4.44861
ENSG00000230021	AL669831.3	transcribed_processed_pseudogene	133.828	1.75697	0.253479	6.93141	4.16671e-12	2.01498e-10	3.40755	14.7
ENSG00000232938	RPL23AP87	transcribed_processed_pseudogene	164.548	2.11336	0.22817	9.26225	2.00177e-20	3.37593e-18	1.11002	6.09918
ENSG00000088340	FER1L4	transcribed_unitary_pseudogene	1823.21	-1.23354	0.140971	-8.75034	2.12706e-18	2.73641e-16	52.1585	24.0348
ENSG00000231793	DOC2GP	transcribed_unitary_pseudogene	23.7695	1.73165	0.370414	4.6749	2.94099e-06	3.70048e-05	0.181689	1.08049
ENSG00000226232	NPIPB14P	transcribed_unprocessed_pseudogene	121.129	-1.64264	0.231623	-7.09187	1.32308e-12	6.82595e-11	12.807	4.13377
ENSG00000241361	SLC25A24P1	transcribed_unprocessed_pseudogene	194.076	-1.61687	0.221625	-7.29553	2.97494e-13	1.73055e-11	8.43386	2.86787
ENSG00000243967	NBPF5P	transcribed_unprocessed_pseudogene	70.226	-1.54385	0.289646	-5.33011	9.81547e-08	1.77306e-06	2.93834	0.937625
ENSG00000225449	RAB6C-AS1	transcribed_unprocessed_pseudogene	57.7684	-1.34112	0.318552	-4.21004	2.55322e-05	0.000248018	1.84917	0.646531
ENSG00000173727	AP000769.1	transcribed_unprocessed_pseudogene	73.1251	-1.33167	0.279096	-4.77136	1.82983e-06	2.4433e-05	11.7414	4.67981
ENSG00000173295	FAM86B3P	transcribed_unprocessed_pseudogene	181.209	-1.25194	0.247482	-5.05874	4.22046e-07	6.56593e-06	7.73199	3.22661
ENSG00000184669	OR7E14P	transcribed_unprocessed_pseudogene	211.512	-1.13157	0.199557	-5.67038	1.42481e-08	3.13194e-07	12.489	6.16303
ENSG00000227038	GTF2IP7	transcribed_unprocessed_pseudogene	60.1947	-1.10568	0.346159	-3.19413	0.00140253	0.00784266	6.12508	2.57765
ENSG00000205583	STAG3L1	transcribed_unprocessed_pseudogene	92.9007	-1.08661	0.248015	-4.38124	1.18006e-05	0.000126038	9.66422	4.6471
ENSG00000106610	STAG3L4	transcribed_unprocessed_pseudogene	377.585	-1.06951	0.179124	-5.9708	2.36097e-09	6.40301e-08	14.3123	7.29148
ENSG00000250251	PKD1P6	transcribed_unprocessed_pseudogene	277.207	1.04149	0.19556	5.3257	1.00565e-07	1.8117e-06	3.84706	9.12651
ENSG00000240024	LINC00888	transcribed_unprocessed_pseudogene	283.224	1.07007	0.195767	5.46604	4.60199e-08	9.03692e-07	6.31555	15.6676
ENSG00000228146	CASP16P	transcribed_unprocessed_pseudogene	23.2322	1.08481	0.389533	2.7849	0.00535441	0.0237423	0.521803	1.71129
ENSG00000272556	GTF2IP13	transcribed_unprocessed_pseudogene	159.631	1.09089	0.281129	3.88039	0.00010429	0.000840561	0.384408	1.04179
ENSG00000223820	CFL1P1	transcribed_unprocessed_pseudogene	26.5649	1.11389	0.368966	3.01896	0.00253643	0.0127706	0.998583	3.17659
ENSG00000237840	FAM21FP	transcribed_unprocessed_pseudogene	24.8548	1.13055	0.366594	3.08392	0.00204296	0.0107274	0.606971	2.01646
ENSG00000235618	FAM21EP	transcribed_unprocessed_pseudogene	31.9907	1.13538	0.340187	3.33753	0.000845276	0.00511212	0.43242	1.32437
ENSG00000080947	CROCCP3	transcribed_unprocessed_pseudogene	50.9556	1.15507	0.327166	3.53055	0.000414703	0.00282029	0.435231	1.30959
ENSG00000266865	AC138207.8	transcribed_unprocessed_pseudogene	21.6207	1.16742	0.37372	3.12379	0.00178541	0.00956777	1.39988	4.76885
ENSG00000159247	TUBBP5	transcribed_unprocessed_pseudogene	24.1481	1.18109	0.371779	3.17687	0.00148873	0.00820805	0.308917	1.10849
ENSG00000196593	ANKRD20A19P	transcribed_unprocessed_pseudogene	37.3485	1.2679	0.361668	3.50571	0.000455389	0.00303124	0.295421	1.07411
ENSG00000237438	CECR7	transcribed_unprocessed_pseudogene	36.8958	1.3868	0.329077	4.2142	2.5066e-05	0.000243607	0.338202	1.25573
ENSG00000133519	ZDHHC8P1	transcribed_unprocessed_pseudogene	80.7224	1.62315	0.266001	6.10205	1.04715e-09	3.04568e-08	1.11262	4.41049
ENSG00000225872	LINC01529	transcribed_unprocessed_pseudogene	56.7811	1.70472	0.293668	5.80492	6.43958e-09	1.54774e-07	0.465451	2.0879
ENSG00000283283	AC013268.4	unprocessed_pseudogene	42.1663	-1.05317	0.402853	-2.61428	0.00894158	0.0359472	1.38672	0.177144
ENSG00000254593	OR7E126P	unprocessed_pseudogene	10.7215	1.08703	0.413595	2.62825	0.00858263	0.0348392	0.242922	1.11574
ENSG00000176998	HCG4	unprocessed_pseudogene	33.7626	1.22103	0.350293	3.48572	0.00049081	0.00322003	0.793994	2.71248
ENSG00000263326	AC133552.4	unprocessed_pseudogene	21.3537	1.54424	0.390653	3.95297	7.71878e-05	0.000651021	0.610821	3.47174

## Sheet: DE  mRNA by siRBM39
Ensembl_ID	Gene_Name	Gene.type	baseMean	log2FoldChange	lfcSE	stat	pvalue	padj	siCtl_NT_TPM	siRBM39_NT_TPM
ENSG00000198959	TGM2	protein_coding	352.76	-3.63879	0.229132	-15.8807	8.61486e-57	4.32229e-53	6.83727	0.483443
ENSG00000273590	SMIM11B	protein_coding	191.92	-3.24839	0.224296	-14.4826	1.56073e-47	3.91527e-44	17.8065	1.71344
ENSG00000127831	VIL1	protein_coding	170.524	-3.05873	0.241942	-12.6424	1.23188e-36	1.30119e-33	9.821	1.05572
ENSG00000225362	CT62	protein_coding	94.8622	-2.96998	0.331381	-8.96242	3.17622e-19	4.52082e-17	2.68554	0.230496
ENSG00000164125	FAM198B	protein_coding	737.984	-2.87191	0.177807	-16.1519	1.10137e-58	1.10517e-54	12.8115	1.76453
ENSG00000156398	SFXN2	protein_coding	726.976	-2.71946	0.193262	-14.0714	5.69694e-45	1.27035e-41	27.6846	4.21149
ENSG00000131746	TNS4	protein_coding	74.2707	-2.69692	0.29305	-9.20295	3.48258e-20	5.7762e-18	1.74762	0.214778
ENSG00000074410	CA12	protein_coding	1698.17	-2.69053	0.167682	-16.0454	6.15461e-58	4.11723e-54	29.8471	4.77695
ENSG00000144063	MALL	protein_coding	718.001	-2.64919	0.230495	-11.4935	1.4223e-30	8.92006e-28	17.668	2.64603
ENSG00000142619	PADI3	protein_coding	162.532	-2.60366	0.267918	-9.71812	2.52388e-22	5.33176e-20	3.4021	0.497225
ENSG00000120992	LYPLA1	protein_coding	1714.7	-2.57067	0.129003	-19.9271	2.36699e-88	4.75032e-84	60.3014	10.9291
ENSG00000162949	CAPN13	protein_coding	507.542	-2.54705	0.213707	-11.9184	9.48891e-33	7.61732e-30	23.9362	3.96973
ENSG00000182704	TSKU	protein_coding	2695.11	-2.50443	0.216291	-11.579	5.26609e-31	3.4092e-28	68.2295	11.6394
ENSG00000118242	MREG	protein_coding	1838.43	-2.41291	0.203991	-11.8286	2.77894e-32	2.14502e-29	66.9069	12.6903
ENSG00000135678	CPM	protein_coding	696.816	-2.41214	0.195292	-12.3514	4.78517e-35	4.80168e-32	19.5947	3.73968
ENSG00000125398	SOX9	protein_coding	308.91	-2.38537	0.205517	-11.6067	3.81132e-31	2.54965e-28	5.20877	0.981365
ENSG00000171401	KRT13	protein_coding	78.3106	-2.35335	0.354626	-6.63616	3.21961e-11	1.27194e-09	3.89757	0.521088
ENSG00000178445	GLDC	protein_coding	721.271	-2.32593	0.226041	-10.2899	7.82712e-25	2.24404e-22	16.4842	3.25054
ENSG00000082175	PGR	protein_coding	510.833	-2.31875	0.26345	-8.80147	1.35041e-18	1.80676e-16	6.20822	1.17043
ENSG00000111319	SCNN1A	protein_coding	2669	-2.28067	0.208964	-10.9142	9.85879e-28	3.95712e-25	84.1756	17.2845
ENSG00000154310	TNIK	protein_coding	127.846	-2.24465	0.238391	-9.41585	4.69257e-21	8.48425e-19	2.33316	0.470835
ENSG00000163485	ADORA1	protein_coding	598.789	-2.2395	0.224144	-9.99133	1.66333e-23	4.17268e-21	17.7582	3.80438
ENSG00000019186	CYP24A1	protein_coding	33.8646	-2.21048	0.360375	-6.13384	8.57831e-10	2.53546e-08	1.40119	0.196894
ENSG00000118939	UCHL3	protein_coding	752.257	-2.19422	0.158921	-13.807	2.31281e-43	3.57045e-40	76.7256	17.8858
ENSG00000214967	NPIPA7	protein_coding	97.9567	-2.18144	0.283607	-7.69175	1.45131e-14	9.97477e-13	15.5862	3.07706
ENSG00000189334	S100A14	protein_coding	5039.87	-2.14554	0.216975	-9.88844	4.67259e-23	1.07787e-20	362.856	83.6284
ENSG00000141753	IGFBP4	protein_coding	6868.45	-2.10696	0.206529	-10.2018	1.94679e-24	5.35208e-22	202.269	48.6614
ENSG00000170075	GPR37L1	protein_coding	185.409	-2.10435	0.218239	-9.64237	5.29489e-22	1.05211e-19	1.74358	0.401279
ENSG00000162599	NFIA	protein_coding	433.754	-2.08183	0.215857	-9.64447	5.18789e-22	1.04116e-19	8.98997	2.12129
ENSG00000166819	PLIN1	protein_coding	42.6221	-2.07928	0.337508	-6.16068	7.24329e-10	2.17939e-08	1.01517	0.184295
ENSG00000164946	FREM1	protein_coding	66.24	-2.02658	0.310607	-6.5246	6.81852e-11	2.52941e-09	1.46832	0.318913
ENSG00000169255	B3GALNT1	protein_coding	3100.66	-2.0236	0.134154	-15.0841	2.06077e-51	6.89293e-48	90.2478	23.9768
ENSG00000186732	MPPED1	protein_coding	59.376	-2.01737	0.350098	-5.7623	8.29749e-09	1.94308e-07	1.68709	0.303538
ENSG00000135776	ABCB10	protein_coding	904.529	-2.0113	0.153566	-13.0973	3.41269e-39	4.02878e-36	16.1145	4.29449
ENSG00000196208	GREB1	protein_coding	9091.63	-2.00569	0.205759	-9.74777	1.88566e-22	4.11341e-20	99.2612	25.0815
ENSG00000145476	CYP4V2	protein_coding	175.999	-1.99935	0.201	-9.94703	2.59831e-23	6.2078e-21	3.775	0.962435
ENSG00000134533	RERG	protein_coding	163.858	-1.98866	0.244414	-8.13643	4.07101e-16	3.59917e-14	5.95683	1.50124
ENSG00000115221	ITGB6	protein_coding	169.934	-1.98379	0.215634	-9.19976	3.58759e-20	5.90158e-18	2.81501	0.720483
ENSG00000162433	AK4	protein_coding	2506.23	-1.98012	0.176141	-11.2417	2.5453e-29	1.30978e-26	46.6119	12.6393
ENSG00000083454	P2RX5	protein_coding	67.6724	-1.97971	0.340103	-5.82091	5.8527e-09	1.42893e-07	3.5183	0.68503
ENSG00000164687	FABP5	protein_coding	158.296	-1.97764	0.243575	-8.11923	4.69153e-16	4.09366e-14	15.5215	3.89312
ENSG00000175874	CREG2	protein_coding	84.9378	-1.97575	0.280028	-7.05552	1.71953e-12	8.73654e-11	4.59015	1.0787
ENSG00000164171	ITGA2	protein_coding	1147.51	-1.96723	0.191753	-10.2592	1.07604e-24	3.04155e-22	9.25546	2.39509
ENSG00000152558	TMEM123	protein_coding	3290.96	-1.96235	0.127325	-15.4121	1.35773e-53	5.44966e-50	98.0231	27.3137
ENSG00000188488	SERPINA5	protein_coding	305.607	-1.95192	0.270394	-7.21883	5.24371e-13	2.95607e-11	9.86196	2.44378
ENSG00000204856	FAM216A	protein_coding	254.458	-1.94029	0.221563	-8.75728	2.00019e-18	2.5898e-16	14.1349	3.72711
ENSG00000116833	NR5A2	protein_coding	69.4666	-1.91769	0.357836	-5.35912	8.36273e-08	1.54257e-06	1.13476	0.223228
ENSG00000137331	IER3	protein_coding	1890.3	-1.90487	0.175464	-10.8562	1.86364e-27	7.33361e-25	106.838	30.5813
ENSG00000203667	COX20	protein_coding	1259.61	-1.90178	0.144358	-13.1741	1.23738e-39	1.55206e-36	53.1059	15.389
ENSG00000174827	PDZK1	protein_coding	152.468	-1.89839	0.294158	-6.45364	1.09192e-10	3.88543e-09	6.00046	1.51941
ENSG00000147255	IGSF1	protein_coding	389.263	-1.88889	0.215442	-8.76752	1.82644e-18	2.39575e-16	7.08432	1.99321
ENSG00000203685	STUM	protein_coding	102.679	-1.88487	0.351148	-5.36774	7.973e-08	1.48432e-06	1.03649	0.203148
ENSG00000153832	FBXO36	protein_coding	125.742	-1.88193	0.229565	-8.19781	2.44809e-16	2.2537e-14	2.86756	0.771299
ENSG00000132329	RAMP1	protein_coding	206.755	-1.88171	0.254212	-7.4021	1.34045e-13	8.152e-12	18.9077	5.03141
ENSG00000154065	ANKRD29	protein_coding	25.311	-1.87183	0.369658	-5.06369	4.11227e-07	6.40257e-06	1.82554	0.335148
ENSG00000164619	BMPER	protein_coding	81.9091	-1.86057	0.360631	-5.15921	2.47992e-07	4.03318e-06	1.78633	0.35887
ENSG00000197977	ELOVL2	protein_coding	182.102	-1.85782	0.206303	-9.0053	2.15081e-19	3.10537e-17	2.754	0.777277
ENSG00000196427	NBPF4	protein_coding	761.778	-1.83838	0.158031	-11.633	2.79964e-31	1.93744e-28	19.4029	5.84689
ENSG00000117472	TSPAN1	protein_coding	1141.39	-1.83764	0.173634	-10.5834	3.55912e-26	1.15206e-23	64.4969	19.4049
ENSG00000117115	PADI2	protein_coding	211.868	-1.83468	0.235948	-7.77579	7.49776e-15	5.43222e-13	3.10778	0.878705
ENSG00000115808	STRN	protein_coding	1348.68	-1.82727	0.169762	-10.7637	5.10517e-27	1.82956e-24	12.5026	3.65273
ENSG00000084628	NKAIN1	protein_coding	56.8405	-1.82672	0.357063	-5.11595	3.12171e-07	4.98405e-06	1.57948	0.354174
ENSG00000138166	DUSP5	protein_coding	679.396	-1.82251	0.18749	-9.72058	2.46378e-22	5.26017e-20	16.7968	5.06841
ENSG00000181061	HIGD1A	protein_coding	2044.43	-1.81187	0.130816	-13.8505	1.26318e-43	2.11256e-40	106.071	32.8389
ENSG00000152766	ANKRD22	protein_coding	126.185	-1.80646	0.282304	-6.39898	1.56415e-10	5.37514e-09	5.62565	1.48921
ENSG00000134830	C5AR2	protein_coding	216.266	-1.80178	0.217343	-8.29002	1.1323e-16	1.11393e-14	2.54737	0.745737
ENSG00000164128	NPY1R	protein_coding	1613.63	-1.78764	0.204082	-8.75944	1.96229e-18	2.55722e-16	38.7697	11.8563
ENSG00000183044	ABAT	protein_coding	8597.84	-1.78001	0.139485	-12.7613	2.69627e-37	3.00619e-34	111.598	35.2303
ENSG00000102048	ASB9	protein_coding	314.92	-1.77605	0.20556	-8.64007	5.61806e-18	6.71124e-16	16.493	5.03314
ENSG00000136689	IL1RN	protein_coding	25.0422	-1.76827	0.383327	-4.61295	3.96988e-06	4.86098e-05	1.4244	0.281626
ENSG00000145604	SKP2	protein_coding	504.224	-1.76535	0.17699	-9.97429	1.97509e-23	4.83392e-21	12.8053	4.0001
ENSG00000146409	SLC18B1	protein_coding	116.992	-1.75963	0.249858	-7.04251	1.88807e-12	9.52052e-11	3.11574	0.915704
ENSG00000148344	PTGES	protein_coding	344.328	-1.73905	0.210889	-8.24628	1.63405e-16	1.56161e-14	12.937	3.9243
ENSG00000187720	THSD4	protein_coding	2548.88	-1.72115	0.160332	-10.7349	6.97942e-27	2.415e-24	18.9761	6.26221
ENSG00000069482	GAL	protein_coding	187.855	-1.71736	0.236376	-7.26538	3.71999e-13	2.1451e-11	18.8376	5.7123
ENSG00000053747	LAMA3	protein_coding	621.775	-1.71275	0.217747	-7.86577	3.66844e-15	2.85356e-13	5.75969	1.76867
ENSG00000214413	BBIP1	protein_coding	460.52	-1.70983	0.154595	-11.0601	1.95903e-28	8.93542e-26	30.0818	9.9041
ENSG00000129521	EGLN3	protein_coding	377.07	-1.70334	0.204894	-8.31325	9.31157e-17	9.39065e-15	14.9836	4.84506
ENSG00000186086	NBPF6	protein_coding	84.3838	-1.7029	0.285818	-5.95797	2.55389e-09	6.87051e-08	2.39303	0.690138
ENSG00000064651	SLC12A2	protein_coding	4702.66	-1.69701	0.167487	-10.1322	3.97741e-24	1.03666e-21	60.6253	19.7929
ENSG00000113356	POLR3G	protein_coding	211.087	-1.69577	0.18514	-9.15939	5.21936e-20	8.44736e-18	7.36607	2.3806
ENSG00000137821	LRRC49	protein_coding	448.859	-1.68265	0.248426	-6.77325	1.25925e-11	5.54208e-10	20.8688	6.59306
ENSG00000263639	MSMB	protein_coding	311.253	-1.67852	0.395068	-4.24869	2.15028e-05	0.000212371	75.672	14.9753
ENSG00000100934	SEC23A	protein_coding	4253.2	-1.67713	0.148682	-11.28	1.6471e-29	8.93396e-27	81.9398	27.376
ENSG00000198797	BRINP2	protein_coding	29.449	-1.67326	0.354541	-4.7195	2.36424e-06	3.07107e-05	1.98791	0.482361
ENSG00000129038	LOXL1	protein_coding	1326.39	-1.67271	0.159986	-10.4553	1.38545e-25	4.27764e-23	115.512	38.9836
ENSG00000113739	STC2	protein_coding	13088.5	-1.66604	0.120744	-13.7981	2.61603e-43	3.75008e-40	293.692	100.187
ENSG00000116774	OLFML3	protein_coding	720.578	-1.64641	0.388529	-4.23755	2.25974e-05	0.000222308	29.2766	5.94242
ENSG00000066382	MPPED2	protein_coding	117.405	-1.6433	0.312272	-5.26241	1.42179e-07	2.46194e-06	3.56973	1.03278
ENSG00000119326	CTNNAL1	protein_coding	941.621	-1.64275	0.14798	-11.1012	1.23837e-28	5.91735e-26	25.4817	8.88899
ENSG00000157303	SUSD3	protein_coding	260.981	-1.64219	0.276324	-5.94301	2.79831e-09	7.45808e-08	17.8482	5.44782
ENSG00000167772	ANGPTL4	protein_coding	84.3376	-1.63803	0.273218	-5.99532	2.03091e-09	5.5529e-08	3.87478	1.20781
ENSG00000179388	EGR3	protein_coding	103.712	-1.63333	0.278617	-5.86229	4.56537e-09	1.14959e-07	1.946	0.611222
ENSG00000150687	PRSS23	protein_coding	4150.96	-1.63243	0.164079	-9.94909	2.54492e-23	6.15349e-21	94.5081	32.8757
ENSG00000253729	PRKDC	protein_coding	7268.17	-1.63118	0.144981	-11.251	2.28898e-29	1.20888e-26	52.3653	18.5144
ENSG00000131051	RBM39	protein_coding	3867.12	-1.63077	0.14712	-11.0846	1.49003e-28	6.95427e-26	164.859	57.0988
ENSG00000166825	ANPEP	protein_coding	56.2	-1.62129	0.337147	-4.80886	1.51794e-06	2.05862e-05	2.11655	0.571201
ENSG00000144218	AFF3	protein_coding	111.116	-1.61946	0.302145	-5.35987	8.32824e-08	1.53904e-06	1.62505	0.485413
ENSG00000197046	SIGLEC15	protein_coding	248.338	-1.61308	0.189093	-8.53061	1.45583e-17	1.66006e-15	5.90984	2.04646
ENSG00000134480	CCNH	protein_coding	637.149	-1.60338	0.152416	-10.5197	7.00636e-26	2.23192e-23	35.5874	12.691
ENSG00000164109	MAD2L1	protein_coding	1574.09	-1.601	0.192918	-8.2989	1.05081e-16	1.04399e-14	56.7499	20.0134
ENSG00000137502	RAB30	protein_coding	600.486	-1.59934	0.181211	-8.82583	1.08646e-18	1.47326e-16	12.3636	4.32334
ENSG00000166902	MRPL16	protein_coding	1351.35	-1.59341	0.176111	-9.04781	1.45868e-19	2.20107e-17	85.5249	30.3903
ENSG00000072422	RHOBTB1	protein_coding	381.78	-1.58938	0.204826	-7.75967	8.51519e-15	6.05998e-13	6.09512	2.11967
ENSG00000182993	C12orf60	protein_coding	86.171	-1.58767	0.260527	-6.09406	1.10082e-09	3.18006e-08	5.4999	1.77067
ENSG00000120925	RNF170	protein_coding	366.053	-1.58577	0.202605	-7.82692	4.99965e-15	3.78634e-13	9.26326	3.25359
ENSG00000096060	FKBP5	protein_coding	1408.17	-1.58466	0.134591	-11.7739	5.32278e-32	3.9564e-29	21.3226	7.75414
ENSG00000081923	ATP8B1	protein_coding	1877.41	-1.58327	0.135602	-11.6759	1.69349e-31	1.21381e-28	19.9947	7.24109
ENSG00000123219	CENPK	protein_coding	351.785	-1.58281	0.228495	-6.92709	4.2958e-12	2.0625e-10	18.2097	6.33103
ENSG00000197261	C6orf141	protein_coding	95.3944	-1.58204	0.252853	-6.25675	3.93082e-10	1.23842e-08	9.09579	2.98739
ENSG00000115641	FHL2	protein_coding	2364.23	-1.57926	0.143069	-11.0385	2.49188e-28	1.11132e-25	100.254	36.7532
ENSG00000135549	PKIB	protein_coding	3179.13	-1.57812	0.212364	-7.43119	1.07628e-13	6.68728e-12	164.84	58.7015
ENSG00000099194	SCD	protein_coding	76317.9	-1.57221	0.15849	-9.91992	3.41014e-23	8.05153e-21	796.425	288.46
ENSG00000148672	GLUD1	protein_coding	5293.24	-1.57018	0.161802	-9.70436	2.88873e-22	6.03894e-20	105.049	38.2644
ENSG00000173638	SLC19A1	protein_coding	1112.46	-1.57009	0.16396	-9.57607	1.00804e-21	1.94522e-19	27.2636	9.83451
ENSG00000189007	ADAT2	protein_coding	156.226	-1.56802	0.233389	-6.71849	1.83622e-11	7.66134e-10	4.63634	1.56732
ENSG00000174021	GNG5	protein_coding	1187.59	-1.56697	0.140852	-11.125	9.48306e-29	4.75789e-26	125.669	46.3408
ENSG00000141977	CIB3	protein_coding	56.2899	-1.56469	0.337179	-4.64055	3.47486e-06	4.31808e-05	9.61654	2.79662
ENSG00000023445	BIRC3	protein_coding	115.616	-1.56211	0.299641	-5.21329	1.8552e-07	3.10267e-06	1.64557	0.495286
ENSG00000115339	GALNT3	protein_coding	991.88	-1.55754	0.172465	-9.03105	1.70036e-19	2.54661e-17	28.7446	10.5358
ENSG00000244242	IFITM10	protein_coding	93.4831	-1.55394	0.271051	-5.73301	9.86635e-09	2.27595e-07	1.62113	0.534393
ENSG00000203697	CAPN8	protein_coding	444.54	-1.55126	0.404696	-3.83316	0.000126508	0.00100154	27.7131	5.27199
ENSG00000064205	WISP2	protein_coding	544.016	-1.55034	0.167096	-9.27816	1.72428e-20	2.93259e-18	22.64	8.24568
ENSG00000135409	AMHR2	protein_coding	23.2127	-1.55028	0.37453	-4.13928	3.48398e-05	0.000326424	1.17191	0.284416
ENSG00000104998	IL27RA	protein_coding	174.51	-1.54672	0.216615	-7.14042	9.30454e-13	4.92078e-11	3.45324	1.22536
ENSG00000130768	SMPDL3B	protein_coding	213.882	-1.54502	0.23243	-6.64725	2.98616e-11	1.18672e-09	7.98114	2.82934
ENSG00000152137	HSPB8	protein_coding	6610.59	-1.53897	0.139628	-11.0219	2.99559e-28	1.30692e-25	185.497	69.7928
ENSG00000215182	MUC5AC	protein_coding	816.279	-1.53644	0.367211	-4.18406	2.86347e-05	0.000273653	2.8537	0.722236
ENSG00000182836	PLCXD3	protein_coding	226.897	-1.53613	0.235806	-6.51437	7.29944e-11	2.68794e-09	1.6519	0.587606
ENSG00000128886	ELL3	protein_coding	281.241	-1.53594	0.177826	-8.63735	5.75303e-18	6.8318e-16	19.482	7.17502
ENSG00000241322	CDRT1	protein_coding	26.6078	-1.53369	0.391646	-3.91601	9.00275e-05	0.000738358	1.3367	0.288984
ENSG00000117983	MUC5B	protein_coding	1197.41	-1.53059	0.186798	-8.19381	2.5308e-16	2.31921e-14	7.36224	2.72344
ENSG00000048991	R3HDM1	protein_coding	1685.68	-1.52916	0.149429	-10.2334	1.40541e-24	3.91739e-22	34.7789	13.0458
ENSG00000088367	EPB41L1	protein_coding	4332.15	-1.52888	0.126404	-12.0952	1.12016e-33	9.77413e-31	87.2951	32.758
ENSG00000120694	HSPH1	protein_coding	6850.63	-1.52395	0.141558	-10.7655	5.00687e-27	1.82696e-24	114.696	43.7374
ENSG00000171208	NETO2	protein_coding	916.855	-1.52394	0.157368	-9.68396	3.52765e-22	7.22413e-20	25.1016	9.49276
ENSG00000145779	TNFAIP8	protein_coding	215.408	-1.51879	0.193645	-7.84315	4.39398e-15	3.35296e-13	8.97888	3.25175
ENSG00000185697	MYBL1	protein_coding	338.287	-1.51742	0.172689	-8.78702	1.53584e-18	2.02782e-16	5.50516	2.06577
ENSG00000149798	CDC42EP2	protein_coding	163.227	-1.51622	0.207198	-7.3177	2.52266e-13	1.48467e-11	5.21178	1.87966
ENSG00000111269	CREBL2	protein_coding	1309.27	-1.51551	0.133317	-11.3678	6.05266e-30	3.47059e-27	20.2818	7.77535
ENSG00000137393	RNF144B	protein_coding	776.023	-1.51094	0.204882	-7.3747	1.64717e-13	9.92703e-12	9.05452	3.25121
ENSG00000166833	NAV2	protein_coding	2094.09	-1.51077	0.338861	-4.45838	8.25814e-06	9.23816e-05	21.4341	6.31046
ENSG00000173559	NABP1	protein_coding	735.081	-1.50957	0.375199	-4.02338	5.7369e-05	0.000502548	27.6259	7.01391
ENSG00000176788	BASP1	protein_coding	3680.38	-1.50917	0.133765	-11.2823	1.60563e-29	8.93396e-27	130.831	49.9577
ENSG00000100744	GSKIP	protein_coding	1191.67	-1.50817	0.137851	-10.9405	7.37595e-28	3.02098e-25	32.4799	12.3905
ENSG00000205426	KRT81	protein_coding	1890.09	-1.50531	0.223745	-6.72782	1.7222e-11	7.32265e-10	60.7078	21.6651
ENSG00000196139	AKR1C3	protein_coding	212.889	-1.50478	0.22944	-6.55848	5.43591e-11	2.05063e-09	12.2784	4.40856
ENSG00000105388	CEACAM5	protein_coding	349.403	-1.50447	0.194951	-7.71716	1.18946e-14	8.31754e-13	8.2171	3.04387
ENSG00000152056	AP1S3	protein_coding	668.012	-1.49834	0.209845	-7.14023	9.31734e-13	4.92078e-11	33.1932	12.0568
ENSG00000087460	GNAS	protein_coding	42830.7	-1.49644	0.162122	-9.23035	2.69758e-20	4.51148e-18	1933.55	741.949
ENSG00000213694	S1PR3	protein_coding	1719.63	-1.49057	0.203417	-7.32763	2.34251e-13	1.38757e-11	23.0483	8.54271
ENSG00000143365	RORC	protein_coding	158.244	-1.48499	0.28761	-5.16321	2.42754e-07	3.95441e-06	3.31459	1.13705
ENSG00000152661	GJA1	protein_coding	164.824	-1.48284	0.28316	-5.23676	1.63418e-07	2.77936e-06	3.10108	1.11106
ENSG00000116771	AGMAT	protein_coding	204.559	-1.47994	0.221957	-6.66772	2.59805e-11	1.05334e-09	4.86058	1.8064
ENSG00000134333	LDHA	protein_coding	18709.9	-1.47561	0.186722	-7.90267	2.72991e-15	2.16547e-13	829.88	323.146
ENSG00000160208	RRP1B	protein_coding	1978.55	-1.47549	0.13392	-11.0177	3.1395e-28	1.32595e-25	21.665	8.48216
ENSG00000148735	PLEKHS1	protein_coding	90.8339	-1.4724	0.246714	-5.96804	2.40124e-09	6.49466e-08	1.91891	0.692263
ENSG00000165169	DYNLT3	protein_coding	1750.99	-1.47019	0.142752	-10.2989	7.12755e-25	2.07308e-22	48.6253	19.058
ENSG00000121236	TRIM6	protein_coding	110.351	-1.46175	0.2557	-5.71666	1.0864e-08	2.4692e-07	2.48174	0.87353
ENSG00000135773	CAPN9	protein_coding	382.637	-1.46108	0.169539	-8.61794	6.81686e-18	8.00044e-16	10.5324	4.13562
ENSG00000133466	C1QTNF6	protein_coding	2511.08	-1.45974	0.120283	-12.1358	6.82072e-34	6.22204e-31	54.617	21.7207
ENSG00000284461	RABGEF1	protein_coding	94.3646	-1.45562	0.271335	-5.36466	8.11013e-08	1.503e-06	1.31581	0.471366
ENSG00000006534	ALDH3B1	protein_coding	491.386	-1.45429	0.172465	-8.43235	3.38778e-17	3.69507e-15	12.3957	4.8079
ENSG00000111907	TPD52L1	protein_coding	7409.98	-1.45158	0.135567	-10.7074	9.39217e-27	3.19477e-24	483.258	194.772
ENSG00000164120	HPGD	protein_coding	53.5504	-1.45028	0.331368	-4.37664	1.20522e-05	0.000128316	2.32251	0.760777
ENSG00000196353	CPNE4	protein_coding	176.653	-1.44395	0.223838	-6.4509	1.11187e-10	3.9494e-09	4.45441	1.65852
ENSG00000170456	DENND5B	protein_coding	236.005	-1.44228	0.19674	-7.3309	2.28606e-13	1.36139e-11	3.2815	1.26232
ENSG00000187514	PTMA	protein_coding	26547.9	-1.44004	0.166147	-8.66725	4.42684e-18	5.45045e-16	1468.67	583.851
ENSG00000138347	MYPN	protein_coding	1762.53	-1.43678	0.214342	-6.70324	2.03851e-11	8.43523e-10	19.226	7.29219
ENSG00000175556	LONRF3	protein_coding	86.0892	-1.43385	0.274184	-5.22953	1.69943e-07	2.87814e-06	2.39144	0.851686
ENSG00000105707	HPN	protein_coding	249.783	-1.43237	0.200092	-7.15855	8.1536e-13	4.37525e-11	9.33428	3.62306
ENSG00000162836	ACP6	protein_coding	1519.25	-1.43125	0.141475	-10.1166	4.66361e-24	1.19992e-21	48.2414	19.534
ENSG00000116095	PLEKHA3	protein_coding	432.865	-1.43008	0.184454	-7.75302	8.97355e-15	6.36361e-13	8.63331	3.3735
ENSG00000088826	SMOX	protein_coding	291.584	-1.42599	0.191414	-7.44978	9.34926e-14	5.84518e-12	8.08488	3.17721
ENSG00000163710	PCOLCE2	protein_coding	157.598	-1.42508	0.261527	-5.44909	5.06279e-08	9.83592e-07	8.15292	3.02577
ENSG00000162909	CAPN2	protein_coding	2705.35	-1.42328	0.169451	-8.39938	4.48831e-17	4.8169e-15	50.5765	20.0325
ENSG00000258102	MAP1LC3B2	protein_coding	11.5963	-1.42297	0.412015	-3.45367	0.000553013	0.0035515	2.29762	0.393149
ENSG00000181649	PHLDA2	protein_coding	160.738	-1.42221	0.278486	-5.10692	3.27461e-07	5.21572e-06	12.7998	4.60271
ENSG00000258484	SPESP1	protein_coding	159.348	-1.42006	0.22839	-6.21772	5.04431e-10	1.56226e-08	7.53768	2.95014
ENSG00000075426	FOSL2	protein_coding	2925.02	-1.41932	0.131228	-10.8157	2.90106e-27	1.07818e-24	31.0862	12.7441
ENSG00000143942	CHAC2	protein_coding	302.828	-1.41643	0.169407	-8.36112	6.21264e-17	6.42688e-15	15.0126	6.03017
ENSG00000107562	CXCL12	protein_coding	136.042	-1.41586	0.224024	-6.32014	2.61321e-10	8.49992e-09	4.1265	1.61082
ENSG00000109321	AREG	protein_coding	4076.64	-1.41177	0.380992	-3.7055	0.000210973	0.00155092	245.947	67.9522
ENSG00000012124	CD22	protein_coding	194.575	-1.4109	0.199252	-7.08098	1.43136e-12	7.36565e-11	7.91822	3.11474
ENSG00000091831	ESR1	protein_coding	4868.74	-1.40728	0.138307	-10.175	2.56325e-24	6.95161e-22	47.1974	19.2758
ENSG00000136997	MYC	protein_coding	2276.37	-1.40615	0.390459	-3.60128	0.000316656	0.00221969	68.7148	18.0711
ENSG00000168209	DDIT4	protein_coding	2783.05	-1.4039	0.122865	-11.4263	3.08947e-30	1.8236e-27	99.6631	41.4706
ENSG00000106733	NMRK1	protein_coding	235.54	-1.40051	0.220033	-6.365	1.95291e-10	6.56061e-09	13.5333	5.38525
ENSG00000072954	TMEM38A	protein_coding	302.938	-1.39779	0.184816	-7.56312	3.93526e-14	2.55588e-12	9.87272	4.05062
ENSG00000174808	BTC	protein_coding	179.257	-1.39341	0.238205	-5.84963	4.92678e-09	1.22647e-07	4.63251	1.76795
ENSG00000110328	GALNT18	protein_coding	363.274	-1.38078	0.164724	-8.38237	5.18719e-17	5.53733e-15	8.38632	3.48498
ENSG00000086189	DIMT1	protein_coding	931.161	-1.37913	0.160313	-8.60273	7.78449e-18	9.08296e-16	30.5825	12.7462
ENSG00000184530	C6orf58	protein_coding	5.02233	-1.37807	0.392633	-3.50983	0.000448401	0.00299632	1.07607	0.0289151
ENSG00000154059	IMPACT	protein_coding	879.408	-1.37782	0.143041	-9.63237	5.83673e-22	1.14841e-19	17.4173	7.23603
ENSG00000105926	MPP6	protein_coding	421.495	-1.377	0.180206	-7.64128	2.15078e-14	1.4388e-12	8.28205	3.4293
ENSG00000118513	MYB	protein_coding	476.802	-1.37444	0.238421	-5.76474	8.17841e-09	1.92464e-07	9.75286	3.92719
ENSG00000119714	GPR68	protein_coding	175.457	-1.36187	0.299419	-4.54839	5.40582e-06	6.39301e-05	3.92734	1.44996
ENSG00000132275	RRP8	protein_coding	333.371	-1.36116	0.18244	-7.46084	8.59726e-14	5.39183e-12	12.0332	5.04375
ENSG00000111816	FRK	protein_coding	2445.63	-1.35914	0.201824	-6.73429	1.64733e-11	7.03408e-10	9.95648	4.08867
ENSG00000204262	COL5A2	protein_coding	1046.26	-1.35874	0.230925	-5.88388	4.00752e-09	1.01935e-07	8.57346	3.40831
ENSG00000172927	MYEOV	protein_coding	477.797	-1.35587	0.250093	-5.42146	5.91157e-08	1.13314e-06	18.9299	7.3774
ENSG00000150722	PPP1R1C	protein_coding	21.3452	-1.35148	0.397922	-3.39635	0.0006829	0.0042735	1.95543	0.49728
ENSG00000178773	CPNE7	protein_coding	163.019	-1.34488	0.216709	-6.20596	5.43631e-10	1.6759e-08	14.5186	5.85433
ENSG00000165410	CFL2	protein_coding	2167.94	-1.343	0.128622	-10.4414	1.60364e-25	4.87629e-23	105.333	45.508
ENSG00000073060	SCARB1	protein_coding	5425.87	-1.34006	0.142911	-9.37683	6.79843e-21	1.19682e-18	129.717	56.2563
ENSG00000171314	PGAM1	protein_coding	16219.5	-1.33828	0.165021	-8.10975	5.07233e-16	4.40678e-14	525.367	226.673
ENSG00000147689	FAM83A	protein_coding	228.784	-1.33587	0.187471	-7.12575	1.03518e-12	5.43846e-11	4.06006	1.7053
ENSG00000119547	ONECUT2	protein_coding	290.888	-1.33538	0.262292	-5.09118	3.55844e-07	5.63205e-06	1.03345	0.401034
ENSG00000171346	KRT15	protein_coding	175.833	-1.33434	0.311866	-4.27857	1.88094e-05	0.000189095	5.11708	1.93523
ENSG00000166847	DCTN5	protein_coding	5587.9	-1.33003	0.116092	-11.4567	2.17538e-30	1.32296e-27	145.403	63.6924
ENSG00000099282	TSPAN15	protein_coding	4277.87	-1.32754	0.145425	-9.12865	6.93593e-20	1.09604e-17	184.169	79.8236
ENSG00000175567	UCP2	protein_coding	2698.5	-1.32631	0.133943	-9.90205	4.07816e-23	9.51681e-21	136.528	59.8668
ENSG00000172159	FRMD3	protein_coding	161.864	-1.32607	0.207519	-6.39009	1.65787e-10	5.6875e-09	2.08948	0.869731
ENSG00000186575	NF2	protein_coding	1172.29	-1.32328	0.130557	-10.1356	3.83958e-24	1.0139e-21	18.7491	8.2167
ENSG00000180530	NRIP1	protein_coding	1371.76	-1.32211	0.151834	-8.70757	3.10452e-18	3.94333e-16	10.7776	4.62543
ENSG00000226887	ERVMER34-1	protein_coding	244.262	-1.3211	0.173936	-7.5953	3.07089e-14	2.01404e-12	4.85767	2.08261
ENSG00000271793	AL589666.1	protein_coding	38.2535	-1.32067	0.33025	-3.999	6.36107e-05	0.000549549	3.60965	1.27802
ENSG00000164690	SHH	protein_coding	158.874	-1.32004	0.256721	-5.14193	2.71934e-07	4.38701e-06	2.52636	0.981207
ENSG00000086289	EPDR1	protein_coding	95.5132	-1.31611	0.258327	-5.09477	3.49166e-07	5.53071e-06	2.7049	1.09138
ENSG00000106785	TRIM14	protein_coding	705.204	-1.31586	0.169427	-7.76654	8.06571e-15	5.7811e-13	9.63633	4.18851
ENSG00000260537	AC012184.2	protein_coding	49.701	-1.31524	0.332173	-3.95949	7.51086e-05	0.000635711	3.61165	1.32894
ENSG00000164266	SPINK1	protein_coding	124.002	-1.31491	0.234847	-5.59901	2.15583e-08	4.52093e-07	21.7383	9.03554
ENSG00000039068	CDH1	protein_coding	23648.9	-1.3117	0.137384	-9.54769	1.32625e-21	2.53491e-19	312.86	136.522
ENSG00000256235	SMIM3	protein_coding	117.653	-1.30945	0.246349	-5.31542	1.06413e-07	1.8996e-06	2.9197	1.20187
ENSG00000122034	GTF3A	protein_coding	3424.43	-1.30529	0.155804	-8.37775	5.39484e-17	5.72852e-15	203.438	90.3393
ENSG00000075223	SEMA3C	protein_coding	16156.7	-1.30369	0.1782	-7.31586	2.55735e-13	1.50068e-11	242.359	104.549
ENSG00000129214	SHBG	protein_coding	22.6558	-1.30242	0.41329	-3.15136	0.00162515	0.00882893	4.79035	0.85351
ENSG00000128944	KNSTRN	protein_coding	750.811	-1.29915	0.162255	-8.00684	1.17691e-15	9.56252e-14	33.8359	15.0215
ENSG00000108474	PIGL	protein_coding	321.258	-1.2963	0.187814	-6.90206	5.12536e-12	2.4317e-10	26.0497	11.3637
ENSG00000120708	TGFBI	protein_coding	2704.24	-1.29306	0.180697	-7.15596	8.30922e-13	4.43505e-11	68.0757	29.5622
ENSG00000170525	PFKFB3	protein_coding	1889.16	-1.29024	0.142292	-9.06752	1.21759e-19	1.85119e-17	32.2045	14.3788
ENSG00000121481	RNF2	protein_coding	563.464	-1.29024	0.159808	-8.07364	6.8233e-16	5.77793e-14	18.1474	8.09461
ENSG00000104205	SGK3	protein_coding	526.844	-1.2892	0.159158	-8.10009	5.49208e-16	4.73049e-14	13.2694	5.9112
ENSG00000100983	GSS	protein_coding	2281.01	-1.28797	0.136725	-9.42012	4.50591e-21	8.22083e-19	69.8271	31.5755
ENSG00000214944	ARHGEF28	protein_coding	278.391	-1.28709	0.199947	-6.43714	1.21743e-10	4.29396e-09	3.11201	1.35217
ENSG00000100219	XBP1	protein_coding	25181	-1.28389	0.181967	-7.05561	1.7185e-12	8.73654e-11	832.985	373.076
ENSG00000196136	SERPINA3	protein_coding	1490.88	-1.28379	0.194327	-6.60635	3.93918e-11	1.52617e-09	57.4337	25.6974
ENSG00000169093	ASMTL	protein_coding	673.858	-1.28305	0.149509	-8.58177	9.34213e-18	1.07751e-15	21.1252	9.48049
ENSG00000157110	RBPMS	protein_coding	1207.64	-1.28161	0.137807	-9.30004	1.40397e-20	2.40822e-18	63.3785	28.6742
ENSG00000147642	SYBU	protein_coding	53.119	-1.27892	0.335765	-3.80897	0.000139548	0.00109037	1.6747	0.652854
ENSG00000148488	ST8SIA6	protein_coding	275.671	-1.27863	0.205774	-6.21376	5.17318e-10	1.5997e-08	11.7757	5.14082
ENSG00000188372	ZP3	protein_coding	235.63	-1.27688	0.211745	-6.03028	1.63677e-09	4.56227e-08	10.6545	4.66396
ENSG00000168404	MLKL	protein_coding	398.405	-1.27541	0.175556	-7.265	3.73034e-13	2.1451e-11	9.68032	4.29339
ENSG00000170500	LONRF2	protein_coding	2263.43	-1.27161	0.205397	-6.19098	5.97921e-10	1.83201e-08	9.42486	4.04763
ENSG00000168769	TET2	protein_coding	2429.67	-1.27112	0.14315	-8.87964	6.70787e-19	9.22057e-17	13.502	6.03303
ENSG00000181788	SIAH2	protein_coding	3971.87	-1.26881	0.214927	-5.90344	3.56006e-09	9.14812e-08	87.7197	39.1007
ENSG00000143847	PPFIA4	protein_coding	371.406	-1.26869	0.218429	-5.80825	6.3131e-09	1.52832e-07	7.22987	3.19836
ENSG00000023572	GLRX2	protein_coding	462.269	-1.26805	0.162611	-7.79805	6.28727e-15	4.62404e-13	52.8847	23.9584
ENSG00000164062	APEH	protein_coding	3548.59	-1.26792	0.156483	-8.10262	5.37889e-16	4.65297e-14	122.77	56.0387
ENSG00000203926	SPANXA2	protein_coding	92.1345	-1.2673	0.337667	-3.75311	0.000174657	0.00132171	11.0311	4.15663
ENSG00000178537	SLC25A20	protein_coding	392.653	-1.26622	0.164125	-7.71496	1.21016e-14	8.4329e-13	14.6825	6.61823
ENSG00000183765	CHEK2	protein_coding	1070.95	-1.26545	0.202951	-6.23525	4.51062e-10	1.40565e-08	68.62	30.8939
ENSG00000069399	BCL3	protein_coding	455.24	-1.26375	0.205484	-6.15011	7.74292e-10	2.31239e-08	18.8298	8.28499
ENSG00000284681	AC007240.1	protein_coding	66.6532	-1.26342	0.296303	-4.26394	2.00854e-05	0.000199947	1.9914	0.801158
ENSG00000131724	IL13RA1	protein_coding	3104.62	-1.26309	0.116728	-10.8209	2.7421e-27	1.03833e-24	46.8644	21.4532
ENSG00000185924	RTN4RL1	protein_coding	276.188	-1.26039	0.175507	-7.18141	6.89972e-13	3.74244e-11	4.17696	1.85953
ENSG00000111424	VDR	protein_coding	679.304	-1.25971	0.169758	-7.42059	1.16599e-13	7.15604e-12	9.46681	4.25565
ENSG00000120158	RCL1	protein_coding	1064.38	-1.25816	0.161126	-7.80858	5.78344e-15	4.31479e-13	33.6232	15.251
ENSG00000196924	FLNA	protein_coding	36241.6	-1.25748	0.129116	-9.73917	2.05226e-22	4.42869e-20	429.159	198.407
ENSG00000004478	FKBP4	protein_coding	13780	-1.25662	0.150976	-8.32331	8.55373e-17	8.66994e-15	232.914	107.064
ENSG00000075461	CACNG4	protein_coding	4293.12	-1.25547	0.162788	-7.71229	1.23582e-14	8.57448e-13	69.0913	31.2974
ENSG00000137801	THBS1	protein_coding	4483.27	-1.25331	0.339279	-3.69404	0.00022072	0.00161489	38.5263	14.4387
ENSG00000126790	L3HYPDH	protein_coding	300.469	-1.25224	0.176031	-7.11375	1.12934e-12	5.88693e-11	23.2016	10.4894
ENSG00000088002	SULT2B1	protein_coding	894.805	-1.25016	0.140164	-8.91928	4.69347e-19	6.54119e-17	43.5495	20.0413
ENSG00000198021	SPANXA1	protein_coding	92.559	-1.24812	0.335446	-3.72079	0.000198598	0.0014729	11.0291	4.15678
ENSG00000167106	FAM102A	protein_coding	8273.63	-1.24763	0.12472	-10.0035	1.47131e-23	3.73769e-21	150.044	68.9727
ENSG00000141905	NFIC	protein_coding	1254.16	-1.24698	0.170579	-7.3103	2.66554e-13	1.55962e-11	14.1943	6.29289
ENSG00000196497	IPO4	protein_coding	2272.57	-1.24585	0.116771	-10.6692	1.41847e-26	4.74456e-24	39.7733	18.3847
ENSG00000254535	PABPC4L	protein_coding	108.75	-1.24532	0.274946	-4.52933	5.91716e-06	6.88813e-05	1.17485	0.495638
ENSG00000196396	PTPN1	protein_coding	4297.15	-1.24442	0.117097	-10.6273	2.22485e-26	7.31977e-24	61.6478	28.6685
ENSG00000108846	ABCC3	protein_coding	1888.64	-1.24391	0.388569	-3.20125	0.00136834	0.00767609	55.9802	17.1088
ENSG00000145685	LHFPL2	protein_coding	1396.19	-1.24356	0.221808	-5.60646	2.06507e-08	4.36251e-07	25.8603	11.2498
ENSG00000136068	FLNB	protein_coding	10841.8	-1.24299	0.140718	-8.83321	1.01713e-18	1.38862e-16	69.8632	32.5751
ENSG00000183018	SPNS2	protein_coding	337.125	-1.24188	0.230608	-5.38524	7.2349e-08	1.35572e-06	8.83585	3.83488
ENSG00000211448	DIO2	protein_coding	1595.22	-1.24164	0.401664	-3.09124	0.00199323	0.0105067	42.4239	11.5974
ENSG00000134375	TIMM17A	protein_coding	1712.33	-1.23867	0.146244	-8.4699	2.45607e-17	2.70829e-15	61.7316	28.8181
ENSG00000125454	SLC25A19	protein_coding	481.622	-1.2385	0.164832	-7.51371	5.74761e-14	3.67353e-12	22.5756	10.4008
ENSG00000138442	WDR12	protein_coding	1112.18	-1.23796	0.151462	-8.17338	2.99874e-16	2.71089e-14	48.1596	22.3072
ENSG00000144504	ANKMY1	protein_coding	200.955	-1.23756	0.214712	-5.76381	8.22348e-09	1.93026e-07	7.0899	3.18154
ENSG00000198805	PNP	protein_coding	1385.63	-1.23671	0.146982	-8.41401	3.96243e-17	4.27538e-15	56.2096	26.3264
ENSG00000026508	CD44	protein_coding	824.723	-1.22696	0.184923	-6.63498	3.24549e-11	1.27964e-09	28.0888	13.0292
ENSG00000093009	CDC45	protein_coding	1133.73	-1.22491	0.153043	-8.00369	1.20744e-15	9.77099e-14	41.7517	19.6774
ENSG00000164129	NPY5R	protein_coding	31.5256	-1.22292	0.355499	-3.44	0.000581718	0.00370502	1.0304	0.379788
ENSG00000185215	TNFAIP2	protein_coding	219.605	-1.2216	0.232498	-5.25424	1.48641e-07	2.55557e-06	6.27857	2.72394
ENSG00000104369	JPH1	protein_coding	560.236	-1.2213	0.159321	-7.66567	1.77904e-14	1.20214e-12	8.53627	3.95812
ENSG00000180822	PSMG4	protein_coding	341.364	-1.22095	0.185199	-6.59267	4.3199e-11	1.65767e-09	18.1039	8.41687
ENSG00000160182	TFF1	protein_coding	8784.43	-1.22095	0.331941	-3.6782	0.000234883	0.00170483	1514.27	610.532
ENSG00000280987	MATR3	protein_coding	1837.33	-1.21992	0.138822	-8.78768	1.52687e-18	2.02782e-16	41.2082	19.3189
ENSG00000122545	SEPT7	protein_coding	2756.38	-1.21892	0.128307	-9.50003	2.09837e-21	3.97284e-19	121.08	57.2302
ENSG00000100644	HIF1A	protein_coding	6110.62	-1.21876	0.135277	-9.00932	2.0733e-19	3.01514e-17	110.128	51.336
ENSG00000069020	MAST4	protein_coding	2489.93	-1.21697	0.150605	-8.08053	6.44854e-16	5.48372e-14	20.8089	9.66546
ENSG00000109586	GALNT7	protein_coding	1862.73	-1.21649	0.146453	-8.30634	9.86992e-17	9.90397e-15	25.7925	12.0898
ENSG00000163017	ACTG2	protein_coding	70.9779	-1.21645	0.347993	-3.49562	0.000472959	0.00312334	3.59245	1.29635
ENSG00000166582	CENPV	protein_coding	318.935	-1.21544	0.234847	-5.17546	2.27349e-07	3.72463e-06	20.1371	8.98099
ENSG00000171103	TRMT61B	protein_coding	398.312	-1.21388	0.158928	-7.63793	2.2074e-14	1.46206e-12	15.2527	7.14863
ENSG00000165272	AQP3	protein_coding	12934.4	-1.21244	0.133649	-9.07178	1.17088e-19	1.79377e-17	427.113	200.742
ENSG00000146072	TNFRSF21	protein_coding	1346.18	-1.21165	0.176498	-6.86494	6.65182e-12	3.08303e-10	20.6295	9.52013
ENSG00000182795	C1orf116	protein_coding	260.549	-1.21159	0.223127	-5.43004	5.63417e-08	1.08307e-06	3.73869	1.67687
ENSG00000213390	ARHGAP19	protein_coding	856.713	-1.21064	0.172147	-7.03261	2.02706e-12	1.01703e-10	8.66688	4.08915
ENSG00000152377	SPOCK1	protein_coding	84.9594	-1.21047	0.343914	-3.51969	0.000432048	0.00291027	1.62125	0.654227
ENSG00000108423	TUBD1	protein_coding	3478.44	-1.20901	0.138624	-8.72151	2.74504e-18	3.50894e-16	135.823	64.7852
ENSG00000172575	RASGRP1	protein_coding	2583.41	-1.2079	0.152378	-7.92699	2.24516e-15	1.79514e-13	34.5574	16.1142
ENSG00000151746	BICD1	protein_coding	547.069	-1.20781	0.189678	-6.36768	1.91911e-10	6.48395e-09	11.975	5.49718
ENSG00000183751	TBL3	protein_coding	1538.45	-1.20432	0.132218	-9.10861	8.34439e-20	1.30831e-17	41.0483	19.4337
ENSG00000174780	SRP72	protein_coding	4806.81	-1.20401	0.1231	-9.78077	1.36172e-22	3.00311e-20	102.124	48.5156
ENSG00000163249	CCNYL1	protein_coding	1048.3	-1.20399	0.179129	-6.72136	1.80034e-11	7.57692e-10	28.109	12.9857
ENSG00000183048	SLC25A10	protein_coding	1469.72	-1.20168	0.133105	-9.02811	1.7466e-19	2.59648e-17	58.5559	27.9909
ENSG00000134531	EMP1	protein_coding	129.527	-1.20158	0.270964	-4.43446	9.23014e-06	0.000101446	3.44463	1.49292
ENSG00000165271	NOL6	protein_coding	3503.12	-1.20136	0.114316	-10.5091	7.84763e-26	2.46085e-23	44.9413	21.5092
ENSG00000162645	GBP2	protein_coding	64.7925	-1.20094	0.272245	-4.41124	1.02782e-05	0.000111319	1.63963	0.705255
ENSG00000147852	VLDLR	protein_coding	404.551	-1.19941	0.175999	-6.81485	9.43592e-12	4.2555e-10	5.71954	2.72171
ENSG00000086548	CEACAM6	protein_coding	1051.89	-1.19648	0.145371	-8.23053	1.86392e-16	1.76449e-14	21.7885	10.3174
ENSG00000029153	ARNTL2	protein_coding	692.64	-1.19519	0.176131	-6.78581	1.15437e-11	5.11412e-10	10.9092	5.12124
ENSG00000035664	DAPK2	protein_coding	427.04	-1.19371	0.175921	-6.78547	1.15713e-11	5.11507e-10	11.9565	5.54752
ENSG00000155367	PPM1J	protein_coding	72.5166	-1.19236	0.362416	-3.29003	0.00100178	0.00590099	2.33853	0.904555
ENSG00000183963	SMTN	protein_coding	865.239	-1.19235	0.168585	-7.07267	1.51978e-12	7.78074e-11	22.3917	10.3911
ENSG00000100033	PRODH	protein_coding	107.2	-1.19222	0.241763	-4.93137	8.16537e-07	1.18919e-05	4.69707	2.11894
ENSG00000145757	SPATA9	protein_coding	17.0267	-1.19206	0.396369	-3.00745	0.00263445	0.0132144	1.75937	0.537452
ENSG00000159593	NAE1	protein_coding	1150.75	-1.18922	0.137967	-8.61961	6.71854e-18	7.93144e-16	44.9704	21.7299
ENSG00000168447	SCNN1B	protein_coding	156.007	-1.1891	0.412481	-2.8828	0.00394153	0.0185122	5.3702	1.38476
ENSG00000121101	TEX14	protein_coding	256.318	-1.18675	0.280406	-4.23226	2.31356e-05	0.000227268	4.34646	1.88729
ENSG00000174684	B4GAT1	protein_coding	520.29	-1.18657	0.182052	-6.51775	7.13681e-11	2.63773e-09	14.1722	6.74742
ENSG00000113763	UNC5A	protein_coding	106.49	-1.18584	0.244826	-4.84361	1.27501e-06	1.76959e-05	1.68048	0.750998
ENSG00000196436	NPIPB15	protein_coding	189.188	-1.18435	0.201005	-5.89214	3.81237e-09	9.74656e-08	8.54842	4.00491
ENSG00000117862	TXNDC12	protein_coding	1471.45	-1.18339	0.175632	-6.73791	1.60678e-11	6.87558e-10	34.9872	16.8366
ENSG00000196839	ADA	protein_coding	275.864	-1.18108	0.198591	-5.9473	2.72604e-09	7.29453e-08	11.8678	5.61124
ENSG00000143412	ANXA9	protein_coding	3046.02	-1.18064	0.169653	-6.95913	3.42392e-12	1.68006e-10	96.8444	46.5431
ENSG00000170775	GPR37	protein_coding	299.452	-1.18001	0.174075	-6.77877	1.21207e-11	5.34617e-10	5.40323	2.56338
ENSG00000143179	UCK2	protein_coding	1415.4	-1.17916	0.143557	-8.21385	2.14204e-16	2.00881e-14	36.0255	17.4883
ENSG00000139323	POC1B	protein_coding	628.131	-1.17848	0.154509	-7.62726	2.39787e-14	1.58299e-12	13.8992	6.70399
ENSG00000132554	RGS22	protein_coding	59.9159	-1.17812	0.332496	-3.54328	0.000395185	0.00269944	1.61643	0.672162
ENSG00000033867	SLC4A7	protein_coding	892.388	-1.17801	0.213345	-5.5216	3.35932e-08	6.8168e-07	9.86959	4.54421
ENSG00000265817	FSBP	protein_coding	107.951	-1.17604	0.341771	-3.44102	0.000579515	0.00369406	3.18714	1.30227
ENSG00000124429	POF1B	protein_coding	598.68	-1.17446	0.148903	-7.88741	3.08534e-15	2.41874e-13	8.6611	4.17836
ENSG00000186603	HPDL	protein_coding	1068.57	-1.1732	0.150449	-7.79799	6.29011e-15	4.62404e-13	38.8299	18.69
ENSG00000155792	DEPTOR	protein_coding	235.533	-1.17278	0.218527	-5.36673	8.01752e-08	1.49123e-06	5.40231	2.54207
ENSG00000107745	MICU1	protein_coding	1920.47	-1.1722	0.144208	-8.12851	4.34598e-16	3.82542e-14	48.7471	23.7543
ENSG00000211452	DIO1	protein_coding	100.244	-1.17137	0.267127	-4.38505	1.15961e-05	0.000124118	4.4614	1.96983
ENSG00000101190	TCFL5	protein_coding	915.957	-1.17061	0.143666	-8.14815	3.69528e-16	3.29603e-14	20.6106	10.0878
ENSG00000119514	GALNT12	protein_coding	180.151	-1.16997	0.256506	-4.56118	5.08673e-06	6.06569e-05	4.2369	1.94703
ENSG00000100479	POLE2	protein_coding	528.151	-1.16867	0.216005	-5.41038	6.28915e-08	1.19524e-06	39.6351	18.8563
ENSG00000138119	MYOF	protein_coding	22409.5	-1.16754	0.196443	-5.94342	2.79137e-09	7.44948e-08	228.072	106.988
ENSG00000172551	MUCL1	protein_coding	30.1389	-1.16608	0.345919	-3.37097	0.000749048	0.00462116	7.15831	2.86884
ENSG00000145220	LYAR	protein_coding	1010.82	-1.16577	0.149849	-7.77961	7.27489e-15	5.28985e-13	39.6083	19.3645
ENSG00000106683	LIMK1	protein_coding	1279.43	-1.16551	0.128077	-9.10007	9.02777e-20	1.40448e-17	26.4375	12.9008
ENSG00000197208	SLC22A4	protein_coding	56.3466	-1.16281	0.309305	-3.75944	0.000170294	0.00129455	2.65219	1.143
ENSG00000141384	TAF4B	protein_coding	313.21	-1.16233	0.191357	-6.07412	1.24671e-09	3.55401e-08	3.67437	1.73755
ENSG00000187134	AKR1C1	protein_coding	272.409	-1.16119	0.255736	-4.5406	5.60951e-06	6.58485e-05	12.4912	5.66446
ENSG00000164440	TXLNB	protein_coding	111.505	-1.16001	0.234275	-4.95147	7.36535e-07	1.08688e-05	1.24338	0.581367
ENSG00000135480	KRT7	protein_coding	495.818	-1.15818	0.174058	-6.65399	2.85246e-11	1.13809e-09	60.6034	28.8785
ENSG00000114378	HYAL1	protein_coding	94.9966	-1.1579	0.274288	-4.22148	2.42699e-05	0.000237133	2.52102	1.13273
ENSG00000154099	DNAAF1	protein_coding	141.903	-1.15386	0.307608	-3.75108	0.000176072	0.00133092	7.85878	3.52599
ENSG00000095321	CRAT	protein_coding	485.531	-1.15326	0.376419	-3.06376	0.00218571	0.0113375	13.1313	4.85085
ENSG00000168461	RAB31	protein_coding	1636.05	-1.15152	0.162197	-7.0995	1.25206e-12	6.47619e-11	29.9426	14.7386
ENSG00000109062	SLC9A3R1	protein_coding	12088	-1.15068	0.212378	-5.41807	6.02453e-08	1.15149e-06	548.265	264.558
ENSG00000114737	CISH	protein_coding	342.913	-1.15026	0.239448	-4.80382	1.5567e-06	2.10663e-05	7.55877	3.57076
ENSG00000118707	TGIF2	protein_coding	1661.91	-1.14929	0.178492	-6.43887	1.20369e-10	4.26047e-09	26.082	12.7866
ENSG00000144354	CDCA7	protein_coding	510.778	-1.14895	0.162961	-7.0505	1.78276e-12	9.01216e-11	11.0411	5.41917
ENSG00000186792	HYAL3	protein_coding	91.734	-1.14785	0.267733	-4.28728	1.80875e-05	0.000183703	4.4557	2.09862
ENSG00000133816	MICAL2	protein_coding	379.688	-1.14784	0.251308	-4.56745	4.93703e-06	5.90647e-05	5.30454	2.38333
ENSG00000111348	ARHGDIB	protein_coding	93.6334	-1.14759	0.271561	-4.22589	2.38003e-05	0.000233113	6.82313	3.05309
ENSG00000196141	SPATS2L	protein_coding	2366.58	-1.14737	0.120909	-9.48957	2.31985e-21	4.35112e-19	73.3725	36.2734
ENSG00000198682	PAPSS2	protein_coding	10308.9	-1.14654	0.217167	-5.27951	1.29529e-07	2.25848e-06	179.492	84.6473
ENSG00000120656	TAF12	protein_coding	687.934	-1.14463	0.176705	-6.47766	9.31584e-11	3.35053e-09	32.9473	16.2255
ENSG00000148459	PDSS1	protein_coding	575.055	-1.14353	0.158572	-7.21142	5.53705e-13	3.08675e-11	24.6433	12.2196
ENSG00000156463	SH3RF2	protein_coding	52.0558	-1.14231	0.355889	-3.20973	0.00132858	0.00750235	1.21333	0.475688
ENSG00000090447	TFAP4	protein_coding	372.604	-1.14162	0.17874	-6.38704	1.69127e-10	5.79217e-09	12.7436	6.22799
ENSG00000132170	PPARG	protein_coding	326.527	-1.14117	0.21804	-5.23378	1.66077e-07	2.81741e-06	11.0936	5.21841
ENSG00000164850	GPER1	protein_coding	141.66	-1.14015	0.218377	-5.22099	1.77966e-07	2.99531e-06	2.94863	1.40383
ENSG00000116455	WDR77	protein_coding	2210.65	-1.13909	0.13685	-8.32366	8.52891e-17	8.66994e-15	74.4866	37.3776
ENSG00000101057	MYBL2	protein_coding	7413.68	-1.13748	0.148915	-7.63842	2.1991e-14	1.46139e-12	151.748	76.3321
ENSG00000166347	CYB5A	protein_coding	1211.07	-1.13735	0.184863	-6.15242	7.63099e-10	2.28577e-08	95.2569	47.1098
ENSG00000119408	NEK6	protein_coding	678.589	-1.13448	0.14125	-8.03172	9.61133e-16	7.90532e-14	15.5709	7.77359
ENSG00000118777	ABCG2	protein_coding	3132.41	-1.13313	0.227879	-4.97253	6.60853e-07	9.86806e-06	46.6019	22.1441
ENSG00000179431	FJX1	protein_coding	214.044	-1.13175	0.230716	-4.90538	9.32444e-07	1.33571e-05	5.17133	2.51681
ENSG00000131981	LGALS3	protein_coding	9073.32	-1.12911	0.131467	-8.58852	8.80929e-18	1.02193e-15	496.547	249.185
ENSG00000122778	KIAA1549	protein_coding	1049.04	-1.12742	0.144918	-7.77975	7.26681e-15	5.28985e-13	6.51646	3.22945
ENSG00000165219	GAPVD1	protein_coding	2592.59	-1.12478	0.165636	-6.79069	1.11601e-11	4.96613e-10	28.0287	13.812
ENSG00000148824	MTG1	protein_coding	834.522	-1.12475	0.149992	-7.49877	6.44196e-14	4.10424e-12	52.388	25.9412
ENSG00000124249	KCNK15	protein_coding	705.81	-1.12234	0.181939	-6.16879	6.88139e-10	2.07673e-08	14.7363	7.2988
ENSG00000197713	RPE	protein_coding	2130.25	-1.12091	0.124329	-9.01572	1.95577e-19	2.86499e-17	66.5402	33.8316
ENSG00000165156	ZHX1	protein_coding	2720.56	-1.12067	0.125105	-8.95783	3.31125e-19	4.67982e-17	45.1159	22.6695
ENSG00000152455	SUV39H2	protein_coding	937.274	-1.1204	0.182532	-6.13807	8.35277e-10	2.4761e-08	28.6342	14.3808
ENSG00000111641	NOP2	protein_coding	2537.05	-1.11708	0.118718	-9.40957	4.98154e-21	8.92629e-19	77.9289	39.7278
ENSG00000213782	DDX47	protein_coding	2075.04	-1.11603	0.129009	-8.65073	5.11698e-18	6.26175e-16	66.705	33.9941
ENSG00000147862	NFIB	protein_coding	592.003	-1.11574	0.160814	-6.93809	3.97428e-12	1.94063e-10	5.95648	2.95743
ENSG00000174749	C4orf32	protein_coding	940.477	-1.11529	0.131081	-8.50839	1.76365e-17	1.97736e-15	5.36062	2.70669
ENSG00000024526	DEPDC1	protein_coding	902.599	-1.11015	0.164491	-6.74899	1.48873e-11	6.41145e-10	12.0281	6.09569
ENSG00000179715	PCED1B	protein_coding	313.612	-1.10869	0.190864	-5.80878	6.29316e-09	1.52533e-07	12.0747	5.94201
ENSG00000101361	NOP56	protein_coding	3642.22	-1.1078	0.135461	-8.17801	2.88574e-16	2.62054e-14	173.412	89.2175
ENSG00000139998	RAB15	protein_coding	1983.54	-1.1076	0.135897	-8.15027	3.63111e-16	3.26783e-14	41.1974	20.88
ENSG00000227507	LTB	protein_coding	15.5116	-1.10727	0.399263	-2.77329	0.00554921	0.024428	1.33742	0.446026
ENSG00000131732	ZCCHC9	protein_coding	921.175	-1.10715	0.153769	-7.20013	6.01543e-13	3.31658e-11	36.5036	18.626
ENSG00000083937	CHMP2B	protein_coding	2608.27	-1.10712	0.129255	-8.56543	1.07673e-17	1.2348e-15	64.5608	33.1054
ENSG00000169756	LIMS1	protein_coding	1644.42	-1.10682	0.161136	-6.86885	6.47226e-12	3.01373e-10	27.5618	13.6707
ENSG00000173267	SNCG	protein_coding	50.1829	-1.10654	0.301811	-3.66634	0.000246048	0.00177845	5.36837	2.4151
ENSG00000166821	PEX11A	protein_coding	1294.41	-1.10607	0.202823	-5.45339	4.94183e-08	9.61956e-07	43.1234	21.556
ENSG00000110880	CORO1C	protein_coding	3639.27	-1.10558	0.117666	-9.39592	5.67202e-21	1.00736e-18	75.7845	38.6703
ENSG00000145632	PLK2	protein_coding	3335.27	-1.10533	0.153623	-7.19509	6.24179e-13	3.42258e-11	91.4304	46.5233
ENSG00000106541	AGR2	protein_coding	15043.5	-1.10493	0.147401	-7.49607	6.576e-14	4.16321e-12	852.015	435.658
ENSG00000122547	EEPD1	protein_coding	151.764	-1.10381	0.248442	-4.44295	8.87348e-06	9.8225e-05	4.18794	2.04643
ENSG00000196937	FAM3C	protein_coding	1341	-1.10279	0.159038	-6.93413	4.08727e-12	1.98614e-10	36.0332	18.2254
ENSG00000171793	CTPS1	protein_coding	3409.69	-1.10266	0.148514	-7.4246	1.13119e-13	6.96373e-12	84.2079	43.1149
ENSG00000087842	PIR	protein_coding	534.16	-1.10153	0.189744	-5.80533	6.42406e-09	1.54586e-07	27.1068	13.7793
ENSG00000131069	ACSS2	protein_coding	1230.98	-1.10116	0.178272	-6.17683	6.54013e-10	1.98275e-08	46.5491	23.3632
ENSG00000165061	ZMAT4	protein_coding	79.3756	-1.10099	0.292255	-3.76722	0.000165075	0.00126349	2.58106	1.18179
ENSG00000128641	MYO1B	protein_coding	9617.56	-1.09965	0.166172	-6.61752	3.65277e-11	1.42401e-09	107.437	53.4862
ENSG00000188191	PRKAR1B	protein_coding	1351.64	-1.09803	0.126983	-8.64711	5.28195e-18	6.42445e-16	47.364	24.1582
ENSG00000108439	PNPO	protein_coding	2583.55	-1.09759	0.126363	-8.68606	3.75211e-18	4.67709e-16	64.5425	33.1741
ENSG00000002549	LAP3	protein_coding	2083.96	-1.09629	0.143488	-7.6403	2.16716e-14	1.44494e-12	62.9332	32.5683
ENSG00000144749	LRIG1	protein_coding	986.703	-1.09487	0.160185	-6.83505	8.19769e-12	3.71376e-10	13.8394	7.07047
ENSG00000172260	NEGR1	protein_coding	150.426	-1.09453	0.243825	-4.489	7.15597e-06	8.14133e-05	1.20479	0.583215
ENSG00000140968	IRF8	protein_coding	32.7635	-1.09405	0.356193	-3.0715	0.00212984	0.011111	1.16865	0.466419
ENSG00000076864	RAP1GAP	protein_coding	1501.43	-1.09376	0.168959	-6.47354	9.57311e-11	3.4369e-09	25.7471	12.8965
ENSG00000054598	FOXC1	protein_coding	164.924	-1.0931	0.217903	-5.01648	5.26262e-07	8.02549e-06	2.20148	1.1025
ENSG00000108352	RAPGEFL1	protein_coding	506.498	-1.09269	0.19305	-5.66013	1.51261e-08	3.30268e-07	10.4801	5.33159
ENSG00000109452	INPP4B	protein_coding	6048.79	-1.09198	0.141604	-7.71152	1.2433e-14	8.5745e-13	78.0537	39.8545
ENSG00000035403	VCL	protein_coding	3254.49	-1.09168	0.122622	-8.90274	5.44847e-19	7.54106e-17	31.7634	16.3575
ENSG00000139496	NUP58	protein_coding	2585.04	-1.09167	0.167576	-6.51447	7.29468e-11	2.68794e-09	33.9372	17.1595
ENSG00000138756	BMP2K	protein_coding	548.172	-1.09038	0.187374	-5.81925	5.91124e-09	1.44147e-07	8.3224	4.21016
ENSG00000110104	CCDC86	protein_coding	1541.14	-1.08947	0.119261	-9.1352	6.52848e-20	1.03984e-17	46.8932	24.2432
ENSG00000076321	KLHL20	protein_coding	612.153	-1.08862	0.157072	-6.93069	4.18783e-12	2.02032e-10	13.0833	6.68064
ENSG00000144677	CTDSPL	protein_coding	540.183	-1.08804	0.201947	-5.38778	7.13336e-08	1.3417e-06	8.20575	4.20217
ENSG00000128342	LIF	protein_coding	393.418	-1.08624	0.220892	-4.91753	8.76431e-07	1.26449e-05	6.7315	3.28459
ENSG00000121005	CRISPLD1	protein_coding	179.786	-1.08495	0.243335	-4.45864	8.24803e-06	9.23199e-05	4.37488	2.1323
ENSG00000156049	GNA14	protein_coding	105.241	-1.0849	0.254654	-4.26029	2.0416e-05	0.000202836	2.63543	1.31471
ENSG00000281991	TMEM265	protein_coding	559.989	-1.08452	0.160871	-6.74154	1.56714e-11	6.72027e-10	37.5998	19.147
ENSG00000139289	PHLDA1	protein_coding	1102.61	-1.08446	0.234838	-4.61793	3.87586e-06	4.7633e-05	9.98794	4.89387
ENSG00000196372	ASB13	protein_coding	1264.09	-1.08183	0.197889	-5.46685	4.58094e-08	9.00439e-07	25.2495	12.8613
ENSG00000178802	MPI	protein_coding	1555.79	-1.07981	0.195133	-5.5337	3.13538e-08	6.40773e-07	63.3117	32.7923
ENSG00000172500	FIBP	protein_coding	2403.05	-1.0792	0.162753	-6.63089	3.33664e-11	1.31254e-09	126.782	66.0902
ENSG00000145545	SRD5A1	protein_coding	1496.02	-1.07872	0.163727	-6.58852	4.44222e-11	1.69811e-09	21.3443	11.0512
ENSG00000165996	HACD1	protein_coding	378.906	-1.0777	0.185589	-5.8069	6.36415e-09	1.53512e-07	35.3049	18.2993
ENSG00000005469	CROT	protein_coding	2578.48	-1.07556	0.18252	-5.89286	3.79578e-09	9.71653e-08	71.2841	36.4171
ENSG00000083520	DIS3	protein_coding	1311.84	-1.07326	0.128507	-8.35171	6.72804e-17	6.92436e-15	15.9693	8.33092
ENSG00000111845	PAK1IP1	protein_coding	1062.56	-1.07206	0.132864	-8.06889	7.09374e-16	5.93185e-14	33.4611	17.5831
ENSG00000123505	AMD1	protein_coding	2904.24	-1.07192	0.138568	-7.73567	1.02861e-14	7.2687e-13	48.8471	25.6071
ENSG00000101773	RBBP8	protein_coding	1417.81	-1.07191	0.137153	-7.81543	5.47755e-15	4.10183e-13	27.1312	14.2942
ENSG00000184203	PPP1R2	protein_coding	1893.32	-1.07185	0.126528	-8.47123	2.42811e-17	2.69226e-15	48.3404	25.3092
ENSG00000237330	RNF223	protein_coding	442.111	-1.06921	0.205783	-5.19579	2.03854e-07	3.38111e-06	12.9427	6.63863
ENSG00000187678	SPRY4	protein_coding	85.1719	-1.06561	0.359605	-2.96328	0.00304384	0.0149102	1.15822	0.485269
ENSG00000155850	SLC26A2	protein_coding	351.278	-1.06456	0.18658	-5.70563	1.15913e-08	2.60791e-07	2.2207	1.13346
ENSG00000188910	GJB3	protein_coding	68.2268	-1.06419	0.276494	-3.84887	0.000118664	0.00094503	2.11108	1.02648
ENSG00000117984	CTSD	protein_coding	25013.8	-1.0638	0.127063	-8.37219	5.65591e-17	5.97413e-15	1109.05	588.82
ENSG00000104356	POP1	protein_coding	1859.32	-1.06277	0.127009	-8.36772	5.8745e-17	6.15549e-15	25.6994	13.4935
ENSG00000180891	CUEDC1	protein_coding	772.861	-1.06263	0.166616	-6.3777	1.79771e-10	6.12535e-09	36.8743	19.1941
ENSG00000204209	DAXX	protein_coding	2243.31	-1.06235	0.154417	-6.87977	5.99495e-12	2.81105e-10	61.7496	32.6494
ENSG00000159388	BTG2	protein_coding	1312.81	-1.06115	0.189657	-5.59508	2.20525e-08	4.61494e-07	26.6925	13.7029
ENSG00000170270	GON7	protein_coding	745.702	-1.06079	0.15038	-7.05406	1.73771e-12	8.80659e-11	41.1612	21.6895
ENSG00000134258	VTCN1	protein_coding	51.479	-1.05959	0.289766	-3.6567	0.000255485	0.00183643	1.27806	0.611085
ENSG00000164535	DAGLB	protein_coding	673.385	-1.0589	0.139993	-7.56397	3.90957e-14	2.54744e-12	13.7434	7.26985
ENSG00000174007	CEP19	protein_coding	80.4008	-1.05889	0.259867	-4.07475	4.60643e-05	0.00041549	2.16339	1.07654
ENSG00000058085	LAMC2	protein_coding	724.717	-1.0584	0.239558	-4.41814	9.95533e-06	0.000108348	7.67058	3.79835
ENSG00000076685	NT5C2	protein_coding	7788	-1.05827	0.122063	-8.66984	4.32735e-18	5.36084e-16	192.275	101.742
ENSG00000140450	ARRDC4	protein_coding	1413.98	-1.05802	0.158831	-6.66132	2.71376e-11	1.09143e-09	18.1803	9.49468
ENSG00000176884	GRIN1	protein_coding	139.233	-1.05603	0.231188	-4.56786	4.92735e-06	5.90018e-05	5.83622	2.98902
ENSG00000139668	WDFY2	protein_coding	961.718	-1.0546	0.230899	-4.56738	4.93849e-06	5.90647e-05	9.91503	4.93361
ENSG00000221926	TRIM16	protein_coding	3570.36	-1.05448	0.163837	-6.43613	1.22559e-10	4.31515e-09	85.5348	44.8622
ENSG00000105219	CNTD2	protein_coding	32.7839	-1.0526	0.333859	-3.15282	0.00161701	0.00879452	1.30482	0.578835
ENSG00000103876	FAH	protein_coding	1157.58	-1.05131	0.162859	-6.45533	1.0798e-10	3.84912e-09	48.837	25.8993
ENSG00000163624	CDS1	protein_coding	1802.86	-1.05127	0.138169	-7.60863	2.77019e-14	1.82279e-12	20.9866	11.1235
ENSG00000111716	LDHB	protein_coding	4109.71	-1.05012	0.171478	-6.12393	9.12972e-10	2.68657e-08	188.322	100.383
ENSG00000221823	PPP3R1	protein_coding	3077.82	-1.04955	0.134441	-7.80678	5.86685e-15	4.36081e-13	62.7865	33.2048
ENSG00000149328	GLB1L2	protein_coding	1051.89	-1.04951	0.148342	-7.07498	1.49475e-12	7.67216e-11	17.4156	9.28295
ENSG00000114021	NIT2	protein_coding	1830.85	-1.04942	0.152125	-6.89841	5.25876e-12	2.4891e-10	76.0668	40.7634
ENSG00000140416	TPM1	protein_coding	4929.53	-1.04921	0.156122	-6.72048	1.81124e-11	7.60457e-10	220.362	116.928
ENSG00000146223	RPL7L1	protein_coding	6996.99	-1.04847	0.118977	-8.81241	1.22479e-18	1.64968e-16	117.024	62.3409
ENSG00000137699	TRIM29	protein_coding	213.354	-1.04599	0.218602	-4.7849	1.7107e-06	2.29645e-05	7.42162	3.77662
ENSG00000112183	RBM24	protein_coding	136.776	-1.0459	0.239864	-4.36039	1.29834e-05	0.000137211	3.47035	1.77692
ENSG00000163785	RYK	protein_coding	2126.51	-1.0455	0.129534	-8.07122	6.95987e-16	5.84425e-14	54.4826	29.0257
ENSG00000165959	CLMN	protein_coding	1542.46	-1.04501	0.13314	-7.84897	4.19461e-15	3.22535e-13	16.1197	8.50363
ENSG00000170899	GSTA4	protein_coding	39.9735	-1.04414	0.351452	-2.97094	0.00296894	0.0146325	1.86694	0.843366
ENSG00000117407	ARTN	protein_coding	142.31	-1.04385	0.223628	-4.66779	3.04463e-06	3.82369e-05	10.3501	5.289
ENSG00000184117	NIPSNAP1	protein_coding	3304.34	-1.04363	0.172049	-6.0659	1.31213e-09	3.70368e-08	83.1661	44.3868
ENSG00000143502	SUSD4	protein_coding	336.775	-1.04109	0.234555	-4.43857	9.05598e-06	9.9821e-05	9.18258	4.71608
ENSG00000159199	ATP5G1	protein_coding	2808.88	-1.03947	0.1635	-6.35764	2.04877e-10	6.83003e-09	432.712	232.706
ENSG00000169609	C15orf40	protein_coding	801.943	-1.03929	0.150339	-6.91297	4.74603e-12	2.26781e-10	51.0354	27.3531
ENSG00000172878	METAP1D	protein_coding	223.19	-1.03889	0.187768	-5.53285	3.15063e-08	6.43235e-07	6.761	3.5496
ENSG00000119471	HSDL2	protein_coding	739.47	-1.03613	0.152579	-6.79079	1.11518e-11	4.96613e-10	14.5961	7.8275
ENSG00000115159	GPD2	protein_coding	3686.78	-1.03385	0.124551	-8.30066	1.03537e-16	1.03377e-14	55.1826	29.3857
ENSG00000168234	TTC39C	protein_coding	546.899	-1.03371	0.153654	-6.7275	1.72606e-11	7.32354e-10	14.4836	7.73643
ENSG00000104381	GDAP1	protein_coding	837.625	-1.03254	0.186004	-5.55115	2.83805e-08	5.82976e-07	15.8498	8.47214
ENSG00000250644	AC068580.4	protein_coding	334.378	-1.03041	0.176232	-5.84688	5.00877e-09	1.241e-07	11.8152	6.19721
ENSG00000153898	MCOLN2	protein_coding	33.9738	-1.03037	0.361223	-2.85245	0.0043383	0.0200427	1.14463	0.504104
ENSG00000139974	SLC38A6	protein_coding	360.241	-1.02887	0.204798	-5.02383	5.06502e-07	7.75362e-06	18.3979	9.69621
ENSG00000072274	TFRC	protein_coding	15907.6	-1.02836	0.126544	-8.12644	4.42065e-16	3.87415e-14	175.751	95.2324
ENSG00000164985	PSIP1	protein_coding	2033.63	-1.02817	0.173349	-5.93121	3.00713e-09	7.89922e-08	46.5647	25.0403
ENSG00000167196	FBXO22	protein_coding	2858.52	-1.02613	0.127676	-8.03698	9.20791e-16	7.60467e-14	67.07	36.4289
ENSG00000153015	CWC27	protein_coding	741.782	-1.02552	0.164465	-6.23548	4.50397e-10	1.40565e-08	19.6023	10.5376
ENSG00000132561	MATN2	protein_coding	1106.57	-1.02543	0.141334	-7.25532	4.00718e-13	2.29117e-11	23.4764	12.4893
ENSG00000182890	GLUD2	protein_coding	131.999	-1.02538	0.225364	-4.54989	5.36749e-06	6.35892e-05	2.85788	1.47817
ENSG00000147044	CASK	protein_coding	1948.81	-1.02461	0.166481	-6.15451	7.53112e-10	2.25922e-08	30.7898	16.4662
ENSG00000173848	NET1	protein_coding	3261.44	-1.02319	0.14228	-7.19137	6.41422e-13	3.50755e-11	53.9787	29.3621
ENSG00000184254	ALDH1A3	protein_coding	2952.78	-1.02307	0.414069	-2.47077	0.0134821	0.0501617	59.6581	17.1925
ENSG00000157193	LRP8	protein_coding	2522.67	-1.02305	0.196004	-5.21952	1.79388e-07	3.01014e-06	38.8948	20.4857
ENSG00000165895	ARHGAP42	protein_coding	162.652	-1.02258	0.271666	-3.76411	0.000167142	0.00127688	2.06761	1.0265
ENSG00000183793	NPIPA5	protein_coding	58.2183	-1.02184	0.304932	-3.35104	0.000805091	0.00491404	6.21611	2.95476
ENSG00000166197	NOLC1	protein_coding	11013.6	-1.0218	0.140558	-7.26962	3.60502e-13	2.08499e-11	189.438	102.915
ENSG00000112249	ASCC3	protein_coding	2052.12	-1.02151	0.123201	-8.29139	1.11928e-16	1.10655e-14	15.3084	8.24529
ENSG00000205572	SERF1B	protein_coding	375.632	-1.02135	0.20257	-5.04197	4.60756e-07	7.11849e-06	27.9696	15.1023
ENSG00000166250	CLMP	protein_coding	43.2867	-1.01967	0.349534	-2.91723	0.00353157	0.0168983	1.05752	0.494508
ENSG00000144909	OSBPL11	protein_coding	1034.11	-1.01751	0.126734	-8.02871	9.8503e-16	8.06881e-14	12.6178	6.87341
ENSG00000198604	BAZ1A	protein_coding	4979.15	-1.01568	0.140806	-7.21333	5.46006e-13	3.06941e-11	51.7284	28.0888
ENSG00000185432	METTL7A	protein_coding	71.758	-1.01564	0.369195	-2.75095	0.00594224	0.0257967	1.46592	0.649402
ENSG00000125375	ATP5S	protein_coding	516.654	-1.01512	0.15649	-6.48678	8.76918e-11	3.16693e-09	16.3112	8.87441
ENSG00000187098	MITF	protein_coding	627.018	-1.01492	0.164621	-6.16518	7.04021e-10	2.12147e-08	10.0766	5.4076
ENSG00000155438	NIFK	protein_coding	1962	-1.01457	0.14224	-7.13276	9.83758e-13	5.1819e-11	99.7506	54.6508
ENSG00000147041	SYTL5	protein_coding	4261.65	-1.01299	0.140621	-7.20364	5.86275e-13	3.25027e-11	45.3068	24.8378
ENSG00000125124	BBS2	protein_coding	607.704	-1.01057	0.160392	-6.30066	2.96375e-10	9.57803e-09	16.9551	9.21086
ENSG00000157315	TMED6	protein_coding	17.5446	-1.01027	0.394228	-2.56265	0.0103877	0.040606	1.46034	0.537998
ENSG00000165490	DDIAS	protein_coding	805.994	-1.00935	0.165543	-6.09722	1.07932e-09	3.13017e-08	16.4161	8.93957
ENSG00000184009	ACTG1	protein_coding	77619.4	-1.0087	0.138086	-7.30488	2.77524e-13	1.61908e-11	2567.56	1401.7
ENSG00000138134	STAMBPL1	protein_coding	193.362	-1.00844	0.259913	-3.87991	0.000104494	0.000841528	5.27879	2.68932
ENSG00000275342	PRAG1	protein_coding	182.85	-1.00779	0.199324	-5.05603	4.28065e-07	6.64925e-06	1.9588	1.0539
ENSG00000146676	PURB	protein_coding	1467.83	-1.00747	0.129618	-7.77265	7.68614e-15	5.52879e-13	8.02767	4.37236
ENSG00000095380	NANS	protein_coding	1657.97	-1.00683	0.138792	-7.25429	4.03772e-13	2.30207e-11	84.9795	46.8776
ENSG00000108651	UTP6	protein_coding	1051.8	-1.00604	0.145227	-6.92734	4.28828e-12	2.0625e-10	34.7551	19.1731
ENSG00000131778	CHD1L	protein_coding	2208.05	-1.00583	0.125441	-8.01836	1.07168e-15	8.74292e-14	46.8765	25.7919
ENSG00000197256	KANK2	protein_coding	1308.31	-1.00532	0.121533	-8.272	1.31726e-16	1.28331e-14	35.9769	19.7203
ENSG00000141076	UTP4	protein_coding	3203.78	-1.00425	0.121689	-8.25254	1.55061e-16	1.49612e-14	86.5137	47.7915
ENSG00000124813	RUNX2	protein_coding	257.766	-1.00403	0.254605	-3.94347	8.03099e-05	0.000674499	3.52538	1.78284
ENSG00000166920	C15orf48	protein_coding	73.5166	-1.00393	0.262694	-3.82166	0.000132555	0.00104437	7.37256	3.7783
ENSG00000164924	YWHAZ	protein_coding	57981.2	-1.00308	0.111152	-9.02439	1.80701e-19	2.66653e-17	1212.4	665.356
ENSG00000179965	ZNF771	protein_coding	106.25	-1.00123	0.246583	-4.06042	4.89856e-05	0.000437318	4.4092	2.3069
ENSG00000072042	RDH11	protein_coding	4399.24	-1.00037	0.128463	-7.78729	6.84635e-15	5.01458e-13	108.237	60.0956
ENSG00000166192	SENP8	protein_coding	354.733	1.00071	0.16664	6.00523	1.91061e-09	5.25982e-08	5.15629	11.9381
ENSG00000135473	PAN2	protein_coding	4043.82	1.00225	0.118188	8.48018	2.2485e-17	2.50695e-15	63.8222	145.271
ENSG00000167528	ZNF641	protein_coding	1080.29	1.0029	0.150716	6.65426	2.84724e-11	1.13809e-09	9.03962	20.6047
ENSG00000140396	NCOA2	protein_coding	1527.88	1.00303	0.185662	5.40246	6.57329e-08	1.24218e-06	5.83258	13.2485
ENSG00000105643	ARRDC2	protein_coding	905.54	1.00535	0.173416	5.79733	6.7381e-09	1.60984e-07	15.5074	35.6909
ENSG00000139174	PRICKLE1	protein_coding	49.962	1.00584	0.303102	3.31848	0.000905085	0.00540761	0.632026	1.62326
ENSG00000121644	DESI2	protein_coding	1331.12	1.00605	0.155003	6.49051	8.55491e-11	3.10467e-09	8.16343	19.0853
ENSG00000142609	CFAP74	protein_coding	15.5809	1.00674	0.400706	2.51242	0.0119906	0.0455844	0.523982	1.67226
ENSG00000159915	ZNF233	protein_coding	90.496	1.00704	0.287419	3.50373	0.000458796	0.00304685	0.875736	2.242
ENSG00000185133	INPP5J	protein_coding	383.108	1.00931	0.181488	5.56132	2.67742e-08	5.52242e-07	3.99106	9.2321
ENSG00000116574	RHOU	protein_coding	382.916	1.01196	0.163498	6.18942	6.03847e-10	1.84454e-08	2.16936	4.9979
ENSG00000189108	IL1RAPL2	protein_coding	24.2224	1.01238	0.3901	2.59519	0.00945399	0.0375336	0.340206	1.10982
ENSG00000133433	GSTT2B	protein_coding	96.7139	1.01422	0.245077	4.13837	3.49779e-05	0.000327565	2.672	6.49247
ENSG00000172239	PAIP1	protein_coding	1795.44	1.01529	0.129146	7.86156	3.79369e-15	2.93959e-13	28.4087	65.5704
ENSG00000184925	LCN12	protein_coding	73.6922	1.01582	0.278489	3.64763	0.000264672	0.00189029	2.88646	7.26693
ENSG00000160179	ABCG1	protein_coding	538.048	1.01713	0.232273	4.37905	1.19198e-05	0.000127176	4.51972	11.0234
ENSG00000162944	RFTN2	protein_coding	60.1623	1.01727	0.31421	3.23756	0.00120557	0.00690684	0.607721	1.578
ENSG00000196950	SLC39A10	protein_coding	770.013	1.02103	0.178485	5.72052	1.06201e-08	2.42199e-07	6.51343	15.21
ENSG00000197619	ZNF615	protein_coding	31.4387	1.02214	0.369985	2.76265	0.00573336	0.02509	0.4337	1.29671
ENSG00000139636	LMBR1L	protein_coding	775.745	1.02286	0.157162	6.50831	7.60015e-11	2.77828e-09	19.7216	46.4452
ENSG00000137819	PAQR5	protein_coding	213.176	1.02337	0.258078	3.96536	7.32841e-05	0.00062293	2.23557	5.61497
ENSG00000156925	ZIC3	protein_coding	63.9571	1.02443	0.29254	3.50187	0.000462012	0.00306415	0.601442	1.53933
ENSG00000276966	HIST1H4E	protein_coding	26.1308	1.02604	0.358629	2.86099	0.00422315	0.0196372	0.420298	1.22852
ENSG00000127366	TAS2R5	protein_coding	29.7746	1.02747	0.348778	2.94591	0.00322006	0.0156209	0.68381	1.90409
ENSG00000116017	ARID3A	protein_coding	506.782	1.02747	0.171592	5.98788	2.12588e-09	5.79679e-08	3.01567	7.06587
ENSG00000124191	TOX2	protein_coding	76.5762	1.02785	0.260386	3.94739	7.90084e-05	0.000664552	1.25061	3.12243
ENSG00000140839	CLEC18B	protein_coding	35.3804	1.02795	0.355719	2.88979	0.00385495	0.018165	0.760681	2.1253
ENSG00000256683	ZNF350	protein_coding	186.211	1.03013	0.208535	4.93984	7.81868e-07	1.14452e-05	2.97919	7.07982
ENSG00000053524	MCF2L2	protein_coding	45.7757	1.03074	0.327281	3.14939	0.00163611	0.00887914	0.496542	1.3225
ENSG00000181004	BBS12	protein_coding	77.1986	1.03616	0.262513	3.94707	7.91138e-05	0.000665159	0.582513	1.45834
ENSG00000185522	LMNTD2	protein_coding	150.495	1.03864	0.216382	4.80003	1.58644e-06	2.14255e-05	3.76165	9.12276
ENSG00000163072	NOSTRIN	protein_coding	53.3807	1.03937	0.326122	3.18705	0.00143733	0.00799051	0.913752	2.46773
ENSG00000119938	PPP1R3C	protein_coding	134.297	1.04055	0.24628	4.22509	2.3885e-05	0.000233714	1.28114	3.24427
ENSG00000168143	FAM83B	protein_coding	1238.47	1.04068	0.129161	8.05728	7.80111e-16	6.46944e-14	9.84472	22.9912
ENSG00000181350	LRRC75A	protein_coding	114.899	1.04071	0.223489	4.65664	3.21419e-06	4.01967e-05	1.11731	2.70502
ENSG00000091536	MYO15A	protein_coding	46.8204	1.0451	0.327467	3.19147	0.00141552	0.00789992	0.658043	1.79588
ENSG00000187730	GABRD	protein_coding	36.9308	1.04583	0.347485	3.00971	0.00261493	0.0131296	0.603454	1.70208
ENSG00000176919	C8G	protein_coding	17.6464	1.04598	0.389501	2.68542	0.00724381	0.0303752	1.0369	3.40356
ENSG00000102871	TRADD	protein_coding	737.022	1.04613	0.155482	6.72832	1.71636e-11	7.31328e-10	13.1017	31.2092
ENSG00000120500	ARR3	protein_coding	16.3938	1.04714	0.401373	2.60889	0.00908361	0.0363602	0.311836	1.05798
ENSG00000176907	C8orf4	protein_coding	68.195	1.04723	0.288766	3.62657	0.000287213	0.00203815	0.928245	2.39348
ENSG00000221843	C2orf16	protein_coding	230.162	1.05043	0.182217	5.7647	8.18037e-09	1.92464e-07	0.692568	1.66802
ENSG00000067840	PDZD4	protein_coding	349.926	1.05077	0.170219	6.17305	6.69867e-10	2.02463e-08	4.426	10.5497
ENSG00000101188	NTSR1	protein_coding	67.2846	1.05123	0.292672	3.59183	0.000328369	0.00229538	0.52744	1.35839
ENSG00000159885	ZNF222	protein_coding	77.4013	1.05178	0.269337	3.90509	9.41913e-05	0.000768113	1.7193	4.42889
ENSG00000164776	PHKG1	protein_coding	50.4268	1.05345	0.340727	3.09176	0.00198972	0.0104945	1.13939	3.08253
ENSG00000184678	HIST2H2BE	protein_coding	645.832	1.05428	0.155848	6.76476	1.33531e-11	5.82571e-10	7.59873	18.0624
ENSG00000114270	COL7A1	protein_coding	403.818	1.05533	0.165571	6.3739	1.84276e-10	6.24703e-09	4.39473	10.5379
ENSG00000124920	MYRF	protein_coding	113.549	1.0567	0.24593	4.29677	1.73306e-05	0.000177092	0.727284	1.82077
ENSG00000171798	KNDC1	protein_coding	142.859	1.05805	0.24927	4.2446	2.18988e-05	0.000215964	1.18301	3.01439
ENSG00000181218	HIST3H2A	protein_coding	247.12	1.05936	0.187041	5.66378	1.48074e-08	3.24068e-07	8.72774	21.2404
ENSG00000181790	ADGRB1	protein_coding	141.06	1.06146	0.214787	4.94193	7.73534e-07	1.13646e-05	0.786718	1.93973
ENSG00000101115	SALL4	protein_coding	330.553	1.06197	0.186643	5.68988	1.27132e-08	2.82235e-07	3.38178	8.1947
ENSG00000173083	HPSE	protein_coding	130.8	1.06228	0.233099	4.55719	5.18415e-06	6.16354e-05	1.00657	2.53414
ENSG00000140937	CDH11	protein_coding	105.152	1.06412	0.280811	3.78945	0.000150982	0.001164	1.0855	2.86284
ENSG00000143387	CTSK	protein_coding	208.916	1.06539	0.199218	5.34786	8.89989e-08	1.62227e-06	3.66169	9.04041
ENSG00000276180	HIST1H4I	protein_coding	635.895	1.06648	0.16772	6.35871	2.0346e-10	6.79406e-09	13.6976	33.4958
ENSG00000196074	SYCP2	protein_coding	1940.09	1.0684	0.136908	7.80377	6.00835e-15	4.44951e-13	20.7451	49.2554
ENSG00000154330	PGM5	protein_coding	82.6304	1.06849	0.286222	3.73307	0.000189159	0.00141867	0.782908	1.99379
ENSG00000075945	KIFAP3	protein_coding	537.133	1.0698	0.157354	6.79867	1.05592e-11	4.71968e-10	4.57756	11.1094
ENSG00000157933	SKI	protein_coding	593.902	1.0703	0.175079	6.1132	9.76509e-10	2.86514e-08	3.03144	7.29992
ENSG00000156103	MMP16	protein_coding	484.349	1.07049	0.211914	5.05153	4.38296e-07	6.79766e-06	1.34708	3.24213
ENSG00000121075	TBX4	protein_coding	56.2349	1.07053	0.294488	3.63523	0.000277731	0.00197722	0.722084	1.91081
ENSG00000129194	SOX15	protein_coding	60.1092	1.07059	0.278503	3.84407	0.000121008	0.000961408	1.20233	3.14336
ENSG00000100342	APOL1	protein_coding	17.4167	1.07308	0.388577	2.76155	0.00575276	0.025142	0.599599	1.99965
ENSG00000197124	ZNF682	protein_coding	60.2375	1.07331	0.320646	3.34733	0.00081594	0.00496667	0.817959	2.30144
ENSG00000087303	NID2	protein_coding	26.491	1.07402	0.353782	3.03583	0.00239875	0.0122153	0.941402	2.79727
ENSG00000213762	ZNF134	protein_coding	793.4	1.07466	0.136186	7.89113	2.99455e-15	2.35677e-13	4.17856	10.0398
ENSG00000183647	ZNF530	protein_coding	208.401	1.07615	0.218533	4.92442	8.46111e-07	1.22781e-05	2.24092	5.57597
ENSG00000135114	OASL	protein_coding	186.025	1.07618	0.280677	3.83423	0.000125959	0.000997581	1.86009	4.84248
ENSG00000111252	SH2B3	protein_coding	286.72	1.07635	0.195325	5.51057	3.57677e-08	7.22155e-07	1.58037	3.83155
ENSG00000164761	TNFRSF11B	protein_coding	1725.07	1.07696	0.216629	4.97145	6.64531e-07	9.90823e-06	25.6813	63.6763
ENSG00000116039	ATP6V1B1	protein_coding	158.422	1.07749	0.200999	5.36068	8.29098e-08	1.53356e-06	6.92727	17.1829
ENSG00000154654	NCAM2	protein_coding	1163.27	1.07917	0.150705	7.16076	8.02298e-13	4.31671e-11	7.68412	18.4024
ENSG00000111052	LIN7A	protein_coding	974.316	1.08154	0.126997	8.5162	1.64876e-17	1.85893e-15	6.14599	14.7916
ENSG00000111058	ACSS3	protein_coding	1124.98	1.08357	0.182618	5.93356	2.96438e-09	7.8279e-08	7.43015	18.5683
ENSG00000256294	ZNF225	protein_coding	90.7957	1.08464	0.249929	4.33981	1.42608e-05	0.00014914	0.786508	2.02984
ENSG00000186806	VSIG10L	protein_coding	86.8017	1.08653	0.261054	4.16208	3.15361e-05	0.000297975	0.881416	2.27176
ENSG00000204604	ZNF468	protein_coding	914.732	1.08736	0.138771	7.83568	4.66326e-15	3.54496e-13	8.28994	20.0962
ENSG00000181722	ZBTB20	protein_coding	43.6827	1.08772	0.340871	3.19102	0.00141773	0.00790528	1.4692	4.15331
ENSG00000176092	CRYBG2	protein_coding	119.712	1.08987	0.260444	4.18467	2.85577e-05	0.000273176	1.39174	3.59096
ENSG00000170909	OSCAR	protein_coding	47.929	1.0924	0.309516	3.52938	0.000416534	0.00282795	0.583523	1.62997
ENSG00000136867	SLC31A2	protein_coding	458.191	1.09484	0.151341	7.23428	4.67993e-13	2.64568e-11	6.77219	16.6266
ENSG00000153896	ZNF599	protein_coding	42.5823	1.0975	0.316022	3.47286	0.000514941	0.00335313	0.544108	1.55364
ENSG00000167074	TEF	protein_coding	1199.29	1.09866	0.135867	8.08626	6.15226e-16	5.27649e-14	7.11856	17.3852
ENSG00000232040	ZBED9	protein_coding	259.746	1.09958	0.254033	4.32851	1.5012e-05	0.00015594	2.36471	6.26169
ENSG00000196155	PLEKHG4	protein_coding	398.115	1.09976	0.201458	5.459	4.78817e-08	9.34764e-07	4.13351	10.4236
ENSG00000151640	DPYSL4	protein_coding	39.3747	1.10033	0.329305	3.34135	0.000833713	0.00505797	0.465553	1.36524
ENSG00000215788	TNFRSF25	protein_coding	317.203	1.10467	0.170505	6.47879	9.24621e-11	3.33146e-09	6.17626	15.292
ENSG00000244731	C4A	protein_coding	195.951	1.10517	0.221256	4.995	5.88372e-07	8.90501e-06	2.67378	6.88941
ENSG00000123999	INHA	protein_coding	199.274	1.10683	0.224041	4.9403	7.80043e-07	1.14351e-05	3.76966	9.67088
ENSG00000283189	AC104452.1	protein_coding	137.719	1.10687	0.225575	4.90686	9.25471e-07	1.32666e-05	0.639567	1.66652
ENSG00000111186	WNT5B	protein_coding	58.8642	1.10854	0.296048	3.74448	0.000180768	0.00136333	0.856671	2.33804
ENSG00000068971	PPP2R5B	protein_coding	380.879	1.11025	0.160088	6.93524	4.05532e-12	1.97539e-10	6.58508	16.4118
ENSG00000137745	MMP13	protein_coding	213.937	1.11233	0.200964	5.53498	3.11271e-08	6.37439e-07	2.42751	6.16244
ENSG00000056558	TRAF1	protein_coding	122.089	1.11288	0.241222	4.61349	3.95968e-06	4.85145e-05	0.45901	1.21029
ENSG00000063127	SLC6A16	protein_coding	52.0884	1.11826	0.332525	3.36294	0.000771166	0.00472988	0.949281	2.71768
ENSG00000166704	ZNF606	protein_coding	326.735	1.11974	0.169944	6.58883	4.43299e-11	1.69782e-09	2.85033	7.19317
ENSG00000152454	ZNF256	protein_coding	51.2344	1.12041	0.326018	3.43664	0.000588984	0.00374653	0.531624	1.6081
ENSG00000162241	SLC25A45	protein_coding	361.316	1.12164	0.23657	4.74127	2.12386e-06	2.795e-05	3.01251	7.7207
ENSG00000175985	PLEKHD1	protein_coding	289.531	1.12572	0.191915	5.86571	4.47216e-09	1.12753e-07	1.36325	3.47547
ENSG00000105136	ZNF419	protein_coding	273.765	1.12669	0.177468	6.34869	2.17162e-10	7.20366e-09	2.80912	7.13388
ENSG00000137802	MAPKBP1	protein_coding	417.887	1.12799	0.162727	6.93177	4.15605e-12	2.01468e-10	2.46702	6.23759
ENSG00000182791	CCDC87	protein_coding	59.9401	1.12866	0.307458	3.67094	0.000241657	0.0017502	0.449548	1.30483
ENSG00000180340	FZD2	protein_coding	128.377	1.12879	0.270348	4.17532	2.97572e-05	0.000283435	1.43213	3.84433
ENSG00000154222	CC2D1B	protein_coding	2117.65	1.13477	0.212844	5.33146	9.74275e-08	1.76469e-06	36.8308	94.3998
ENSG00000182108	DEXI	protein_coding	444.329	1.13781	0.189048	6.01866	1.75869e-09	4.86159e-08	10.6267	27.4094
ENSG00000111912	NCOA7	protein_coding	1318.91	1.13864	0.186813	6.09509	1.09373e-09	3.16741e-08	8.95683	22.5472
ENSG00000158220	ESYT3	protein_coding	88.1519	1.14246	0.326051	3.50392	0.000458462	0.00304685	0.698509	2.01231
ENSG00000170175	CHRNB1	protein_coding	155.361	1.14289	0.224534	5.09003	3.57997e-07	5.65721e-06	2.90433	7.66287
ENSG00000167525	PROCA1	protein_coding	159.14	1.14416	0.219081	5.22254	1.76486e-07	2.97639e-06	2.65195	6.92053
ENSG00000108839	ALOX12	protein_coding	77.1363	1.1459	0.331446	3.45727	0.000545678	0.00351564	2.57869	7.46354
ENSG00000111879	FAM184A	protein_coding	166.193	1.14625	0.209425	5.4733	4.41732e-08	8.71694e-07	2.03692	5.31109
ENSG00000013016	EHD3	protein_coding	501.388	1.1474	0.15935	7.20046	6.0009e-13	3.31658e-11	2.47095	6.3235
ENSG00000197903	HIST1H2BK	protein_coding	610.912	1.14795	0.166192	6.90737	4.93729e-12	2.34802e-10	89.5196	228.437
ENSG00000131115	ZNF227	protein_coding	522.532	1.15254	0.153706	7.4983	6.46506e-14	4.10593e-12	5.67651	14.706
ENSG00000125726	CD70	protein_coding	7.05033	1.15328	0.412633	2.79493	0.00519102	0.0231869	0.151527	1.25816
ENSG00000105479	CCDC114	protein_coding	66.0765	1.15383	0.293752	3.9279	8.56896e-05	0.000710622	0.816361	2.24864
ENSG00000186496	ZNF396	protein_coding	142.041	1.15492	0.226896	5.0901	3.57882e-07	5.65721e-06	2.19627	5.82006
ENSG00000182511	FES	protein_coding	30.9981	1.15561	0.359934	3.2106	0.00132457	0.00748392	0.639988	2.0244
ENSG00000205085	FAM71F2	protein_coding	95.6572	1.15564	0.321411	3.59552	0.000323739	0.00226775	0.690813	2.14496
ENSG00000145198	VWA5B2	protein_coding	29.1448	1.1557	0.350901	3.29351	0.000989462	0.00583873	0.396586	1.28031
ENSG00000116678	LEPR	protein_coding	216.014	1.15824	0.199443	5.80735	6.34683e-09	1.53279e-07	1.17146	3.05545
ENSG00000158517	NCF1	protein_coding	17.3076	1.15903	0.409827	2.82809	0.0046827	0.0213149	0.467941	2.01132
ENSG00000126803	HSPA2	protein_coding	191.03	1.15926	0.224826	5.15627	2.51918e-07	4.09372e-06	1.5254	4.15776
ENSG00000160325	CACFD1	protein_coding	815.586	1.15984	0.165532	7.00677	2.43885e-12	1.21453e-10	13.432	34.3711
ENSG00000079308	TNS1	protein_coding	115.204	1.16071	0.260234	4.46027	8.18577e-06	9.17267e-05	0.521217	1.44327
ENSG00000177432	NAP1L5	protein_coding	45.5706	1.16192	0.304256	3.81889	0.000134052	0.00105336	0.433717	1.27633
ENSG00000139537	CCDC65	protein_coding	100.331	1.16413	0.279507	4.16493	3.11446e-05	0.000294831	2.7115	7.56584
ENSG00000176714	CCDC121	protein_coding	150.155	1.16517	0.210936	5.52383	3.31692e-08	6.74441e-07	2.1073	5.54683
ENSG00000203722	RAET1G	protein_coding	19.2095	1.16606	0.381794	3.05417	0.00225687	0.0116375	0.408927	1.47819
ENSG00000106829	TLE4	protein_coding	170.607	1.16656	0.222682	5.23867	1.61736e-07	2.7601e-06	1.79003	4.7486
ENSG00000159200	RCAN1	protein_coding	699.294	1.16715	0.142117	8.2126	2.1645e-16	2.02044e-14	7.86402	20.2435
ENSG00000185885	IFITM1	protein_coding	162.695	1.17016	0.307613	3.80401	0.000142371	0.00110975	6.03364	17.8352
ENSG00000149201	CCDC81	protein_coding	46.7828	1.17169	0.311165	3.76551	0.000166209	0.00127072	0.618038	1.81205
ENSG00000259803	SLC22A31	protein_coding	30.3699	1.17636	0.371944	3.16273	0.001563	0.00854475	0.91219	2.932
ENSG00000172031	EPHX4	protein_coding	24.4469	1.17873	0.386849	3.04701	0.00231129	0.0118693	0.348504	1.31134
ENSG00000126016	AMOT	protein_coding	140.329	1.18494	0.247747	4.78287	1.7281e-06	2.31671e-05	0.568755	1.54825
ENSG00000198753	PLXNB3	protein_coding	617.384	1.18562	0.190841	6.2126	5.21159e-10	1.6091e-08	8.25384	21.6311
ENSG00000140543	DET1	protein_coding	432.422	1.18712	0.241219	4.92133	8.59561e-07	1.24463e-05	9.75225	26.9081
ENSG00000006459	KDM7A	protein_coding	489.226	1.18753	0.150788	7.87547	3.39475e-15	2.65095e-13	1.85934	4.89691
ENSG00000062370	ZNF112	protein_coding	78.8671	1.18877	0.295697	4.02024	5.81397e-05	0.000507748	0.71542	2.03501
ENSG00000197558	SSPO	protein_coding	200.917	1.19032	0.226618	5.25254	1.50019e-07	2.57327e-06	0.861383	2.31534
ENSG00000179761	PIPOX	protein_coding	24.2044	1.19583	0.377706	3.16604	0.00154528	0.00846632	0.432187	1.59537
ENSG00000135318	NT5E	protein_coding	967.839	1.19712	0.218375	5.48196	4.20632e-08	8.33334e-07	8.02383	21.5333
ENSG00000154930	ACSS1	protein_coding	338.745	1.19933	0.1688	7.10502	1.20302e-12	6.2386e-11	2.11439	5.64529
ENSG00000245680	ZNF585B	protein_coding	55.7269	1.20086	0.314316	3.82055	0.000133154	0.00104712	0.56588	1.63041
ENSG00000258653	AC005520.1	protein_coding	242.417	1.20131	0.214368	5.60398	2.09488e-08	4.41393e-07	1.42668	3.97026
ENSG00000174473	GALNTL6	protein_coding	102.468	1.20136	0.266041	4.5157	6.31088e-06	7.2831e-05	0.923	2.6723
ENSG00000124493	GRM4	protein_coding	243.897	1.20448	0.232227	5.18665	2.14116e-07	3.5251e-06	1.51271	4.09908
ENSG00000176222	ZNF404	protein_coding	22.8868	1.20622	0.370751	3.25344	0.00114016	0.00658642	0.333978	1.15664
ENSG00000055732	MCOLN3	protein_coding	364.48	1.20726	0.185129	6.52119	6.97515e-11	2.58274e-09	3.16488	8.53663
ENSG00000165953	SERPINA12	protein_coding	70.1932	1.2085	0.29084	4.15521	3.24992e-05	0.00030621	1.096	3.30141
ENSG00000140511	HAPLN3	protein_coding	47.0973	1.20879	0.316047	3.82471	0.000130927	0.00103245	0.628692	1.89129
ENSG00000004777	ARHGAP33	protein_coding	374.949	1.20975	0.17713	6.82973	8.50749e-12	3.84542e-10	6.48415	17.7355
ENSG00000168026	TTC21A	protein_coding	169.896	1.21242	0.243184	4.98563	6.17603e-07	9.30531e-06	2.81639	7.8461
ENSG00000164808	SPIDR	protein_coding	1818.9	1.21319	0.160921	7.53905	4.73416e-14	3.05498e-12	63.2358	172.397
ENSG00000139597	N4BP2L1	protein_coding	56.177	1.21324	0.289444	4.19163	2.76957e-05	0.000265687	0.817438	2.45481
ENSG00000069493	CLEC2D	protein_coding	284.092	1.22111	0.217078	5.62524	1.85248e-08	3.9677e-07	4.5548	12.4588
ENSG00000118292	C1orf54	protein_coding	80.8302	1.22701	0.284077	4.31928	1.56542e-05	0.00016194	1.93499	5.84063
ENSG00000109436	TBC1D9	protein_coding	4453.51	1.23552	0.132129	9.35087	8.69301e-21	1.51704e-18	18.6695	49.973
ENSG00000174871	CNIH2	protein_coding	160.907	1.23781	0.216497	5.71742	1.08157e-08	2.46379e-07	5.94088	16.9283
ENSG00000221995	TIAF1	protein_coding	122.284	1.23792	0.260914	4.74454	2.08983e-06	2.75564e-05	0.483473	1.40168
ENSG00000115594	IL1R1	protein_coding	225.371	1.24027	0.191692	6.47013	9.79197e-11	3.5092e-09	1.12274	3.11441
ENSG00000130813	C19orf66	protein_coding	280.388	1.24645	0.198546	6.27788	3.43211e-10	1.0968e-08	3.74913	10.5467
ENSG00000170935	NCBP2L	protein_coding	23.8138	1.25134	0.392152	3.19095	0.00141806	0.00790528	0.355214	1.43657
ENSG00000119681	LTBP2	protein_coding	147.632	1.25234	0.212678	5.88845	3.89836e-09	9.94106e-08	0.416533	1.19966
ENSG00000118298	CA14	protein_coding	56.6121	1.25244	0.340488	3.67836	0.00023474	0.00170441	0.931211	3.09749
ENSG00000030110	BAK1	protein_coding	2981.76	1.2528	0.151196	8.28596	1.17164e-16	1.147e-14	32.5082	88.9345
ENSG00000087495	PHACTR3	protein_coding	35.3169	1.25317	0.329802	3.79977	0.000144831	0.00112666	0.363778	1.22121
ENSG00000151692	RNF144A	protein_coding	157.297	1.25482	0.251557	4.9882	6.09441e-07	9.18923e-06	0.631985	1.8519
ENSG00000198892	SHISA4	protein_coding	265.857	1.25503	0.212872	5.89573	3.73029e-09	9.56108e-08	7.15239	20.5385
ENSG00000106689	LHX2	protein_coding	55.5181	1.25939	0.298372	4.22089	2.43343e-05	0.000237648	1.28937	3.97237
ENSG00000205869	KRTAP5-1	protein_coding	47.966	1.26211	0.337767	3.73663	0.0001865	0.00140025	1.2603	4.30241
ENSG00000278828	HIST1H3H	protein_coding	153.819	1.26341	0.235571	5.36316	8.17767e-08	1.514e-06	3.07828	9.01416
ENSG00000121577	POPDC2	protein_coding	48.3165	1.27056	0.314745	4.0368	5.41846e-05	0.000478412	0.934463	3.08469
ENSG00000139626	ITGB7	protein_coding	80.7967	1.2715	0.271215	4.68815	2.75681e-06	3.51135e-05	1.30535	3.94937
ENSG00000164404	GDF9	protein_coding	38.1563	1.27358	0.364314	3.49582	0.000472607	0.00312204	0.510237	1.73991
ENSG00000135299	ANKRD6	protein_coding	84.6788	1.27807	0.266211	4.80097	1.57899e-06	2.13392e-05	1.17171	3.53821
ENSG00000104081	BMF	protein_coding	453.704	1.28066	0.172145	7.43942	1.01125e-13	6.30271e-12	3.14938	8.93622
ENSG00000204618	RNF39	protein_coding	240.979	1.28158	0.199997	6.40799	1.47449e-10	5.08686e-09	2.67743	7.78644
ENSG00000167895	TMC8	protein_coding	64.221	1.286	0.291226	4.41583	1.00621e-05	0.000109273	0.821304	2.54348
ENSG00000155629	PIK3AP1	protein_coding	59.2773	1.28677	0.281363	4.57336	4.79959e-06	5.7713e-05	0.335029	1.05254
ENSG00000196743	GM2A	protein_coding	795.448	1.29579	0.157295	8.23801	1.75103e-16	1.66547e-14	4.37398	12.5378
ENSG00000121406	ZNF549	protein_coding	228.331	1.29862	0.202221	6.42181	1.34659e-10	4.69997e-09	1.1965	3.46375
ENSG00000104899	AMH	protein_coding	245.329	1.3005	0.215382	6.03813	1.55913e-09	4.36404e-08	8.20973	23.6115
ENSG00000249884	RNF103-CHMP3	protein_coding	64.5128	1.30344	0.286813	4.54457	5.50486e-06	6.48339e-05	1.7743	5.68711
ENSG00000132016	C19orf57	protein_coding	159.494	1.3126	0.206196	6.36576	1.94326e-10	6.54352e-09	2.93677	8.73403
ENSG00000157064	NMNAT2	protein_coding	119.119	1.31271	0.28041	4.68142	2.84901e-06	3.60965e-05	0.756001	2.3802
ENSG00000184481	FOXO4	protein_coding	218.451	1.31274	0.254694	5.15417	2.54762e-07	4.12657e-06	1.44463	4.47365
ENSG00000205078	SYCE1L	protein_coding	26.8488	1.31299	0.358806	3.65933	0.000252874	0.00182093	0.841163	3.22976
ENSG00000154237	LRRK1	protein_coding	265.501	1.31451	0.221334	5.93903	2.86706e-09	7.62105e-08	1.07334	3.17247
ENSG00000183087	GAS6	protein_coding	127.656	1.32015	0.233459	5.65474	1.56083e-08	3.40112e-07	1.21259	3.69065
ENSG00000217442	SYCE3	protein_coding	9.40141	1.32459	0.414966	3.19204	0.00141273	0.0078887	0.475392	3.326
ENSG00000168824	HGNC:18790	protein_coding	13.7395	1.32558	0.404748	3.27506	0.00105639	0.00617193	0.747417	8.08132
ENSG00000123384	LRP1	protein_coding	370.586	1.32836	0.193722	6.85704	7.03022e-12	3.236e-10	0.652742	1.95447
ENSG00000197444	OGDHL	protein_coding	345.948	1.33355	0.161628	8.25074	1.57422e-16	1.51163e-14	2.43516	7.14908
ENSG00000101096	NFATC2	protein_coding	669.353	1.33417	0.143016	9.3288	1.07073e-20	1.85245e-18	1.86331	5.43626
ENSG00000173930	SLCO4C1	protein_coding	166.464	1.3349	0.200313	6.66408	2.66328e-11	1.07328e-09	0.638331	1.9021
ENSG00000014257	ACPP	protein_coding	96.0469	1.33776	0.244262	5.47673	4.33246e-08	8.55788e-07	0.856396	2.66804
ENSG00000112561	TFEB	protein_coding	91.6093	1.34303	0.282197	4.75921	1.94356e-06	2.57801e-05	1.25509	4.25763
ENSG00000136235	GPNMB	protein_coding	854.393	1.34399	0.408199	3.2925	0.000993025	0.00585594	5.41651	29.7572
ENSG00000130940	CASZ1	protein_coding	254.149	1.34495	0.219078	6.13915	8.29664e-10	2.46674e-08	1.44745	4.43011
ENSG00000131845	ZNF304	protein_coding	294.35	1.34782	0.170172	7.92036	2.36816e-15	1.88598e-13	1.54694	4.57605
ENSG00000130758	MAP3K10	protein_coding	232.55	1.35291	0.206468	6.55265	5.65264e-11	2.12838e-09	4.0695	12.4458
ENSG00000176148	TCP11L1	protein_coding	622.18	1.35512	0.174292	7.77497	7.54632e-15	5.44774e-13	5.61773	16.81
ENSG00000196747	HIST1H2AI	protein_coding	26.6339	1.3561	0.37142	3.65112	0.000261095	0.00187006	1.64668	6.5871
ENSG00000166509	CLEC3A	protein_coding	1985.84	1.35687	0.169806	7.9907	1.34173e-15	1.08141e-13	41.5543	122.474
ENSG00000129646	QRICH2	protein_coding	168.772	1.35695	0.235451	5.76318	8.25443e-09	1.93526e-07	0.987141	3.09365
ENSG00000143816	WNT9A	protein_coding	155.233	1.36037	0.238113	5.71312	1.10927e-08	2.51262e-07	0.789628	2.44482
ENSG00000277075	HIST1H2AE	protein_coding	41.4899	1.36931	0.339105	4.03802	5.39038e-05	0.000476352	2.62416	9.76471
ENSG00000135424	ITGA7	protein_coding	211.221	1.37375	0.202376	6.78812	1.13604e-11	5.04409e-10	3.53405	10.9247
ENSG00000205683	DPF3	protein_coding	71.4361	1.37454	0.292686	4.69627	2.64949e-06	3.39328e-05	0.599242	2.08023
ENSG00000164136	IL15	protein_coding	52.4127	1.3768	0.301793	4.56207	5.06508e-06	6.04346e-05	0.728248	2.48084
ENSG00000125510	OPRL1	protein_coding	68.9924	1.37991	0.305799	4.51248	6.40754e-06	7.38616e-05	0.390207	1.39693
ENSG00000124380	SNRNP27	protein_coding	1072.93	1.38824	0.146684	9.46414	2.95994e-21	5.44983e-19	28.4528	86.7838
ENSG00000107796	ACTA2	protein_coding	155.819	1.3933	0.236638	5.88787	3.91198e-09	9.96313e-08	3.10084	10.2071
ENSG00000127588	GNG13	protein_coding	73.19	1.39676	0.281569	4.96065	7.02577e-07	1.03906e-05	1.78664	6.029
ENSG00000149231	CCDC82	protein_coding	34.9936	1.4008	0.348811	4.01592	5.92133e-05	0.000516675	0.581267	2.20557
ENSG00000104814	MAP4K1	protein_coding	46.9659	1.40375	0.352038	3.98751	6.67712e-05	0.000574135	0.946681	3.49767
ENSG00000117122	MFAP2	protein_coding	31.3645	1.40768	0.354201	3.97425	7.06004e-05	0.000601648	0.57764	2.33597
ENSG00000174788	PCP2	protein_coding	21.9402	1.41436	0.379213	3.72973	0.000191686	0.00143062	0.59331	2.72627
ENSG00000273802	HIST1H2BG	protein_coding	87.606	1.41477	0.269248	5.25453	1.48401e-07	2.55493e-06	1.22306	4.20156
ENSG00000183891	TTC32	protein_coding	265.285	1.42854	0.173828	8.21812	2.06726e-16	1.94779e-14	9.45784	29.8453
ENSG00000158373	HIST1H2BD	protein_coding	357.461	1.43381	0.208847	6.86538	6.6313e-12	3.08064e-10	14.9067	49.0731
ENSG00000004838	ZMYND10	protein_coding	34.1801	1.446	0.359541	4.02179	5.77564e-05	0.000504963	0.544536	2.2921
ENSG00000196338	NLGN3	protein_coding	62.7143	1.44646	0.278684	5.19033	2.09917e-07	3.46464e-06	0.361993	1.27479
ENSG00000173338	KCNK7	protein_coding	15.4771	1.44855	0.409699	3.53565	0.000406769	0.00277386	0.260731	1.57894
ENSG00000198342	ZNF442	protein_coding	58.1358	1.46187	0.316153	4.62393	3.76541e-06	4.63323e-05	0.360925	1.37449
ENSG00000223658	C1GALT1C1L	protein_coding	34.9166	1.46554	0.349017	4.19906	2.68029e-05	0.000258113	0.557288	2.40299
ENSG00000135622	SEMA4F	protein_coding	336.097	1.47036	0.190477	7.71935	1.16923e-14	8.20462e-13	1.98968	6.52189
ENSG00000137070	IL11RA	protein_coding	115.552	1.47605	0.223054	6.61746	3.65422e-11	1.42401e-09	2.35182	7.96409
ENSG00000163053	SLC16A14	protein_coding	116.405	1.47733	0.263247	5.61195	2.00064e-08	4.2398e-07	0.699336	2.48611
ENSG00000183828	NUDT14	protein_coding	589.601	1.47767	0.196372	7.52486	5.27788e-14	3.38408e-12	25.5181	83.8413
ENSG00000135439	AGAP2	protein_coding	114.139	1.49024	0.262071	5.6864	1.29745e-08	2.87401e-07	0.817251	2.89942
ENSG00000204920	ZNF155	protein_coding	80.9542	1.49543	0.266039	5.6211	1.89741e-08	4.05528e-07	0.891535	3.22987
ENSG00000180694	TMEM64	protein_coding	4576.48	1.49553	0.122527	12.2057	2.89743e-34	2.76898e-31	26.704	85.9162
ENSG00000279968	GVQW2	protein_coding	19.5134	1.50145	0.38268	3.92352	8.72649e-05	0.000720411	0.273335	1.42344
ENSG00000075043	KCNQ2	protein_coding	112.221	1.50345	0.409446	3.6719	0.000240757	0.00174494	0.712623	13.3352
ENSG00000242498	ARPIN	protein_coding	406.384	1.5066	0.174339	8.64178	5.53418e-18	6.66818e-16	1.51372	4.98761
ENSG00000167371	PRRT2	protein_coding	447.718	1.50978	0.210659	7.16694	7.66935e-13	4.13753e-11	4.25293	14.3021
ENSG00000267561	AC093155.3	protein_coding	41.4592	1.53031	0.320441	4.77565	1.79126e-06	2.395e-05	0.356277	1.47876
ENSG00000011052	NME1-NME2	protein_coding	525.818	1.53238	0.183137	8.36743	5.88895e-17	6.15549e-15	12.1055	41.5441
ENSG00000198910	L1CAM	protein_coding	2830.99	1.53267	0.198739	7.71196	1.23903e-14	8.57448e-13	19.0188	64.1793
ENSG00000131015	ULBP2	protein_coding	326.776	1.53975	0.17258	8.92197	4.58078e-19	6.4288e-17	5.26331	18.1423
ENSG00000163909	HEYL	protein_coding	118.21	1.55336	0.265916	5.84154	5.17204e-09	1.27672e-07	0.555342	2.10822
ENSG00000177932	ZNF354C	protein_coding	90.5267	1.55729	0.249662	6.23761	4.44297e-10	1.39104e-08	0.29029	1.07217
ENSG00000234776	C11orf94	protein_coding	13.4391	1.56258	0.411461	3.79765	0.000146075	0.00113451	0.296648	2.41815
ENSG00000188785	ZNF548	protein_coding	450.999	1.56399	0.158999	9.83643	7.8445e-23	1.76889e-20	4.95124	17.1267
ENSG00000196787	HIST1H2AG	protein_coding	131.419	1.57392	0.224347	7.01559	2.28976e-12	1.14311e-10	1.10137	4.05374
ENSG00000047597	XK	protein_coding	166.954	1.57437	0.214856	7.32756	2.34385e-13	1.38757e-11	0.569297	2.04855
ENSG00000136999	NOV	protein_coding	218.315	1.57934	0.266738	5.92093	3.20131e-09	8.34377e-08	1.54952	5.88324
ENSG00000187266	EPOR	protein_coding	375.687	1.58787	0.201193	7.89225	2.96791e-15	2.345e-13	3.44458	12.3333
ENSG00000118194	TNNT2	protein_coding	29.755	1.59781	0.372899	4.28482	1.82886e-05	0.000185558	0.380481	2.04316
ENSG00000213398	LCAT	protein_coding	104.142	1.59878	0.263864	6.05913	1.36864e-09	3.84695e-08	2.61503	10.2561
ENSG00000076344	RGS11	protein_coding	91.4022	1.60647	0.30488	5.26919	1.37028e-07	2.37685e-06	0.597738	2.47017
ENSG00000187848	P2RX2	protein_coding	222.391	1.60849	0.27525	5.84375	5.10385e-09	1.263e-07	2.70699	10.6584
ENSG00000170054	SERPINA9	protein_coding	77.4392	1.61794	0.276186	5.85816	4.68017e-09	1.17702e-07	1.39899	5.61402
ENSG00000008735	MAPK8IP2	protein_coding	276.103	1.62234	0.200974	8.07241	6.89249e-16	5.81199e-14	1.28992	4.75293
ENSG00000243244	STON1	protein_coding	126.865	1.62557	0.258749	6.28241	3.3336e-10	1.06872e-08	0.47259	1.85516
ENSG00000005961	ITGA2B	protein_coding	123.195	1.63331	0.243695	6.70227	2.05212e-11	8.47409e-10	1.83714	7.05644
ENSG00000135333	EPHA7	protein_coding	226.314	1.64147	0.211466	7.7623	8.34013e-15	5.95652e-13	0.703446	2.64354
ENSG00000122592	HOXA7	protein_coding	75.1099	1.64981	0.300702	5.48654	4.09889e-08	8.14461e-07	0.980854	4.07879
ENSG00000176909	MAMSTR	protein_coding	20.104	1.65064	0.385758	4.27894	1.87789e-05	0.000189004	0.236384	1.4478
ENSG00000124635	HIST1H2BJ	protein_coding	117.784	1.65099	0.229316	7.19965	6.03676e-13	3.31923e-11	7.00552	27.4314
ENSG00000135502	SLC26A10	protein_coding	44.314	1.6643	0.345735	4.8138	1.4809e-06	2.01356e-05	0.639136	3.16075
ENSG00000081277	PKP1	protein_coding	364.708	1.6649	0.238958	6.96735	3.22963e-12	1.58861e-10	1.21953	4.80907
ENSG00000164707	SLC13A4	protein_coding	27.4948	1.66775	0.389429	4.28254	1.84771e-05	0.000186715	0.159462	1.04039
ENSG00000142173	COL6A2	protein_coding	173.139	1.67182	0.275199	6.07496	1.24018e-09	3.54041e-08	1.38465	5.64178
ENSG00000124067	SLC12A4	protein_coding	510.392	1.68909	0.166541	10.1421	3.59128e-24	9.60979e-22	3.48458	13.1432
ENSG00000077549	CAPZB	protein_coding	2443.6	1.70335	0.153296	11.1116	1.10216e-28	5.39492e-26	45.7891	176.01
ENSG00000198003	CCDC151	protein_coding	37.1371	1.70892	0.344199	4.96492	6.87292e-07	1.01795e-05	0.589013	3.03434
ENSG00000278318	ZNF229	protein_coding	160.876	1.72246	0.276592	6.22745	4.74084e-10	1.47282e-08	0.680329	2.94486
ENSG00000158186	MRAS	protein_coding	108.155	1.72615	0.245811	7.02224	2.18335e-12	1.09271e-10	0.781312	3.26494
ENSG00000143369	ECM1	protein_coding	126.526	1.72828	0.247696	6.97742	3.00642e-12	1.48977e-10	0.915633	3.82383
ENSG00000075826	SEC31B	protein_coding	428.304	1.72929	0.182302	9.48587	2.40363e-21	4.46653e-19	2.77416	11.0224
ENSG00000263020	AL662899.3	protein_coding	398.595	1.7357	0.181185	9.57968	9.73426e-22	1.89667e-19	3.59599	14.3356
ENSG00000224383	PRR29	protein_coding	42.8093	1.74432	0.322384	5.41071	6.2775e-08	1.19415e-06	0.245651	1.20081
ENSG00000160460	SPTBN4	protein_coding	29.8479	1.74732	0.36289	4.81502	1.47182e-06	2.00665e-05	0.397506	2.28795
ENSG00000213658	LAT	protein_coding	489.507	1.7686	0.1632	10.837	2.2985e-27	8.87089e-25	9.00552	35.7072
ENSG00000153071	DAB2	protein_coding	341.121	1.76983	0.179894	9.83815	7.71124e-23	1.7586e-20	1.8039	7.20064
ENSG00000090539	CHRD	protein_coding	107.613	1.78622	0.283897	6.2918	3.13805e-10	1.00764e-08	0.620148	2.86978
ENSG00000162989	KCNJ3	protein_coding	128.234	1.78744	0.21934	8.1492	3.66352e-16	3.28229e-14	0.423446	1.82457
ENSG00000270276	HIST2H4B	protein_coding	504.602	1.79611	0.167181	10.7435	6.35799e-27	2.23857e-24	6.29538	26.0106
ENSG00000102057	KCND1	protein_coding	147.601	1.79815	0.247758	7.25771	3.93713e-13	2.25755e-11	0.54908	2.41191
ENSG00000124602	UNC5CL	protein_coding	74.8838	1.80771	0.285833	6.32434	2.54311e-10	8.31103e-09	0.548759	2.60829
ENSG00000204248	COL11A2	protein_coding	474.279	1.81639	0.200201	9.07285	1.15939e-19	1.78983e-17	1.41894	6.01213
ENSG00000137103	TMEM8B	protein_coding	233.178	1.82389	0.182721	9.98181	1.83087e-23	4.53626e-21	1.76638	7.45745
ENSG00000092969	TGFB2	protein_coding	1079.47	1.8391	0.176282	10.4327	1.75809e-25	5.26613e-23	4.96677	21.1016
ENSG00000112599	GUCA1B	protein_coding	86.3183	1.84217	0.254629	7.23473	4.66463e-13	2.64447e-11	1.40309	6.51381
ENSG00000179292	TMEM151A	protein_coding	37.8003	1.84403	0.340178	5.42079	5.93364e-08	1.13628e-06	0.194419	1.09154
ENSG00000135346	CGA	protein_coding	163.282	1.88175	0.264435	7.11612	1.11008e-12	5.80162e-11	2.95064	14.3269
ENSG00000011590	ZBTB32	protein_coding	18.6263	1.88681	0.397872	4.74225	2.11359e-06	2.78331e-05	0.24916	1.98854
ENSG00000174032	SLC25A30	protein_coding	2212.31	1.91163	0.173519	11.0168	3.17135e-28	1.32595e-25	11.5734	51.6415
ENSG00000204779	FOXD4L5	protein_coding	63.4356	1.93366	0.316492	6.10968	9.98323e-10	2.91211e-08	0.256552	1.50826
ENSG00000102524	TNFSF13B	protein_coding	34.1582	1.94423	0.343462	5.66068	1.50773e-08	3.29616e-07	0.218093	1.40389
ENSG00000174992	ZG16	protein_coding	49.8778	1.95791	0.317079	6.17484	6.62297e-10	2.00477e-08	0.20047	1.15605
ENSG00000114626	ABTB1	protein_coding	523.515	1.99715	0.193058	10.3448	4.41756e-25	1.30377e-22	3.87273	18.8933
ENSG00000170122	FOXD4	protein_coding	28.8474	2.01307	0.382914	5.25724	1.4623e-07	2.52556e-06	0.13192	1.18379
ENSG00000139220	PPFIA2	protein_coding	66.7777	2.03204	0.305511	6.65129	2.90539e-11	1.15691e-09	0.601191	3.57091
ENSG00000196549	MME	protein_coding	922.924	2.03375	0.146272	13.9039	5.99667e-44	1.09406e-40	4.16462	19.8968
ENSG00000104755	ADAM2	protein_coding	39.0234	2.0628	0.367376	5.61496	1.96605e-08	4.18417e-07	0.368153	2.88578
ENSG00000105650	PDE4C	protein_coding	108.782	2.06662	0.239152	8.64148	5.54879e-18	6.66818e-16	0.516509	2.78973
ENSG00000178386	ZNF223	protein_coding	91.3839	2.17095	0.25711	8.44367	3.07517e-17	3.37244e-15	0.720316	4.30317
ENSG00000129048	ACKR4	protein_coding	41.1908	2.19724	0.342895	6.40792	1.47519e-10	5.08686e-09	0.22297	1.78504
ENSG00000125851	PCSK2	protein_coding	174.575	2.28644	0.250286	9.13532	6.52112e-20	1.03984e-17	0.855326	5.43871
ENSG00000215218	UBE2QL1	protein_coding	543.925	2.54624	0.172316	14.7766	2.07318e-49	5.94381e-46	1.29734	9.20564
ENSG00000158445	KCNB1	protein_coding	148.438	2.56086	0.411832	6.21821	5.02858e-10	1.55979e-08	0.163228	5.75065
ENSG00000118514	ALDH8A1	protein_coding	58.5755	2.64762	0.346465	7.6418	2.14209e-14	1.43778e-12	0.274825	2.86905
ENSG00000184845	DRD1	protein_coding	115.108	2.70244	0.294597	9.17336	4.58516e-20	7.48127e-18	0.217719	2.16892
ENSG00000184613	NELL2	protein_coding	911.461	2.87826	0.212453	13.5478	8.16899e-42	1.09296e-38	2.58322	24.6455
ENSG00000184492	FOXD4L1	protein_coding	52.2228	2.93156	0.325741	8.99969	2.26366e-19	3.24496e-17	0.118871	1.73115

## Sheet: A3SS by siRBM39
GeneID	geneSymbol	chr	strand	longExonStart_0base	longExonEnd	shortES	shortEE	flankingES	flankingEE	ID.1	IJC_SAMPLE_1	SJC_SAMPLE_1	IJC_SAMPLE_2	SJC_SAMPLE_2	IncFormLen	SkipFormLen	PValue	FDR	IncLevel1	IncLevel2	IncLevelDifference	Gene.type	siCtl_NT_TPM	siRBM39_NT_TPM
ENSG00000081189	MEF2C	chr5	-	88720824	88722925	88720824	88722829	88728492	88728628	2151	8,0,0	5,1,1	2,1,1	0,1,0	240	144	5.14546e-05	0.00106133	0.49,0.0,0.0	1.0,0.375,1.0	-0.628	protein_coding	1.01354	1.25057
ENSG00000114923	SLC4A3	chr2	+	219633854	219633979	219633879	219633979	219633273	219633457	9704	1,1,1	16,5,25	8,10,6	2,6,3	169	144	7.53997e-12	7.31377e-10	0.051,0.146,0.033	0.773,0.587,0.63	-0.587	protein_coding	3.899	7.62177
ENSG00000141994	DUS3L	chr19	-	5786748	5786919	5786748	5786845	5787060	5787171	2153	10,7,1	12,6,3	2,8,4	1,0,0	218	144	7.78469e-07	2.72578e-05	0.355,0.435,0.18	0.569,1.0,1.0	-0.533	protein_coding	31.012	25.9823
ENSG00000196268	ZNF493	chr19	+	21405757	21405856	21405760	21405856	21405128	21405255	7040	4,0,0	4,1,2	1,3,3	2,1,0	147	144	0.00333191	0.0315937	0.495,0.0,0.0	0.329,0.746,1.0	-0.527	protein_coding	1.61141	2.43139
ENSG00000144061	NPHP1	chr2	-	110163047	110163135	110163047	110163132	110164687	110164730	3861	1,2,1	2,4,4	1,2,3	0,1,1	147	144	6.8521e-05	0.00134017	0.329,0.329,0.197	1.0,0.662,0.746	-0.518	protein_coding	2.68424	1.52881
ENSG00000167525	PROCA1	chr17	-	28704306	28704616	28704306	28704435	28704707	28704843	7910	7,7,7	5,10,6	25,33,34	0,3,8	325	144	3.05662e-06	8.99196e-05	0.383,0.237,0.341	1.0,0.83,0.653	-0.507	protein_coding	2.65195	6.92053
ENSG00000114923	SLC4A3	chr2	+	219633865	219633979	219633879	219633979	219633273	219633457	9705	3,6,3	16,5,25	11,11,16	2,6,3	158	144	4.48494e-06	0.000123819	0.146,0.522,0.099	0.834,0.626,0.829	-0.507	protein_coding	3.899	7.62177
ENSG00000203705	TATDN3	chr1	+	212812226	212812328	212812247	212812328	212807735	212807848	6972	5,2,8	10,7,16	10,13,26	2,2,13	165	144	4.9203e-06	0.000134801	0.304,0.2,0.304	0.814,0.85,0.636	-0.497	protein_coding	5.8219	4.38525
ENSG00000189283	FHIT	chr3	-	59749309	59749579	59749309	59749568	59752220	59752321	5397	1,0,3	5,3,2	2,2,3	2,0,1	155	144	0.00233162	0.0235723	0.157,0.0,0.582	0.482,1.0,0.736	-0.493	protein_coding	2.66266	3.89771
ENSG00000117407	ARTN	chr1	+	43935589	43935716	43935654	43935716	43934111	43934260	10699	4,9,12	10,6,4	7,3,9	1,0,0	209	144	5.52156e-07	2.01187e-05	0.216,0.508,0.674	0.828,1.0,1.0	-0.477	protein_coding	10.3501	5.289
ENSG00000127616	SMARCA4	chr19	+	11041297	11041560	11041306	11041560	11039457	11039553	7159	12,11,1	10,6,10	9,11,10	1,3,0	153	144	8.22682e-05	0.0015581	0.53,0.633,0.086	0.894,0.775,1.0	-0.473	protein_coding	76.5795	59.1818
ENSG00000171574	ZNF584	chr19	+	58415792	58415940	58415818	58415940	58415523	58415646	6100	1,0,3	7,7,5	0,5,4	1,1,0	170	144	0.00016735	0.00282644	0.108,0.0,0.337	0.0,0.809,1.0	-0.455	protein_coding	8.2142	5.45571
ENSG00000092094	OSGEP	chr14	-	20449170	20449301	20449170	20449266	20451973	20452149	64	24,20,16	62,48,63	20,30,23	13,10,9	179	144	1.54096e-11	1.40012e-09	0.237,0.251,0.17	0.553,0.707,0.673	-0.425	protein_coding	15.5145	18.0881
ENSG00000166801	FAM111A	chr11	+	59148703	59148953	59148796	59148953	59145826	59145856	4957	29,13,13	34,16,17	50,30,22	11,14,2	237	144	7.3583e-06	0.000189311	0.341,0.331,0.317	0.734,0.566,0.87	-0.394	protein_coding	17.4331	24.6548
ENSG00000182473	EXOC7	chr17	-	76090328	76090481	76090328	76090397	76091142	76091235	5961	30,18,9	56,44,29	31,40,41	9,29,14	228	144	1.28127e-08	6.52268e-07	0.253,0.205,0.164	0.685,0.466,0.649	-0.393	protein_coding	59.779	82.0691
ENSG00000103064	SLC7A6	chr16	+	68273794	68273904	68273817	68273904	68264559	68264576	1818	11,2,6	1,3,4	5,2,1	0,0,0	167	144	3.60258e-06	0.000103025	0.905,0.365,0.564	1.0,1.0,1.0	-0.389	protein_coding	50.4413	50.0649
ENSG00000133460	SLC2A11	chr22	+	23883873	23884024	23883948	23884024	23882758	23882869	21	5,10,3	1,3,3	13,17,7	0,0,0	219	144	6.34809e-06	0.000168066	0.767,0.687,0.397	1.0,1.0,1.0	-0.383	protein_coding	13.0026	12.7499
ENSG00000177311	ZBTB38	chr3	+	141438242	141438365	141438267	141438365	141403926	141404031	1997	7,2,1	4,4,1	5,8,5	1,0,2	169	144	0.0015929	0.0175366	0.599,0.299,0.46	0.81,1.0,0.681	-0.378	protein_coding	8.96761	12.701
ENSG00000137216	TMEM63B	chr6	+	44134419	44134743	44134560	44134743	44127719	44127866	10277	11,11,4	17,13,3	18,23,24	6,13,0	285	144	0.00127697	0.0148079	0.246,0.299,0.403	0.603,0.472,1.0	-0.376	protein_coding	43.1155	41.8188
ENSG00000237765	FAM200B	chr4	+	15686931	15687145	15687000	15687145	15686235	15686462	7580	4,10,6	28,10,16	13,19,9	2,11,7	213	144	0.000452414	0.00630568	0.088,0.403,0.202	0.815,0.539,0.465	-0.375	protein_coding	17.5499	17.6078
ENSG00000148143	ZNF462	chr9	+	106932265	106932549	106932445	106932549	106930524	106930689	1960	35,12,13	30,27,25	27,48,29	5,20,10	324	144	3.56464e-06	0.000102348	0.341,0.165,0.188	0.706,0.516,0.563	-0.364	protein_coding	6.92449	6.94061
ENSG00000148143	ZNF462	chr9	+	106932262	106932549	106932445	106932549	106930524	106930689	1959	40,18,20	30,27,25	36,55,38	5,20,10	327	144	3.26064e-06	9.51417e-05	0.37,0.227,0.261	0.76,0.548,0.626	-0.359	protein_coding	6.92449	6.94061
ENSG00000178761	FAM219B	chr15	-	74904981	74905059	74904981	74905039	74905153	74905231	1718	2,11,6	4,2,3	3,6,3	0,1,0	164	144	6.96036e-05	0.00135397	0.305,0.828,0.637	1.0,0.84,1.0	-0.357	protein_coding	27.4226	30.673
ENSG00000135956	TMEM127	chr2	-	96265137	96265512	96265137	96265489	96265868	96265994	5252	2,8,2	4,4,1	12,12,2	0,0,1	167	144	7.16149e-06	0.000184911	0.301,0.633,0.633	1.0,1.0,0.633	-0.355	protein_coding	45.1277	44.3815
ENSG00000100307	CBX7	chr22	-	39134400	39134752	39134400	39134473	39138635	39138702	2558	39,10,4	0,3,2	29,36,35	0,0,0	423	144	0.00371016	0.0343633	1.0,0.532,0.405	1.0,1.0,1.0	-0.354	protein_coding	5.33595	7.85784
ENSG00000126768	TIMM17B	chrX	-	48895351	48895972	48895351	48895454	48896758	48896858	4221	83,69,66	19,17,9	64,74,58	2,2,2	662	144	1.58783e-07	6.53037e-06	0.487,0.469,0.615	0.874,0.889,0.863	-0.352	protein_coding	131.448	145.202
ENSG00000141013	GAS8	chr16	+	90031189	90031496	90031298	90031496	90027635	90027722	9829	61,25,36	86,51,64	49,54,48	11,39,16	253	144	5.55649e-07	2.01437e-05	0.288,0.218,0.243	0.717,0.441,0.631	-0.347	protein_coding	36.0702	39.3689
ENSG00000111452	ADGRD1	chr12	+	131137643	131138229	131138136	131138229	131136972	131137014	8666	2,7,4	6,6,6	12,35,21	3,9,5	637	144	2.82992e-05	0.000625022	0.07,0.209,0.131	0.475,0.468,0.487	-0.34	protein_coding	1.45951	3.3807
ENSG00000103034	NDRG4	chr16	+	58503743	58503903	58503797	58503903	58494963	58495008	8829	8,4,5	4,1,2	14,7,12	0,0,0	198	144	7.04189e-06	0.00018314	0.593,0.744,0.645	1.0,1.0,1.0	-0.339	protein_coding	12.0048	18.1034
ENSG00000146828	SLC12A9	chr7	+	100861011	100861262	100861137	100861262	100860149	100860232	8607	103,56,29	375,204,235	183,170,158	117,90,141	270	144	0	0	0.128,0.128,0.062	0.455,0.502,0.374	-0.338	protein_coding	75.0533	80.759
ENSG00000133460	SLC2A11	chr22	+	23877384	23877869	23877720	23877869	23877041	23877171	19	24,20,9	2,4,4	20,25,13	0,0,1	480	144	6.09123e-06	0.000163149	0.783,0.6,0.403	1.0,1.0,0.796	-0.337	protein_coding	13.0026	12.7499
ENSG00000177106	EPS8L2	chr11	+	710027	710486	710421	710486	709552	709608	10260	252,153,126	309,200,184	570,773,701	160,195,180	538	144	0	0	0.179,0.17,0.155	0.488,0.515,0.51	-0.336	protein_coding	57.1956	102.319
ENSG00000137868	STRA6	chr15	-	74202154	74202314	74202154	74202282	74202712	74202879	9985	2,3,1	63,27,10	3,4,5	16,11,1	176	144	0.00168188	0.0182365	0.025,0.083,0.076	0.133,0.229,0.804	-0.327	protein_coding	17.8126	11.0688
ENSG00000137804	NUSAP1	chr15	+	41350990	41351129	41351032	41351129	41349097	41349241	3206	56,28,50	64,51,78	40,56,40	12,19,21	186	144	4.41537e-09	2.53548e-07	0.404,0.298,0.332	0.721,0.695,0.596	-0.326	protein_coding	44.9671	41.6767
ENSG00000100207	TCF20	chr22	-	42168608	42168736	42168608	42168703	42169846	42169896	1135	12,12,21	10,3,25	24,41,42	0,9,6	177	144	0.000206807	0.00335851	0.494,0.765,0.406	1.0,0.788,0.851	-0.325	protein_coding	9.54935	10.0856
ENSG00000203705	TATDN3	chr1	+	212812226	212812328	212812250	212812328	212807735	212807848	6973	5,4,8	7,3,8	10,13,26	4,2,5	168	144	0.000867175	0.0107403	0.38,0.533,0.462	0.682,0.848,0.817	-0.324	protein_coding	5.8219	4.38525
ENSG00000103034	NDRG4	chr16	+	58503705	58503903	58503797	58503903	58494963	58495008	8828	11,5,6	4,1,2	16,8,15	0,0,0	236	144	9.02688e-06	0.000228151	0.627,0.753,0.647	1.0,1.0,1.0	-0.324	protein_coding	12.0048	18.1034
ENSG00000198589	LRBA	chr4	-	150321190	150321383	150321190	150321368	150325808	150325898	7045	73,63,71	180,162,136	85,104,91	45,62,61	159	144	0	0	0.269,0.26,0.321	0.631,0.603,0.575	-0.32	protein_coding	24.9699	19.5445
ENSG00000158850	B4GALT3	chr1	-	161175807	161176095	161175807	161176074	161176433	161176579	792	64,46,55	87,64,71	75,91,88	32,35,24	165	144	1.12244e-13	1.43872e-11	0.391,0.385,0.403	0.672,0.694,0.762	-0.316	protein_coding	28.3849	27.5113
ENSG00000213023	SYT3	chr19	-	50637263	50637790	50637263	50637426	50639024	50639162	7855	4,6,5	1,2,1	12,10,17	1,1,0	508	144	0.00322511	0.0308253	0.531,0.46,0.586	0.773,0.739,1.0	-0.312	protein_coding	0.801647	1.17813
ENSG00000141013	GAS8	chr16	+	90031175	90031496	90031298	90031496	90027635	90027722	9828	56,32,32	86,51,64	37,49,46	11,39,16	267	144	2.56965e-06	7.78269e-05	0.26,0.253,0.212	0.645,0.404,0.608	-0.311	protein_coding	36.0702	39.3689
ENSG00000100150	DEPDC5	chr22	+	31836971	31837155	31836998	31837155	31833914	31833980	7593	21,10,24	9,9,6	30,29,22	2,1,1	171	144	1.80206e-06	5.69831e-05	0.663,0.483,0.771	0.927,0.961,0.949	-0.307	protein_coding	7.21997	12.5329
ENSG00000205084	TMEM231	chr16	-	75545825	75546077	75545825	75545954	75555803	75555973	3783	20,19,12	14,4,7	15,19,19	2,2,1	267	144	0.000416541	0.0059036	0.435,0.719,0.48	0.802,0.837,0.911	-0.305	protein_coding	8.51139	8.22319
ENSG00000105982	RNF32	chr7	+	156658127	156658252	156658183	156658252	156657540	156657573	3525	28,12,13	3,8,5	30,37,33	1,0,0	200	144	3.26809e-08	1.57439e-06	0.87,0.519,0.652	0.956,1.0,1.0	-0.305	protein_coding	15.3257	14.6939
ENSG00000018189	RUFY3	chr4	+	70793764	70793904	70793784	70793904	70789494	70789592	7514	11,6,7	38,17,31	6,9,8	9,4,8	164	144	0.00148671	0.0167266	0.203,0.237,0.165	0.369,0.664,0.468	-0.299	protein_coding	10.2264	9.68085
ENSG00000178999	AURKB	chr17	-	8207737	8207901	8207737	8207840	8210529	8210581	3679	17,31,27	22,40,53	44,29,21	10,15,13	205	144	1.37481e-05	0.000328945	0.352,0.352,0.264	0.756,0.576,0.532	-0.299	protein_coding	99.5416	79.4012
ENSG00000175224	ATG13	chr11	+	46621041	46621157	46621059	46621157	46618324	46618375	11064	2,4,2	15,0,3	2,4,3	1,0,1	162	144	0.000873432	0.0107909	0.106,1.0,0.372	0.64,1.0,0.727	-0.296	protein_coding	43.8117	46.4739
ENSG00000213983	AP1G2	chr14	-	23564045	23564221	23564045	23564159	23564332	23564388	8791	125,100,63	255,174,232	149,198,189	106,131,104	206	144	0	0	0.255,0.287,0.16	0.496,0.514,0.56	-0.289	protein_coding	74.9434	80.6434
ENSG00000090554	FLT3LG	chr19	+	49475673	49475801	49475690	49475801	49474602	49474672	4809	2,1,0	13,12,8	2,3,6	9,6,4	161	144	0.000577052	0.0077567	0.121,0.069,0.0	0.166,0.309,0.573	-0.286	protein_coding	1.90829	2.76412
ENSG00000148985	PGAP2	chr11	+	3824795	3825128	3825019	3825128	3824269	3824364	1514	37,31,30	25,21,27	27,37,57	3,12,17	368	144	0.000524049	0.00712429	0.367,0.366,0.303	0.779,0.547,0.567	-0.286	protein_coding	21.9618	18.8601
ENSG00000106415	GLCCI1	chr7	+	8055432	8055549	8055435	8055549	8022482	8022569	2675	22,13,14	58,37,23	39,30,21	16,33,16	147	144	5.68578e-05	0.0011529	0.271,0.256,0.374	0.705,0.471,0.563	-0.279	protein_coding	12.8038	14.2735
ENSG00000171433	GLOD5	chrX	+	48770923	48771082	48770926	48771082	48765834	48765972	5131	2,0,0	7,7,11	7,2,3	4,11,8	147	144	0.000185305	0.00305775	0.219,0.0,0.0	0.632,0.151,0.269	-0.278	protein_coding	1.46876	2.55352
ENSG00000125503	PPP1R12C	chr19	-	55092782	55092868	55092782	55092865	55093015	55093076	8663	10,7,0	29,18,16	15,10,14	17,16,13	147	144	0.00203125	0.0214101	0.252,0.276,0.0	0.464,0.38,0.513	-0.276	protein_coding	33.5134	44.4764
ENSG00000087085	ACHE	chr7	-	100892333	100892818	100892333	100892554	100893164	100894252	10263	77,26,9	7,6,3	53,32,41	0,2,2	408	144	0.000564698	0.00761917	0.795,0.605,0.514	1.0,0.85,0.879	-0.272	protein_coding	5.06519	5.31206
ENSG00000148985	PGAP2	chr11	+	3824795	3825128	3825019	3825128	3824269	3824376	1515	37,31,30	38,32,53	27,35,57	7,20,19	368	144	1.53037e-05	0.000360163	0.276,0.275,0.181	0.601,0.406,0.54	-0.272	protein_coding	21.9618	18.8601
ENSG00000187742	SECISBP2	chr9	+	89334521	89334730	89334635	89334730	89332907	89332986	3919	215,125,125	105,73,55	111,151,126	9,21,27	258	144	3.17964e-10	2.32892e-08	0.533,0.489,0.559	0.873,0.801,0.723	-0.272	protein_coding	38.0214	22.8355
ENSG00000131503	ANKHD1	chr5	+	140438493	140438617	140438502	140438617	140436103	140436257	4290	10,8,6	21,18,4	9,10,17	5,7,4	153	144	0.00434127	0.0384237	0.309,0.295,0.585	0.629,0.573,0.8	-0.271	protein_coding	41.2202	58.6222
ENSG00000159214	CCDC24	chr1	+	43993803	43993964	43993886	43993964	43992522	43992639	1757	51,41,35	24,25,20	45,73,72	8,13,8	227	144	2.96016e-07	1.14854e-05	0.574,0.51,0.526	0.781,0.781,0.851	-0.268	protein_coding	17.0548	24.9505
ENSG00000148200	NR6A1	chr9	-	124538091	124538319	124538091	124538316	124540032	124540187	5985	6,6,1	5,0,1	5,5,4	1,0,0	147	144	0.00396314	0.0361008	0.54,1.0,0.495	0.83,1.0,1.0	-0.265	protein_coding	1.63812	1.34512
ENSG00000150760	DOCK1	chr10	+	127012231	127012374	127012294	127012374	127008731	127008804	5563	33,13,14	67,41,52	44,50,36	48,28,32	207	144	8.34367e-07	2.87937e-05	0.255,0.181,0.158	0.389,0.554,0.439	-0.263	protein_coding	12.2279	14.7801
ENSG00000197647	ZNF433	chr19	-	12018165	12018380	12018165	12018301	12034827	12034874	4834	4,1,2	2,1,2	2,2,2	1,1,0	223	144	0.00374927	0.0346031	0.564,0.392,0.392	0.564,0.564,1.0	-0.26	protein_coding	6.24153	9.76016
ENSG00000071889	FAM3A	chrX	-	154512313	154512431	154512313	154512411	154512822	154512936	391	0,0,1	29,21,23	7,5,12	19,19,17	164	144	1.13081e-09	7.18313e-08	0.0,0.0,0.037	0.244,0.188,0.383	-0.259	protein_coding	21.3549	27.6523
ENSG00000071189	SNX13	chr7	-	17821508	17821681	17821508	17821648	17826021	17826091	536	10,21,25	120,113,88	38,42,25	42,52,40	177	144	8.32201e-12	7.96472e-10	0.063,0.131,0.188	0.424,0.397,0.337	-0.259	protein_coding	24.3056	16.8642
ENSG00000132199	ENOSF1	chr18	-	690548	690745	690548	690631	691067	691106	7520	104,66,73	240,176,174	110,125,112	92,120,48	258	144	1.18611e-09	7.40342e-08	0.195,0.173,0.19	0.4,0.368,0.566	-0.259	protein_coding	57.7851	53.5634
ENSG00000159214	CCDC24	chr1	+	43993803	43993964	43993889	43993964	43992522	43992639	1758	57,44,36	61,24,50	46,80,73	10,32,26	230	144	0.000106046	0.00193197	0.369,0.534,0.311	0.742,0.61,0.637	-0.258	protein_coding	17.0548	24.9505
ENSG00000168758	SEMA4C	chr2	-	96867777	96867926	96867777	96867923	96870377	96870757	7985	4,4,6	5,2,0	7,1,8	1,0,0	147	144	0.000515221	0.00703091	0.439,0.662,1.0	0.873,1.0,1.0	-0.257	protein_coding	36.166	72.9662
ENSG00000137216	TMEM63B	chr6	+	44134419	44134743	44134560	44134743	44127638	44127678	10276	15,11,4	35,32,26	22,24,26	18,18,22	285	144	8.70783e-07	2.98772e-05	0.178,0.148,0.072	0.382,0.403,0.374	-0.254	protein_coding	43.1155	41.8188
ENSG00000196118	C16orf93	chr16	-	30759341	30759557	30759341	30759458	30759653	30759724	8102	45,20,28	25,18,17	13,21,9	3,3,3	243	144	0.00234482	0.0236724	0.516,0.397,0.494	0.72,0.806,0.64	-0.253	protein_coding	14.4835	9.77008
ENSG00000069493	CLEC2D	chr12	+	9693415	9693948	9693824	9693948	9693033	9693115	10671	19,12,11	2,1,2	14,12,16	0,0,1	553	144	0.0016631	0.0180875	0.712,0.758,0.589	1.0,1.0,0.806	-0.249	protein_coding	4.5548	12.4588
ENSG00000106459	NRF1	chr7	+	129657342	129657574	129657345	129657574	129630077	129630168	2584	4,5,3	2,1,2	11,8,5	0,0,1	147	144	0.00453796	0.0398209	0.662,0.83,0.595	1.0,1.0,0.83	-0.248	protein_coding	9.50427	9.47755
ENSG00000172183	ISG20	chr15	+	88650234	88652310	88652169	88652310	88639342	88639594	722	361,214,211	30,15,23	243,313,248	3,22,6	2079	144	0.00535309	0.0453921	0.455,0.497,0.389	0.849,0.496,0.741	-0.248	protein_coding	42.5094	32.1386
ENSG00000141642	ELAC1	chr18	+	50984095	50984563	50984486	50984563	50974396	50974561	10409	27,31,30	7,3,7	39,38,36	2,3,1	535	144	0.00361841	0.033819	0.509,0.736,0.536	0.84,0.773,0.906	-0.246	protein_coding	2.24024	2.10585
ENSG00000157353	FUK	chr16	+	70478796	70479403	70479179	70479403	70478550	70478650	4026	70,42,48	69,35,56	178,201,161	51,51,70	527	144	3.70113e-10	2.65667e-08	0.217,0.247,0.19	0.488,0.519,0.386	-0.246	protein_coding	14.114	29.7192
ENSG00000110906	KCTD10	chr12	-	109457991	109458184	109457991	109458081	109460635	109460805	2957	20,18,9	73,56,37	29,43,31	31,42,24	247	144	3.21003e-09	1.90426e-07	0.138,0.158,0.124	0.353,0.374,0.43	-0.246	protein_coding	38.1438	36.3391
ENSG00000187634	SAMD11	chr1	+	939271	939412	939274	939412	939039	939129	810	2,8,4	8,5,9	2,0,5	0,1,1	147	144	0.00327698	0.0311965	0.197,0.61,0.303	1.0,0.0,0.83	-0.24	protein_coding	3.99554	4.19646
ENSG00000159214	CCDC24	chr1	+	43993839	43993964	43993886	43993964	43992522	43992639	1759	25,21,20	24,25,20	18,25,32	8,13,8	191	144	0.000776181	0.00982615	0.44,0.388,0.43	0.629,0.592,0.751	-0.238	protein_coding	17.0548	24.9505
ENSG00000262919	FAM58A	chrX	-	153587931	153588454	153587931	153588394	153592505	153592733	554	114,86,69	55,44,26	97,85,86	14,8,13	204	144	1.35373e-09	8.16564e-08	0.594,0.58,0.652	0.83,0.882,0.824	-0.237	protein_coding	24.1597	17.329
ENSG00000135297	MTO1	chr6	+	73482028	73482244	73482039	73482244	73480674	73480805	5134	30,30,23	138,134,156	46,59,43	76,92,52	155	144	1.50135e-12	1.65796e-10	0.168,0.172,0.12	0.36,0.373,0.434	-0.236	protein_coding	29.4931	32.1568
ENSG00000103034	NDRG4	chr16	+	58503743	58503903	58503797	58503903	58500987	58501077	8834	10,4,5	22,13,6	14,7,12	9,6,8	198	144	0.00410905	0.0368684	0.248,0.183,0.377	0.531,0.459,0.522	-0.235	protein_coding	12.0048	18.1034
ENSG00000168566	SNRNP48	chr6	+	7599672	7601524	7601335	7601524	7595026	7595101	6588	244,171,115	51,46,46	249,372,180	35,16,25	1807	144	0.000430346	0.00604506	0.276,0.229,0.166	0.362,0.649,0.365	-0.235	protein_coding	12.4195	14.808
ENSG00000103034	NDRG4	chr16	+	58503705	58503903	58503797	58503903	58500987	58501077	8833	11,5,6	22,13,6	16,8,15	9,6,8	236	144	0.00290895	0.0284863	0.234,0.19,0.379	0.52,0.449,0.534	-0.233	protein_coding	12.0048	18.1034
ENSG00000130270	ATP8B3	chr19	-	1806096	1806508	1806096	1806169	1806627	1806689	7356	0,0,0	4,3,3	2,2,1	2,2,1	483	144	0.00332599	0.0315793	0.0,0.0,0.0	0.23,0.23,0.23	-0.23	protein_coding	0.779928	1.00648
ENSG00000115486	GGCX	chr2	-	85558439	85558662	85558439	85558605	85558945	85559075	7328	21,11,6	0,2,4	17,36,14	0,0,0	201	144	0.00246768	0.0247388	1.0,0.798,0.518	1.0,1.0,1.0	-0.228	protein_coding	52.2905	39.4754
ENSG00000108176	DNAJC12	chr10	-	67816039	67816133	67816039	67816129	67823313	67823392	1254	6,3,5	2,5,0	4,15,4	1,0,0	148	144	0.000818663	0.0102913	0.745,0.369,1.0	0.796,1.0,1.0	-0.227	protein_coding	26.5079	19.5468
ENSG00000137166	FOXP4	chr6	+	41589962	41590170	41589998	41590170	41589770	41589854	7620	32,24,9	54,46,17	46,35,54	39,28,28	180	144	4.01495e-05	0.000850126	0.322,0.294,0.298	0.485,0.5,0.607	-0.226	protein_coding	22.5868	25.0531
ENSG00000181135	ZNF707	chr8	+	143688661	143689301	143689203	143689301	143684755	143685067	1277	72,47,40	5,3,2	58,73,38	0,0,0	686	144	2.33685e-06	7.16832e-05	0.751,0.767,0.808	1.0,1.0,1.0	-0.225	protein_coding	22.2067	31.2294
ENSG00000140451	PIF1	chr15	-	64819846	64820019	64819846	64819986	64820981	64821088	9805	82,46,75	51,37,36	74,67,66	11,13,21	177	144	6.34135e-06	0.000168066	0.567,0.503,0.629	0.846,0.807,0.719	-0.224	protein_coding	25.1837	32.5688
ENSG00000125459	MSTO1	chr1	+	155611426	155611603	155611548	155611603	155611215	155611291	3596	34,43,15	7,3,7	52,38,30	1,2,1	266	144	0.000235233	0.00371337	0.724,0.886,0.537	0.966,0.911,0.942	-0.224	protein_coding	38.191	37.4592
ENSG00000028203	VEZT	chr12	+	95270038	95270188	95270050	95270188	95266356	95266632	6563	152,103,108	121,111,109	175,245,206	68,87,73	156	144	1.672e-12	1.81842e-10	0.537,0.461,0.478	0.704,0.722,0.723	-0.224	protein_coding	52.4799	59.7225
ENSG00000168010	ATG16L2	chr11	+	72821198	72821741	72821667	72821741	72817755	72817855	3682	71,38,20	11,5,4	48,45,39	3,2,2	613	144	0.00600113	0.0498649	0.603,0.641,0.54	0.79,0.841,0.821	-0.223	protein_coding	26.8573	27.7035
ENSG00000178999	AURKB	chr17	-	8207737	8207901	8207737	8207840	8209953	8210055	3678	19,23,24	12,1,11	34,27,20	0,0,5	205	144	0.00129155	0.0149287	0.527,0.942,0.605	1.0,1.0,0.738	-0.221	protein_coding	99.5416	79.4012
ENSG00000137804	NUSAP1	chr15	+	41350987	41351129	41351032	41351129	41349097	41349241	3205	189,143,164	64,51,78	168,192,158	12,19,21	189	144	1.59872e-14	2.39075e-12	0.692,0.681,0.616	0.914,0.885,0.851	-0.22	protein_coding	44.9671	41.6767
ENSG00000166997	CNPY4	chr7	+	100124431	100124631	100124513	100124631	100122783	100122906	9585	6,4,9	76,53,84	22,20,20	26,52,36	226	144	2.30079e-10	1.81484e-08	0.048,0.046,0.064	0.35,0.197,0.261	-0.217	protein_coding	14.0403	20.2627
ENSG00000178752	FAM132B	chr2	+	238167871	238168875	238168370	238168875	238165605	238165684	85	18,35,45	1,3,2	33,39,31	0,0,0	643	144	0.000446161	0.00624278	0.801,0.723,0.834	1.0,1.0,1.0	-0.214	protein_coding	1.57633	1.37862
ENSG00000197808	ZNF461	chr19	-	36658298	36658446	36658298	36658425	36664697	36664786	2898	0,2,0	6,6,2	2,7,1	5,6,8	165	144	0.00116951	0.0137817	0.0,0.225,0.0	0.259,0.505,0.098	-0.212	protein_coding	2.28593	3.29628
ENSG00000113282	CLINT1	chr5	-	157789362	157789567	157789362	157789513	157791702	157791995	10816	396,305,292	194,182,149	350,433,288	46,82,77	198	144	1.51212e-13	1.87138e-11	0.598,0.549,0.588	0.847,0.793,0.731	-0.212	protein_coding	72.2148	66.5418
ENSG00000103037	SETD6	chr16	+	58518019	58518231	58518050	58518231	58516807	58516928	2964	18,18,14	98,75,109	25,24,18	28,37,44	175	144	1.16894e-06	3.90264e-05	0.131,0.165,0.096	0.424,0.348,0.252	-0.211	protein_coding	18.3389	18.3926
ENSG00000076864	RAP1GAP	chr1	-	21597960	21598095	21597960	21598040	21598399	21598502	5388	91,49,32	41,39,17	49,22,33	6,10,5	199	144	0.00182991	0.0195463	0.616,0.476,0.577	0.855,0.614,0.827	-0.209	protein_coding	25.7471	12.8965
ENSG00000180879	SSR4	chrX	+	153796433	153796552	153796438	153796552	153795662	153795861	1722	55,40,45	33,18,18	58,67,55	9,7,8	149	144	4.09042e-07	1.52922e-05	0.617,0.682,0.707	0.862,0.902,0.869	-0.209	protein_coding	317.634	392.173
ENSG00000105520	LPPR2	chr19	+	11359531	11359720	11359606	11359720	11357659	11357739	10948	225,157,112	53,57,33	323,281,335	26,25,19	219	144	6.55032e-15	1.06859e-12	0.736,0.644,0.691	0.891,0.881,0.921	-0.207	protein_coding	23.092	31.5678
ENSG00000110074	FOXRED1	chr11	+	126273315	126273454	126273338	126273454	126272968	126273079	5287	17,15,15	7,8,4	11,27,14	3,2,0	167	144	0.00139982	0.0159744	0.677,0.618,0.764	0.76,0.921,1.0	-0.207	protein_coding	35.8699	31.9982
ENSG00000104756	KCTD9	chr8	-	25439605	25439792	25439605	25439664	25440576	25440673	10327	51,35,12	106,107,76	53,128,69	83,103,56	272	144	1.10458e-07	4.89424e-06	0.203,0.148,0.077	0.253,0.397,0.395	-0.206	protein_coding	16.1161	20.329
ENSG00000129197	RPAIN	chr17	+	5425970	5426299	5426235	5426299	5422768	5422829	10224	334,228,318	55,41,57	127,142,125	5,8,7	409	144	2.92419e-08	1.43766e-06	0.681,0.662,0.663	0.899,0.862,0.863	-0.206	protein_coding	42.9103	26.5788
ENSG00000128694	OSGEPL1	chr2	-	189746659	189747331	189746659	189747168	189750549	189750656	3498	56,42,41	6,6,7	63,76,87	0,1,2	307	144	1.50985e-07	6.32546e-06	0.814,0.767,0.733	1.0,0.973,0.953	-0.204	protein_coding	3.34927	4.18671
ENSG00000100949	RABGGTA	chr14	-	24271112	24271248	24271112	24271169	24271486	24271549	1494	21,12,21	43,22,31	31,36,41	18,32,31	223	144	0.000261716	0.0040487	0.24,0.26,0.304	0.527,0.421,0.461	-0.202	protein_coding	22.3191	27.5327
ENSG00000198563	DDX39B	chr6	-	31540321	31540664	31540321	31540534	31541949	31542448	1700	1032,733,762	420,342,381	781,1181,964	143,261,156	274	144	0	0	0.564,0.53,0.512	0.742,0.704,0.765	-0.202	protein_coding	289.762	249.823
ENSG00000112514	CUTA	chr6	-	33417480	33417816	33417480	33417695	33418086	33418317	11078	253,183,181	193,185,175	388,409,408	143,150,193	265	144	1.0526e-12	1.21864e-10	0.416,0.35,0.36	0.596,0.597,0.535	-0.201	protein_coding	144.052	222.698
ENSG00000197165	SULT1A2	chr16	-	28592262	28592481	28592262	28592443	28593251	28593346	5592	9,8,4	1,4,2	7,3,1	0,1,0	182	144	0.0005333	0.00722269	0.877,0.613,0.613	1.0,0.704,1.0	-0.2	protein_coding	1.9851	2.4126
ENSG00000136235	GPNMB	chr7	+	23266480	23266615	23266516	23266615	23260455	23260773	8387	13,8,3	30,14,7	120,50,20	139,40,15	180	144	0.00354384	0.0331894	0.257,0.314,0.255	0.409,0.5,0.516	-0.2	protein_coding	5.41651	29.7572
ENSG00000134138	MEIS2	chr15	-	36895150	36895261	36895150	36895240	36896627	36896686	9443	25,37,25	40,25,28	36,45,34	13,25,17	165	144	0.00327165	0.0311965	0.353,0.564,0.438	0.707,0.611,0.636	-0.2	protein_coding	10.9568	11.2648
ENSG00000152527	PLEKHH2	chr2	+	43740815	43741043	43740945	43741043	43738340	43738520	2334	2,1,0	18,17,8	5,5,2	5,10,7	274	144	0.00011961	0.00214104	0.055,0.03,0.0	0.344,0.208,0.131	-0.199	protein_coding	2.8615	3.00814
ENSG00000103064	SLC7A6	chr16	+	68273794	68273904	68273821	68273904	68266601	68266721	1820	44,12,23	15,5,10	28,29,12	0,6,2	171	144	0.00165482	0.0180248	0.712,0.669,0.659	1.0,0.803,0.835	-0.199	protein_coding	50.4413	50.0649
ENSG00000163539	CLASP2	chr3	-	33632291	33632374	33632291	33632371	33644756	33644903	10576	8,3,2	33,16,19	18,11,7	20,25,19	147	144	0.0034257	0.0323124	0.192,0.155,0.093	0.469,0.301,0.265	-0.198	protein_coding	14.8275	14.7488
ENSG00000154144	TBRG1	chr11	+	124626812	124627050	124626903	124627050	124626472	124626609	9287	40,45,28	38,39,42	63,40,43	30,24,16	235	144	0.000594866	0.00795148	0.392,0.414,0.29	0.563,0.505,0.622	-0.198	protein_coding	15.7662	15.0668
ENSG00000126215	XRCC3	chr14	-	103711465	103711661	103711465	103711567	103715423	103715484	870	33,23,43	22,10,23	53,40,37	9,14,7	238	144	0.00226584	0.0231684	0.476,0.582,0.531	0.781,0.634,0.762	-0.196	protein_coding	33.5295	28.7196
ENSG00000126456	IRF3	chr19	-	49660712	49660844	49660712	49660828	49662424	49662617	10742	14,13,10	4,6,1	9,21,14	0,2,0	160	144	0.000113353	0.00204435	0.759,0.661,0.9	1.0,0.904,1.0	-0.195	protein_coding	89.0324	90.4558
ENSG00000162755	KLHDC9	chr1	+	161099578	161099796	161099597	161099796	161099345	161099505	6978	3,1,3	16,12,17	1,10,6	3,14,12	163	144	0.00399029	0.0362568	0.142,0.069,0.135	0.227,0.387,0.306	-0.191	protein_coding	3.36133	5.84746
ENSG00000111325	OGFOD2	chr12	+	122976600	122976767	122976653	122976767	122975810	122975867	5243	45,22,34	86,41,24	48,38,31	27,25,19	197	144	0.00322171	0.0308253	0.277,0.282,0.509	0.565,0.526,0.544	-0.189	protein_coding	24.3885	33.6369
ENSG00000139436	GIT2	chr12	-	109947255	109948846	109947255	109947504	109951166	109951316	7674	165,116,171	91,48,68	231,255,226	51,38,33	1486	144	9.00383e-10	5.87541e-08	0.149,0.19,0.196	0.305,0.394,0.399	-0.188	protein_coding	19.006	24.2822
ENSG00000184508	HDDC3	chr15	-	90930924	90931556	90930924	90931405	90931703	90931944	3562	85,55,84	446,335,414	149,189,182	186,256,248	295	144	0	0	0.085,0.074,0.09	0.281,0.265,0.264	-0.187	protein_coding	45.247	44.5326
ENSG00000198563	DDX39B	chr6	-	31540321	31540566	31540321	31540534	31541633	31541729	1696	155,107,107	60,40,36	98,160,149	12,25,10	176	144	1.4982e-09	8.96173e-08	0.679,0.686,0.709	0.87,0.84,0.924	-0.187	protein_coding	289.762	249.823
ENSG00000197603	C5orf42	chr5	-	37157669	37157868	37157669	37157814	37158223	37158345	3776	34,13,30	5,5,1	18,18,18	0,0,0	198	144	1.44911e-05	0.000344428	0.832,0.654,0.956	1.0,1.0,1.0	-0.186	protein_coding	2.94675	2.62401
ENSG00000067141	NEO1	chr15	+	73236286	73236506	73236346	73236506	73178306	73178427	9475	213,195,133	73,65,53	197,263,257	23,39,29	204	144	6.35891e-11	5.43384e-09	0.673,0.679,0.639	0.858,0.826,0.862	-0.185	protein_coding	38.5085	40.8468
ENSG00000118495	PLAGL1	chr6	-	143966157	143966230	143966157	143966198	143968906	143968978	2498	3,8,1	5,9,0	1,7,6	1,1,0	176	144	0.000648769	0.00860788	0.329,0.421,1.0	0.45,0.851,1.0	-0.184	protein_coding	6.08932	4.22708
ENSG00000213672	NCKIPSD	chr3	-	48682044	48682156	48682044	48682135	48682347	48682552	10510	27,29,23	21,8,10	28,28,29	6,7,2	165	144	0.00575271	0.0483212	0.529,0.76,0.667	0.803,0.777,0.927	-0.184	protein_coding	16.0511	15.1377
ENSG00000135164	DMTF1	chr7	+	87182055	87182337	87182227	87182337	87181308	87181341	7341	114,76,36	89,77,73	99,118,105	41,85,47	316	144	0.000516581	0.00703609	0.369,0.31,0.183	0.524,0.387,0.504	-0.184	protein_coding	66.9799	92.1786
ENSG00000135049	AGTPBP1	chr9	-	85655142	85655320	85655142	85655200	85657434	85657643	6451	50,25,26	4,11,6	26,40,31	3,1,2	264	144	0.00441735	0.0388215	0.872,0.554,0.703	0.825,0.956,0.894	-0.182	protein_coding	5.49665	5.51847
ENSG00000108846	ABCC3	chr17	+	50659181	50659368	50659236	50659368	50658434	50658496	10107	69,22,7	191,135,69	11,11,9	17,26,11	199	144	0.00307535	0.0297505	0.207,0.105,0.068	0.319,0.234,0.372	-0.182	protein_coding	55.9802	17.1088
ENSG00000136153	LMO7	chr13	+	75835151	75835339	75835232	75835339	75834225	75834387	1216	192,99,79	78,48,21	124,178,88	26,13,16	225	144	1.22187e-05	0.000296305	0.612,0.569,0.707	0.753,0.898,0.779	-0.181	protein_coding	36.3621	27.8496
ENSG00000181135	ZNF707	chr8	+	143688661	143689301	143689203	143689301	143687993	143688067	1278	83,59,50	14,2,4	66,73,42	1,0,3	686	144	0.00156289	0.0173124	0.554,0.861,0.724	0.933,1.0,0.746	-0.18	protein_coding	22.2067	31.2294
ENSG00000136279	DBNL	chr7	+	44058428	44058480	44058431	44058480	44058128	44058280	9455	54,24,20	72,45,66	20,27,31	22,28,22	147	144	0.00490239	0.0422949	0.424,0.343,0.229	0.471,0.486,0.58	-0.18	protein_coding	43.5544	28.8252
ENSG00000132199	ENOSF1	chr18	-	690548	690745	690548	690631	691203	691276	7521	95,52,61	32,17,20	101,117,97	19,12,11	258	144	7.01981e-05	0.00136184	0.624,0.631,0.63	0.748,0.845,0.831	-0.18	protein_coding	57.7851	53.5634
ENSG00000050426	LETMD1	chr12	+	51053777	51053860	51053811	51053860	51049033	51049185	2620	84,68,67	47,33,44	36,35,33	13,6,7	178	144	0.0010379	0.0124374	0.591,0.625,0.552	0.691,0.825,0.792	-0.18	protein_coding	70.684	67.4687
ENSG00000104047	DTWD1	chr15	+	49630955	49631058	49631000	49631058	49625112	49625431	742	7,2,16	44,43,54	16,16,14	27,30,30	189	144	0.000160847	0.00274895	0.108,0.034,0.184	0.311,0.289,0.262	-0.179	protein_coding	49.9341	59.7206
ENSG00000154144	TBRG1	chr11	+	124626812	124627050	124626903	124627050	124625670	124625903	9286	52,54,32	58,43,46	82,57,70	41,43,26	235	144	0.00204583	0.0215007	0.355,0.435,0.299	0.551,0.448,0.623	-0.178	protein_coding	15.7662	15.0668
ENSG00000090372	STRN4	chr19	-	46727451	46727567	46727451	46727546	46727893	46728007	7755	113,79,111	338,253,235	83,139,116	106,149,146	165	144	2.81057e-10	2.1462e-08	0.226,0.214,0.292	0.406,0.449,0.409	-0.177	protein_coding	57.3869	51.1468
ENSG00000135164	DMTF1	chr7	+	87182016	87182337	87182227	87182337	87181308	87181341	7340	124,74,37	89,77,73	105,117,105	41,85,47	355	144	0.00082069	0.0102988	0.361,0.28,0.171	0.51,0.358,0.475	-0.177	protein_coding	66.9799	92.1786
ENSG00000153558	FBXL2	chr3	+	33373240	33373355	33373259	33373355	33373091	33373160	3349	0,1,0	19,14,5	5,0,2	8,8,6	163	144	0.00071307	0.00920578	0.0,0.059,0.0	0.356,0.0,0.227	-0.175	protein_coding	2.80946	2.63538
ENSG00000102543	CDADC1	chr13	+	49259345	49259523	49259485	49259523	49255838	49255913	7601	51,45,55	9,17,20	77,86,71	9,13,7	284	144	0.00215553	0.0224563	0.742,0.573,0.582	0.813,0.77,0.837	-0.174	protein_coding	7.36919	8.27404
ENSG00000121274	PAPD5	chr16	+	50225097	50225285	50225238	50225285	50224890	50224994	7300	127,124,49	40,24,19	89,78,68	8,10,10	285	144	0.000714627	0.00920933	0.616,0.723,0.566	0.849,0.798,0.775	-0.172	protein_coding	7.58835	5.22014
ENSG00000170322	NFRKB	chr11	-	129884744	129884882	129884744	129884846	129885434	129885609	6946	42,25,32	56,24,23	47,64,37	25,28,18	180	144	0.00152605	0.0169829	0.375,0.455,0.527	0.601,0.646,0.622	-0.171	protein_coding	19.5896	17.4514
ENSG00000174672	BRSK2	chr11	+	1460499	1461714	1460969	1461714	1459191	1459239	1054	0,2,0	1,2,2	2,8,3	3,2,8	614	144	0.00302207	0.0293141	0.0,0.19,0.0	0.135,0.484,0.081	-0.17	protein_coding	2.10504	3.0483
ENSG00000142046	TMEM91	chr19	+	41383560	41384083	41383862	41384083	41382771	41382921	1738	2,3,4	6,0,2	3,0,4	0,1,0	446	144	0.00144183	0.0163715	0.097,1.0,0.392	1.0,0.0,1.0	-0.17	protein_coding	2.63439	1.66243
ENSG00000142102	ATHL1	chr11	+	293067	293235	293162	293235	292885	292997	1222	7,17,5	52,27,50	15,25,20	28,25,29	239	144	0.000281446	0.00431671	0.075,0.275,0.057	0.244,0.376,0.294	-0.169	protein_coding	8.02442	11.646
ENSG00000169683	LRRC45	chr17	+	82029018	82029185	82029092	82029185	82028612	82028683	2179	32,21,28	97,64,122	31,29,30	25,55,49	218	144	0.000216555	0.00349311	0.179,0.178,0.132	0.45,0.258,0.288	-0.169	protein_coding	16.6583	17.2278
ENSG00000217930	PAM16	chr16	-	4341367	4341672	4341367	4341504	4343206	4343291	1627	130,102,82	91,54,33	80,104,79	25,19,25	312	144	0.000698647	0.00907857	0.397,0.466,0.534	0.596,0.716,0.593	-0.169	protein_coding	45.9415	50.4038
ENSG00000198182	ZNF607	chr19	-	37707913	37708012	37707913	37708009	37709695	37709822	1266	2,1,0	12,5,3	3,10,2	12,18,6	147	144	0.00536257	0.0453921	0.14,0.164,0.0	0.197,0.352,0.246	-0.164	protein_coding	1.6385	2.9202
ENSG00000007384	RHBDF1	chr16	-	59731	60098	59731	59826	60215	60279	7536	251,192,165	380,248,304	435,573,524	267,359,369	416	144	2.22045e-16	4.42732e-14	0.186,0.211,0.158	0.361,0.356,0.33	-0.164	protein_coding	63.76	117.212
ENSG00000168036	CTNNB1	chr3	+	41239659	41240443	41239818	41240443	41239133	41239354	8983	872,619,904	305,226,263	597,691,726	82,110,129	303	144	7.53775e-12	7.31377e-10	0.576,0.566,0.62	0.776,0.749,0.728	-0.164	protein_coding	126.681	101.064
ENSG00000144134	RABL2A	chr2	+	113641352	113641450	113641355	113641450	113640893	113641005	10508	15,11,8	1,3,2	4,7,4	0,0,0	147	144	0.00377944	0.0347805	0.936,0.782,0.797	1.0,1.0,1.0	-0.162	protein_coding	14.609	17.1706
ENSG00000033627	ATP6V0A1	chr17	+	42477638	42477742	42477659	42477742	42470089	42470218	659	35,12,9	99,82,57	27,26,40	44,68,63	165	144	0.000257449	0.00399993	0.236,0.113,0.121	0.349,0.25,0.357	-0.162	protein_coding	27.4535	27.4486
ENSG00000141977	CIB3	chr19	-	16169629	16169741	16169629	16169722	16173161	16173196	9791	25,30,41	12,7,11	3,4,5	0,0,2	163	144	0.00177316	0.0190535	0.648,0.791,0.767	1.0,1.0,0.688	-0.161	protein_coding	9.61654	2.79662
ENSG00000135164	DMTF1	chr7	+	87188038	87188301	87188091	87188301	87185828	87185980	7342	19,15,8	111,72,64	33,22,28	67,93,31	197	144	0.000340029	0.00512758	0.111,0.132,0.084	0.265,0.147,0.398	-0.161	protein_coding	66.9799	92.1786
ENSG00000213930	GALT	chr9	+	34648047	34648171	34648114	34648171	34647656	34647961	2995	21,16,12	52,52,71	17,21,22	25,24,38	211	144	0.000404519	0.00579568	0.216,0.174,0.103	0.317,0.374,0.283	-0.16	protein_coding	11.4186	11.769
ENSG00000135945	REV1	chr2	-	99429839	99429948	99429839	99429945	99434331	99434448	7814	39,27,30	55,26,34	45,33,34	22,27,19	147	144	0.00399914	0.0362906	0.41,0.504,0.464	0.667,0.545,0.637	-0.157	protein_coding	35.2594	38.6289
ENSG00000131844	MCCC2	chr5	+	71643770	71643895	71643818	71643895	71636103	71636167	2137	76,58,56	15,10,15	54,49,43	1,2,4	192	144	1.25284e-05	0.000302792	0.792,0.813,0.737	0.976,0.948,0.89	-0.157	protein_coding	117.088	96.8904
ENSG00000130429	ARPC1B	chr7	+	99377337	99377439	99377357	99377439	99374729	99374781	1966	143,78,81	113,84,74	118,185,140	57,70,85	164	144	3.66037e-05	0.000786651	0.526,0.449,0.49	0.645,0.699,0.591	-0.157	protein_coding	297.968	349.136
ENSG00000215041	NEURL4	chr17	-	7317460	7317684	7317460	7317573	7317787	7317932	5823	39,53,50	155,118,150	68,94,70	90,109,82	255	144	4.5557e-09	2.5953e-07	0.124,0.202,0.158	0.299,0.328,0.325	-0.156	protein_coding	35.6711	37.817
ENSG00000160917	CPSF4	chr7	+	99453965	99454136	99454040	99454136	99452367	99452440	3979	396,296,345	191,142,129	192,276,230	45,61,44	219	144	3.04146e-08	1.48514e-06	0.577,0.578,0.637	0.737,0.748,0.775	-0.156	protein_coding	110.631	91.5685
ENSG00000077232	DNAJC10	chr2	+	182739544	182740388	182740298	182740388	182732498	182732542	1663	60,57,31	37,35,33	61,101,84	33,28,19	898	144	0.000968242	0.0117598	0.206,0.207,0.131	0.229,0.366,0.415	-0.155	protein_coding	37.8898	28.5452
ENSG00000111325	OGFOD2	chr12	+	122978359	122978569	122978441	122978569	122976870	122976970	5247	130,80,89	92,47,59	128,131,135	27,55,59	226	144	0.00111649	0.0133125	0.474,0.52,0.49	0.751,0.603,0.593	-0.154	protein_coding	24.3885	33.6369
ENSG00000108523	RNF167	chr17	+	4940872	4940993	4940922	4940993	4940486	4940726	2658	63,65,26	17,14,13	56,52,69	7,7,8	194	144	0.00427547	0.0379818	0.733,0.775,0.598	0.856,0.846,0.865	-0.154	protein_coding	92.7919	114.991
ENSG00000182196	ARL6IP4	chr12	+	122981570	122981879	122981594	122981879	122981128	122981299	181	287,240,294	198,181,224	296,383,386	127,137,140	168	144	6.62495e-09	3.70565e-07	0.554,0.532,0.529	0.666,0.706,0.703	-0.153	protein_coding	160.484	145.046
ENSG00000161265	U2AF1L4	chr19	-	35742531	35743205	35742531	35742803	35743808	35743904	156	38,27,11	23,22,26	60,53,85	24,36,30	546	144	0.00571915	0.0481266	0.303,0.245,0.1	0.397,0.28,0.428	-0.152	protein_coding	10.5707	16.2267
ENSG00000121310	ECHDC2	chr1	-	52911722	52912021	52911722	52911790	52913894	52914095	2668	244,117,154	37,31,43	154,140,122	18,15,12	375	144	0.000983301	0.0118633	0.717,0.592,0.579	0.767,0.782,0.796	-0.152	protein_coding	72.8838	71.6585
ENSG00000198625	MDM4	chr1	+	204537429	204537497	204537458	204537497	204532190	204532246	319	42,31,29	11,5,3	38,65,41	2,0,0	173	144	1.58501e-07	6.53037e-06	0.761,0.838,0.889	0.941,1.0,1.0	-0.151	protein_coding	18.0691	17.1267
ENSG00000126215	XRCC3	chr14	-	103711465	103711661	103711465	103711567	103712874	103712968	869	45,35,53	124,106,100	63,69,50	67,70,70	238	144	2.4351e-06	7.43795e-05	0.18,0.167,0.243	0.363,0.374,0.302	-0.15	protein_coding	33.5295	28.7196
ENSG00000204628	GNB2L1	chr5	-	181240215	181240345	181240215	181240327	181241491	181241639	5551	58,36,56	35,26,24	52,93,62	18,17,21	162	144	0.00199568	0.0210972	0.596,0.552,0.675	0.72,0.829,0.724	-0.15	protein_coding	3007.7	2925.83
ENSG00000123240	OPTN	chr10	+	13109096	13109288	13109111	13109288	13108961	13109015	6364	13,15,13	1,4,3	9,17,11	0,1,0	159	144	0.000352543	0.00525688	0.922,0.773,0.797	1.0,0.939,1.0	-0.149	protein_coding	29.2629	38.8036
ENSG00000166012	TAF1D	chr11	-	93733349	93733505	93733349	93733419	93734624	93734660	10586	88,52,46	110,50,46	130,92,70	47,72,47	230	144	0.00231257	0.0234458	0.334,0.394,0.385	0.634,0.444,0.483	-0.149	protein_coding	91.2803	95.8753
ENSG00000102710	SUPT20H	chr13	-	37022010	37023044	37022010	37022317	37024034	37024193	7140	384,252,181	16,10,22	307,387,242	4,1,16	871	144	0.00474383	0.0412242	0.799,0.806,0.576	0.927,0.985,0.714	-0.148	protein_coding	35.9507	41.2039
ENSG00000217555	CKLF	chr16	+	66563071	66563217	66563121	66563217	66558189	66558348	99	11,12,10	97,68,110	14,16,8	32,32,27	194	144	1.48046e-05	0.000349563	0.078,0.116,0.063	0.245,0.271,0.18	-0.146	protein_coding	45.4877	27.0569
ENSG00000173402	DAG1	chr3	+	49488625	49488745	49488697	49488745	49487253	49487415	6384	45,27,26	12,0,3	9,17,14	0,0,0	216	144	1.15387e-05	0.000285602	0.714,1.0,0.852	1.0,1.0,1.0	-0.145	protein_coding	64.1583	49.0447
ENSG00000114127	XRN1	chr3	-	142332374	142332531	142332374	142332424	142332966	142333089	7603	34,24,20	3,7,1	74,54,31	3,0,1	251	144	0.00122539	0.0142789	0.867,0.663,0.92	0.934,1.0,0.947	-0.144	protein_coding	7.62465	12.2626
ENSG00000119688	ABCD4	chr14	-	74293153	74293310	74293153	74293248	74295147	74295198	8852	15,8,3	75,99,121	26,18,15	31,75,84	206	144	5.28002e-05	0.00107977	0.123,0.053,0.017	0.37,0.144,0.111	-0.144	protein_coding	38.1234	53.197
ENSG00000111642	CHD4	chr12	-	6601959	6602175	6601959	6602154	6602375	6602497	11215	275,223,118	186,143,124	188,237,201	86,106,72	165	144	8.49969e-05	0.00160133	0.563,0.576,0.454	0.656,0.661,0.709	-0.144	protein_coding	92.7674	82.5916
ENSG00000163702	IL17RC	chr3	+	9917863	9918075	9917922	9918075	9917712	9917734	3795	4,6,3	38,28,19	18,6,22	33,19,45	203	144	0.000352998	0.00525688	0.069,0.132,0.101	0.279,0.183,0.257	-0.139	protein_coding	14.9628	22.6741
ENSG00000242802	AP5Z1	chr7	+	4790213	4790591	4790458	4790591	4789831	4789929	176	183,98,103	87,37,45	213,315,183	54,81,41	389	144	0.000137253	0.00242065	0.438,0.495,0.459	0.594,0.59,0.623	-0.138	protein_coding	14.0558	23.0141
ENSG00000137411	VARS2	chr6	+	30922381	30922554	30922449	30922554	30922115	30922241	648	31,18,22	158,107,117	32,44,40	56,92,94	212	144	3.37568e-07	1.27529e-05	0.118,0.103,0.113	0.28,0.245,0.224	-0.138	protein_coding	32.288	26.5252
ENSG00000071564	TCF3	chr19	-	1609292	1611369	1609292	1610500	1611703	1611849	2830	924,715,934	40,32,40	563,771,932	3,23,12	1013	144	3.672e-06	0.000104594	0.767,0.761,0.768	0.964,0.827,0.917	-0.137	protein_coding	43.7684	48.7882
ENSG00000182196	ARL6IP4	chr12	+	122981570	122981879	122981594	122981879	122981128	122981266	180	175,122,182	321,211,301	114,152,142	114,154,131	168	144	2.45677e-06	7.47234e-05	0.318,0.331,0.341	0.462,0.458,0.482	-0.137	protein_coding	160.484	145.046
ENSG00000168894	RNF181	chr2	+	85596952	85597178	85597103	85597178	85596518	85596649	6273	138,91,110	186,104,137	248,266,223	132,192,179	295	144	4.38885e-06	0.000122105	0.266,0.299,0.282	0.478,0.403,0.378	-0.137	protein_coding	370.376	355.936
ENSG00000119688	ABCD4	chr14	-	74293153	74293279	74293153	74293248	74295147	74295198	8851	7,2,1	75,99,121	20,9,7	31,75,84	175	144	6.97478e-06	0.000182054	0.071,0.016,0.007	0.347,0.09,0.064	-0.136	protein_coding	38.1234	53.197
ENSG00000004700	RECQL	chr12	-	21501169	21501372	21501169	21501215	21501462	21501669	8300	180,138,112	43,29,21	137,194,148	10,23,16	301	144	0.000160724	0.00274895	0.667,0.695,0.718	0.868,0.801,0.816	-0.135	protein_coding	45.5406	42.5642
ENSG00000257923	CUX1	chr7	+	102196633	102197305	102196939	102197305	102195506	102195603	8113	188,179,53	22,18,7	141,141,122	8,8,4	450	144	0.00197183	0.0209066	0.732,0.761,0.708	0.849,0.849,0.907	-0.135	protein_coding	107.328	125.284
ENSG00000113119	TMCO6	chr5	+	140642906	140643041	140642924	140643041	140642585	140642671	9324	7,5,5	57,40,60	13,9,13	33,36,39	162	144	0.000412102	0.00586763	0.098,0.1,0.069	0.259,0.182,0.229	-0.134	protein_coding	13.4678	13.6009
ENSG00000215041	NEURL4	chr17	-	7318494	7318691	7318494	7318674	7319049	7319208	5825	7,9,7	146,99,116	15,15,20	52,77,65	161	144	1.32236e-07	5.64994e-06	0.041,0.075,0.051	0.205,0.148,0.216	-0.134	protein_coding	35.6711	37.817
ENSG00000185043	CIB1	chr15	-	90232218	90232447	90232218	90232327	90233668	90233703	9579	226,161,211	2619,1718,1948	448,601,584	1174,1510,1257	264	144	0	0	0.045,0.049,0.056	0.172,0.178,0.202	-0.134	protein_coding	232.819	199.024
ENSG00000204351	SKIV2L	chr6	+	31968622	31968796	31968685	31968796	31968327	31968538	10624	50,34,30	166,108,159	34,65,66	88,83,106	207	144	1.83762e-05	0.000425498	0.173,0.18,0.116	0.212,0.353,0.302	-0.133	protein_coding	43.9148	50.1719
ENSG00000124214	STAU1	chr20	-	49124374	49124605	49124374	49124587	49135832	49135931	10153	98,89,99	899,686,673	178,230,204	556,634,581	162	144	0	0	0.088,0.103,0.116	0.222,0.244,0.238	-0.132	protein_coding	125.091	126.454
ENSG00000022976	ZNF839	chr14	+	102341322	102342364	102342102	102342364	102339093	102339223	10540	412,298,364	9,16,6	280,441,416	0,5,1	924	144	3.34753e-06	9.65003e-05	0.877,0.744,0.904	1.0,0.932,0.985	-0.131	protein_coding	10.2962	8.95327
ENSG00000173992	CCS	chr11	+	66605153	66605416	66605338	66605416	66600488	66600549	8730	69,50,41	336,204,209	84,107,70	128,148,132	329	144	1.64313e-14	2.40702e-12	0.082,0.097,0.079	0.223,0.24,0.188	-0.131	protein_coding	34.3688	28.9035
ENSG00000138182	KIF20B	chr10	+	89726292	89726521	89726412	89726521	89725019	89725158	10039	11,13,13	50,48,38	15,27,6	23,29,15	264	144	0.00152846	0.0169834	0.107,0.129,0.157	0.262,0.337,0.179	-0.128	protein_coding	13.1491	9.95939
ENSG00000099330	OCEL1	chr19	+	17228430	17229215	17228802	17229215	17228255	17228309	10980	47,45,32	82,56,87	44,54,53	45,33,41	516	144	1.59696e-05	0.000372301	0.138,0.183,0.093	0.214,0.313,0.265	-0.126	protein_coding	15.2873	12.3993
ENSG00000185090	MANEAL	chr1	+	37799566	37801133	37799843	37801133	37796743	37796820	2383	487,321,314	71,64,53	344,274,280	35,25,21	421	144	6.31475e-05	0.00125909	0.701,0.632,0.67	0.771,0.789,0.82	-0.126	protein_coding	28.8687	21.9199
ENSG00000089053	ANAPC5	chr12	-	121328315	121328497	121328315	121328458	121330582	121330672	1897	1089,787,958	299,242,306	631,837,737	90,107,110	183	144	1.36224e-12	1.55209e-10	0.741,0.719,0.711	0.847,0.86,0.841	-0.126	protein_coding	153.513	111.514
ENSG00000139636	LMBR1L	chr12	-	49101249	49101323	49101249	49101263	49101471	49101549	4078	85,43,63	17,4,15	76,102,65	1,5,7	204	144	0.000149099	0.00258326	0.779,0.884,0.748	0.982,0.935,0.868	-0.125	protein_coding	19.7216	46.4452
ENSG00000117682	DHDDS	chr1	+	26442707	26442873	26442730	26442873	26438167	26438284	6660	13,6,7	124,84,85	19,23,25	62,100,82	167	144	2.68859e-06	8.07478e-05	0.083,0.058,0.066	0.209,0.166,0.208	-0.125	protein_coding	30.1018	30.3789
ENSG00000167508	MVD	chr16	-	88656104	88656561	88656104	88656304	88657435	88657582	5158	100,78,35	178,86,43	81,87,94	62,55,67	401	144	8.59858e-06	0.000218868	0.168,0.246,0.226	0.319,0.362,0.335	-0.125	protein_coding	120.435	89.0443
ENSG00000196323	ZBTB44	chr11	-	130238443	130238607	130238443	130238553	130239811	130239896	530	77,92,73	17,12,10	82,110,121	2,4,9	198	144	4.11277e-05	0.000868279	0.767,0.848,0.841	0.968,0.952,0.907	-0.124	protein_coding	8.11906	10.2574
ENSG00000121073	SLC35B1	chr17	-	49706203	49706334	49706203	49706309	49706964	49707068	230	939,746,902	322,221,300	1195,1660,1403	181,258,214	169	144	6.79456e-14	8.86752e-12	0.713,0.742,0.719	0.849,0.846,0.848	-0.123	protein_coding	186.493	280.252
ENSG00000141867	BRD4	chr19	-	15268153	15268281	15268153	15268240	15268904	15269042	7067	16,21,8	2,2,2	9,8,14	1,0,0	185	144	0.00579926	0.048573	0.862,0.891,0.757	0.875,1.0,1.0	-0.122	protein_coding	21.4521	21.9158
ENSG00000088038	CNOT3	chr19	+	54145541	54145817	54145594	54145817	54144236	54144332	9114	32,28,12	216,141,166	36,39,42	102,143,83	197	144	3.13542e-07	1.19713e-05	0.098,0.127,0.05	0.205,0.166,0.27	-0.122	protein_coding	50.8527	48.7727
ENSG00000124120	TTPAL	chr20	+	44479967	44480444	44479984	44480444	44478623	44478647	7994	1,1,1	27,14,11	2,3,5	9,22,13	161	144	0.00580843	0.0485931	0.032,0.06,0.075	0.166,0.109,0.256	-0.121	protein_coding	11.7098	10.2024
ENSG00000137221	TJAP1	chr6	+	43498922	43499100	43498974	43499100	43497880	43497977	5404	25,20,25	66,51,62	32,66,53	59,82,64	196	144	0.00144411	0.0163715	0.218,0.224,0.229	0.285,0.372,0.378	-0.121	protein_coding	20.3639	34.9604
ENSG00000119185	ITGB1BP1	chr2	-	9406660	9407598	9406660	9406905	9408112	9408205	2665	881,730,777	51,18,33	772,867,745	7,17,8	837	144	1.39864e-07	5.93467e-06	0.748,0.875,0.802	0.95,0.898,0.941	-0.121	protein_coding	91.902	65.8919
ENSG00000166681	NGFRAP1	chrX	+	103377462	103378077	103377509	103378077	103377027	103377106	1597	326,236,285	413,221,371	509,618,700	368,435,481	191	144	1.72504e-06	5.50326e-05	0.373,0.446,0.367	0.51,0.517,0.523	-0.121	protein_coding	97.5585	160.593
ENSG00000250571	GLI4	chr8	+	143274703	143274802	143274719	143274802	143269357	143269520	341	97,68,38	15,9,12	93,86,117	1,9,7	160	144	0.000248829	0.00389286	0.853,0.872,0.74	0.988,0.896,0.938	-0.119	protein_coding	29.533	45.7401
ENSG00000100644	HIF1A	chr14	+	61720378	61720572	61720381	61720572	61695539	61695839	4260	56,48,30	138,106,78	31,36,38	54,49,47	147	144	0.00494553	0.0425197	0.284,0.307,0.274	0.36,0.419,0.442	-0.119	protein_coding	110.128	51.336
ENSG00000137074	APTX	chr9	-	32987543	32987846	32987543	32987731	32988082	32988129	10190	169,181,152	55,39,48	169,189,152	24,32,24	259	144	0.000778844	0.0098425	0.631,0.721,0.638	0.797,0.767,0.779	-0.118	protein_coding	46.0388	49.499
ENSG00000072609	CHFR	chr12	-	132848084	132848223	132848084	132848155	132848640	132848724	3197	23,9,10	107,49,48	20,23,15	34,48,45	212	144	0.00122519	0.0142789	0.127,0.111,0.124	0.285,0.246,0.185	-0.118	protein_coding	48.8096	48.6835
ENSG00000172113	NME6	chr3	-	48296118	48296236	48296118	48296158	48296726	48296829	9331	43,22,23	102,90,81	18,42,13	32,48,28	222	144	0.0020954	0.0219573	0.215,0.137,0.156	0.267,0.362,0.231	-0.117	protein_coding	35.4772	37.0149
ENSG00000028310	BRD9	chr5	-	886591	886767	886591	886707	887360	887471	4054	44,32,39	168,148,175	55,122,74	145,197,148	204	144	7.70747e-07	2.71197e-05	0.156,0.132,0.136	0.211,0.304,0.261	-0.117	protein_coding	37.3761	41.0759
ENSG00000125944	HNRNPR	chr1	-	23318482	23318697	23318482	23318688	23321527	23321663	7871	273,205,221	744,539,578	264,361,287	421,547,441	153	144	1.1702e-07	5.15318e-06	0.257,0.264,0.265	0.371,0.383,0.38	-0.116	protein_coding	113.018	105.702
ENSG00000204231	RXRB	chr6	-	33195362	33195466	33195362	33195454	33195569	33195702	7194	77,43,34	130,152,153	101,112,89	145,192,164	156	144	0.00342293	0.0323124	0.353,0.207,0.17	0.391,0.35,0.334	-0.115	protein_coding	26.2177	42.4743
ENSG00000137501	SYTL2	chr11	-	85717482	85717726	85717482	85717530	85718789	85718843	1671	444,266,114	765,701,446	318,398,265	349,487,348	340	144	8.91092e-11	7.43751e-09	0.197,0.138,0.098	0.278,0.257,0.244	-0.115	protein_coding	411.579	382.706
ENSG00000168487	BMP1	chr8	+	22201117	22201928	22201802	22201928	22197239	22197420	8007	98,78,79	66,39,51	60,82,64	19,27,24	829	144	0.00211829	0.0221326	0.205,0.258,0.212	0.354,0.345,0.317	-0.114	protein_coding	11.1489	10.0503
ENSG00000132581	SDF2	chr17	-	28651485	28651577	28651485	28651542	28655286	28655483	5128	42,7,15	8,0,4	19,36,18	0,1,1	179	144	0.000139482	0.00245393	0.809,1.0,0.751	1.0,0.967,0.935	-0.114	protein_coding	66.9225	44.3812
ENSG00000169727	GPS1	chr17	+	82054497	82054542	82054509	82054542	82053867	82054049	728	69,28,33	143,88,79	66,49,65	82,90,93	156	144	0.00346255	0.0325317	0.308,0.227,0.278	0.426,0.334,0.392	-0.113	protein_coding	65.0251	64.203
ENSG00000214078	CPNE1	chr20	-	35626566	35626826	35626566	35626800	35627279	35627413	3071	28,34,32	220,177,238	48,34,42	110,125,126	170	144	1.19581e-06	3.97384e-05	0.097,0.14,0.102	0.27,0.187,0.22	-0.113	protein_coding	151.425	138.908
ENSG00000178498	DTX3	chr12	+	57606864	57607613	57606883	57607613	57606442	57606518	11027	141,114,103	22,9,26	181,218,187	12,4,5	163	144	3.52349e-08	1.67494e-06	0.85,0.918,0.778	0.93,0.98,0.971	-0.112	protein_coding	22.0194	33.648
ENSG00000093010	COMT	chr22	+	19962232	19962815	19962526	19962815	19961198	19961289	4845	26,9,7	94,67,50	26,16,19	49,27,26	438	144	6.09558e-06	0.000163149	0.083,0.042,0.044	0.149,0.163,0.194	-0.112	protein_coding	156.383	162.315
ENSG00000100726	TELO2	chr16	+	1506224	1506329	1506237	1506329	1505409	1505601	10823	16,8,7	152,96,57	22,18,17	79,70,63	157	144	7.09637e-05	0.00137299	0.088,0.071,0.101	0.203,0.191,0.198	-0.111	protein_coding	32.3288	32.2287
ENSG00000105655	ISYNA1	chr19	-	18436329	18437105	18436329	18436479	18437598	18437760	10219	215,148,162	9,4,4	108,104,114	0,2,0	770	144	6.84688e-05	0.00134017	0.817,0.874,0.883	1.0,0.907,1.0	-0.111	protein_coding	53.5801	40.1657
ENSG00000100429	HDAC10	chr22	-	50248830	50248890	50248830	50248859	50249102	50249168	10779	59,24,45	12,6,4	33,36,31	0,3,3	175	144	0.00521643	0.044417	0.802,0.767,0.903	1.0,0.908,0.895	-0.11	protein_coding	21.3655	38.0416
ENSG00000136699	SMPD4	chr2	-	130156584	130156813	130156584	130156675	130157250	130157396	10096	28,25,13	254,189,184	47,48,67	150,149,134	282	144	1.36779e-13	1.72246e-11	0.053,0.063,0.035	0.138,0.141,0.203	-0.11	protein_coding	62.3618	55.5067
ENSG00000073921	PICALM	chr11	-	85981871	85982003	85981871	85981988	85983865	85983973	10128	570,434,388	242,181,153	324,439,290	67,110,67	159	144	7.98631e-07	2.7718e-05	0.681,0.685,0.697	0.814,0.783,0.797	-0.11	protein_coding	121.126	82.3631
ENSG00000258366	RTEL1	chr20	+	63694318	63694488	63694371	63694488	63693142	63693283	10249	6,7,3	86,48,25	16,11,13	38,50,44	197	144	0.000280977	0.00431671	0.049,0.096,0.081	0.235,0.139,0.178	-0.109	protein_coding	18.8573	23.6338
ENSG00000087085	ACHE	chr7	-	100893164	100894252	100893164	100893904	100895801	100895920	10264	99,60,47	9,2,1	65,75,68	0,2,0	492	144	0.000145186	0.00253562	0.763,0.898,0.932	1.0,0.916,1.0	-0.108	protein_coding	5.06519	5.31206
ENSG00000135637	CCDC142	chr2	-	74480955	74481086	74480955	74481065	74481222	74481372	11228	54,37,22	13,5,4	41,48,30	1,3,3	165	144	0.00178353	0.0191363	0.784,0.866,0.828	0.973,0.933,0.897	-0.108	protein_coding	10.7594	12.6564
ENSG00000103042	SLC38A7	chr16	-	58675939	58676121	58675939	58676054	58676288	58676346	3729	7,3,4	68,38,49	10,17,7	44,35,38	211	144	0.000439321	0.00615908	0.066,0.051,0.053	0.134,0.249,0.112	-0.108	protein_coding	11.1982	15.0566
ENSG00000090372	STRN4	chr19	-	46727451	46727691	46727451	46727546	46727893	46728007	7756	44,40,36	338,253,235	54,78,40	106,149,146	289	144	3.44907e-11	3.05648e-09	0.061,0.073,0.071	0.202,0.207,0.12	-0.108	protein_coding	57.3869	51.1468
ENSG00000100908	EMC9	chr14	-	24139544	24139789	24139544	24139614	24140888	24140965	6082	52,44,63	72,54,76	51,62,72	47,49,46	319	144	0.00419326	0.0374369	0.246,0.269,0.272	0.329,0.364,0.414	-0.107	protein_coding	16.405	14.2981
ENSG00000101473	ACOT8	chr20	-	45843526	45843772	45843526	45843721	45844262	45844420	10087	49,22,28	139,92,132	30,44,45	69,80,85	195	144	0.000447038	0.00624288	0.207,0.15,0.135	0.243,0.289,0.281	-0.107	protein_coding	22.4226	21.7705
ENSG00000132781	MUTYH	chr1	-	45333412	45333594	45333412	45333561	45334390	45334511	193	17,12,24	114,52,80	19,22,28	52,53,53	177	144	0.00182668	0.0195408	0.108,0.158,0.196	0.229,0.252,0.301	-0.107	protein_coding	32.9308	44.2577
ENSG00000170734	POLH	chr6	+	43613659	43615660	43613730	43615660	43610553	43610723	4649	70,55,37	0,5,6	32,39,25	0,0,0	215	144	0.000149352	0.00258326	1.0,0.88,0.805	1.0,1.0,1.0	-0.105	protein_coding	6.46526	6.30372
ENSG00000142173	COL6A2	chr21	+	46125416	46125617	46125464	46125617	46125265	46125311	8613	0,0,0	6,9,3	3,6,1	19,19,49	192	144	0.000770306	0.0097863	0.0,0.0,0.0	0.106,0.191,0.015	-0.104	protein_coding	1.38465	5.64178
ENSG00000088387	DOCK9	chr13	-	98845923	98846060	98845923	98845991	98848591	98848639	9572	52,23,42	2,5,3	37,34,42	0,2,0	213	144	0.000944416	0.0115094	0.946,0.757,0.904	1.0,0.92,1.0	-0.104	protein_coding	9.68743	11.5409
ENSG00000159228	CBR1	chr21	+	36071814	36073166	36072445	36073166	36070949	36071057	4871	47,48,22	243,186,243	144,145,121	165,168,147	775	144	0	0	0.035,0.046,0.017	0.14,0.138,0.133	-0.104	protein_coding	38.6038	34.6606
ENSG00000100908	EMC9	chr14	-	24139544	24139816	24139544	24139614	24140888	24140965	6083	43,34,50	72,54,76	41,58,56	47,49,46	346	144	0.00228564	0.0232384	0.199,0.208,0.215	0.266,0.33,0.336	-0.103	protein_coding	16.405	14.2981
ENSG00000132768	DPH2	chr1	+	43970905	43971189	43970965	43971189	43970595	43970708	10149	48,35,29	283,215,185	43,45,53	112,136,134	204	144	6.31178e-07	2.25403e-05	0.107,0.103,0.1	0.213,0.189,0.218	-0.103	protein_coding	86.6688	87.611
ENSG00000126456	IRF3	chr19	-	49660712	49660844	49660712	49660828	49661947	49662328	10741	85,45,44	242,159,208	75,76,66	124,218,125	160	144	0.00112765	0.0133844	0.24,0.203,0.16	0.352,0.239,0.322	-0.103	protein_coding	89.0324	90.4558
ENSG00000075413	MARK3	chr14	+	103468032	103468186	103468080	103468186	103467078	103467191	2731	706,460,449	138,102,125	463,546,551	51,65,64	192	144	5.34408e-08	2.47483e-06	0.793,0.772,0.729	0.872,0.863,0.866	-0.102	protein_coding	92.5335	87.067
ENSG00000112242	E2F3	chr6	+	20481205	20481425	20481223	20481425	20479845	20479957	11110	56,54,26	8,9,3	81,101,58	7,0,1	162	144	0.000173814	0.00289476	0.862,0.842,0.885	0.911,1.0,0.981	-0.101	protein_coding	11.7313	14.9371
ENSG00000004534	RBM6	chr3	+	49967197	49968748	49967469	49968748	49962575	49962685	3267	82,37,35	132,110,89	78,72,70	73,91,86	416	144	2.76359e-05	0.000612255	0.177,0.104,0.12	0.27,0.215,0.22	-0.101	protein_coding	53.5979	56.8071
ENSG00000144283	PKP4	chr2	+	158624954	158625427	158625124	158625427	158621230	158621421	5273	436,323,297	30,25,32	341,503,484	5,18,14	314	144	9.09122e-08	4.13017e-06	0.87,0.856,0.81	0.969,0.928,0.941	-0.101	protein_coding	58.3217	66.9318
ENSG00000137996	RTCA	chr1	+	100268073	100268295	100268151	100268295	100266523	100266624	3110	23,17,9	104,64,59	22,18,18	54,40,40	222	144	0.00320208	0.0307691	0.125,0.147,0.09	0.209,0.226,0.226	-0.1	protein_coding	21.1565	18.8957
ENSG00000100211	CBY1	chr22	+	38670766	38670989	38670883	38670989	38668016	38668132	3725	44,22,16	196,170,235	33,66,28	112,127,87	261	144	7.37371e-09	3.97958e-07	0.11,0.067,0.036	0.14,0.223,0.151	-0.1	protein_coding	28.5824	21.9666
ENSG00000132781	MUTYH	chr1	-	45333412	45333603	45333412	45333561	45334390	45334511	194	14,10,18	114,52,80	17,15,27	52,53,53	186	144	0.00148506	0.0167266	0.087,0.13,0.148	0.202,0.18,0.283	-0.1	protein_coding	32.9308	44.2577
ENSG00000165792	METTL17	chr14	+	20992091	20992205	20992123	20992205	20990463	20990598	2743	88,53,72	170,140,204	69,96,60	99,130,106	176	144	0.000867843	0.0107403	0.298,0.236,0.224	0.363,0.377,0.317	-0.1	protein_coding	41.8786	36.1955
ENSG00000138443	ABI2	chr2	+	203395655	203395780	203395658	203395780	203391045	203391143	4802	9,7,4	0,0,1	18,26,37	7,6,1	147	144	0.000396747	0.00573008	1.0,1.0,0.797	0.716,0.809,0.973	0.1	protein_coding	37.773	40.3338
ENSG00000006712	PAF1	chr19	-	39390068	39390289	39390068	39390161	39390817	39391154	6340	232,155,183	3,6,3	181,179,178	16,18,13	272	144	9.3394e-07	3.17717e-05	0.976,0.932,0.97	0.857,0.84,0.879	0.101	protein_coding	54.1262	57.544
ENSG00000107443	CCNJ	chr10	+	96057087	96057247	96057120	96057247	96056700	96057000	5944	105,76,53	2,9,4	57,68,54	10,6,16	177	144	0.00214774	0.0224076	0.977,0.873,0.915	0.823,0.902,0.733	0.102	protein_coding	12.2412	13.3537
ENSG00000244187	TMEM141	chr9	+	136791946	136792358	136792250	136792358	136791710	136791777	5695	799,507,617	63,54,59	390,448,471	51,74,83	448	144	6.71227e-05	0.00132002	0.803,0.751,0.771	0.711,0.661,0.646	0.102	protein_coding	108.793	83.1641
ENSG00000131408	NR1H2	chr19	+	50379091	50379181	50379133	50379181	50378521	50378796	151	137,73,87	18,10,10	89,145,113	16,39,35	186	144	0.00129051	0.0149287	0.855,0.85,0.871	0.812,0.742,0.714	0.103	protein_coding	28.0855	42.4373
ENSG00000147813	NAPRT	chr8	-	143574784	143575345	143574784	143574900	143575422	143575525	245	277,184,126	3,0,1	165,151,147	5,3,9	589	144	8.76077e-05	0.0016462	0.958,1.0,0.969	0.89,0.925,0.8	0.104	protein_coding	22.3847	19.5359
ENSG00000133142	TCEAL4	chrX	+	103585858	103586291	103586218	103586291	103585614	103585683	6773	140,80,67	70,46,51	103,112,60	77,115,88	504	144	0.00105034	0.0125656	0.364,0.332,0.273	0.277,0.218,0.163	0.104	protein_coding	170.048	207.831
ENSG00000173531	MST1	chr3	-	49685011	49685089	49685011	49685085	49685261	49685382	1414	13,12,22	0,0,2	19,13,23	0,5,3	148	144	0.00399037	0.0362568	1.0,1.0,0.915	1.0,0.717,0.882	0.105	protein_coding	6.1479	11.8478
ENSG00000155329	ZCCHC10	chr5	-	133000131	133000201	133000131	133000173	133006758	133006920	9560	20,17,18	73,60,75	7,11,10	90,89,106	172	144	7.55484e-05	0.0014461	0.187,0.192,0.167	0.061,0.094,0.073	0.106	protein_coding	22.2695	21.3526
ENSG00000100897	DCAF11	chr14	+	24116916	24117044	24116971	24117044	24115381	24115749	10031	169,174,208	5,7,9	109,123,140	8,20,24	199	144	1.21268e-06	3.99629e-05	0.961,0.947,0.944	0.908,0.817,0.808	0.106	protein_coding	41.411	38.0385
ENSG00000221978	CCNL2	chr1	-	1390765	1392803	1390765	1390865	1393395	1393460	8823	3370,2624,2270	48,45,21	1943,2263,1880	44,63,50	2082	144	2.20765e-05	0.000498318	0.829,0.801,0.882	0.753,0.713,0.722	0.108	protein_coding	62.8176	62.2483
ENSG00000141736	ERBB2	chr17	+	39694680	39695181	39694987	39695181	39693260	39693325	6748	8,2,7	12,9,8	2,3,4	17,20,26	451	144	0.0025687	0.0255375	0.176,0.066,0.218	0.036,0.046,0.047	0.11	protein_coding	69.0766	87.649
ENSG00000123815	ADCK4	chr19	-	40705095	40705447	40705095	40705181	40710058	40710136	9662	116,96,106	2,0,2	97,137,119	5,2,15	410	144	0.00016457	0.00278604	0.953,1.0,0.949	0.872,0.96,0.736	0.111	protein_coding	15.2561	16.1148
ENSG00000116641	DOCK7	chr1	-	62477699	62477834	62477699	62477825	62488933	62489065	6785	106,74,73	2,7,5	49,52,59	9,7,16	153	144	7.25508e-05	0.00139616	0.98,0.909,0.932	0.837,0.875,0.776	0.111	protein_coding	19.9525	13.7507
ENSG00000084072	PPIE	chr1	+	39741894	39743297	39743215	39743297	39741365	39741409	1920	544,416,427	1,0,1	428,540,480	8,6,6	1465	144	1.24121e-06	4.06822e-05	0.982,1.0,0.977	0.84,0.898,0.887	0.111	protein_coding	73.8379	70.1104
ENSG00000143543	JTB	chr1	-	153976692	153976922	153976692	153976775	153977338	153977394	10222	135,124,131	9,7,6	144,157,141	17,27,16	291	144	0.000389257	0.00564462	0.881,0.898,0.915	0.807,0.742,0.813	0.111	protein_coding	128.416	131.399
ENSG00000114626	ABTB1	chr3	+	127676966	127677286	127677167	127677286	127676535	127676581	3465	35,22,31	0,3,0	59,92,126	5,9,15	345	144	0.00117699	0.0138272	1.0,0.754,1.0	0.831,0.81,0.778	0.112	protein_coding	3.87273	18.8933
ENSG00000197363	ZNF517	chr8	+	144804124	144804238	144804145	144804238	144803640	144803767	10283	21,15,19	3,0,0	23,33,18	1,4,7	165	144	0.00456046	0.0399695	0.859,1.0,1.0	0.953,0.878,0.692	0.112	protein_coding	4.54881	8.15555
ENSG00000187147	RNF220	chr1	+	44649882	44651723	44650703	44651723	44649660	44649769	3739	339,288,272	0,0,1	250,309,330	3,10,6	965	144	3.30831e-07	1.25646e-05	1.0,1.0,0.976	0.926,0.822,0.891	0.112	protein_coding	52.9517	61.9167
ENSG00000007384	RHBDF1	chr16	-	58973	59127	58973	59093	59418	59494	7533	47,42,46	2,1,1	49,68,76	8,7,12	178	144	4.86893e-05	0.00101302	0.95,0.971,0.974	0.832,0.887,0.837	0.113	protein_coding	63.76	117.212
ENSG00000159348	CYB5R1	chr1	-	202965886	202966109	202965886	202965993	202966748	202966898	316	65,34,16	3,0,0	78,78,46	6,5,6	260	144	0.00139429	0.015962	0.923,1.0,1.0	0.878,0.896,0.809	0.113	protein_coding	63.9122	86.8338
ENSG00000213930	GALT	chr9	+	34647540	34648171	34648114	34648171	34647088	34647258	2990	89,41,35	0,0,0	70,79,88	0,1,7	718	144	0.000361758	0.00536509	1.0,1.0,1.0	1.0,0.941,0.716	0.114	protein_coding	11.4186	11.769
ENSG00000110075	PPP6R3	chr11	+	68587797	68588024	68587977	68588024	68583042	68583129	3711	219,199,149	70,55,42	125,193,138	64,92,56	324	144	0.0016442	0.0179362	0.582,0.617,0.612	0.465,0.482,0.523	0.114	protein_coding	101.909	88.9524
ENSG00000126822	PLEKHG3	chr14	+	64731360	64731806	64731713	64731806	64731037	64731169	5818	184,161,126	2,0,1	104,170,79	8,7,2	497	144	6.8278e-06	0.000178868	0.964,1.0,0.973	0.79,0.876,0.92	0.117	protein_coding	23.9973	26.6985
ENSG00000127564	PKMYT1	chr16	-	2973137	2973445	2973137	2973253	2973999	2974157	6686	49,42,22	1,0,0	62,49,55	5,3,3	336	144	0.000168041	0.00283145	0.955,1.0,1.0	0.842,0.875,0.887	0.117	protein_coding	56.5968	81.3135
ENSG00000066322	ELOVL1	chr1	-	43364927	43365097	43364927	43365008	43365563	43365623	2040	95,71,31	182,130,106	72,103,108	495,545,552	233	144	2.39757e-10	1.87062e-08	0.244,0.252,0.153	0.082,0.105,0.108	0.118	protein_coding	196.632	248.841
ENSG00000089060	SLC8B1	chr12	-	113316525	113316656	113316525	113316624	113316941	113317001	6480	55,24,34	2,1,0	34,42,52	9,5,4	176	144	8.99858e-05	0.00168166	0.957,0.952,1.0	0.756,0.873,0.914	0.122	protein_coding	7.03133	9.62232
ENSG00000138162	TACC2	chr10	+	122215390	122215451	122215402	122215451	122210396	122211708	5966	117,70,66	13,3,6	95,103,93	23,23,22	156	144	5.46832e-05	0.0011151	0.893,0.956,0.91	0.792,0.805,0.796	0.122	protein_coding	14.7768	26.1155
ENSG00000156531	PHF6	chrX	+	134413487	134413657	134413490	134413657	134393908	134393952	2254	39,29,28	61,64,51	15,22,13	56,69,43	147	144	0.00429819	0.0380894	0.385,0.307,0.35	0.208,0.238,0.228	0.123	protein_coding	9.41275	8.5833
ENSG00000147162	OGT	chrX	+	71544566	71548023	71547906	71548023	71537828	71538072	9679	4850,3846,1814	1,0,2	2487,3078,2205	12,23,15	3484	144	3.33067e-16	6.29146e-14	0.995,1.0,0.974	0.895,0.847,0.859	0.123	protein_coding	60.7064	55.2085
ENSG00000131503	ANKHD1	chr5	+	140537337	140537589	140537388	140537589	140535361	140535538	4293	219,139,177	55,56,64	139,175,136	79,80,97	195	144	0.000664219	0.00873217	0.746,0.647,0.671	0.565,0.618,0.509	0.124	protein_coding	41.2202	58.6222
ENSG00000197948	FCHSD1	chr5	-	141649394	141649536	141649394	141649530	141649886	141649954	10753	9,6,1	52,16,7	4,3,2	60,45,57	150	144	0.00237478	0.0239413	0.142,0.265,0.121	0.06,0.06,0.033	0.125	protein_coding	20.7351	43.0534
ENSG00000109065	NAT9	chr17	-	74771959	74772039	74771959	74771977	74772217	74772277	130	183,156,173	24,21,20	169,186,138	51,46,36	206	144	2.06861e-05	0.000469888	0.842,0.839,0.858	0.698,0.739,0.728	0.125	protein_coding	53.245	64.0595
ENSG00000062194	GPBP1	chr5	+	57249408	57249576	57249453	57249576	57247074	57247215	10347	445,331,465	15,6,16	309,361,291	31,52,59	189	144	1.11022e-16	2.27691e-14	0.958,0.977,0.957	0.884,0.841,0.79	0.126	protein_coding	52.4238	51.8522
ENSG00000197586	ENTPD6	chr20	+	25225161	25225317	25225204	25225317	25224100	25224157	8557	431,274,342	558,368,515	184,240,200	526,513,568	187	144	9.18197e-10	5.93767e-08	0.373,0.364,0.338	0.212,0.265,0.213	0.128	protein_coding	110.141	112.809
ENSG00000168096	ANKS3	chr16	-	4702101	4702242	4702101	4702237	4705094	4705253	7412	53,33,20	0,0,1	27,18,16	2,1,7	149	144	6.3668e-05	0.00126422	1.0,1.0,0.951	0.929,0.946,0.688	0.129	protein_coding	12.8834	14.6105
ENSG00000102710	SUPT20H	chr13	-	37017244	37017364	37017244	37017328	37019341	37019397	7137	170,108,166	17,21,33	88,134,112	34,44,34	180	144	8.84467e-05	0.00165763	0.889,0.804,0.801	0.674,0.709,0.725	0.129	protein_coding	35.9507	41.2039
ENSG00000168256	NKIRAS2	chr17	+	42021544	42021671	42021563	42021671	42020096	42020269	9050	7,3,4	1,0,0	8,10,12	1,3,2	163	144	0.00332089	0.0315727	0.861,1.0,1.0	0.876,0.747,0.841	0.132	protein_coding	30.2837	42.3241
ENSG00000132781	MUTYH	chr1	-	45332762	45333170	45332762	45332834	45333284	45333324	187	284,148,189	4,4,5	158,158,131	11,18,7	480	144	1.88334e-05	0.000433288	0.955,0.917,0.919	0.812,0.725,0.849	0.135	protein_coding	32.9308	44.2577
ENSG00000178338	ZNF354B	chr5	+	178887608	178888122	178887620	178888122	178866975	178867071	10579	3,2,1	0,1,0	10,5,9	0,6,2	156	144	0.000858767	0.0106832	1.0,0.649,1.0	1.0,0.435,0.806	0.136	protein_coding	9.78423	13.3974
ENSG00000113430	IRX4	chr5	-	1879503	1879870	1879503	1879832	1880724	1880834	7335	6,0,2	12,6,5	0,1,1	13,14,13	182	144	0.00118992	0.0139108	0.283,0.0,0.24	0.0,0.053,0.057	0.138	protein_coding	5.91253	9.3954
ENSG00000131697	NPHP4	chr1	-	5905631	5905783	5905631	5905780	5927648	5927787	2396	3,7,3	0,0,1	7,5,1	2,4,0	147	144	0.00158799	0.0175366	1.0,1.0,0.746	0.774,0.55,1.0	0.141	protein_coding	4.81476	5.18232
ENSG00000108788	MLX	chr17	+	42568469	42568943	42568836	42568943	42567618	42567655	5645	560,350,385	120,113,96	378,432,327	150,191,181	511	144	4.20981e-06	0.00011758	0.568,0.466,0.531	0.415,0.389,0.337	0.141	protein_coding	53.2731	62.9847
ENSG00000196182	STK40	chr1	-	36339623	36343448	36339623	36341973	36343859	36343979	10143	298,137,136	0,0,0	165,193,169	5,1,2	1619	144	0.000147551	0.00256445	1.0,1.0,1.0	0.746,0.945,0.883	0.142	protein_coding	28.2528	25.8294
ENSG00000168066	SF1	chr11	-	64764605	64766155	64764605	64765518	64767191	64767251	9237	827,703,576	6,1,3	532,586,541	12,30,21	781	144	4.48197e-13	5.36193e-11	0.962,0.992,0.973	0.891,0.783,0.826	0.142	protein_coding	268.517	341.897
ENSG00000130734	ATG4D	chr19	+	10546838	10547253	10547188	10547253	10544956	10545130	2294	112,88,58	0,4,0	65,93,74	9,5,2	494	144	0.000708529	0.00916364	1.0,0.865,1.0	0.678,0.844,0.915	0.143	protein_coding	24.0024	23.6733
ENSG00000214087	ARL16	chr17	-	81682033	81682675	81682033	81682149	81683012	81683126	824	183,149,139	105,68,68	113,185,135	132,186,180	670	144	4.14975e-10	2.8651e-08	0.273,0.32,0.305	0.155,0.176,0.139	0.143	protein_coding	26.8919	40.0449
ENSG00000131591	C1orf159	chr1	-	1090352	1090587	1090352	1090428	1091471	1091565	4203	7,5,0	8,7,3	2,0,0	8,4,2	303	144	0.000699422	0.00907857	0.294,0.253,0.0	0.106,0.0,0.0	0.147	protein_coding	5.22264	5.78379
ENSG00000141644	MBD1	chr18	-	50273333	50273471	50273333	50273426	50273563	50273863	6527	166,120,119	30,13,13	86,95,79	29,31,23	189	144	3.36753e-05	0.000730276	0.808,0.876,0.875	0.693,0.7,0.724	0.147	protein_coding	40.3369	56.1273
ENSG00000145907	G3BP1	chr5	+	151786571	151786715	151786602	151786715	151771953	151772036	909	571,498,361	90,78,63	253,309,340	80,127,136	175	144	1.19406e-11	1.11311e-09	0.839,0.84,0.825	0.722,0.667,0.673	0.147	protein_coding	94.9447	86.6213
ENSG00000188818	ZDHHC11	chr5	-	840494	840650	840494	840597	843599	843724	9157	24,8,9	2,0,0	16,23,24	4,2,4	197	144	0.00118931	0.0139108	0.898,1.0,1.0	0.745,0.894,0.814	0.148	protein_coding	11.2039	23.0764
ENSG00000181135	ZNF707	chr8	+	143691596	143691713	143691609	143691713	143691072	143691199	1282	9,15,15	0,0,1	14,21,10	1,2,5	157	144	0.000531212	0.00720801	1.0,1.0,0.932	0.928,0.906,0.647	0.15	protein_coding	22.2067	31.2294
ENSG00000142541	RPL13A	chr19	+	49490126	49490297	49490231	49490297	49489849	49489912	3888	817,527,646	524,386,465	559,699,644	736,820,999	249	144	3.03801e-12	3.11527e-10	0.474,0.441,0.445	0.305,0.33,0.272	0.151	protein_coding	1986.26	2244.7
ENSG00000175110	MRPS22	chr3	+	139350976	139351060	139351030	139351060	139350178	139350322	7862	539,397,490	32,25,25	350,423,348	57,96,87	198	144	0	0	0.925,0.92,0.934	0.817,0.762,0.744	0.152	protein_coding	65.3123	79.0522
ENSG00000114107	CEP70	chr3	-	138572858	138572984	138572858	138572932	138591853	138591956	6376	46,23,26	106,69,65	5,17,7	99,130,59	196	144	1.16709e-09	7.34857e-08	0.242,0.197,0.227	0.036,0.088,0.08	0.154	protein_coding	17.6058	18.1514
ENSG00000196118	C16orf93	chr16	-	30760283	30760668	30760283	30760453	30761197	30761229	8105	190,136,124	0,2,0	75,83,78	4,14,3	359	144	9.87369e-09	5.17324e-07	1.0,0.965,1.0	0.883,0.704,0.913	0.155	protein_coding	14.4835	9.77008
ENSG00000144134	RABL2A	chr2	+	113641352	113641450	113641355	113641450	113634152	113634232	10506	1,4,6	0,0,0	5,8,21	0,4,3	147	144	0.000884643	0.0108732	1.0,1.0,1.0	1.0,0.662,0.873	0.155	protein_coding	14.609	17.1706
ENSG00000186635	ARAP1	chr11	-	72695541	72695865	72695541	72695628	72696548	72696654	11160	161,148,165	2,0,0	130,141,89	8,12,7	381	144	4.13718e-10	2.8651e-08	0.968,1.0,1.0	0.86,0.816,0.828	0.155	protein_coding	40.8682	40.6912
ENSG00000164062	APEH	chr3	+	49676055	49676515	49676377	49676515	49675890	49675966	579	883,567,792	19,25,16	219,248,199	22,29,15	466	144	2.46631e-10	1.90357e-08	0.935,0.875,0.939	0.755,0.725,0.804	0.155	protein_coding	122.77	56.0387
ENSG00000140105	WARS	chr14	-	100374135	100374265	100374135	100374179	100375282	100375347	10519	73,55,37	3,0,0	17,24,26	3,5,1	230	144	0.00036755	0.00539524	0.938,1.0,1.0	0.78,0.75,0.942	0.155	protein_coding	183.161	216.593
ENSG00000134574	DDB2	chr11	+	47234756	47235412	47235269	47235412	47234572	47234672	1214	491,394,449	23,10,12	262,379,294	29,25,28	657	144	3.15122e-06	9.23244e-05	0.824,0.896,0.891	0.664,0.769,0.697	0.16	protein_coding	58.6629	57.4131
ENSG00000132128	LRRC41	chr1	-	46279181	46279614	46279181	46279257	46281124	46281385	8367	72,48,21	0,0,1	54,58,46	3,5,4	501	144	1.27857e-05	0.000307973	1.0,1.0,0.858	0.838,0.769,0.768	0.161	protein_coding	41.393	38.8338
ENSG00000167965	MLST8	chr16	+	2206478	2206659	2206483	2206659	2206357	2206409	7636	30,12,13	2,2,0	14,13,9	6,1,4	149	144	0.00516282	0.0440127	0.935,0.853,1.0	0.693,0.926,0.685	0.161	protein_coding	44.6575	41.6644
ENSG00000104872	PIH1D1	chr19	-	49447337	49447420	49447337	49447417	49447826	49447908	7370	15,18,22	0,3,1	16,23,23	8,5,4	147	144	0.00174997	0.0188325	1.0,0.855,0.956	0.662,0.818,0.849	0.161	protein_coding	86.9859	88.4982
ENSG00000188818	ZDHHC11	chr5	-	840494	840650	840494	840597	840802	842495	9156	17,10,7	0,0,0	12,17,14	2,1,3	197	144	0.00259637	0.0257413	1.0,1.0,1.0	0.814,0.926,0.773	0.162	protein_coding	11.2039	23.0764
ENSG00000144228	SPOPL	chr2	+	138550902	138551054	138550973	138551054	138550156	138550294	2047	64,56,28	0,0,4	60,106,73	15,14,15	215	144	7.99335e-07	2.7718e-05	1.0,1.0,0.824	0.728,0.835,0.765	0.165	protein_coding	15.4147	21.2767
ENSG00000114650	SCAP	chr3	-	47417303	47417826	47417303	47417823	47418133	47418249	8842	4,3,0	3,11,1	0,0,2	5,9,5	147	144	0.00221367	0.0228959	0.566,0.211,0.0	0.0,0.0,0.282	0.165	protein_coding	29.2081	27.9551
ENSG00000189077	TMEM120A	chr7	-	75986984	75987285	75986984	75987223	75987359	75987428	283	343,273,287	29,11,14	195,266,202	48,41,55	206	144	1.73173e-12	1.85527e-10	0.892,0.946,0.935	0.74,0.819,0.72	0.165	protein_coding	55.3687	62.695
ENSG00000135148	TRAFD1	chr12	+	112130469	112130569	112130510	112130569	112126084	112126149	4217	34,28,30	68,33,37	16,22,21	78,54,70	185	144	0.000262545	0.0040528	0.28,0.398,0.387	0.138,0.241,0.189	0.166	protein_coding	112.343	87.2477
ENSG00000115204	MPV17	chr2	-	27312993	27313154	27312993	27313074	27322447	27322522	2700	193,107,153	41,33,28	86,99,90	46,45,43	224	144	1.96777e-05	0.000450755	0.752,0.676,0.778	0.546,0.586,0.574	0.167	protein_coding	108.273	83.4045
ENSG00000123562	MORF4L2	chrX	-	103678498	103678651	103678498	103678620	103685170	103685260	5210	885,698,743	65,65,64	249,294,201	70,84,60	175	144	0	0	0.918,0.898,0.905	0.745,0.742,0.734	0.167	protein_coding	384.982	431.219
ENSG00000072071	ADGRL1	chr19	-	14152132	14152222	14152132	14152150	14152308	14152437	535	67,49,46	81,56,60	12,19,25	48,54,58	216	144	1.29168e-05	0.00031009	0.355,0.368,0.338	0.143,0.19,0.223	0.168	protein_coding	16.595	11.1679
ENSG00000079134	THOC1	chr18	-	225088	225403	225088	225139	226800	226901	3255	183,155,190	0,0,0	88,157,94	5,15,6	408	144	2.37799e-12	2.51017e-10	1.0,1.0,1.0	0.861,0.787,0.847	0.168	protein_coding	29.0813	39.2237
ENSG00000213930	GALT	chr9	+	34648047	34648171	34648114	34648171	34647088	34647258	2992	14,10,6	0,0,0	17,8,19	0,1,7	211	144	0.000118486	0.00212622	1.0,1.0,1.0	1.0,0.845,0.649	0.169	protein_coding	11.4186	11.769
ENSG00000134779	TPGS2	chr18	-	36786572	36787079	36786572	36786982	36798448	36798609	2230	21,38,38	0,3,2	30,41,43	4,7,11	241	144	0.000787783	0.00992054	1.0,0.883,0.919	0.818,0.778,0.7	0.169	protein_coding	85.8378	83.5793
ENSG00000198931	APRT	chr16	-	88809468	88809840	88809468	88809706	88810069	88810148	1433	3356,2181,2360	748,504,639	1347,1509,1476	579,777,780	278	144	2.22045e-15	3.79485e-13	0.699,0.692,0.657	0.546,0.501,0.495	0.169	protein_coding	250.07	227.243
ENSG00000167965	MLST8	chr16	+	2208209	2208613	2208449	2208613	2207192	2207345	7643	447,348,376	29,23,22	287,281,266	33,51,63	384	144	1.40554e-07	5.93467e-06	0.853,0.85,0.865	0.765,0.674,0.613	0.172	protein_coding	44.6575	41.6644
ENSG00000127328	RAB3IP	chr12	+	69812777	69813033	69812963	69813033	69801608	69801721	10973	225,173,192	2,0,4	144,141,143	15,18,13	330	144	1.41454e-12	1.58649e-10	0.98,1.0,0.954	0.807,0.774,0.828	0.175	protein_coding	48.5412	37.6581
ENSG00000121064	SCPEP1	chr17	+	56994904	56995635	56995506	56995635	56991098	56991171	2571	46,21,20	0,0,0	66,51,21	4,4,0	746	144	1.5975e-05	0.000372301	1.0,1.0,1.0	0.761,0.711,1.0	0.176	protein_coding	29.4133	48.0107
ENSG00000114021	NIT2	chr3	+	100345584	100346255	100346180	100346255	100341072	100341161	5385	930,654,716	4,4,5	349,384,281	12,25,15	740	144	6.10623e-15	1.01931e-12	0.978,0.97,0.965	0.85,0.749,0.785	0.176	protein_coding	76.0668	40.7634
ENSG00000162869	PPP1R21	chr2	+	48454555	48454741	48454594	48454741	48451007	48451076	9082	77,42,52	106,73,53	21,22,19	64,74,67	183	144	8.15937e-06	0.000208427	0.364,0.312,0.436	0.205,0.19,0.182	0.178	protein_coding	18.6885	14.1009
ENSG00000102103	PQBP1	chrX	+	48902232	48902795	48902731	48902795	48901929	48902042	8226	2156,1480,1810	78,51,65	1253,1571,1456	106,159,184	643	144	0	0	0.861,0.867,0.862	0.726,0.689,0.639	0.179	protein_coding	147.056	155.648
ENSG00000104783	KCNN4	chr19	-	43768962	43769560	43768962	43769032	43769718	43769829	7442	197,149,167	0,0,2	132,132,103	2,6,12	672	144	2.13656e-07	8.47306e-06	1.0,1.0,0.947	0.934,0.825,0.648	0.18	protein_coding	23.721	22.9945
ENSG00000197323	TRIM33	chr1	-	114397607	114397990	114397607	114397860	114399456	114399609	1922	398,320,244	245,219,120	191,267,222	256,359,261	274	144	1.13869e-11	1.07546e-09	0.461,0.434,0.517	0.282,0.281,0.309	0.18	protein_coding	72.2691	77.5444
ENSG00000215041	NEURL4	chr17	-	7318268	7318674	7318268	7318356	7319049	7319208	5824	229,153,165	19,10,5	89,129,102	13,27,14	462	144	7.15969e-05	0.00138151	0.79,0.827,0.911	0.681,0.598,0.694	0.185	protein_coding	35.6711	37.817
ENSG00000168488	ATXN2L	chr16	+	28835277	28835758	28835548	28835758	28835057	28835187	7055	503,324,314	2,4,3	303,297,361	27,48,15	415	144	6.77236e-15	1.08027e-12	0.989,0.966,0.973	0.796,0.682,0.893	0.186	protein_coding	102.509	128.523
ENSG00000175634	RPS6KB2	chr11	+	67433125	67433447	67433339	67433447	67432951	67433042	6881	1226,837,1063	27,20,40	546,698,593	60,78,115	358	144	0	0	0.948,0.944,0.914	0.785,0.783,0.675	0.188	protein_coding	105.333	82.4006
ENSG00000160345	C9orf116	chr9	-	135495180	135495615	135495180	135495569	135498584	135498663	5716	200,138,191	7,7,11	155,179,136	34,39,44	190	144	1.83187e-14	2.62983e-12	0.956,0.937,0.929	0.776,0.777,0.701	0.189	protein_coding	24.4032	31.7404
ENSG00000168743	NPNT	chr4	+	105912064	105912238	105912187	105912238	105911636	105911732	1465	33,20,11	0,0,0	22,47,16	3,0,5	267	144	0.000158945	0.00273599	1.0,1.0,1.0	0.798,1.0,0.633	0.19	protein_coding	40.5576	42.5421
ENSG00000143416	SELENBP1	chr1	-	151365767	151366453	151365767	151365846	151366721	151366904	5846	413,347,438	24,20,32	182,247,250	22,33,51	751	144	5.45569e-06	0.000148337	0.767,0.769,0.724	0.613,0.589,0.485	0.191	protein_coding	54.3262	32.4278
ENSG00000198270	TMEM116	chr12	-	111933885	111936830	111933885	111934030	111937159	111937243	9842	121,85,95	7,15,11	74,72,77	21,28,25	2944	144	0.000169254	0.00284521	0.458,0.217,0.297	0.147,0.112,0.131	0.194	protein_coding	15.2148	15.5006
ENSG00000124496	TRERF1	chr6	-	42232680	42232928	42232680	42232892	42236204	42236411	4659	29,21,15	18,21,12	13,10,10	17,17,28	180	144	0.00486479	0.0421224	0.563,0.444,0.5	0.38,0.32,0.222	0.195	protein_coding	8.99341	8.36698
ENSG00000198131	ZNF544	chr19	+	58246710	58246794	58246745	58246794	58246300	58246427	4462	95,72,76	80,57,73	34,59,27	72,95,63	179	144	1.2137e-06	3.99629e-05	0.489,0.504,0.456	0.275,0.333,0.256	0.195	protein_coding	30.8321	31.1146
ENSG00000178038	ALS2CL	chr3	-	46675617	46675976	46675617	46675686	46676244	46676402	8530	33,36,17	26,18,16	25,12,7	38,34,30	434	144	9.07658e-06	0.000228602	0.296,0.399,0.261	0.179,0.105,0.072	0.2	protein_coding	6.64082	9.26018
ENSG00000163507	KIAA1524	chr3	-	108582107	108582202	108582107	108582138	108582976	108583083	1395	149,148,71	4,6,4	60,67,39	12,12,14	208	144	1.75962e-08	8.77122e-07	0.963,0.945,0.925	0.776,0.794,0.659	0.201	protein_coding	23.2252	20.9814
ENSG00000114107	CEP70	chr3	-	138572858	138572984	138572858	138572914	138591853	138591956	6375	62,34,35	7,4,2	14,27,17	1,19,7	214	144	0.00555862	0.0469409	0.856,0.851,0.922	0.904,0.489,0.62	0.205	protein_coding	17.6058	18.1514
ENSG00000109654	TRIM2	chr4	+	153270334	153270519	153270337	153270519	153204465	153204560	2102	16,18,5	0,2,0	9,13,7	5,2,2	147	144	0.000294203	0.00449294	1.0,0.898,1.0	0.638,0.864,0.774	0.207	protein_coding	6.1165	6.42612
ENSG00000117569	PTBP2	chr1	+	96804784	96804939	96804799	96804939	96785058	96785254	9836	9,11,9	19,13,10	11,13,9	38,64,33	159	144	0.00231794	0.0234671	0.3,0.434,0.449	0.208,0.155,0.198	0.207	protein_coding	10.1498	20.675
ENSG00000198563	DDX39B	chr6	-	31538762	31538939	31538762	31538855	31540321	31540534	1694	60,55,55	5,15,5	42,58,45	11,26,24	228	144	0.000688167	0.00899757	0.883,0.698,0.874	0.707,0.585,0.542	0.207	protein_coding	289.762	249.823
ENSG00000108509	CAMTA2	chr17	-	4981677	4981831	4981677	4981742	4982756	4982892	10903	123,93,91	11,4,3	59,85,75	19,16,19	233	144	1.51571e-07	6.32546e-06	0.874,0.935,0.949	0.657,0.767,0.709	0.208	protein_coding	26.7684	40.2925
ENSG00000120008	WDR11	chr10	+	120905875	120906855	120906775	120906855	120905318	120905416	4989	352,252,255	3,2,5	215,265,194	15,17,7	1044	144	7.35996e-07	2.60245e-05	0.942,0.946,0.876	0.664,0.683,0.793	0.208	protein_coding	28.7913	27.684
ENSG00000241852	C8orf58	chr8	+	22602536	22602643	22602560	22602643	22602199	22602312	3648	21,13,10	4,1,1	11,14,23	7,3,12	168	144	0.00526024	0.0447369	0.818,0.918,0.896	0.574,0.8,0.622	0.212	protein_coding	3.06241	6.90166
ENSG00000166333	ILK	chr11	+	6608693	6608967	6608883	6608967	6608393	6608489	5863	381,298,327	4,4,3	171,248,220	17,30,42	334	144	0	0	0.976,0.97,0.979	0.813,0.781,0.693	0.213	protein_coding	48.7975	40.0122
ENSG00000147813	NAPRT	chr8	-	143574784	143575093	143574784	143574900	143575422	143575525	244	49,33,10	3,0,1	40,25,20	5,3,9	337	144	0.000981239	0.0118633	0.875,1.0,0.81	0.774,0.781,0.487	0.214	protein_coding	22.3847	19.5359
ENSG00000158636	C11orf30	chr11	+	76459932	76460085	76459935	76460085	76458182	76458358	1540	46,32,17	0,0,2	23,27,10	3,4,10	147	144	3.87743e-06	0.000109285	1.0,1.0,0.893	0.882,0.869,0.495	0.216	protein_coding	19.7966	18.2221
ENSG00000166689	PLEKHA7	chr11	-	16791010	16791202	16791010	16791199	16800973	16801075	2017	10,2,2	0,0,0	15,15,11	2,3,6	147	144	6.52674e-06	0.000171608	1.0,1.0,1.0	0.88,0.83,0.642	0.216	protein_coding	36.718	30.9056
ENSG00000148824	MTG1	chr10	+	133401528	133402245	133402148	133402245	133399528	133399619	9461	547,345,262	4,7,4	154,148,109	6,13,12	764	144	2.39785e-07	9.40535e-06	0.963,0.903,0.925	0.829,0.682,0.631	0.216	protein_coding	52.388	25.9412
ENSG00000135913	USP37	chr2	-	218558497	218558717	218558497	218558677	218560819	218560883	205	23,11,8	31,18,11	2,6,5	14,29,20	184	144	0.000228243	0.00364275	0.367,0.324,0.363	0.101,0.139,0.164	0.217	protein_coding	7.52943	8.41038
ENSG00000180902	D2HGDH	chr2	+	241755044	241756014	241755848	241756014	241750150	241750294	2188	118,100,70	1,1,0	57,65,60	3,2,5	948	144	2.70421e-05	0.00060282	0.947,0.938,1.0	0.743,0.832,0.646	0.221	protein_coding	16.8504	14.1732
ENSG00000198270	TMEM116	chr12	-	111933885	111936830	111933885	111934030	111938160	111938210	9843	51,32,32	0,1,1	40,38,40	0,5,5	2944	144	0.0022055	0.0228738	1.0,0.61,0.61	1.0,0.271,0.281	0.223	protein_coding	15.2148	15.5006
ENSG00000131503	ANKHD1	chr5	+	140537337	140537589	140537388	140537589	140528183	140529796	4292	96,56,69	5,2,6	62,113,74	21,29,26	195	144	1.3443e-09	8.16564e-08	0.934,0.954,0.895	0.686,0.742,0.678	0.226	protein_coding	41.2202	58.6222
ENSG00000102901	CENPT	chr16	-	67828473	67828605	67828473	67828559	67828666	67828843	2815	24,24,19	0,3,0	20,22,29	14,4,4	190	144	4.44437e-05	0.000930079	1.0,0.858,1.0	0.52,0.807,0.846	0.228	protein_coding	41.407	49.4505
ENSG00000168066	SF1	chr11	-	64764605	64766155	64764605	64765518	64766899	64767079	9236	918,737,614	136,99,117	571,633,577	208,268,247	781	144	0	0	0.554,0.579,0.492	0.336,0.303,0.301	0.228	protein_coding	268.517	341.897
ENSG00000154845	PPP4R1	chr18	-	9595017	9595153	9595017	9595102	9614225	9614270	5428	90,54,50	48,30,22	33,57,28	52,56,40	195	144	6.11413e-06	0.000163149	0.581,0.571,0.627	0.319,0.429,0.341	0.23	protein_coding	32.7905	36.4511
ENSG00000124357	NAGK	chr2	+	71075554	71076701	71076603	71076701	71072640	71073594	10493	627,445,444	0,0,1	486,518,400	14,16,22	1193	144	0	0	1.0,1.0,0.982	0.807,0.796,0.687	0.231	protein_coding	76.6131	77.283
ENSG00000187535	IFT140	chr16	-	1525886	1526796	1525886	1526077	1557934	1558134	2812	40,21,20	0,0,0	17,25,31	0,3,2	863	144	0.00354643	0.0331894	1.0,1.0,1.0	1.0,0.582,0.721	0.232	protein_coding	9.05875	9.40627
ENSG00000100288	CHKB	chr22	-	50579726	50579830	50579726	50579802	50580189	50580271	795	56,26,44	5,4,1	56,72,59	20,27,29	172	144	9.28089e-08	4.18983e-06	0.904,0.845,0.974	0.701,0.691,0.63	0.234	protein_coding	28.4431	45.4389
ENSG00000109046	WSB1	chr17	+	27307743	27309272	27309099	27309272	27306781	27306882	5889	1072,821,455	97,86,91	462,588,304	166,205,143	1500	144	3.02418e-10	2.23789e-08	0.515,0.478,0.324	0.211,0.216,0.169	0.24	protein_coding	36.4744	48.5002
ENSG00000181991	MRPS11	chr15	+	88475029	88475239	88475109	88475239	88467907	88468024	8767	46,46,40	3,3,13	28,35,40	8,21,21	224	144	0.000638588	0.00848849	0.908,0.908,0.664	0.692,0.517,0.55	0.24	protein_coding	147.117	129.074
ENSG00000101639	CEP192	chr18	+	13057584	13059312	13059081	13059312	13055779	13056698	5141	222,171,40	8,5,2	112,128,42	5,16,9	1641	144	0.00561465	0.047307	0.709,0.75,0.637	0.663,0.412,0.291	0.243	protein_coding	10.8523	12.5337
ENSG00000166582	CENPV	chr17	-	16348615	16349333	16348615	16348685	16349930	16350029	2133	362,324,366	28,33,38	114,113,89	10,40,52	792	144	0.00437183	0.038599	0.702,0.641,0.637	0.675,0.339,0.237	0.243	protein_coding	20.1371	8.98099
ENSG00000103174	NAGPA	chr16	-	5027134	5027379	5027134	5027198	5027845	5027893	10406	121,89,91	2,0,5	83,92,103	19,15,17	325	144	2.94033e-10	2.22165e-08	0.964,1.0,0.89	0.659,0.731,0.729	0.245	protein_coding	10.1345	20.9629
ENSG00000198089	SFI1	chr22	+	31604868	31606430	31606327	31606430	31602211	31602293	4821	54,52,26	2,0,0	39,34,31	3,4,0	1603	144	0.00123205	0.0143334	0.708,1.0,1.0	0.539,0.433,1.0	0.245	protein_coding	25.473	21.8222
ENSG00000174669	SLC29A2	chr11	-	66366125	66366231	66366125	66366191	66367463	66367548	2785	234,155,176	7,10,9	120,128,122	36,49,43	184	144	0	0	0.963,0.924,0.939	0.723,0.672,0.689	0.247	protein_coding	61.0448	45.2969
ENSG00000087266	SH3BP2	chr4	+	2831922	2832412	2832330	2832412	2831570	2831679	7506	119,64,78	7,7,4	80,109,96	23,24,17	552	144	3.52588e-05	0.000760023	0.816,0.705,0.836	0.476,0.542,0.596	0.248	protein_coding	20.3559	29.8816
ENSG00000105576	TNPO2	chr19	-	12702071	12702177	12702071	12702147	12703427	12703526	5731	25,25,10	0,0,0	17,19,10	3,5,4	174	144	2.73365e-07	1.06642e-05	1.0,1.0,1.0	0.824,0.759,0.674	0.248	protein_coding	83.6752	76.9264
ENSG00000107443	CCNJ	chr10	+	96057087	96057247	96057123	96057247	96056700	96057000	5945	105,77,53	17,18,9	58,69,55	46,31,37	180	144	9.79411e-08	4.39388e-06	0.832,0.774,0.825	0.502,0.64,0.543	0.249	protein_coding	12.2412	13.3537
ENSG00000173559	NABP1	chr2	+	191683289	191683804	191683728	191683804	191681945	191682017	3177	247,94,60	124,34,22	13,26,8	28,31,16	583	144	1.22169e-09	7.55975e-08	0.33,0.406,0.402	0.103,0.172,0.11	0.251	protein_coding	27.6259	7.01391
ENSG00000159214	CCDC24	chr1	+	43993839	43993964	43993889	43993964	43991846	43992004	1753	27,19,20	3,0,2	17,31,29	5,12,13	194	144	3.46639e-05	0.00074945	0.87,1.0,0.881	0.716,0.657,0.623	0.252	protein_coding	17.0548	24.9505
ENSG00000091640	SPAG7	chr17	-	4960021	4960190	4960021	4960111	4960458	4960547	9853	35,19,21	2,6,10	23,30,39	17,31,20	223	144	0.00421025	0.0374952	0.919,0.672,0.576	0.466,0.385,0.557	0.253	protein_coding	86.2973	99.942
ENSG00000172732	MUS81	chr11	+	65865016	65865145	65865114	65865145	65864719	65864815	2280	384,246,255	30,10,28	157,168,179	35,81,65	242	144	2.91656e-13	3.54831e-11	0.884,0.936,0.844	0.727,0.552,0.621	0.255	protein_coding	42.1656	44.5295
ENSG00000110172	CHORDC1	chr11	-	90211214	90211335	90211214	90211318	90215173	90215230	2614	2,4,4	0,2,0	3,5,3	3,1,2	161	144	0.00457329	0.0400173	1.0,0.641,1.0	0.472,0.817,0.573	0.26	protein_coding	38.3371	33.9074
ENSG00000269313	MAGIX	chrX	+	49164862	49165090	49164907	49165090	49164706	49164789	3213	9,5,4	1,0,0	3,7,1	4,2,0	189	144	0.000785942	0.00991474	0.873,1.0,1.0	0.364,0.727,1.0	0.261	protein_coding	1.20236	2.17275
ENSG00000075826	SEC31B	chr10	-	100507907	100508051	100507907	100508048	100509006	100509102	3398	8,9,8	4,5,4	15,10,19	22,18,25	147	144	0.00463019	0.0403344	0.662,0.638,0.662	0.4,0.352,0.427	0.261	protein_coding	2.77416	11.0224
ENSG00000151923	TIAL1	chr10	-	119580470	119580846	119580470	119580538	119581921	119582009	7966	244,259,200	10,10,13	119,168,155	32,40,20	452	144	1.27027e-09	7.79317e-08	0.886,0.892,0.831	0.542,0.572,0.712	0.261	protein_coding	174.477	160.477
ENSG00000112319	EYA4	chr6	+	133462334	133462477	133462363	133462477	133461113	133461180	7741	22,29,10	0,0,1	6,8,6	3,2,2	173	144	4.90843e-05	0.00101535	1.0,1.0,0.893	0.625,0.769,0.714	0.262	protein_coding	1.39798	1.22892
ENSG00000165458	INPPL1	chr11	+	72233440	72233744	72233654	72233744	72233074	72233163	10740	1300,894,1028	7,5,14	700,787,692	98,142,109	358	144	0	0	0.987,0.986,0.967	0.742,0.69,0.719	0.263	protein_coding	152.862	178.408
ENSG00000177106	EPS8L2	chr11	+	720548	720746	720596	720746	720061	720181	10261	19,3,3	0,1,1	9,1,6	5,3,1	192	144	0.000401728	0.00577296	1.0,0.692,0.692	0.574,0.2,0.818	0.264	protein_coding	57.1956	102.319
ENSG00000157353	FUK	chr16	+	70474527	70474694	70474625	70474694	70474128	70474339	4025	32,19,36	5,3,1	30,31,26	18,9,12	242	144	0.00012069	0.00215396	0.792,0.79,0.955	0.498,0.672,0.563	0.268	protein_coding	14.114	29.7192
ENSG00000215788	TNFRSF25	chr1	-	6462628	6462666	6462628	6462663	6464374	6464453	5257	2,2,2	0,0,2	4,2,3	1,3,3	147	144	0.004032	0.0363665	1.0,1.0,0.495	0.797,0.395,0.495	0.269	protein_coding	6.17626	15.292
ENSG00000103248	MTHFSD	chr16	-	86554644	86554751	86554644	86554748	86555172	86555235	6771	7,1,3	0,0,1	6,6,12	1,8,7	147	144	2.8683e-05	0.000631554	1.0,1.0,0.746	0.855,0.424,0.627	0.28	protein_coding	20.4912	30.4521
ENSG00000166200	COPS2	chr15	-	49137347	49137458	49137347	49137437	49144226	49144304	6915	33,32,31	1,3,6	18,35,21	15,7,17	165	144	9.81944e-05	0.00180266	0.966,0.903,0.818	0.512,0.814,0.519	0.281	protein_coding	106.708	92.6368
ENSG00000124574	ABCC10	chr6	+	43442969	43444010	43443932	43444010	43441861	43441960	9614	292,204,91	4,4,0	273,307,171	13,22,21	1107	144	8.74088e-07	2.98772e-05	0.905,0.869,1.0	0.732,0.645,0.514	0.294	protein_coding	18.0326	38.5377
ENSG00000186104	CYP2R1	chr11	-	14879113	14879443	14879113	14879207	14880135	14880768	910	127,72,102	9,14,10	38,69,45	23,23,18	380	144	2.61706e-06	7.89296e-05	0.842,0.661,0.794	0.385,0.532,0.486	0.298	protein_coding	11.4994	10.0973
ENSG00000143416	SELENBP1	chr1	-	151365188	151365684	151365188	151365281	151366721	151366904	5845	53,34,35	0,0,0	19,37,25	2,3,4	547	144	3.00498e-07	1.15346e-05	1.0,1.0,1.0	0.714,0.765,0.622	0.3	protein_coding	54.3262	32.4278
ENSG00000155229	MMS19	chr10	-	97467504	97467603	97467504	97467583	97469645	97469723	7979	22,28,15	0,2,2	10,13,16	3,17,5	164	144	1.15848e-05	0.000285759	1.0,0.925,0.868	0.745,0.402,0.738	0.303	protein_coding	56.7651	41.3944
ENSG00000174669	SLC29A2	chr11	-	66366125	66366231	66366125	66366191	66366430	66366564	2784	607,447,482	172,123,145	120,129,106	117,141,121	184	144	0	0	0.734,0.74,0.722	0.445,0.417,0.407	0.309	protein_coding	61.0448	45.2969
ENSG00000123562	MORF4L2	chrX	-	103678498	103678651	103678498	103678600	103685170	103685260	5209	1066,831,885	934,688,684	360,417,280	1249,1530,1263	195	144	0	0	0.457,0.471,0.489	0.175,0.168,0.141	0.311	protein_coding	384.982	431.219
ENSG00000136870	ZNF189	chr9	+	101399883	101400010	101399925	101400010	101399394	101399530	614	3,4,6	2,7,1	1,1,0	1,2,6	186	144	0.000229385	0.00364275	0.537,0.307,0.823	0.436,0.279,0.0	0.317	protein_coding	4.65842	5.81237
ENSG00000008838	MED24	chr17	-	40033344	40033771	40033344	40033456	40034915	40034972	2527	27,36,23	14,4,9	10,14,5	12,13,9	459	144	0.00117948	0.0138338	0.377,0.738,0.445	0.207,0.253,0.148	0.317	protein_coding	28.3584	27.3388
ENSG00000119688	ABCD4	chr14	-	74292747	74293248	74292747	74292869	74295147	74295198	8850	153,175,178	8,3,6	130,220,196	26,41,45	523	144	5.4512e-14	7.38277e-12	0.84,0.941,0.891	0.579,0.596,0.545	0.317	protein_coding	38.1234	53.197
ENSG00000114867	EIF4G1	chr3	+	184323404	184323593	184323407	184323593	184322820	184322954	4434	20,15,14	0,1,1	18,16,10	4,20,5	147	144	1.59211e-07	6.53037e-06	1.0,0.936,0.932	0.815,0.439,0.662	0.317	protein_coding	257.741	204.05
ENSG00000196724	ZNF418	chr19	-	57930427	57930557	57930427	57930554	57933816	57933902	8148	2,6,1	0,1,0	7,1,4	3,4,0	147	144	0.000938608	0.011458	1.0,0.855,1.0	0.696,0.197,1.0	0.321	protein_coding	4.22378	7.17855
ENSG00000100330	MTMR3	chr22	+	29978424	29978531	29978441	29978531	29957035	29957088	2589	1,2,6	4,1,4	1,2,0	14,3,2	161	144	0.00299602	0.0291797	0.183,0.641,0.573	0.06,0.374,0.0	0.321	protein_coding	9.73741	12.3711
ENSG00000204713	TRIM27	chr6	-	28903001	28908840	28903001	28904665	28920011	28920242	8191	702,437,145	2,3,4	884,992,368	28,41,22	4319	144	7.88905e-05	0.00150206	0.921,0.829,0.547	0.513,0.447,0.358	0.326	protein_coding	41.7522	31.9798
ENSG00000115282	TTC31	chr2	+	74490024	74490473	74490243	74490473	74483321	74483563	4663	29,21,14	4,3,7	19,17,9	14,14,10	363	144	0.00139728	0.0159708	0.742,0.735,0.442	0.35,0.325,0.263	0.327	protein_coding	26.0615	28.0913
ENSG00000155275	TRMT44	chr4	+	8449668	8449888	8449697	8449888	8446475	8446590	8906	59,35,27	13,6,0	21,37,22	16,24,15	173	144	2.21332e-06	6.84793e-05	0.791,0.829,1.0	0.522,0.562,0.55	0.329	protein_coding	7.44308	9.13631
ENSG00000003147	ICA1	chr7	-	8235909	8236005	8235909	8235940	8262093	8262281	3691	165,134,126	28,7,14	82,91,79	58,47,49	209	144	1.11022e-16	2.27691e-14	0.802,0.93,0.861	0.493,0.572,0.526	0.334	protein_coding	64.98	72.1703
ENSG00000198721	ECI2	chr6	-	4117307	4119275	4117307	4117451	4125249	4126237	2940	230,168,299	3,5,5	211,245,252	14,23,27	1968	144	1.26604e-07	5.52041e-06	0.849,0.711,0.814	0.524,0.438,0.406	0.335	protein_coding	31.5176	34.5562
ENSG00000125991	ERGIC3	chr20	+	35542785	35542941	35542821	35542941	35542322	35542393	2869	74,49,81	25,14,31	69,106,123	107,143,158	180	144	3.33067e-16	6.29146e-14	0.703,0.737,0.676	0.34,0.372,0.384	0.34	protein_coding	274.704	386.755
ENSG00000129255	MPDU1	chr17	+	7586655	7586777	7586691	7586777	7585731	7585797	7111	62,44,44	8,8,22	34,34,38	25,59,41	180	144	1.8603e-06	5.85667e-05	0.861,0.815,0.615	0.521,0.316,0.426	0.343	protein_coding	112.356	107.123
ENSG00000165046	LETM2	chr8	+	38394097	38394241	38394182	38394241	38392541	38392995	8342	14,7,11	0,1,0	6,5,9	3,3,3	229	144	3.7662e-06	0.000106853	1.0,0.815,1.0	0.557,0.512,0.654	0.364	protein_coding	2.56374	4.11723
ENSG00000066322	ELOVL1	chr1	-	43364927	43365376	43364927	43365008	43365563	43365623	2041	2178,1514,1507	182,130,106	1256,1490,1275	495,545,552	512	144	0	0	0.771,0.766,0.8	0.416,0.435,0.394	0.364	protein_coding	196.632	248.841
ENSG00000167434	CA4	chr17	+	60157988	60158127	60158060	60158127	60157426	60157572	8204	6,5,7	1,0,0	13,9,15	6,6,7	216	144	2.22678e-06	6.86e-05	0.8,1.0,1.0	0.591,0.5,0.588	0.374	protein_coding	20.9787	24.7143
ENSG00000141279	NPEPPS	chr17	+	47577044	47577160	47577080	47577160	47569416	47569494	8243	9,15,3	2,2,0	5,16,4	3,6,9	180	144	0.00167407	0.0181792	0.783,0.857,1.0	0.571,0.681,0.262	0.375	protein_coding	93.2723	86.6551
ENSG00000141030	COPS3	chr17	-	17267884	17268045	17267884	17267977	17270895	17271008	1382	65,40,42	6,7,14	42,54,52	42,65,42	212	144	8.84167e-10	5.82252e-08	0.88,0.795,0.671	0.404,0.361,0.457	0.375	protein_coding	98.6644	99.8493
ENSG00000082898	XPO1	chr2	-	61483936	61485962	61483936	61484105	61488164	61488271	10724	1427,939,1161	12,4,5	709,910,854	43,55,48	2001	144	0	0	0.895,0.944,0.944	0.543,0.544,0.561	0.378	protein_coding	135.989	110.926
ENSG00000116580	GON4L	chr1	-	155815804	155816262	155815804	155815900	155820605	155820656	10358	68,65,44	0,2,1	69,69,82	9,25,18	506	144	4.53018e-10	3.03903e-08	1.0,0.902,0.926	0.686,0.44,0.565	0.379	protein_coding	16.4335	18.8919
ENSG00000171097	CCBL1	chr9	-	128845352	128845517	128845352	128845411	128846679	128846859	10975	2,5,4	15,1,3	1,0,0	6,2,5	250	144	6.05158e-05	0.00121676	0.071,0.742,0.434	0.088,0.0,0.0	0.386	protein_coding	4.4104	4.49809
ENSG00000106290	TAF6	chr7	-	100113348	100113769	100113348	100113405	100113867	100113954	6835	762,651,703	23,17,17	346,423,430	97,122,92	508	144	0	0	0.904,0.916,0.921	0.503,0.496,0.57	0.391	protein_coding	107.394	87.0566
ENSG00000131697	NPHP4	chr1	-	5905631	5905783	5905631	5905780	5909151	5909213	2395	3,5,4	0,3,0	4,1,1	5,1,1	147	144	0.00219853	0.02286	1.0,0.62,1.0	0.439,0.495,0.495	0.397	protein_coding	4.81476	5.18232
ENSG00000168488	ATXN2L	chr16	+	28835545	28835758	28835548	28835758	28835057	28835187	7056	5,2,3	2,4,3	4,2,3	27,48,15	147	144	0.00023259	0.0036855	0.71,0.329,0.495	0.127,0.039,0.164	0.401	protein_coding	102.509	128.523
ENSG00000162302	RPS6KA4	chr11	+	64368485	64368601	64368488	64368601	64368131	64368260	1441	5,2,1	3,4,1	0,2,0	2,7,4	147	144	0.000146298	0.00254886	0.62,0.329,0.495	0.0,0.219,0.0	0.408	protein_coding	22.1047	22.0124
ENSG00000125450	NUP85	chr17	+	75208503	75208620	75208526	75208620	75208154	75208425	7788	7,8,13	8,6,11	5,9,2	55,45,61	167	144	2.17922e-10	1.73805e-08	0.43,0.535,0.505	0.073,0.147,0.027	0.408	protein_coding	58.7311	51.4589
ENSG00000110844	PRPF40B	chr12	+	49633013	49633547	49633426	49633547	49632854	49632880	2795	65,45,44	8,3,3	27,31,29	18,11,16	557	144	1.32e-07	5.64994e-06	0.677,0.795,0.791	0.279,0.421,0.319	0.415	protein_coding	11.826	13.5777
ENSG00000158856	DMTN	chr8	+	22069015	22069518	22069418	22069518	22067526	22067682	886	62,37,40	0,1,2	57,54,68	14,16,17	547	144	4.15116e-10	2.8651e-08	1.0,0.907,0.84	0.517,0.47,0.513	0.416	protein_coding	10.0163	20.0444
ENSG00000167723	TRPV3	chr17	-	3524197	3524363	3524197	3524304	3526853	3526927	8971	5,5,7	3,0,1	6,4,7	7,7,6	203	144	0.00249953	0.0249883	0.542,1.0,0.832	0.378,0.288,0.453	0.418	protein_coding	2.76654	3.50303
ENSG00000204713	TRIM27	chr6	-	28903001	28908840	28903001	28904665	28908972	28909088	8190	1190,788,547	6,1,2	1076,1224,543	26,37,31	4319	144	7.68163e-13	9.03914e-11	0.869,0.963,0.901	0.58,0.524,0.369	0.42	protein_coding	41.7522	31.9798
ENSG00000158636	C11orf30	chr11	+	76542167	76542367	76542215	76542367	76528267	76528466	1541	18,9,5	0,2,0	3,5,11	3,10,2	192	144	1.17529e-05	0.000287927	1.0,0.771,1.0	0.429,0.273,0.805	0.421	protein_coding	19.7966	18.2221
ENSG00000148824	MTG1	chr10	+	133401528	133402245	133402148	133402245	133399169	133399226	9460	325,173,100	6,3,6	106,88,67	11,35,26	764	144	4.20667e-09	2.43512e-07	0.911,0.916,0.759	0.645,0.322,0.327	0.431	protein_coding	52.388	25.9412
ENSG00000139974	SLC38A6	chr14	+	61078809	61078927	61078829	61078927	61030444	61030523	8396	6,2,4	0,0,1	1,4,2	1,2,3	164	144	5.49673e-05	0.00111772	1.0,1.0,0.778	0.468,0.637,0.369	0.435	protein_coding	18.3979	9.69621
ENSG00000161265	U2AF1L4	chr19	-	35744322	35744738	35744322	35744421	35745124	35745187	160	57,46,48	13,14,5	42,58,57	67,66,103	461	144	2.69462e-12	2.80319e-10	0.578,0.506,0.75	0.164,0.215,0.147	0.436	protein_coding	10.5707	16.2267
ENSG00000137802	MAPKBP1	chr15	+	41815258	41815799	41815623	41815799	41814549	41814739	7682	15,14,3	0,0,1	13,8,13	4,8,5	509	144	2.0413e-06	6.39845e-05	1.0,1.0,0.459	0.479,0.221,0.424	0.445	protein_coding	2.46702	6.23759
ENSG00000129219	PLD2	chr17	+	4807983	4808416	4808273	4808416	4807771	4807881	2171	101,72,58	14,0,5	55,50,45	27,26,28	434	144	3.50183e-09	2.06034e-07	0.705,1.0,0.794	0.403,0.39,0.348	0.453	protein_coding	20.3074	31.8943
ENSG00000141480	ARRB2	chr17	+	4720549	4720640	4720585	4720640	4720215	4720299	6994	16,13,7	4,5,6	7,11,18	26,52,52	180	144	7.18258e-08	3.28386e-06	0.762,0.675,0.483	0.177,0.145,0.217	0.46	protein_coding	34.2702	41.5213
ENSG00000161265	U2AF1L4	chr19	-	35744322	35744981	35744322	35744421	35745124	35745212	161	92,79,68	13,14,5	65,77,62	67,66,103	704	144	0	0	0.591,0.536,0.736	0.166,0.193,0.11	0.465	protein_coding	10.5707	16.2267
ENSG00000009950	MLXIPL	chr7	-	73596363	73596789	73596363	73596479	73596864	73596932	8961	27,15,14	1,0,0	1,10,13	4,2,1	454	144	5.22284e-06	0.000142546	0.895,1.0,1.0	0.073,0.613,0.805	0.468	protein_coding	4.9142	4.18455
ENSG00000117616	RSRP1	chr1	-	25243549	25244224	25243549	25243633	25245149	25245301	7528	520,322,274	23,16,19	448,471,346	178,217,161	735	144	0	0	0.816,0.798,0.739	0.33,0.298,0.296	0.476	protein_coding	27.57	44.6751
ENSG00000168488	ATXN2L	chr16	+	28832186	28832399	28832204	28832399	28830614	28830790	7051	23,13,18	0,0,4	12,21,15	15,25,12	162	144	3.91257e-10	2.78063e-08	1.0,1.0,0.8	0.416,0.427,0.526	0.477	protein_coding	102.509	128.523
ENSG00000115282	TTC31	chr2	+	74490024	74490473	74490243	74490473	74483321	74483410	4661	220,125,116	24,37,7	63,81,50	78,83,66	363	144	2.4647e-14	3.46894e-12	0.784,0.573,0.868	0.243,0.279,0.231	0.491	protein_coding	26.0615	28.0913
ENSG00000131626	PPFIA1	chr11	+	70372211	70372390	70372214	70372390	70365372	70365435	8280	9,8,7	2,0,0	5,5,6	9,10,3	147	144	2.22178e-07	8.7626e-06	0.815,1.0,1.0	0.352,0.329,0.662	0.491	protein_coding	59.7781	56.0466
ENSG00000177054	ZDHHC13	chr11	+	19166301	19170568	19170410	19170568	19165051	19165145	3326	176,134,135	2,0,0	253,281,230	7,22,11	4253	144	1.26897e-07	5.52041e-06	0.749,1.0,1.0	0.55,0.302,0.415	0.494	protein_coding	15.4783	23.4123
ENSG00000100031	GGT1	chr22	+	24610249	24610531	24610357	24610531	24609961	24610033	2854	8,2,4	0,0,0	0,2,4	1,0,4	252	144	0.00543824	0.0459785	1.0,1.0,1.0	0.0,1.0,0.364	0.545	protein_coding	0.967565	1.56384
ENSG00000131467	PSME3	chr17	+	42838691	42838799	42838730	42838799	42837648	42837697	9777	11,2,5	4,0,1	6,8,5	14,13,20	183	144	3.70082e-05	0.000792969	0.684,1.0,0.797	0.252,0.326,0.164	0.58	protein_coding	148.859	122.449
ENSG00000215021	PHB2	chr12	-	6969955	6970068	6969955	6970063	6970195	6970280	9893	2,1,1	0,0,1	0,3,0	2,1,2	149	144	2.96628e-06	8.76212e-05	1.0,1.0,0.491	0.0,0.744,0.0	0.582	protein_coding	200.732	174.053

## Sheet: A5SS by siRBM39
GeneID	geneSymbol	chr	strand	longExonStart_0base	longExonEnd	shortES	shortEE	flankingES	flankingEE	ID.1	IJC_SAMPLE_1	SJC_SAMPLE_1	IJC_SAMPLE_2	SJC_SAMPLE_2	IncFormLen	SkipFormLen	PValue	FDR	IncLevel1	IncLevel2	IncLevelDifference	Gene.type	siCtl_NT_TPM	siRBM39_NT_TPM
ENSG00000185024	BRF1	chr14	-	105300445	105315589	105315341	105315589	105286295	105286376	1499	194,104,30	5,2,3	291,310,94	0,0,0	15040	144	3.66374e-15	6.63815e-13	0.271,0.332,0.087	1.0,1.0,1.0	-0.77	protein_coding	23.2167	29.4808
ENSG00000145979	TBC1D7	chr6	-	13328295	13328531	13328455	13328531	13326786	13326963	4164	1,0,7	3,2,4	6,5,4	0,0,2	304	144	3.15986e-05	0.000754049	0.136,0.0,0.453	1.0,1.0,0.486	-0.632	protein_coding	41.9406	36.966
ENSG00000174951	FUT1	chr19	-	48755289	48755390	48755325	48755390	48753324	48753563	4375	0,0,0	1,1,1	6,0,2	2,1,0	180	144	3.28988e-05	0.000777492	0.0,0.0,0.0	0.706,0.0,1.0	-0.569	protein_coding	4.36118	5.12025
ENSG00000133816	MICAL2	chr11	+	12138389	12138464	12138389	12138460	12162078	12162419	1059	4,4,0	9,9,2	8,3,1	0,7,0	148	144	0.00425223	0.0394723	0.302,0.302,0.0	1.0,0.294,1.0	-0.563	protein_coding	5.30454	2.38333
ENSG00000112715	VEGFA	chr6	+	43780731	43780854	43780731	43780785	43781955	43782087	4083	4,9,2	12,14,6	4,6,1	1,3,0	213	144	0.00413351	0.0384432	0.184,0.303,0.184	0.73,0.575,1.0	-0.545	protein_coding	56.0214	51.3423
ENSG00000185024	BRF1	chr14	-	105315321	105315589	105315341	105315589	105286295	105286376	1500	10,3,1	5,2,3	10,4,3	0,0,0	164	144	3.64918e-08	2.17705e-06	0.637,0.568,0.226	1.0,1.0,1.0	-0.523	protein_coding	23.2167	29.4808
ENSG00000125744	RTN2	chr19	-	45494117	45494420	45494165	45494420	45493159	45493378	4271	5,2,0	7,1,8	2,2,1	0,2,0	192	144	0.000527868	0.00746338	0.349,0.6,0.0	1.0,0.429,1.0	-0.493	protein_coding	7.59857	10.5403
ENSG00000161249	DMKN	chr19	-	35498597	35498763	35498715	35498763	35497646	35497681	3280	22,23,22	21,7,21	28,28,24	0,1,3	262	144	1.03413e-08	7.33184e-07	0.365,0.644,0.365	1.0,0.939,0.815	-0.46	protein_coding	42.3086	37.474
ENSG00000005801	ZNF195	chr11	-	3370942	3371070	3370974	3371070	3369356	3369502	727	3,5,1	8,10,5	9,8,6	2,9,1	176	144	0.00146062	0.0168921	0.235,0.29,0.141	0.786,0.421,0.831	-0.457	protein_coding	27.7174	22.5006
ENSG00000137497	NUMA1	chr11	-	72068078	72068231	72068104	72068231	72035901	72035975	4884	3,3,3	4,8,5	5,8,4	0,3,2	170	144	0.00094976	0.0118526	0.388,0.241,0.337	1.0,0.693,0.629	-0.452	protein_coding	103.726	118.958
ENSG00000215440	NPEPL1	chr20	+	58691723	58691830	58691723	58691780	58693736	58693922	7107	6,2,0	9,16,13	10,12,15	7,3,15	194	144	4.77563e-05	0.00105764	0.331,0.085,0.0	0.515,0.748,0.426	-0.424	protein_coding	85.9157	130.407
ENSG00000111247	RAD51AP1	chr12	+	4543762	4543911	4543762	4543904	4545781	4545832	5134	5,5,7	6,8,7	9,8,4	1,4,0	151	144	0.000880481	0.0110728	0.443,0.373,0.488	0.896,0.656,1.0	-0.416	protein_coding	17.5058	15.562
ENSG00000185480	PARPBP	chr12	+	102153868	102153989	102153868	102153976	102154826	102155280	3837	6,3,13	15,17,10	8,12,12	4,5,2	157	144	0.000370385	0.00564266	0.268,0.139,0.544	0.647,0.688,0.846	-0.41	protein_coding	18.8527	25.1472
ENSG00000105717	PBX4	chr19	-	19570585	19570833	19570686	19570833	19570108	19570299	3916	0,4,4	3,4,1	5,2,6	1,1,0	245	144	0.00020439	0.00349731	0.0,0.37,0.702	0.746,0.54,1.0	-0.405	protein_coding	1.34263	0.905098
ENSG00000092094	OSGEP	chr14	-	20448901	20449013	20448963	20449013	20448732	20448811	53	39,33,42	69,46,77	72,98,82	24,26,25	206	144	0	0	0.283,0.334,0.276	0.677,0.725,0.696	-0.402	protein_coding	15.5145	18.0881
ENSG00000005801	ZNF195	chr11	-	3370942	3371070	3370974	3371070	3362567	3362602	726	3,5,1	9,3,5	10,8,4	3,2,2	176	144	0.00217811	0.022964	0.214,0.577,0.141	0.732,0.766,0.621	-0.396	protein_coding	27.7174	22.5006
ENSG00000160226	C21orf2	chr21	-	44334060	44335804	44335757	44335804	44333032	44333262	1233	388,254,204	34,25,15	373,423,421	7,7,2	1841	144	1.2107e-12	1.61571e-10	0.472,0.443,0.515	0.806,0.825,0.943	-0.381	protein_coding	6.78819	13.4881
ENSG00000102125	TAZ	chrX	+	154413206	154413370	154413206	154413339	154413481	154413567	845	3,4,1	5,4,3	2,6,5	1,1,2	175	144	0.00521204	0.0461073	0.331,0.451,0.215	0.622,0.832,0.673	-0.377	protein_coding	26.5754	30.5909
ENSG00000170581	STAT2	chr12	-	56349344	56349509	56349425	56349509	56349162	56349261	1411	29,22,24	97,71,75	40,60,35	26,27,23	225	144	1.11022e-16	2.85853e-14	0.161,0.165,0.17	0.496,0.587,0.493	-0.36	protein_coding	31.2518	36.4638
ENSG00000130734	ATG4D	chr19	+	10546838	10547075	10546838	10547071	10547188	10547253	1580	2,0,0	10,4,6	2,0,3	2,1,1	148	144	0.0038615	0.0366094	0.163,0.0,0.0	0.493,0.0,0.745	-0.358	protein_coding	24.0024	23.6733
ENSG00000139531	SUOX	chr12	+	55999332	55999590	55999332	55999458	56002211	56002271	5367	19,11,14	16,11,18	9,34,13	3,5,3	276	144	1.46193e-05	0.000401007	0.383,0.343,0.289	0.61,0.78,0.693	-0.356	protein_coding	21.6173	23.7297
ENSG00000129968	ABHD17A	chr19	-	1878663	1880115	1879920	1880115	1877507	1877687	4916	343,246,106	27,20,20	392,455,428	11,3,10	1401	144	2.73813e-08	1.75725e-06	0.566,0.558,0.353	0.786,0.94,0.815	-0.355	protein_coding	5.83739	9.48941
ENSG00000135297	MTO1	chr6	+	73479935	73480367	73479935	73480126	73480674	73480805	3351	170,92,89	101,99,118	188,233,173	39,53,34	385	144	1.55431e-15	2.9245e-13	0.386,0.258,0.22	0.643,0.622,0.656	-0.352	protein_coding	29.4931	32.1568
ENSG00000009950	MLXIPL	chr7	-	73607135	73607420	73607330	73607420	73606973	73607018	5795	2,1,6	0,2,8	4,2,4	0,1,0	339	144	3.87303e-05	0.000897956	1.0,0.175,0.242	1.0,0.459,1.0	-0.347	protein_coding	4.9142	4.18455
ENSG00000155957	TMBIM4	chr12	-	66168914	66169353	66169289	66169353	66153339	66153448	5781	9,9,9	2,4,2	35,41,37	1,2,3	519	144	0.00275873	0.0275986	0.555,0.384,0.555	0.907,0.85,0.774	-0.346	protein_coding	102.533	83.471
ENSG00000173531	MST1	chr3	-	49686946	49687067	49686950	49687067	49686683	49686802	1011	0,0,0	5,1,2	1,2,11	5,12,4	148	144	5.47894e-06	0.000177503	0.0,0.0,0.0	0.163,0.14,0.728	-0.344	protein_coding	6.1479	11.8478
ENSG00000119559	C19orf25	chr19	-	1478653	1478905	1478773	1478905	1461142	1461824	3690	6,1,5	11,6,5	6,14,6	2,7,3	264	144	0.00369258	0.035076	0.229,0.083,0.353	0.621,0.522,0.522	-0.333	protein_coding	11.9093	21.3711
ENSG00000102125	TAZ	chrX	+	154413206	154413358	154413206	154413339	154413481	154413567	844	7,4,2	5,4,3	3,11,7	1,1,2	163	144	0.00271047	0.0272271	0.553,0.469,0.371	0.726,0.907,0.756	-0.332	protein_coding	26.5754	30.5909
ENSG00000011243	AKAP8L	chr19	-	15403652	15403715	15403657	15403715	15403474	15403555	954	4,15,6	47,23,54	11,20,10	13,26,5	149	144	0.000247459	0.00410363	0.076,0.387,0.097	0.45,0.426,0.659	-0.325	protein_coding	61.5124	76.3565
ENSG00000143036	SLC44A3	chr1	+	94827506	94827643	94827506	94827547	94828492	94828586	6214	3,6,8	1,1,3	8,4,4	0,0,0	240	144	0.00230551	0.0240481	0.643,0.783,0.615	1.0,1.0,1.0	-0.32	protein_coding	0.86704	1.1356
ENSG00000058673	ZC3H11A	chr1	+	203796292	203796601	203796292	203796496	203801574	203801628	159	133,99,25	109,99,58	85,143,100	39,56,16	249	144	5.14437e-06	0.000168901	0.414,0.366,0.2	0.558,0.596,0.783	-0.319	protein_coding	69.6711	58.8687
ENSG00000198000	NOL8	chr9	-	92324905	92325350	92325317	92325350	92324022	92324209	5166	31,25,16	19,13,5	42,41,43	2,6,9	556	144	0.000537852	0.00756084	0.297,0.332,0.453	0.845,0.639,0.553	-0.318	protein_coding	24.2756	22.3865
ENSG00000044090	CUL7	chr6	-	43052112	43052796	43052208	43052796	43051611	43051763	5088	106,77,72	161,115,116	98,174,148	50,62,57	240	144	0	0	0.283,0.287,0.271	0.54,0.627,0.609	-0.312	protein_coding	24.8515	23.7107
ENSG00000127419	TMEM175	chr4	+	948115	948615	948115	948154	950420	950518	5393	140,101,82	103,70,62	199,156,162	31,44,29	605	144	3.57248e-12	4.26257e-10	0.244,0.256,0.239	0.604,0.458,0.571	-0.298	protein_coding	26.3627	32.9009
ENSG00000181555	SETD2	chr3	-	47080800	47081083	47080915	47081083	47067069	47067118	2913	11,8,10	2,4,1	9,17,6	0,0,0	259	144	2.13279e-05	0.000543417	0.754,0.527,0.848	1.0,1.0,1.0	-0.29	protein_coding	14.8658	16.4963
ENSG00000148985	PGAP2	chr11	+	3824269	3824449	3824269	3824376	3825019	3825128	1080	16,17,17	38,32,53	29,24,15	7,20,19	217	144	0.00074483	0.00976866	0.218,0.261,0.175	0.733,0.443,0.344	-0.289	protein_coding	21.9618	18.8601
ENSG00000154134	ROBO3	chr11	+	124877518	124878131	124877518	124877752	124878297	124878436	3478	21,5,24	1,2,2	28,18,13	1,0,0	523	144	0.0035189	0.033622	0.853,0.408,0.768	0.885,1.0,1.0	-0.285	protein_coding	2.91291	2.64418
ENSG00000148498	PARD3	chr10	-	34347955	34348115	34347964	34348115	34346197	34346449	407	13,9,14	36,32,30	14,12,5	11,5,8	153	144	0.00231204	0.0240649	0.254,0.209,0.305	0.545,0.693,0.37	-0.28	protein_coding	44.808	36.7039
ENSG00000002016	RAD52	chr12	-	929763	929886	929818	929886	927144	927263	128	15,21,9	50,37,37	16,22,14	7,23,14	199	144	0.000277542	0.00445159	0.178,0.291,0.15	0.623,0.409,0.42	-0.278	protein_coding	19.8655	13.0723
ENSG00000009830	POMT2	chr14	-	77279683	77279928	77279822	77279928	77279536	77279586	6724	21,9,14	3,2,3	8,17,12	0,0,0	283	144	1.49498e-05	0.000401838	0.781,0.696,0.704	1.0,1.0,1.0	-0.273	protein_coding	54.2736	49.7874
ENSG00000158201	ABHD3	chr18	-	21663677	21664230	21664117	21664230	21659169	21659343	297	51,51,51	47,28,35	96,57,53	25,13,9	584	144	3.2498e-07	1.5898e-05	0.211,0.31,0.264	0.486,0.519,0.592	-0.271	protein_coding	8.81073	8.89035
ENSG00000085465	OVGP1	chr1	-	111421275	111421673	111421564	111421673	111419609	111419726	6763	17,8,35	0,4,5	28,18,22	1,0,0	433	144	8.13818e-05	0.00165883	1.0,0.399,0.7	0.903,1.0,1.0	-0.268	protein_coding	2.15864	3.09462
ENSG00000115756	HPCAL1	chr2	+	10422982	10425981	10422982	10423088	10426219	10426495	647	276,170,75	1,4,5	277,360,240	0,2,1	3037	144	0.000583041	0.0080119	0.929,0.668,0.416	1.0,0.895,0.919	-0.267	protein_coding	22.1487	18.8634
ENSG00000177479	ARIH2	chr3	+	48924717	48924971	48924717	48924839	48927461	48927813	4655	21,14,7	38,37,43	43,48,20	21,28,29	276	144	1.52644e-05	0.000405833	0.224,0.165,0.078	0.517,0.472,0.265	-0.262	protein_coding	53.0357	54.967
ENSG00000144061	NPHP1	chr2	-	110164519	110164730	110164687	110164730	110163047	110163132	2552	10,4,3	2,4,4	3,1,6	0,1,1	312	144	0.002646	0.0267996	0.698,0.316,0.257	1.0,0.316,0.735	-0.26	protein_coding	2.68424	1.52881
ENSG00000101040	ZMYND8	chr20	-	47238757	47239138	47238895	47239138	47236325	47236516	503	167,106,92	190,137,86	153,241,229	71,79,81	282	144	6.66134e-16	1.48124e-13	0.31,0.283,0.353	0.524,0.609,0.591	-0.259	protein_coding	56.2945	59.4224
ENSG00000108515	ENO3	chr17	+	4951118	4951214	4951118	4951182	4951827	4951914	4705	0,2,0	6,7,3	1,3,4	6,3,5	176	144	0.0005959	0.00812018	0.0,0.189,0.0	0.12,0.45,0.396	-0.259	protein_coding	18.947	31.9016
ENSG00000148985	PGAP2	chr11	+	3824269	3824455	3824269	3824376	3825019	3825128	1081	28,29,24	38,32,53	35,32,21	7,20,19	223	144	0.00264578	0.0267996	0.322,0.369,0.226	0.764,0.508,0.416	-0.257	protein_coding	21.9618	18.8601
ENSG00000183762	KREMEN1	chr22	+	29138623	29138833	29138623	29138782	29140281	29140366	3081	9,8,5	17,17,7	32,27,23	16,21,13	195	144	0.000395046	0.00586864	0.281,0.258,0.345	0.596,0.487,0.566	-0.255	protein_coding	2.86961	5.66496
ENSG00000165795	NDRG2	chr14	-	21023985	21024096	21024029	21024096	21023240	21023321	341	0,0,0	27,12,27	3,2,2	2,16,11	188	144	0.00110697	0.0132728	0.0,0.0,0.0	0.535,0.087,0.122	-0.248	protein_coding	5.87372	7.17573
ENSG00000186088	GSAP	chr7	-	77330181	77330367	77330238	77330367	77329332	77329391	1048	8,3,3	36,16,23	4,11,5	4,10,13	201	144	0.00211931	0.0224895	0.137,0.118,0.085	0.417,0.441,0.216	-0.245	protein_coding	6.63989	7.04649
ENSG00000181896	ZNF101	chr19	+	19677863	19677990	19677863	19677986	19678725	19678786	1383	28,17,12	7,9,11	33,25,23	3,4,2	148	144	0.00035819	0.00552614	0.796,0.648,0.515	0.915,0.859,0.918	-0.244	protein_coding	4.51858	4.3678
ENSG00000145916	RMND5B	chr5	+	178138107	178138396	178138107	178138258	178142582	178142728	4509	79,81,66	234,178,141	93,129,128	49,112,108	282	144	3.75144e-13	5.92002e-11	0.147,0.189,0.193	0.492,0.37,0.377	-0.237	protein_coding	97.2214	86.2038
ENSG00000168488	ATXN2L	chr16	+	28835932	28836176	28835932	28836122	28836448	28836485	4611	72,57,28	33,22,29	50,49,42	6,13,8	198	144	0.000530606	0.00748048	0.613,0.653,0.413	0.858,0.733,0.792	-0.235	protein_coding	102.509	128.523
ENSG00000156253	RWDD2B	chr21	-	29009594	29009692	29009626	29009692	29008394	29008621	3933	28,9,22	7,9,6	18,37,16	2,1,3	176	144	0.000956216	0.0119028	0.766,0.45,0.75	0.88,0.968,0.814	-0.232	protein_coding	28.9068	18.5676
ENSG00000070081	NUCB2	chr11	+	17286633	17286717	17286633	17286713	17291239	17291365	3035	22,4,3	1,3,3	9,5,1	0,2,0	148	144	0.00345564	0.0332776	0.955,0.565,0.493	1.0,0.709,1.0	-0.232	protein_coding	112.048	128.338
ENSG00000147121	KRBOX4	chrX	+	46463197	46463308	46463197	46463293	46472752	46473594	1010	15,8,8	3,2,3	4,11,12	0,0,0	159	144	3.97939e-05	0.000918263	0.819,0.784,0.707	1.0,1.0,1.0	-0.23	protein_coding	13.2054	17.3769
ENSG00000183765	CHEK2	chr22	-	28730419	28730548	28730455	28730548	28725242	28725367	1595	36,18,45	10,10,10	6,13,5	0,0,1	180	144	7.16908e-06	0.00022056	0.742,0.59,0.783	1.0,1.0,0.8	-0.228	protein_coding	68.62	30.8939
ENSG00000125459	MSTO1	chr1	+	155611215	155611355	155611215	155611291	155611548	155611603	2386	28,18,13	7,3,7	23,42,14	1,2,1	208	144	0.000183718	0.00324457	0.735,0.806,0.563	0.941,0.936,0.906	-0.226	protein_coding	38.191	37.4592
ENSG00000106400	ZNHIT1	chr7	+	101218318	101221796	101218318	101218485	101222603	101222774	2314	915,572,412	42,28,23	1122,1373,1055	13,32,28	3455	144	3.40537e-05	0.000800918	0.476,0.46,0.427	0.782,0.641,0.611	-0.224	protein_coding	99.7563	123.038
ENSG00000105202	FBL	chr19	-	39840682	39840787	39840721	39840787	39840413	39840509	2133	36,33,18	23,18,7	29,34,27	5,5,5	183	144	0.000157558	0.00287602	0.552,0.591,0.669	0.82,0.843,0.809	-0.22	protein_coding	300.053	232.643
ENSG00000095066	HOOK2	chr19	-	12774560	12774741	12774634	12774741	12772993	12773044	688	155,113,64	45,27,37	194,220,147	12,18,22	218	144	1.70264e-07	9.0565e-06	0.695,0.734,0.533	0.914,0.89,0.815	-0.219	protein_coding	158.527	194.032
ENSG00000115677	HDLBP	chr2	-	241268957	241269295	241269200	241269295	241268476	241268541	5306	64,52,24	9,5,7	42,52,39	2,2,1	387	144	0.000806303	0.0104075	0.726,0.795,0.561	0.887,0.906,0.936	-0.216	protein_coding	126.567	116.804
ENSG00000011021	CLCN6	chr1	+	11826155	11826224	11826155	11826214	11827088	11827221	3113	0,1,0	25,17,8	6,8,9	28,31,17	154	144	2.83913e-07	1.41725e-05	0.0,0.052,0.0	0.167,0.194,0.331	-0.213	protein_coding	6.95653	11.4636
ENSG00000188130	MAPK12	chr22	-	50256787	50256964	50256934	50256964	50256598	50256646	5237	36,19,21	64,52,60	23,36,25	17,24,26	291	144	4.57035e-06	0.000153138	0.218,0.153,0.148	0.401,0.426,0.322	-0.21	protein_coding	13.2174	11.9444
ENSG00000151092	NGLY1	chr3	-	25736308	25737455	25737333	25737455	25733871	25733982	4715	52,70,26	3,2,2	26,22,13	0,1,0	1169	144	0.000447892	0.00646338	0.681,0.812,0.616	1.0,0.73,1.0	-0.207	protein_coding	12.7397	8.53281
ENSG00000092036	HAUS4	chr14	-	22956745	22957094	22956915	22957094	22955099	22955176	5760	32,20,31	22,14,29	41,34,54	19,15,9	314	144	0.00568994	0.0492658	0.4,0.396,0.329	0.497,0.51,0.733	-0.205	protein_coding	30.6828	27.2487
ENSG00000170037	CNTROB	chr17	+	7948486	7948685	7948486	7948619	7949084	7949157	5864	26,37,24	48,59,86	52,70,83	51,61,58	210	144	2.06242e-06	7.7018e-05	0.271,0.301,0.161	0.411,0.44,0.495	-0.204	protein_coding	29.4677	39.6539
ENSG00000128973	CLN6	chr15	-	68211555	68211863	68211648	68211863	68211262	68211318	3149	61,44,28	17,22,12	77,76,37	6,8,10	237	144	0.000509834	0.00729271	0.686,0.549,0.586	0.886,0.852,0.692	-0.203	protein_coding	75.3043	58.8372
ENSG00000185024	BRF1	chr14	-	105246865	105247193	105247070	105247193	105228819	105228913	1496	11,4,3	28,17,14	27,18,22	17,24,23	349	144	8.02495e-05	0.00165646	0.139,0.088,0.081	0.396,0.236,0.283	-0.202	protein_coding	23.2167	29.4808
ENSG00000050426	LETMD1	chr12	+	51052091	51052246	51052091	51052207	51053777	51053860	1780	22,8,1	88,60,82	15,12,4	16,20,21	183	144	0.000384606	0.00580707	0.164,0.095,0.01	0.425,0.321,0.13	-0.202	protein_coding	70.684	67.4687
ENSG00000005801	ZNF195	chr11	-	3370942	3371070	3370974	3371070	3361742	3361889	725	3,5,1	31,22,18	9,8,4	14,16,11	176	144	0.000751645	0.00982348	0.073,0.157,0.043	0.345,0.29,0.229	-0.197	protein_coding	27.7174	22.5006
ENSG00000082996	RNF13	chr3	+	149895472	149895570	149895472	149895560	149911977	149912083	6438	8,8,10	6,2,1	12,33,21	0,1,3	154	144	0.00431342	0.0398137	0.555,0.789,0.903	1.0,0.969,0.867	-0.196	protein_coding	43.5987	75.817
ENSG00000105707	HPN	chr19	+	35059672	35059996	35059672	35059802	35060128	35060169	2819	40,22,11	2,10,2	6,8,9	0,0,2	338	144	0.00268444	0.0270212	0.895,0.484,0.701	1.0,1.0,0.657	-0.192	protein_coding	9.33428	3.62306
ENSG00000144357	UBR3	chr2	+	170006989	170007202	170006989	170007190	170008803	170008940	5491	30,20,22	57,39,27	42,48,39	47,21,33	156	144	0.00343784	0.033237	0.327,0.321,0.429	0.452,0.678,0.522	-0.192	protein_coding	14.3684	16.5902
ENSG00000123427	METTL21B	chr12	+	57773016	57773128	57773016	57773073	57774628	57774767	4266	7,13,27	2,0,8	12,20,14	0,0,0	199	144	1.42486e-05	0.000396045	0.717,1.0,0.709	1.0,1.0,1.0	-0.191	protein_coding	8.33293	4.79997
ENSG00000125375	ATP5S	chr14	+	50322510	50322806	50322510	50322719	50323944	50324116	3517	16,8,5	63,59,59	9,8,8	14,13,14	231	144	0.000151686	0.00277921	0.137,0.078,0.05	0.286,0.277,0.263	-0.187	protein_coding	16.3112	8.87441
ENSG00000145868	FBXO38	chr5	+	148427212	148427947	148427212	148427722	148433423	148433524	1674	68,30,54	15,8,9	119,134,86	5,7,14	369	144	0.00225823	0.0237066	0.639,0.594,0.701	0.903,0.882,0.706	-0.186	protein_coding	10.3993	14.1835
ENSG00000151575	TEX9	chr15	+	56365446	56365893	56365446	56365670	56373440	56373504	3742	5,0,0	22,17,10	7,6,6	15,10,6	367	144	6.69493e-05	0.0014302	0.082,0.0,0.0	0.155,0.191,0.282	-0.182	protein_coding	5.95821	7.13825
ENSG00000160299	PCNT	chr21	+	46431528	46432215	46431528	46431978	46435903	46436148	7090	183,185,136	15,19,22	154,191,169	3,2,5	381	144	6.02637e-09	4.40015e-07	0.822,0.786,0.7	0.951,0.973,0.927	-0.181	protein_coding	21.2225	18.4977
ENSG00000221838	AP4M1	chr7	+	100101879	100102393	100101879	100101968	100102674	100102781	7064	91,70,39	126,80,100	92,142,116	43,76,71	569	144	1.49267e-11	1.73861e-09	0.155,0.181,0.09	0.351,0.321,0.293	-0.18	protein_coding	31.7128	32.636
ENSG00000072682	P4HA2	chr5	-	132226696	132227221	132227085	132227221	132218544	132218644	5806	68,42,73	71,57,52	118,109,118	48,47,48	533	144	5.40951e-07	2.47321e-05	0.206,0.166,0.275	0.399,0.385,0.399	-0.179	protein_coding	22.3901	29.6271
ENSG00000168264	IRF2BP2	chr1	-	234608446	234609525	234608494	234609525	234604268	234607852	915	162,96,87	112,85,98	108,105,84	38,38,51	192	144	0.000188208	0.00330004	0.52,0.459,0.4	0.681,0.675,0.553	-0.177	protein_coding	60.2808	40.9841
ENSG00000133678	TMEM254	chr10	+	80082144	80082217	80082144	80082204	80086230	80086441	3993	5,4,3	32,35,57	7,7,11	16,24,24	157	144	0.000159616	0.00290236	0.125,0.095,0.046	0.286,0.211,0.296	-0.176	protein_coding	28.3235	34.9265
ENSG00000136243	NUPL2	chr7	+	23197172	23197247	23197172	23197230	23199457	23199542	544	4,3,9	0,0,9	2,2,7	0,0,0	161	144	0.00160717	0.018242	1.0,1.0,0.472	1.0,1.0,1.0	-0.176	protein_coding	33.5111	31.2417
ENSG00000143774	GUK1	chr1	+	228141123	228141507	228141123	228141288	228145510	228145624	4311	69,51,30	145,105,88	87,96,70	70,89,56	363	144	2.80439e-10	2.74381e-08	0.159,0.162,0.119	0.33,0.3,0.331	-0.174	protein_coding	112.271	130.38
ENSG00000170037	CNTROB	chr17	+	7948486	7948685	7948486	7948619	7949081	7949157	5863	31,30,18	45,42,60	52,67,70	49,60,51	210	144	0.000395881	0.00586864	0.321,0.329,0.171	0.421,0.434,0.485	-0.173	protein_coding	29.4677	39.6539
ENSG00000115282	TTC31	chr2	+	74483321	74483563	74483321	74483410	74490024	74490473	3070	29,14,16	194,106,103	31,39,31	48,65,45	297	144	2.70117e-13	4.40471e-11	0.068,0.06,0.07	0.238,0.225,0.25	-0.172	protein_coding	26.0615	28.0913
ENSG00000136877	FPGS	chr9	+	127807585	127807775	127807585	127807688	127808233	127808311	3433	60,60,51	317,215,225	93,118,72	97,196,136	231	144	2.06296e-11	2.29364e-09	0.106,0.148,0.124	0.374,0.273,0.248	-0.172	protein_coding	68.1685	51.1857
ENSG00000113504	SLC12A7	chr5	-	1075890	1076236	1076137	1076236	1075370	1075490	6920	26,30,16	61,39,35	43,48,47	24,40,38	391	144	1.49383e-05	0.000401838	0.136,0.221,0.144	0.398,0.306,0.313	-0.172	protein_coding	22.285	32.748
ENSG00000072682	P4HA2	chr5	-	132226931	132227221	132227085	132227221	132218544	132218644	5807	47,17,43	71,57,52	60,66,63	48,47,48	298	144	8.32879e-05	0.00168365	0.242,0.126,0.286	0.377,0.404,0.388	-0.172	protein_coding	22.3901	29.6271
ENSG00000258388	PPT2-EGFL8	chr6	+	32164578	32164681	32164578	32164657	32166137	32166620	723	10,14,14	2,4,1	7,13,10	0,0,0	168	144	0.000432953	0.00632241	0.811,0.75,0.923	1.0,1.0,1.0	-0.172	protein_coding	3.46982	5.48819
ENSG00000100938	GMPR2	chr14	+	24232421	24232847	24232421	24232788	24233218	24233340	787	82,35,75	79,57,54	80,113,96	29,67,60	203	144	0.00392788	0.0370949	0.424,0.303,0.496	0.662,0.545,0.532	-0.172	protein_coding	54.2531	53.4994
ENSG00000159069	FBXW5	chr9	-	136941754	136942466	136942045	136942466	136941536	136941684	265	138,118,52	219,155,99	115,144,133	68,109,75	435	144	8.56605e-11	8.73023e-09	0.173,0.201,0.148	0.359,0.304,0.37	-0.17	protein_coding	25.7398	23.1871
ENSG00000148343	FAM73B	chr9	+	129068197	129068975	129068197	129068332	129069075	129069129	5410	247,174,146	155,89,104	248,261,239	76,68,62	787	144	1.13763e-09	9.43271e-08	0.226,0.263,0.204	0.374,0.413,0.414	-0.169	protein_coding	31.4558	32.5479
ENSG00000129173	E2F8	chr11	-	19241406	19241620	19241496	19241620	19240106	19240230	4989	2,1,2	19,6,4	6,8,4	6,17,6	234	144	0.00457244	0.0416543	0.061,0.093,0.235	0.381,0.225,0.291	-0.169	protein_coding	13.0426	16.7323
ENSG00000187838	TMEM256-PLSCR3	chr17	-	7393600	7394267	7394103	7394267	7393466	7393509	1221	158,95,99	111,55,74	176,212,169	45,68,63	647	144	2.73058e-07	1.37711e-05	0.241,0.278,0.229	0.465,0.41,0.374	-0.167	protein_coding	39.6366	39.6188
ENSG00000082258	CCNT2	chr2	+	134946100	134946465	134946100	134946146	134947735	134947899	1819	145,98,78	92,81,35	112,124,107	28,45,34	463	144	0.000137909	0.00257501	0.329,0.273,0.409	0.554,0.462,0.495	-0.167	protein_coding	17.3587	15.4695
ENSG00000126709	IFI6	chr1	-	27669220	27669346	27669232	27669346	27668457	27668535	7098	1,0,0	3,4,4	2,6,2	9,18,4	156	144	0.000346318	0.00536135	0.235,0.0,0.0	0.17,0.235,0.316	-0.162	protein_coding	3.59431	7.23904
ENSG00000167528	ZNF641	chr12	-	48347148	48347343	48347251	48347343	48345427	48345474	1771	12,3,2	39,27,31	19,21,14	25,39,36	247	144	0.000168893	0.00301543	0.152,0.061,0.036	0.307,0.239,0.185	-0.161	protein_coding	9.03962	20.6047
ENSG00000198000	NOL8	chr9	-	92324905	92325350	92325305	92325350	92324022	92324209	5165	31,22,15	36,23,24	40,38,41	27,24,14	544	144	0.00152503	0.0175128	0.186,0.202,0.142	0.282,0.295,0.437	-0.161	protein_coding	24.2756	22.3865
ENSG00000185024	BRF1	chr14	-	105246865	105247193	105247070	105247193	105241264	105241414	1497	8,4,2	23,13,24	26,19,16	18,27,36	349	144	0.000447129	0.00646338	0.126,0.113,0.033	0.373,0.225,0.155	-0.16	protein_coding	23.2167	29.4808
ENSG00000156650	KAT6B	chr10	+	74975398	74975781	74975398	74975454	74977315	74977437	3425	153,110,50	18,13,2	74,65,56	1,1,2	471	144	4.55661e-05	0.00101785	0.722,0.721,0.884	0.958,0.952,0.895	-0.159	protein_coding	12.6398	8.61023
ENSG00000068745	IP6K2	chr3	-	48715314	48715527	48715388	48715527	48695089	48695418	2189	25,15,13	1,3,2	7,9,7	0,0,0	218	144	0.00404762	0.0377881	0.943,0.768,0.811	1.0,1.0,1.0	-0.159	protein_coding	55.8581	69.4176
ENSG00000139998	RAB15	chr14	-	64950578	64951151	64951073	64951151	64950324	64950414	1848	170,94,35	213,114,139	76,111,57	47,42,55	639	144	1.2688e-06	5.12974e-05	0.152,0.157,0.054	0.267,0.373,0.189	-0.155	protein_coding	41.1974	20.88
ENSG00000187838	TMEM256-PLSCR3	chr17	-	7393143	7393509	7393466	7393509	7392790	7392952	1220	90,52,49	110,74,97	71,84,81	32,73,56	467	144	1.63869e-05	0.000433323	0.201,0.178,0.135	0.406,0.262,0.308	-0.154	protein_coding	39.6366	39.6188
ENSG00000094841	UPRT	chrX	+	75300866	75301015	75300866	75300965	75303404	75304600	2336	7,13,10	35,34,42	22,23,14	38,30,25	194	144	0.00133461	0.0157324	0.129,0.221,0.15	0.301,0.363,0.294	-0.153	protein_coding	6.32695	6.89315
ENSG00000108439	PNPO	chr17	+	47941570	47942051	47941570	47941813	47943305	47943430	5270	58,33,34	289,219,177	62,68,36	56,97,80	382	144	5.22693e-13	7.74853e-11	0.07,0.054,0.068	0.294,0.209,0.145	-0.152	protein_coding	64.5425	33.1741
ENSG00000137409	MTCH1	chr6	-	36972651	36972796	36972702	36972796	36970646	36970694	7008	1359,926,1322	818,614,883	964,1297,1302	366,454,372	195	144	1.7869e-12	2.24142e-10	0.551,0.527,0.525	0.66,0.678,0.721	-0.152	protein_coding	200.748	175.552
ENSG00000132406	TMEM128	chr4	-	4247600	4248212	4248105	4248212	4246201	4246343	5192	12,10,16	38,26,33	39,42,42	34,22,38	649	144	5.47269e-07	2.47893e-05	0.065,0.079,0.097	0.203,0.298,0.197	-0.152	protein_coding	20.4208	19.7786
ENSG00000166145	SPINT1	chr15	+	40853710	40853929	40853710	40853881	40854059	40854086	6876	502,330,288	259,194,185	410,482,527	111,153,163	192	144	3.15033e-09	2.40804e-07	0.592,0.561,0.539	0.735,0.703,0.708	-0.151	protein_coding	103.11	134.952
ENSG00000115677	HDLBP	chr2	-	241268953	241269295	241269200	241269295	241268476	241268541	5304	111,69,43	9,5,7	51,85,55	2,2,1	391	144	0.00106661	0.0129797	0.82,0.836,0.693	0.904,0.94,0.953	-0.149	protein_coding	126.567	116.804
ENSG00000049283	EPN3	chr17	+	50532724	50532985	50532724	50532844	50536028	50536199	863	92,98,51	12,8,10	53,63,58	0,7,0	285	144	0.00148694	0.0171156	0.795,0.861,0.72	1.0,0.82,1.0	-0.148	protein_coding	41.2101	28.3775
ENSG00000055732	MCOLN3	chr1	-	85047309	85047609	85047574	85047609	85045132	85045362	1825	2,0,0	4,2,3	2,2,6	7,7,3	409	144	0.00332297	0.032318	0.15,0.0,0.0	0.091,0.091,0.413	-0.148	protein_coding	3.16488	8.53663
ENSG00000020129	NCDN	chr1	+	35558155	35558484	35558155	35558223	35559106	35559247	3349	72,30,29	236,165,67	63,94,63	78,78,84	405	144	6.72573e-13	9.67714e-11	0.098,0.061,0.133	0.223,0.3,0.211	-0.147	protein_coding	31.909	27.088
ENSG00000012171	SEMA3B	chr3	+	50275011	50275459	50275011	50275053	50275559	50275615	4892	185,82,94	64,27,20	108,128,144	17,18,26	550	144	0.00252865	0.025879	0.431,0.443,0.552	0.625,0.651,0.592	-0.147	protein_coding	50.8141	49.3007
ENSG00000169714	CNBP	chr3	-	129171651	129171771	129171654	129171771	129171445	129171508	4291	45,17,20	4,4,8	22,27,20	0,1,2	147	144	0.000343622	0.0053365	0.917,0.806,0.71	1.0,0.964,0.907	-0.146	protein_coding	393.757	333.495
ENSG00000161249	DMKN	chr19	-	35498597	35498763	35498715	35498763	35497219	35497538	3279	36,35,31	68,56,73	36,47,57	38,42,51	262	144	0.00012388	0.00233984	0.225,0.256,0.189	0.342,0.381,0.381	-0.145	protein_coding	42.3086	37.474
ENSG00000132781	MUTYH	chr1	-	45338185	45338656	45338506	45338656	45334390	45334511	124	64,87,51	8,4,5	117,171,121	0,5,6	465	144	0.00516352	0.0457607	0.712,0.871,0.76	1.0,0.914,0.862	-0.144	protein_coding	32.9308	44.2577
ENSG00000001631	KRIT1	chr7	-	92245789	92245914	92245843	92245914	92244901	92245171	5431	26,23,16	1,6,3	15,30,14	0,0,1	198	144	9.1361e-05	0.00183171	0.95,0.736,0.795	1.0,1.0,0.911	-0.143	protein_coding	50.8456	42.296
ENSG00000072195	SPEG	chr2	+	219443107	219443440	219443107	219443150	219444029	219444059	6096	105,79,38	13,4,4	75,72,70	1,0,5	434	144	0.00202983	0.021824	0.728,0.868,0.759	0.961,1.0,0.823	-0.143	protein_coding	12.4305	11.2676
ENSG00000007255	TRAPPC6A	chr19	-	45178092	45178237	45178134	45178237	45165126	45165194	2084	110,74,74	116,76,64	64,94,133	58,43,52	186	144	0.00540046	0.0472613	0.423,0.43,0.472	0.461,0.629,0.664	-0.143	protein_coding	43.4324	40.6693
ENSG00000156650	KAT6B	chr10	+	74975398	74976330	74975398	74975454	74977315	74977437	3426	350,298,188	18,13,2	189,227,155	1,1,2	1020	144	2.04477e-05	0.000527198	0.733,0.764,0.93	0.964,0.97,0.916	-0.141	protein_coding	12.6398	8.61023
ENSG00000119616	FCF1	chr14	+	74713484	74713620	74713484	74713507	74714871	74714943	4838	35,22,28	6,1,2	72,49,63	0,0,0	257	144	2.24366e-05	0.000561846	0.766,0.925,0.887	1.0,1.0,1.0	-0.141	protein_coding	109.709	158.499
ENSG00000132768	DPH2	chr1	+	43970595	43970817	43970595	43970708	43970965	43971189	6503	78,55,48	283,215,185	77,87,84	112,136,134	253	144	2.27819e-10	2.27447e-08	0.136,0.127,0.129	0.281,0.267,0.263	-0.14	protein_coding	86.6688	87.611
ENSG00000159459	UBR1	chr15	-	43025373	43025429	43025380	43025429	43024828	43024983	3251	1,0,0	67,29,27	4,3,1	10,30,15	151	144	0.00064657	0.00866581	0.014,0.0,0.0	0.276,0.087,0.06	-0.136	protein_coding	5.30359	3.49909
ENSG00000177728	KIAA0195	chr17	+	75491690	75491900	75491690	75491852	75492473	75492789	908	139,115,83	42,30,26	109,145,169	15,22,16	192	144	1.9056e-05	0.000498512	0.713,0.742,0.705	0.845,0.832,0.888	-0.135	protein_coding	53.1106	71.9656
ENSG00000072310	SREBF1	chr17	-	17817547	17817916	17817695	17817916	17817255	17817457	2823	100,90,76	217,189,123	89,99,151	89,107,132	292	144	1.66087e-07	9.02778e-06	0.185,0.19,0.234	0.33,0.313,0.361	-0.132	protein_coding	221.96	223.291
ENSG00000136811	ODF2	chr9	+	128460941	128461067	128460941	128461010	128469182	128469353	1715	419,306,325	108,108,74	336,414,334	40,66,34	201	144	4.9113e-08	2.89471e-06	0.735,0.67,0.759	0.858,0.818,0.876	-0.129	protein_coding	73.0978	77.7764
ENSG00000197381	ADARB1	chr21	+	45222017	45223577	45222017	45222107	45225546	45226560	1940	475,421,298	5,7,10	665,924,714	3,4,4	1614	144	0.000241273	0.00404216	0.894,0.843,0.727	0.952,0.954,0.941	-0.128	protein_coding	25.0309	44.7266
ENSG00000070476	ZXDC	chr3	-	126461269	126462220	126461534	126462220	126459652	126459737	4500	74,49,36	91,52,49	63,82,66	40,54,42	409	144	0.000274427	0.00441611	0.223,0.249,0.206	0.357,0.348,0.356	-0.128	protein_coding	15.557	14.9394
ENSG00000112715	VEGFA	chr6	+	43780731	43780803	43780731	43780785	43781955	43782087	4082	53,55,30	12,14,6	18,17,18	1,3,0	162	144	0.00153824	0.0176232	0.797,0.777,0.816	0.941,0.834,1.0	-0.128	protein_coding	56.0214	51.3423
ENSG00000169609	C15orf40	chr15	-	82991931	82992046	82991955	82992046	82988440	82988828	7120	9,14,15	0,4,2	1,1,2	0,0,0	168	144	0.00549907	0.0480099	1.0,0.75,0.865	1.0,1.0,1.0	-0.128	protein_coding	51.0354	27.3531
ENSG00000162923	WDR26	chr1	-	224431476	224431581	224431524	224431581	224424517	224424654	5328	154,147,134	193,191,159	189,260,183	150,185,132	192	144	1.40959e-05	0.00039404	0.374,0.366,0.387	0.486,0.513,0.51	-0.127	protein_coding	46.9362	52.7025
ENSG00000185803	SLC52A2	chr8	+	144358592	144358900	144358592	144358783	144359183	144359423	2014	46,27,32	6,2,4	43,28,22	1,0,1	261	144	0.000195693	0.00339479	0.809,0.882,0.815	0.96,1.0,0.924	-0.126	protein_coding	61.0371	73.3725
ENSG00000095539	SEMA4G	chr10	+	100980821	100980997	100980821	100980982	100981167	100981229	1950	3,3,6	3,0,4	1,2,4	0,1,1	159	144	0.00350764	0.03358	0.475,1.0,0.576	1.0,0.644,0.784	-0.126	protein_coding	4.62151	4.66463
ENSG00000186205	MARC1	chr1	+	220797873	220798065	220797873	220798014	220798151	220798275	4881	27,24,21	4,3,1	27,28,17	0,0,0	195	144	0.000370188	0.00564266	0.833,0.855,0.939	1.0,1.0,1.0	-0.124	protein_coding	58.738	67.1108
ENSG00000187741	FANCA	chr16	-	89798950	89799232	89799165	89799232	89795905	89796018	4175	23,24,26	79,61,47	29,34,29	30,55,26	359	144	0.000557698	0.00775154	0.105,0.136,0.182	0.279,0.199,0.309	-0.121	protein_coding	43.4342	46.3961
ENSG00000116128	BCL9	chr1	+	147612882	147613199	147612882	147612977	147614426	147614616	5653	204,136,102	7,10,9	219,318,348	4,1,1	366	144	1.44772e-08	9.83645e-07	0.92,0.843,0.817	0.956,0.992,0.993	-0.12	protein_coding	12.8654	21.2662
ENSG00000168890	TMEM150A	chr2	-	85601305	85601482	85601434	85601482	85601020	85601107	277	110,75,83	229,177,194	84,89,92	96,111,106	273	144	3.20293e-06	0.000110343	0.202,0.183,0.184	0.316,0.297,0.314	-0.119	protein_coding	38.8799	33.7051
ENSG00000213983	AP1G2	chr14	-	23567596	23567783	23567738	23567783	23567110	23567319	5669	36,26,7	103,84,36	33,45,36	57,61,59	286	144	0.000164743	0.00296177	0.15,0.135,0.089	0.226,0.271,0.235	-0.119	protein_coding	74.9434	80.6434
ENSG00000078269	SYNJ2	chr6	+	158059256	158059537	158059256	158059353	158061991	158062164	603	7,3,1	53,55,30	11,19,7	23,40,28	328	144	1.01454e-06	4.27857e-05	0.055,0.023,0.014	0.174,0.173,0.099	-0.118	protein_coding	14.019	9.74348
ENSG00000258890	CEP95	chr17	+	64530925	64531022	64530925	64531018	64531889	64532022	4362	59,70,61	176,114,135	94,139,98	124,163,142	148	144	0.000764483	0.00992003	0.246,0.374,0.305	0.424,0.453,0.402	-0.118	protein_coding	75.7903	115.498
ENSG00000164068	RNF123	chr3	+	49712478	49712892	49712478	49712656	49713512	49713587	5208	28,21,13	85,45,34	25,38,29	48,37,26	380	144	0.000833345	0.0106671	0.111,0.15,0.127	0.165,0.28,0.297	-0.118	protein_coding	8.84111	10.3642
ENSG00000049283	EPN3	chr17	+	50532737	50532985	50532737	50532844	50536420	50536625	864	139,117,52	30,20,3	72,91,81	2,1,12	285	144	0.00348187	0.0334643	0.701,0.747,0.898	0.948,0.979,0.773	-0.118	protein_coding	41.2101	28.3775
ENSG00000105865	DUS4L	chr7	+	107573703	107573883	107573703	107573821	107575187	107575310	738	34,29,29	194,113,126	18,29,25	45,47,58	206	144	0.000110609	0.00213873	0.109,0.152,0.139	0.219,0.301,0.232	-0.117	protein_coding	25.3054	24.4298
ENSG00000183569	SERHL2	chr22	+	42571120	42571901	42571120	42571203	42572435	42572529	4776	35,36,23	45,32,30	36,52,31	17,25,19	842	144	0.000401203	0.0059117	0.117,0.161,0.116	0.266,0.262,0.218	-0.117	protein_coding	7.62026	5.08075
ENSG00000143379	SETDB1	chr1	+	150926423	150926517	150926423	150926463	150927703	150927974	2858	198,161,143	27,33,20	205,307,146	8,21,6	198	144	2.62991e-07	1.34016e-05	0.842,0.78,0.839	0.949,0.914,0.947	-0.116	protein_coding	68.9688	76.428
ENSG00000186166	CCDC84	chr11	+	119011220	119011311	119011220	119011283	119011938	119012003	5229	134,69,77	19,20,12	83,80,85	12,5,0	172	144	0.000600736	0.00816334	0.855,0.743,0.843	0.853,0.931,1.0	-0.114	protein_coding	26.2074	21.2022
ENSG00000188488	SERPINA5	chr14	+	94581614	94581710	94581614	94581638	94587345	94587981	761	30,18,38	1,7,7	3,7,6	0,2,0	216	144	0.00554072	0.0482299	0.952,0.632,0.784	1.0,0.7,1.0	-0.111	protein_coding	9.86196	2.44378
ENSG00000214021	TTLL3	chr3	+	9817644	9818920	9817644	9817759	9820545	9820741	5045	502,266,202	3,6,4	396,422,415	1,1,0	1305	144	4.09519e-05	0.000940548	0.949,0.83,0.848	0.978,0.979,1.0	-0.11	protein_coding	18.4355	23.5618
ENSG00000135476	ESPL1	chr12	+	53268754	53268928	53268754	53268847	53269023	53270085	742	17,27,16	98,92,79	20,32,23	46,54,55	225	144	0.000321641	0.00502706	0.1,0.158,0.115	0.218,0.275,0.211	-0.11	protein_coding	26.1433	24.4977
ENSG00000173588	CEP83	chr12	-	94412317	94412591	94412516	94412591	94411696	94411847	2813	106,97,60	12,8,5	79,81,88	2,4,2	343	144	0.00222228	0.0233794	0.788,0.836,0.834	0.943,0.895,0.949	-0.11	protein_coding	18.8384	12.4211
ENSG00000118418	HMGN3	chr6	-	79202275	79202389	79202316	79202389	79201244	79201726	1206	383,278,399	178,169,243	318,415,463	115,148,150	185	144	2.21697e-05	0.000559043	0.626,0.561,0.561	0.683,0.686,0.706	-0.109	protein_coding	68.2687	68.8482
ENSG00000164180	TMEM161B	chr5	-	88205800	88205954	88205813	88205954	88202961	88203075	5778	1,3,0	48,31,39	12,4,1	27,35,20	157	144	0.000186708	0.00328552	0.019,0.082,0.0	0.29,0.095,0.044	-0.109	protein_coding	11.2598	11.6908
ENSG00000182196	ARL6IP4	chr12	+	122981128	122981299	122981128	122981266	122981594	122981879	121	243,206,261	321,211,301	172,168,187	114,154,131	177	144	0.000300669	0.00477556	0.381,0.443,0.414	0.551,0.47,0.537	-0.107	protein_coding	160.484	145.046
ENSG00000103319	EEF2K	chr16	+	22258493	22258827	22258493	22258695	22260461	22260529	3809	20,16,8	76,76,39	16,27,21	35,45,42	276	144	0.000545204	0.00764223	0.121,0.099,0.097	0.193,0.238,0.207	-0.107	protein_coding	9.15109	7.15801
ENSG00000131470	PSMC3IP	chr17	-	42573818	42574210	42574098	42574210	42573477	42573623	3225	12,14,8	85,87,75	44,32,20	54,76,55	424	144	1.08549e-08	7.58601e-07	0.046,0.052,0.035	0.217,0.125,0.11	-0.106	protein_coding	17.2541	16.716
ENSG00000116641	DOCK7	chr1	-	62513443	62513606	62513470	62513606	62510576	62510673	4432	17,10,6	105,73,81	12,19,15	48,56,50	171	144	0.000978046	0.0121129	0.12,0.103,0.059	0.174,0.222,0.202	-0.105	protein_coding	19.9525	13.7507
ENSG00000116698	SMG7	chr1	+	183542075	183542502	183542075	183542364	183544352	183544497	2355	547,440,341	260,225,173	403,436,404	128,148,129	282	144	0.000125648	0.00236412	0.518,0.5,0.502	0.617,0.601,0.615	-0.104	protein_coding	60.394	48.8619
ENSG00000119688	ABCD4	chr14	-	74297638	74298069	74297929	74298069	74296332	74296449	5721	20,24,19	77,74,78	47,54,39	59,71,74	435	144	1.58472e-06	6.10428e-05	0.079,0.097,0.075	0.209,0.201,0.149	-0.103	protein_coding	38.1234	53.197
ENSG00000180104	EXOC3	chr5	+	462156	462529	462156	462307	464289	465272	4138	34,22,22	260,217,196	65,64,60	170,146,126	366	144	8.88178e-16	1.8104e-13	0.049,0.038,0.042	0.131,0.147,0.158	-0.102	protein_coding	41.399	37.4141
ENSG00000182196	ARL6IP4	chr12	+	122981128	122981299	122981128	122981266	122981570	122981879	120	244,191,242	87,48,93	272,335,352	45,73,61	177	144	4.29468e-05	0.000972666	0.695,0.764,0.679	0.831,0.789,0.824	-0.102	protein_coding	160.484	145.046
ENSG00000189308	LIN54	chr4	-	82984160	82984876	82984823	82984876	82978882	82979006	4738	347,302,170	11,12,6	260,336,244	6,2,2	807	144	0.000880263	0.0110728	0.849,0.818,0.835	0.885,0.968,0.956	-0.102	protein_coding	13.5013	11.461
ENSG00000143569	UBAP2L	chr1	+	154234590	154234792	154234590	154234759	154235195	154235291	3039	260,212,164	707,521,406	282,362,297	498,569,413	177	144	2.1914e-06	8.12145e-05	0.23,0.249,0.247	0.315,0.341,0.369	-0.1	protein_coding	141.283	151.271
ENSG00000000419	DPM1	chr20	-	50941104	50941209	50941128	50941209	50940864	50940955	7106	29,21,30	1,0,2	22,31,21	3,4,3	168	144	0.00550563	0.0480099	0.961,1.0,0.928	0.863,0.869,0.857	0.1	protein_coding	165.131	149.641
ENSG00000102901	CENPT	chr16	-	67832227	67832545	67832454	67832545	67832011	67832108	1894	392,261,274	4,6,0	296,437,288	20,20,19	371	144	3.9258e-09	2.90985e-07	0.974,0.944,1.0	0.852,0.895,0.855	0.105	protein_coding	41.407	49.4505
ENSG00000072135	PTPN18	chr2	+	130370556	130370782	130370556	130370623	130370874	130370964	4071	180,160,163	4,7,1	104,115,102	7,9,12	303	144	8.09557e-05	0.00165705	0.955,0.916,0.987	0.876,0.859,0.802	0.107	protein_coding	68.5476	65.1032
ENSG00000143486	EIF2D	chr1	-	206611147	206611374	206611183	206611374	206600262	206600308	6347	6,6,8	1,0,0	12,10,13	0,4,2	180	144	0.00524205	0.0462056	0.828,1.0,1.0	1.0,0.667,0.839	0.107	protein_coding	58.3225	50.0421
ENSG00000175455	CCDC14	chr3	-	123955842	123956795	123956739	123956795	123948895	123949132	3863	404,354,209	2,0,0	230,310,203	12,4,0	1041	144	1.44997e-05	0.00040075	0.965,1.0,1.0	0.726,0.915,1.0	0.108	protein_coding	34.1538	34.7559
ENSG00000049656	CLPTM1L	chr5	-	1331798	1331883	1331802	1331883	1325750	1325816	6487	44,42,40	0,0,3	29,42,37	4,5,7	148	144	4.77797e-05	0.00105764	1.0,1.0,0.928	0.876,0.891,0.837	0.108	protein_coding	183.074	231.426
ENSG00000143416	SELENBP1	chr1	-	151369003	151369769	151369712	151369769	151368198	151368319	3803	619,490,586	2,7,9	204,420,378	8,10,15	853	144	0.000113342	0.00217439	0.981,0.922,0.917	0.811,0.876,0.81	0.108	protein_coding	54.3262	32.4278
ENSG00000165533	TTC8	chr14	+	88841036	88841514	88841036	88841196	88843805	88843850	4978	135,90,104	55,44,43	71,64,59	42,48,45	462	144	0.00481254	0.0434371	0.433,0.389,0.43	0.345,0.294,0.29	0.108	protein_coding	37.956	27.3816
ENSG00000164309	CMYA5	chr5	+	79761810	79763209	79761810	79761957	79788970	79789104	6474	220,158,135	0,0,0	195,198,200	2,5,1	1396	144	0.000550028	0.00768782	1.0,1.0,1.0	0.91,0.803,0.954	0.111	protein_coding	5.66276	8.0003
ENSG00000041357	PSMA4	chr15	+	78542176	78542645	78542176	78542219	78544189	78544267	5944	2964,2131,2492	62,50,83	2092,2529,2186	138,166,143	570	144	1.44329e-15	2.82423e-13	0.924,0.915,0.884	0.793,0.794,0.794	0.114	protein_coding	755.903	729.322
ENSG00000108773	KAT2A	chr17	-	42119053	42119436	42119244	42119436	42118296	42118403	2087	324,205,220	320,254,271	61,126,80	142,247,223	335	144	3.61565e-09	2.72119e-07	0.303,0.258,0.259	0.156,0.18,0.134	0.117	protein_coding	52.8461	35.7968
ENSG00000160688	FLAD1	chr1	+	154990158	154990528	154990158	154990257	154992712	154992786	2334	258,221,189	3,3,11	86,109,117	9,10,6	415	144	0.000753026	0.00982348	0.968,0.962,0.856	0.768,0.791,0.871	0.119	protein_coding	38.9524	30.0889
ENSG00000002016	RAD52	chr12	-	929763	930144	930050	930144	927144	927263	129	19,21,7	0,0,1	24,24,16	2,1,3	431	144	0.00190371	0.020881	1.0,1.0,0.7	0.8,0.889,0.641	0.123	protein_coding	19.8655	13.0723
ENSG00000155229	MMS19	chr10	-	97461495	97461896	97461827	97461896	97460906	97461007	5141	293,236,295	6,3,10	131,180,181	13,12,10	476	144	9.34153e-05	0.00185767	0.937,0.96,0.899	0.753,0.819,0.846	0.126	protein_coding	56.7651	41.3944
ENSG00000077235	GTF3C1	chr16	-	27464319	27464836	27464394	27464836	27463540	27463592	5243	170,109,120	136,87,135	78,87,83	117,137,132	219	144	0.000101358	0.00200746	0.451,0.452,0.369	0.305,0.295,0.293	0.126	protein_coding	82.2411	80.6481
ENSG00000183426	NPIPA1	chr16	+	14948929	14949936	14948929	14949037	14950049	14950110	2620	43,51,36	13,15,19	42,31,26	21,33,24	1043	144	0.00240823	0.0249071	0.314,0.319,0.207	0.216,0.115,0.13	0.126	protein_coding	42.4072	59.5323
ENSG00000188917	TRMT2B	chrX	-	101051250	101051733	101051643	101051733	101041316	101041371	2344	66,50,57	0,1,1	49,43,50	1,4,3	537	144	0.00136591	0.016024	1.0,0.931,0.939	0.929,0.742,0.817	0.127	protein_coding	18.7138	16.1849
ENSG00000181135	ZNF707	chr8	+	143691072	143691232	143691072	143691199	143691609	143691713	914	18,11,9	0,0,1	16,27,11	1,2,5	177	144	0.00101508	0.0124768	1.0,1.0,0.88	0.929,0.917,0.642	0.131	protein_coding	22.2067	31.2294
ENSG00000144591	GMPPA	chr2	+	219505457	219505761	219505457	219505555	219505979	219506072	4205	268,169,188	4,4,2	228,197,184	9,21,21	350	144	8.01765e-08	4.61439e-06	0.965,0.946,0.975	0.912,0.794,0.783	0.132	protein_coding	57.886	61.4224
ENSG00000101187	SLCO4A1	chr20	+	62667744	62668541	62667744	62667910	62668929	62669078	5232	246,189,217	0,0,0	93,155,117	3,3,4	775	144	1.4755e-05	0.000401007	1.0,1.0,1.0	0.852,0.906,0.845	0.132	protein_coding	30.8991	17.4838
ENSG00000123154	WDR83	chr19	+	12669976	12670097	12669976	12670080	12670179	12670285	2436	86,54,36	3,4,3	71,49,75	8,24,10	161	144	0.000312166	0.00491034	0.962,0.924,0.915	0.888,0.646,0.87	0.132	protein_coding	20.5384	27.8872
ENSG00000109184	DCUN1D4	chr4	+	51886567	51887244	51886567	51886638	51899269	51899378	5636	88,85,45	0,0,3	51,68,32	1,6,2	750	144	0.00361159	0.0343734	1.0,1.0,0.742	0.907,0.685,0.754	0.132	protein_coding	34.1042	26.1878
ENSG00000159210	SNF8	chr17	-	48936130	48936242	48936169	48936242	48931642	48931717	4792	120,81,126	31,19,19	76,110,101	36,53,32	183	144	0.000423956	0.00620955	0.753,0.77,0.839	0.624,0.62,0.713	0.135	protein_coding	211.562	191.184
ENSG00000126581	BECN1	chr17	-	42818543	42819609	42819547	42819609	42818220	42818415	594	760,577,694	3,2,1	545,701,619	7,18,21	1148	144	3.30683e-10	3.17197e-08	0.969,0.973,0.989	0.907,0.83,0.787	0.136	protein_coding	61.7659	54.7819
ENSG00000156398	SFXN2	chr10	+	102726611	102726797	102726611	102726777	102726986	102727157	1708	151,112,139	0,0,0	13,29,20	2,2,4	164	144	0.000303673	0.00480766	1.0,1.0,1.0	0.851,0.927,0.814	0.136	protein_coding	27.6846	4.21149
ENSG00000213782	DDX47	chr12	+	12823202	12824016	12823202	12823319	12824539	12824677	862	607,484,442	0,1,8	247,327,213	6,8,14	841	144	7.15747e-07	3.10376e-05	1.0,0.988,0.904	0.876,0.875,0.723	0.139	protein_coding	66.705	33.9941
ENSG00000134291	TMEM106C	chr12	+	47964208	47964462	47964208	47964423	47966682	47966732	4190	193,95,132	0,0,1	131,220,150	24,21,18	183	144	3.33067e-16	7.75887e-14	1.0,1.0,0.99	0.811,0.892,0.868	0.14	protein_coding	379.937	442.214
ENSG00000101844	ATG4A	chrX	+	108137803	108137991	108137803	108137884	108150151	108150297	418	120,76,44	0,0,1	48,36,28	1,6,4	251	144	6.47253e-06	0.000202972	1.0,1.0,0.962	0.965,0.775,0.801	0.14	protein_coding	14.8886	8.48398
ENSG00000111653	ING4	chr12	-	6652270	6652770	6652661	6652770	6651323	6651385	6632	193,139,175	0,0,4	191,196,256	11,14,9	535	144	3.20471e-07	1.58358e-05	1.0,1.0,0.922	0.824,0.79,0.884	0.141	protein_coding	23.2805	33.5295
ENSG00000120662	MTRF1	chr13	-	41262047	41262331	41262214	41262331	41260492	41260915	4804	10,3,0	9,5,5	2,3,0	23,14,15	311	144	0.00207338	0.022098	0.34,0.217,0.0	0.039,0.09,0.0	0.143	protein_coding	10.6063	13.0887
ENSG00000141030	COPS3	chr17	-	17270757	17271008	17270895	17271008	17267884	17267977	984	671,530,607	6,7,14	412,539,436	42,65,42	282	144	0	0	0.983,0.975,0.957	0.834,0.809,0.841	0.144	protein_coding	98.6644	99.8493
ENSG00000166986	MARS	chr12	+	57512007	57512353	57512007	57512103	57512750	57512964	4406	1382,1072,1049	4,7,6	580,732,528	35,46,48	394	144	0	0	0.992,0.982,0.985	0.858,0.853,0.801	0.149	protein_coding	189.628	158.967
ENSG00000156253	RWDD2B	chr21	-	29008239	29008621	29008394	29008621	29007760	29008123	3932	287,201,226	33,17,17	141,119,153	30,37,22	299	144	0.000111856	0.00215433	0.807,0.851,0.865	0.694,0.608,0.77	0.15	protein_coding	28.9068	18.5676
ENSG00000241370	RPP21	chr6	+	30345297	30345573	30345297	30345398	30346431	30346557	2612	378,284,224	15,17,5	263,296,315	38,48,36	319	144	4.73595e-10	4.2325e-08	0.919,0.883,0.953	0.758,0.736,0.798	0.154	protein_coding	57.2489	60.22
ENSG00000197448	GSTK1	chr7	+	143264991	143265296	143264991	143265092	143267616	143267733	3857	1183,716,833	19,15,32	563,702,687	53,75,92	348	144	0	0	0.963,0.952,0.915	0.815,0.795,0.755	0.155	protein_coding	106.468	96.2141
ENSG00000240682	ISY1	chr3	-	129134827	129134954	129134831	129134954	129130549	129130636	3045	6,8,5	2,0,1	13,14,17	9,3,7	148	144	0.00493685	0.0443818	0.745,1.0,0.829	0.584,0.82,0.703	0.156	protein_coding	33.1456	51.8335
ENSG00000141504	SAT2	chr17	-	7627362	7627802	7627552	7627802	7627142	7627226	5205	120,87,131	2,0,2	122,131,130	8,19,11	334	144	1.73633e-08	1.16358e-06	0.963,1.0,0.966	0.868,0.748,0.836	0.159	protein_coding	22.2234	34.4724
ENSG00000164683	HEY1	chr8	-	79766996	79767092	79767008	79767092	79766650	79766732	1768	2,4,2	7,14,14	1,0,0	15,21,20	156	144	0.000204463	0.00349731	0.209,0.209,0.117	0.058,0.0,0.0	0.159	protein_coding	2.40887	2.72413
ENSG00000078114	NEBL	chr10	-	20817597	20817692	20817599	20817692	20815624	20815717	6979	8,2,2	16,9,6	2,0,2	18,29,9	146	144	0.00108676	0.0131595	0.33,0.18,0.247	0.099,0.0,0.18	0.159	protein_coding	38.5344	58.8621
ENSG00000012171	SEMA3B	chr3	+	50274842	50275459	50274842	50274934	50275559	50275615	4891	196,95,101	0,3,0	113,134,133	7,7,7	669	144	2.71871e-06	9.70798e-05	1.0,0.872,1.0	0.777,0.805,0.804	0.162	protein_coding	50.8141	49.3007
ENSG00000165219	GAPVD1	chr9	+	125321432	125321562	125321432	125321499	125326415	125326589	2883	76,40,32	0,3,1	13,20,16	2,8,1	207	144	0.000246131	0.00409548	1.0,0.903,0.957	0.819,0.635,0.918	0.163	protein_coding	28.0287	13.812
ENSG00000014216	CAPN1	chr11	+	65182434	65182562	65182434	65182541	65182700	65182968	3268	6,2,3	11,13,12	0,0,1	5,2,6	165	144	0.00023621	0.0039984	0.323,0.118,0.179	0.0,0.0,0.127	0.164	protein_coding	184.849	210.572
ENSG00000155066	PROM2	chr2	+	95277363	95277566	95277363	95277496	95277929	95278004	420	107,79,65	9,10,3	52,75,64	17,15,16	214	144	0.000110471	0.00213873	0.889,0.842,0.936	0.673,0.771,0.729	0.165	protein_coding	36.0723	42.9686
ENSG00000148735	PLEKHS1	chr10	+	113755258	113755405	113755258	113755305	113766410	113766499	5552	2,0,4	3,6,8	0,0,0	1,2,2	244	144	0.00577067	0.0498766	0.282,0.0,0.228	0.0,0.0,0.0	0.17	protein_coding	1.91891	0.692263
ENSG00000107185	RGP1	chr9	+	35750657	35750989	35750657	35750741	35751265	35751412	967	190,127,99	0,0,1	154,188,176	12,20,11	392	144	1.55798e-12	2.00569e-10	1.0,1.0,0.973	0.825,0.775,0.855	0.173	protein_coding	14.5264	19.9945
ENSG00000078674	PCM1	chr8	+	17991541	17991700	17991541	17991676	17993482	17993619	4160	90,77,86	42,29,42	47,46,31	39,45,30	168	144	0.000121446	0.00230278	0.647,0.695,0.637	0.508,0.467,0.47	0.178	protein_coding	25.0723	20.9264
ENSG00000141084	RANBP10	chr16	-	67744264	67744455	67744287	67744455	67734857	67735042	2186	3,1,1	1,1,0	5,3,2	0,4,5	167	144	0.00504001	0.0449922	0.721,0.463,1.0	1.0,0.393,0.256	0.178	protein_coding	14.2433	15.6754
ENSG00000002016	RAD52	chr12	-	929818	930144	930050	930144	927144	927263	130	59,46,41	0,0,1	18,35,18	2,1,3	376	144	0.0016835	0.0188029	1.0,1.0,0.94	0.775,0.931,0.697	0.179	protein_coding	19.8655	13.0723
ENSG00000115486	GGCX	chr2	-	85558916	85559075	85558945	85559075	85558439	85558662	4775	46,21,36	0,4,0	31,30,25	10,14,2	173	144	1.47096e-05	0.000401007	1.0,0.814,1.0	0.721,0.641,0.912	0.18	protein_coding	52.2905	39.4754
ENSG00000103248	MTHFSD	chr16	-	86555168	86555235	86555172	86555235	86554644	86554748	4420	21,11,17	0,0,1	12,20,24	1,8,7	148	144	2.36961e-06	8.65086e-05	1.0,1.0,0.943	0.921,0.709,0.769	0.181	protein_coding	20.4912	30.4521
ENSG00000133641	C12orf29	chr12	+	88043598	88045779	88043598	88043715	88046806	88046976	2816	443,319,303	1,0,0	313,325,318	0,4,15	2208	144	3.70668e-06	0.000125924	0.967,1.0,1.0	1.0,0.841,0.58	0.182	protein_coding	25.1709	24.338
ENSG00000114735	HEMK1	chr3	+	50570930	50571332	50570930	50571294	50571709	50571801	1629	119,78,77	14,7,13	32,61,62	12,24,21	182	144	9.42446e-06	0.000274431	0.871,0.898,0.824	0.678,0.668,0.7	0.182	protein_coding	10.1277	8.15798
ENSG00000102125	TAZ	chrX	+	154413206	154413352	154413206	154413339	154413481	154413567	843	1,4,1	5,4,3	0,0,1	1,1,2	157	144	0.00140227	0.0163879	0.155,0.478,0.234	0.0,0.0,0.314	0.184	protein_coding	26.5754	30.5909
ENSG00000090006	LTBP4	chr19	+	40616888	40617042	40616888	40617020	40619346	40619493	1560	5,5,1	9,9,13	0,0,1	4,12,5	166	144	6.74097e-05	0.00143377	0.325,0.325,0.063	0.0,0.0,0.148	0.188	protein_coding	10.6579	17.2112
ENSG00000205726	ITSN1	chr21	+	33829005	33829168	33829005	33829050	33829623	33829745	3183	5,1,2	0,2,2	0,1,0	3,0,1	262	144	0.00207212	0.022098	1.0,0.216,0.355	0.0,1.0,0.0	0.19	protein_coding	12.6971	7.25646
ENSG00000137312	FLOT1	chr6	-	30741189	30741704	30741613	30741704	30740678	30740798	2719	1411,1030,1146	32,17,37	613,817,583	66,65,65	568	144	0	0	0.918,0.939,0.887	0.702,0.761,0.695	0.195	protein_coding	145.426	139.329
ENSG00000160193	WDR4	chr21	-	42873550	42873691	42873602	42873691	42863439	42863596	2818	206,130,151	35,34,11	77,112,47	28,51,25	196	144	5.02955e-06	0.000166872	0.812,0.737,0.91	0.669,0.617,0.58	0.198	protein_coding	21.2159	15.7246
ENSG00000178038	ALS2CL	chr3	-	46681499	46681598	46681503	46681598	46681245	46681407	5525	42,27,19	4,5,3	29,28,22	8,12,18	148	144	0.000618483	0.00833503	0.911,0.84,0.86	0.779,0.694,0.543	0.198	protein_coding	6.64082	9.26018
ENSG00000126581	BECN1	chr17	-	42818786	42819609	42819547	42819609	42818220	42818415	595	231,184,194	3,2,1	242,297,260	7,18,21	905	144	7.83242e-07	3.36107e-05	0.925,0.936,0.969	0.846,0.724,0.663	0.199	protein_coding	61.7659	54.7819
ENSG00000065357	DGKA	chr12	+	55952340	55952932	55952340	55952431	55953039	55953160	2954	57,36,53	0,0,0	37,36,36	4,0,3	645	144	0.000126361	0.00236842	1.0,1.0,1.0	0.674,1.0,0.728	0.199	protein_coding	10.3196	10.8238
ENSG00000196704	AMZ2	chr17	+	68250187	68250967	68250187	68250470	68251049	68251178	5409	1633,1224,1525	32,21,19	1352,1677,1650	94,161,136	641	144	0	0	0.92,0.929,0.947	0.764,0.701,0.732	0.2	protein_coding	160.337	196.473
ENSG00000142541	RPL13A	chr19	+	49489849	49489922	49489849	49489912	49490474	49490576	2577	16,26,19	6,0,2	56,123,82	33,44,37	154	144	0.000613749	0.00829408	0.714,1.0,0.899	0.613,0.723,0.675	0.201	protein_coding	1986.26	2244.7
ENSG00000239382	ALKBH6	chr19	-	36013000	36013089	36013020	36013089	36010893	36011045	3877	26,13,15	17,16,14	26,26,33	48,80,61	164	144	0.000964495	0.0119754	0.573,0.416,0.485	0.322,0.222,0.322	0.203	protein_coding	28.5869	39.6746
ENSG00000078114	NEBL	chr10	-	20818703	20819516	20819423	20819516	20817599	20817692	6980	117,67,45	22,17,6	52,82,36	29,41,13	864	144	0.000250249	0.00412301	0.47,0.396,0.556	0.23,0.25,0.316	0.209	protein_coding	38.5344	58.8621
ENSG00000158793	NIT1	chr1	+	161118117	161118225	161118117	161118178	161118785	161118881	1054	10,5,8	18,15,22	1,0,0	9,14,9	191	144	5.01689e-07	2.31534e-05	0.295,0.201,0.215	0.077,0.0,0.0	0.211	protein_coding	17.2259	15.279
ENSG00000126581	BECN1	chr17	-	42823704	42823879	42823747	42823879	42818220	42818415	596	13,6,2	0,0,0	8,13,8	3,2,1	187	144	0.00109419	0.0132167	1.0,1.0,1.0	0.673,0.833,0.86	0.211	protein_coding	61.7659	54.7819
ENSG00000133195	SLC39A11	chr17	-	72947730	72947875	72947751	72947875	72736649	72736719	470	9,3,6	2,0,0	11,9,11	5,2,4	165	144	0.000863042	0.0109096	0.797,1.0,1.0	0.658,0.797,0.706	0.212	protein_coding	21.1955	36.7298
ENSG00000163703	CRELD1	chr3	+	9940849	9941026	9940849	9941016	9941110	9941206	5830	49,35,26	6,3,3	37,31,21	10,12,15	154	144	0.000139744	0.00259935	0.884,0.916,0.89	0.776,0.707,0.567	0.213	protein_coding	11.0051	16.1023
ENSG00000125459	MSTO1	chr1	+	155611215	155611355	155611215	155611291	155611739	155611827	2387	13,8,3	0,0,0	11,19,6	0,4,3	208	144	0.000309197	0.00487932	1.0,1.0,1.0	1.0,0.767,0.581	0.217	protein_coding	38.191	37.4592
ENSG00000164941	INTS8	chr8	+	94865505	94865700	94865505	94865690	94867139	94867196	107	28,16,20	3,0,0	16,13,11	2,7,4	154	144	8.07972e-05	0.00165705	0.897,1.0,1.0	0.882,0.635,0.72	0.22	protein_coding	84.2253	61.5912
ENSG00000130175	PRKCSH	chr19	+	11447438	11447940	11447438	11447618	11448221	11448405	2114	23,14,10	1,1,0	12,20,23	1,2,8	466	144	0.000324891	0.00506167	0.877,0.812,1.0	0.788,0.756,0.47	0.225	protein_coding	235.865	313.119
ENSG00000205707	LYRM5	chr12	+	25203724	25203832	25203724	25203823	25203919	25204007	6568	3,3,11	0,0,0	6,4,9	0,5,1	153	144	0.00474067	0.0429456	1.0,1.0,1.0	1.0,0.43,0.894	0.225	protein_coding	25.3355	29.9408
ENSG00000105221	AKT2	chr19	-	40236256	40238091	40237968	40238091	40235889	40236104	5350	758,568,421	9,7,0	481,607,397	20,11,22	1856	144	1.69532e-05	0.000445889	0.867,0.863,1.0	0.651,0.811,0.583	0.228	protein_coding	120	87.2654
ENSG00000164039	BDH2	chr4	-	103085348	103086540	103086479	103086540	103082870	103082929	4939	60,26,49	0,0,0	61,87,95	0,5,6	1275	144	1.43088e-06	5.59991e-05	1.0,1.0,1.0	1.0,0.663,0.641	0.232	protein_coding	3.35255	7.1614
ENSG00000115282	TTC31	chr2	+	74492138	74492445	74492138	74492229	74492645	74492747	3073	94,56,76	0,0,0	111,111,105	9,20,12	360	144	2.77489e-12	3.39369e-10	1.0,1.0,1.0	0.831,0.689,0.778	0.234	protein_coding	26.0615	28.0913
ENSG00000196535	MYO18A	chr17	-	29096760	29097350	29097222	29097350	29094935	29095059	4729	214,151,135	5,5,2	86,106,85	8,12,12	606	144	1.05733e-06	4.42091e-05	0.91,0.878,0.941	0.719,0.677,0.627	0.235	protein_coding	26.5193	19.7534
ENSG00000102904	TSNAXIP1	chr16	+	67825666	67826282	67825666	67826076	67826436	67826562	6629	8,6,4	0,0,2	6,8,16	2,2,5	350	144	0.00241705	0.0249456	1.0,1.0,0.451	0.552,0.622,0.568	0.236	protein_coding	1.24027	2.09019
ENSG00000130713	EXOSC2	chr9	+	130697581	130698251	130697581	130697627	130699328	130699394	4317	393,360,377	8,18,12	201,259,240	18,48,24	768	144	1.6479e-07	9.02778e-06	0.902,0.789,0.855	0.677,0.503,0.652	0.238	protein_coding	40.8075	29.7651
ENSG00000164180	TMEM161B	chr5	-	88268720	88268848	88268787	88268848	88228444	88228528	5779	21,10,12	0,0,1	5,19,5	4,1,1	211	144	0.00134749	0.0158459	1.0,1.0,0.891	0.46,0.928,0.773	0.243	protein_coding	11.2598	11.6908
ENSG00000156345	CDK20	chr9	-	87970567	87970897	87970775	87970897	87969193	87969349	1646	45,16,17	13,9,6	24,45,20	27,31,43	352	144	0.000442769	0.0064465	0.586,0.421,0.537	0.267,0.373,0.16	0.248	protein_coding	9.58915	11.8252
ENSG00000008128	CDK11A	chr1	-	1707408	1707584	1707524	1707584	1705641	1705732	3137	125,75,75	18,26,28	72,92,72	57,59,64	260	144	7.21373e-06	0.00022056	0.794,0.615,0.597	0.412,0.463,0.384	0.249	protein_coding	29.9818	40.205
ENSG00000004766	CCDC132	chr7	+	93239865	93239950	93239865	93239934	93246101	93246129	582	4,1,1	2,0,0	2,5,4	1,3,2	160	144	0.00438903	0.0403593	0.643,1.0,1.0	0.643,0.6,0.643	0.252	protein_coding	19.842	26.9508
ENSG00000198931	APRT	chr16	-	88811496	88811656	88811549	88811656	88810069	88810148	1025	9,4,7	14,15,7	4,2,1	26,44,51	197	144	1.30908e-06	5.20651e-05	0.32,0.163,0.422	0.101,0.032,0.014	0.253	protein_coding	250.07	227.243
ENSG00000145191	EIF2B5	chr3	+	184140079	184140221	184140079	184140157	184141924	184142070	5175	18,13,1	0,0,0	15,15,11	5,2,3	208	144	1.55649e-06	6.04313e-05	1.0,1.0,1.0	0.675,0.839,0.717	0.256	protein_coding	56.5735	44.1443
ENSG00000148225	WDR31	chr9	-	113331906	113332050	113331977	113332050	113328880	113328955	2282	18,6,10	1,1,0	4,8,3	1,2,2	215	144	0.0045534	0.0416359	0.923,0.801,1.0	0.728,0.728,0.501	0.256	protein_coding	1.83349	1.74476
ENSG00000186204	CYP4F12	chr19	+	15678260	15678405	15678260	15678329	15680243	15680297	6013	4,2,2	0,1,0	4,2,3	0,2,3	220	144	0.00217365	0.022964	1.0,0.567,1.0	1.0,0.396,0.396	0.258	protein_coding	0.394682	1.01569
ENSG00000166012	TAF1D	chr11	-	93731145	93731216	93731149	93731216	93730353	93730447	6708	21,26,18	27,16,17	42,43,28	99,123,99	148	144	9.74847e-06	0.000282186	0.431,0.613,0.507	0.292,0.254,0.216	0.263	protein_coding	91.2803	95.8753
ENSG00000003509	NDUFAF7	chr2	+	37241577	37241791	37241577	37241637	37243862	37243973	437	181,126,95	41,31,31	102,117,72	80,66,80	298	144	7.77627e-09	5.59434e-07	0.681,0.663,0.597	0.381,0.461,0.303	0.265	protein_coding	25.4457	23.3714
ENSG00000164970	FAM219A	chr9	-	34405864	34405964	34405915	34405964	34402704	34402807	4700	51,39,31	34,19,12	9,24,8	16,25,16	195	144	0.000563467	0.00780872	0.526,0.603,0.656	0.293,0.415,0.27	0.269	protein_coding	10.3835	10.534
ENSG00000198208	RPS6KL1	chr14	-	74909100	74910148	74909542	74910148	74908849	74908932	642	137,108,61	5,4,1	86,85,57	15,10,10	586	144	2.47597e-06	8.90621e-05	0.871,0.869,0.937	0.585,0.676,0.583	0.278	protein_coding	25.2968	34.9673
ENSG00000097033	SH3GLB1	chr1	+	86728402	86728489	86728402	86728441	86734601	86734691	4005	4,5,3	0,0,1	7,4,5	4,3,1	192	144	3.73223e-05	0.000869433	1.0,1.0,0.692	0.568,0.5,0.789	0.278	protein_coding	22.7042	22.5835
ENSG00000135018	UBQLN1	chr9	-	83666349	83669327	83669184	83669327	83665029	83665145	3998	888,704,618	43,43,40	528,612,449	95,163,125	2979	144	0	0	0.5,0.442,0.428	0.212,0.154,0.148	0.285	protein_coding	62.6682	53.4814
ENSG00000175634	RPS6KB2	chr11	+	67432951	67433194	67432951	67433042	67433339	67433447	4491	100,71,100	27,20,40	79,90,67	60,78,115	296	144	2.76591e-08	1.75725e-06	0.643,0.633,0.549	0.39,0.36,0.221	0.285	protein_coding	105.333	82.4006
ENSG00000166347	CYB5A	chr18	-	74255740	74260944	74260914	74260944	74253296	74253665	979	844,628,847	4,0,1	348,482,400	5,5,8	5318	144	7.01672e-06	0.000217252	0.851,1.0,0.958	0.653,0.723,0.575	0.286	protein_coding	95.2569	47.1098
ENSG00000114383	TUSC2	chr3	-	50327027	50327219	50327037	50327219	50326356	50326477	5895	3,3,1	1,0,1	2,2,1	3,2,1	154	144	0.000763616	0.00992003	0.737,1.0,0.483	0.384,0.483,0.483	0.29	protein_coding	24.0054	36.7375
ENSG00000134644	PUM1	chr1	-	30950126	30950261	30950132	30950261	30941997	30942123	7073	8,5,4	0,0,0	5,2,11	4,1,1	150	144	0.000830811	0.0106671	1.0,1.0,1.0	0.545,0.658,0.913	0.295	protein_coding	32.6146	35.0979
ENSG00000213614	HEXA	chr15	-	72353690	72355624	72355558	72355624	72353067	72353178	2350	1294,869,935	33,13,29	608,606,448	47,61,37	2012	144	9.30367e-13	1.30039e-10	0.737,0.827,0.698	0.481,0.416,0.464	0.3	protein_coding	164.117	92.6366
ENSG00000174483	BBS1	chr11	+	66531655	66532205	66531655	66531742	66532295	66533603	6450	80,60,22	6,2,2	22,29,18	4,12,4	607	144	0.00028882	0.00460231	0.76,0.877,0.723	0.566,0.364,0.516	0.305	protein_coding	16.1639	19.4068
ENSG00000128604	IRF5	chr7	+	128941278	128941424	128941278	128941391	128942070	128942276	6248	8,8,4	2,0,0	3,4,2	1,3,1	177	144	0.00303557	0.0298193	0.765,1.0,1.0	0.709,0.52,0.619	0.306	protein_coding	13.3397	19.8562
ENSG00000214078	CPNE1	chr20	-	35632162	35632385	35632310	35632385	35631944	35632025	2019	485,416,589	250,164,220	173,169,150	254,289,270	292	144	0	0	0.489,0.556,0.569	0.251,0.224,0.215	0.308	protein_coding	151.425	138.908
ENSG00000104907	TRMT1	chr19	-	13116105	13116431	13116145	13116431	13115625	13115768	1112	34,17,14	1,0,0	6,14,19	4,2,8	184	144	2.43379e-07	1.25327e-05	0.964,1.0,1.0	0.54,0.846,0.65	0.309	protein_coding	55.907	34.5321
ENSG00000254087	LYN	chr8	+	55941854	55941991	55941854	55941928	55946447	55946493	1853	32,39,22	2,3,3	48,49,55	25,32,22	207	144	3.40361e-08	2.08131e-06	0.918,0.9,0.836	0.572,0.516,0.635	0.31	protein_coding	5.19652	11.2585
ENSG00000078053	AMPH	chr7	-	38427837	38429285	38428749	38429285	38426953	38426986	3828	37,26,24	1,0,0	67,60,30	3,9,2	1056	144	7.69436e-06	0.000232351	0.835,1.0,1.0	0.753,0.476,0.672	0.311	protein_coding	5.17364	6.02801
ENSG00000127054	CPSF3L	chr1	-	1322891	1323287	1323180	1323287	1320995	1321093	1126	17,12,5	0,0,0	16,9,15	1,3,2	433	144	0.000140457	0.00260271	1.0,1.0,1.0	0.842,0.499,0.714	0.315	protein_coding	49.583	46.0241
ENSG00000197530	MIB2	chr1	+	1625545	1626754	1625545	1625653	1626836	1626999	5118	68,66,12	0,0,0	53,42,60	3,2,4	1245	144	6.71969e-07	2.98843e-05	1.0,1.0,1.0	0.671,0.708,0.634	0.329	protein_coding	7.43162	10.9065
ENSG00000168002	POLR2G	chr11	+	62761794	62762866	62761794	62761904	62765181	62765232	2153	459,348,315	9,6,16	312,442,354	36,55,60	1106	144	1.63408e-11	1.85905e-09	0.869,0.883,0.719	0.53,0.511,0.434	0.332	protein_coding	275.085	240.94
ENSG00000050426	LETMD1	chr12	+	51052091	51052246	51052091	51052207	51055834	51056021	1781	21,7,1	0,0,0	15,12,4	2,3,5	183	144	1.38915e-06	5.48043e-05	1.0,1.0,1.0	0.855,0.759,0.386	0.333	protein_coding	70.684	67.4687
ENSG00000131196	NFATC1	chr18	+	79486247	79486937	79486247	79486630	79527527	79529323	3325	12,12,11	0,0,2	9,19,13	4,2,6	451	144	0.000214719	0.00364725	1.0,1.0,0.637	0.418,0.752,0.409	0.353	protein_coding	3.788	4.74371
ENSG00000147894	C9orf72	chr9	-	27558490	27560299	27560226	27560299	27556560	27556796	6499	45,37,28	0,0,0	26,43,34	3,3,0	1880	144	3.07198e-05	0.000743966	1.0,1.0,1.0	0.399,0.523,1.0	0.359	protein_coding	2.64511	3.32597
ENSG00000138606	SHF	chr15	-	45172146	45172318	45172148	45172318	45171882	45172002	1690	8,1,5	0,0,2	1,3,6	3,5,0	146	144	0.00131058	0.0155239	1.0,1.0,0.711	0.247,0.372,1.0	0.364	protein_coding	0.996545	2.01897
ENSG00000160410	SHKBP1	chr19	+	40577556	40577709	40577556	40577630	40578461	40578542	3043	25,9,9	2,1,2	28,27,25	16,31,18	223	144	2.78197e-06	9.79092e-05	0.89,0.853,0.744	0.531,0.36,0.473	0.374	protein_coding	39.8503	64.9479
ENSG00000225190	PLEKHM1	chr17	-	45477804	45478147	45477899	45478147	45475887	45476073	6413	6,2,4	0,0,0	6,5,6	2,4,1	239	144	3.03435e-06	0.000105339	1.0,1.0,1.0	0.644,0.43,0.783	0.381	protein_coding	9.32139	16.666
ENSG00000007202	KIAA0100	chr17	-	28643163	28643659	28643609	28643659	28642868	28642987	6446	365,267,154	10,7,2	171,242,123	41,58,23	590	144	0	0	0.899,0.903,0.949	0.504,0.505,0.566	0.392	protein_coding	74.0523	73.4169
ENSG00000117308	GALE	chr1	-	23796508	23796782	23796696	23796782	23796150	23796265	3315	623,412,492	72,51,30	188,197,163	83,120,129	332	144	0	0	0.79,0.778,0.877	0.496,0.416,0.354	0.393	protein_coding	75.3532	50.3595
ENSG00000144535	DIS3L2	chr2	+	232130618	232130943	232130618	232130719	232163458	232163632	3956	8,6,7	1,1,3	5,10,5	7,7,9	368	144	0.00395529	0.0371387	0.758,0.701,0.477	0.218,0.359,0.179	0.393	protein_coding	15.2103	18.9041
ENSG00000204316	MRPL38	chr17	-	75904221	75904719	75904225	75904719	75902019	75902154	2614	4,10,12	2,3,2	6,7,6	10,12,12	148	144	2.88017e-05	0.00070394	0.661,0.764,0.854	0.369,0.362,0.327	0.407	protein_coding	89.3531	90.2154
ENSG00000133195	SLC39A11	chr17	-	72947527	72947875	72947751	72947875	72736649	72736719	469	14,3,5	2,0,0	6,10,11	5,2,4	368	144	0.000239424	0.00403884	0.733,1.0,1.0	0.32,0.662,0.518	0.411	protein_coding	21.1955	36.7298
ENSG00000008130	NADK	chr1	-	1756738	1756882	1756778	1756882	1756502	1756608	5319	10,6,3	2,1,3	2,6,1	6,5,5	184	144	0.00395508	0.0371387	0.796,0.824,0.439	0.207,0.484,0.135	0.411	protein_coding	48.2596	36.1687
ENSG00000162971	TYW5	chr2	-	199948317	199948472	199948336	199948472	199938932	199939070	1655	6,2,5	0,0,0	5,3,2	1,2,3	163	144	6.97424e-05	0.00147697	1.0,1.0,1.0	0.815,0.57,0.371	0.415	protein_coding	8.48873	9.51833
ENSG00000111731	C2CD5	chr12	-	22519039	22519239	22519114	22519239	22513293	22513379	3490	9,8,8	0,1,2	8,9,7	3,16,7	219	144	4.1486e-05	0.000948362	1.0,0.84,0.725	0.637,0.27,0.397	0.42	protein_coding	28.8013	32.9246
ENSG00000269313	MAGIX	chrX	+	49164706	49165090	49164706	49164789	49165189	49165361	2131	20,15,8	4,0,1	21,14,4	8,8,4	445	144	0.00251543	0.0258519	0.618,1.0,0.721	0.459,0.362,0.244	0.425	protein_coding	1.20236	2.17275
ENSG00000105197	TIMM50	chr19	+	39482884	39482963	39482884	39482916	39485687	39485807	3463	6,6,5	4,0,0	9,18,7	14,10,12	191	144	0.00228364	0.0238709	0.531,1.0,1.0	0.326,0.576,0.305	0.441	protein_coding	54.088	46.5251
ENSG00000117616	RSRP1	chr1	-	25244176	25245301	25245149	25245301	25243549	25243633	4865	707,370,138	23,16,19	552,659,182	178,217,161	1117	144	7.04098e-11	7.32861e-09	0.799,0.749,0.484	0.286,0.281,0.127	0.446	protein_coding	27.57	44.6751
ENSG00000073331	ALPK1	chr4	+	112302338	112302485	112302338	112302408	112315800	112315852	5126	3,2,0	0,0,1	0,3,0	6,1,1	221	144	4.42197e-05	0.000994481	1.0,1.0,0.0	0.0,0.662,0.0	0.446	protein_coding	3.9239	5.63289
ENSG00000117335	CD46	chr1	+	207767012	207770362	207767012	207767195	207783291	207783330	3587	1823,1306,918	14,10,21	871,1014,729	71,71,82	3311	144	0	0	0.85,0.85,0.655	0.348,0.383,0.279	0.448	protein_coding	67.8544	69.5477
ENSG00000185187	SIGIRR	chr11	-	409859	410027	409867	410027	408072	408206	4426	8,5,3	2,3,0	9,2,8	13,8,12	152	144	0.00125744	0.0149305	0.791,0.612,1.0	0.396,0.191,0.387	0.476	protein_coding	49.524	72.0385
ENSG00000179532	DNHD1	chr11	+	6533680	6534173	6533680	6533806	6538611	6538810	6112	8,4,3	0,0,0	5,3,3	0,2,3	511	144	5.53471e-05	0.00120874	1.0,1.0,1.0	1.0,0.297,0.22	0.494	protein_coding	2.07326	2.61424
ENSG00000004766	CCDC132	chr7	+	93239865	93239950	93239865	93239934	93253859	93253931	584	4,1,1	0,0,0	2,5,3	1,5,5	160	144	2.02529e-09	1.59802e-07	1.0,1.0,1.0	0.643,0.474,0.351	0.511	protein_coding	19.842	26.9508
ENSG00000148688	RPP30	chr10	+	90894774	90895483	90894774	90894891	90895879	90895917	4428	282,218,223	15,11,22	288,304,175	144,196,157	736	144	0	0	0.786,0.795,0.665	0.281,0.233,0.179	0.518	protein_coding	46.9176	74.0929
ENSG00000178104	PDE4DIP	chr1	+	149001590	149002026	149001590	149001696	149002849	149003042	5783	11,8,1	0,3,0	6,4,6	5,3,6	474	144	0.00206138	0.0220663	1.0,0.448,1.0	0.267,0.288,0.233	0.553	protein_coding	52.4733	54.1718
ENSG00000101911	PRPS2	chrX	+	12799206	12799399	12799206	12799390	12819506	12819680	4771	1,4,2	0,0,0	2,1,1	2,2,1	153	144	0.000106424	0.00209087	1.0,1.0,1.0	0.485,0.32,0.485	0.57	protein_coding	20.6146	18.7601
ENSG00000143761	ARF1	chr1	+	228083149	228083374	228083149	228083309	228097077	228097262	3836	5,4,2	5,2,0	0,1,0	1,2,1	209	144	2.18093e-05	0.000552804	0.408,0.579,1.0	0.0,0.256,0.0	0.577	protein_coding	412.357	442.448
ENSG00000127054	CPSF3L	chr1	-	1323146	1323287	1323180	1323287	1320995	1321093	1127	10,1,1	0,0,0	2,0,3	1,3,2	178	144	2.76622e-06	9.79092e-05	1.0,1.0,1.0	0.618,0.0,0.548	0.611	protein_coding	49.583	46.0241
ENSG00000197603	C5orf42	chr5	-	37139339	37142480	37142309	37142480	37138719	37138848	2502	42,25,20	0,2,0	18,17,22	10,11,3	3114	144	8.63028e-06	0.000257435	1.0,0.366,1.0	0.077,0.067,0.253	0.656	protein_coding	2.94675	2.62401
ENSG00000137822	TUBGCP4	chr15	+	43401715	43403799	43401715	43401850	43404412	43404552	3966	89,69,69	0,0,2	62,98,47	19,19,20	2093	144	4.16112e-13	6.36131e-11	1.0,1.0,0.704	0.183,0.262,0.139	0.707	protein_coding	9.84811	10.165

## Sheet: MXE by siRBM39
GeneID	geneSymbol	chr	strand	X1stExonStart_0base	X1stExonEnd	X2ndExonStart_0base	X2ndExonEnd	upstreamES	upstreamEE	downstreamES	downstreamEE	ID.1	IJC_SAMPLE_1	SJC_SAMPLE_1	IJC_SAMPLE_2	SJC_SAMPLE_2	IncFormLen	SkipFormLen	PValue	FDR	IncLevel1	IncLevel2	IncLevelDifference	Gene.type	siCtl_NT_TPM	siRBM39_NT_TPM
ENSG00000123411	IKZF4	chr12	+	56023670	56023764	56024661	56024905	56019319	56019415	56025053	56025158	17004	0,0,0	1,2,4	2,3,4	2,1,0	238	388	7.17204e-14	1.4305e-11	0.0,0.0,0.0	0.62,0.83,1.0	-0.817	protein_coding	4.12724	6.29096
ENSG00000157036	EXOG	chr3	+	38498925	38498989	38500089	38500164	38497628	38497778	38501354	38501494	13753	2,0,1	5,8,6	3,5,4	0,1,2	208	219	6.0553e-08	4.10372e-06	0.296,0.0,0.149	1.0,0.84,0.678	-0.691	protein_coding	11.0687	11.3877
ENSG00000118004	COLEC11	chr2	+	3613310	3613382	3637532	3637604	3606051	3606243	3640277	3640331	25677	0,0,0	2,1,2	5,6,6	1,3,6	216	216	5.15537e-10	5.54723e-08	0.0,0.0,0.0	0.833,0.667,0.5	-0.667	protein_coding	0.58651	1.68642
ENSG00000099377	HSD3B7	chr16	+	30986422	30986531	30986604	30986704	30985206	30985297	30987767	30989146	20173	4,1,0	5,8,1	1,5,5	0,1,4	253	244	0.00331372	0.0425631	0.436,0.108,0.0	1.0,0.828,0.547	-0.61	protein_coding	31.4129	31.449
ENSG00000157036	EXOG	chr3	+	38498925	38498989	38499680	38499747	38497628	38497778	38501354	38501494	13752	2,0,1	3,2,3	3,5,4	2,1,0	208	211	4.18795e-05	0.00125603	0.403,0.0,0.253	0.603,0.835,1.0	-0.594	protein_coding	11.0687	11.3877
ENSG00000158089	GALNT14	chr2	-	31125153	31125253	31132629	31132712	30992837	30993007	31137957	31138055	4585	0,3,0	2,6,6	1,8,1	0,0,7	227	244	0.000313017	0.00663736	0.0,0.35,0.0	1.0,1.0,0.133	-0.594	protein_coding	19.3699	12.2198
ENSG00000138777	PPA2	chr4	-	105449349	105449403	105453597	105453642	105424248	105424322	105456695	105456745	2367	0,0,1	2,2,3	1,2,2	0,2,3	189	198	0.000452388	0.00890367	0.0,0.0,0.259	1.0,0.512,0.411	-0.555	protein_coding	114.376	81.9506
ENSG00000181666	HKR1	chr19	+	37344609	37344774	37344933	37345021	37335168	37335257	37346422	37346675	15243	2,0,0	0,2,1	4,1,1	2,0,0	309	232	0.000465928	0.00904517	1.0,0.0,0.0	0.6,1.0,1.0	-0.533	protein_coding	9.20065	15.1401
ENSG00000144395	CCDC150	chr2	+	196658791	196658860	196672344	196672437	196646340	196646504	196674240	196674348	17458	0,0,0	5,1,1	3,4,0	1,1,1	213	237	1.96957e-06	9.04858e-05	0.0,0.0,0.0	0.769,0.817,0.0	-0.529	protein_coding	4.22089	4.67986
ENSG00000088367	EPB41L1	chr20	+	36122678	36122747	36125422	36125527	36112425	36112480	36175550	36175715	4887	3,5,2	21,16,6	1,5,5	0,8,1	213	249	0.00368219	0.0462072	0.143,0.268,0.28	1.0,0.422,0.854	-0.528	protein_coding	87.2951	32.758
ENSG00000168385	SEPT2	chr2	+	241316421	241316540	241320202	241320287	241315354	241315610	241324215	241324241	13618	0,0,0	4,3,2	4,1,2	0,2,5	263	229	2.26429e-05	0.000755781	0.0,0.0,0.0	1.0,0.303,0.258	-0.52	protein_coding	84.7794	107.544
ENSG00000163875	MEAF6	chr1	-	37496546	37496604	37496706	37496736	37495884	37495918	37501803	37501996	9676	5,10,1	75,60,50	11,13,14	9,12,9	174	202	8.99281e-15	1.98757e-12	0.072,0.162,0.023	0.587,0.557,0.644	-0.51	protein_coding	92.0671	86.8788
ENSG00000105559	PLEKHA4	chr19	-	48839204	48839263	48841148	48841310	48838016	48838129	48845369	48845446	21934	3,1,2	4,2,11	1,6,7	1,1,0	306	203	2.48355e-06	0.000110579	0.332,0.249,0.108	0.399,0.799,1.0	-0.503	protein_coding	1.01199	1.75909
ENSG00000157388	CACNA1D	chr3	+	53673022	53673126	53673712	53673816	53666338	53666535	53702640	53702810	24212	6,6,0	21,21,9	2,12,3	3,3,1	248	248	0.000145122	0.00352609	0.222,0.222,0.0	0.4,0.8,0.75	-0.502	protein_coding	6.53173	4.56142
ENSG00000143224	PPOX	chr1	+	161167338	161167486	161167994	161168127	161167099	161167234	161168992	161169183	5503	0,0,0	2,2,3	2,1,3	1,1,5	292	277	3.79293e-05	0.00115802	0.0,0.0,0.0	0.655,0.487,0.363	-0.502	protein_coding	9.08973	9.29283
[truncated: 939 more rows]

## Sheet: RI by si RBM39
GeneID	geneSymbol	chr	strand	riExonStart_0base	riExonEnd	upstreamES	upstreamEE	downstreamES	downstreamEE	ID.1	IJC_SAMPLE_1	SJC_SAMPLE_1	IJC_SAMPLE_2	SJC_SAMPLE_2	IncFormLen	SkipFormLen	PValue	FDR	IncLevel1	IncLevel2	IncLevelDifference	Gene.type	siCtl_NT_TPM	siRBM39_NT_TPM
[truncated: 539 more rows]

[truncated: 1 more sheets: SE by siRBM39]
