# Supplementary material for: The transcription factor c-Jun inhibits RBM39 to reprogram pre-mRNA splicing during genotoxic stress
Source: Nucleic Acids Res. 2022 Dec 8;50(22):12768–89. doi: 10.1093/nar/gkac1130 (PMC9825188; doi:10.1093/nar/gkac1130)
Supplement: gkac1130_Supplemental_Files [file gkac1130_supplemental_files.zip › Suppl Table S5 DESEeq2 and rMATS for sic-Jun_NT_vs_siCTRL_NT.xlsx]

## Sheet: INDEX
Condition 1	MCF7 cells transfected with siCtl mock-treated						siCtl_NT
Condition 2	MCF7 cells transfected with sic-Jun						sic-Jun-NT
DEG	List of differentially expressed genes induced by c-Jun downregulation					Log2 |FC|≥1; adj pvalue <0.05; TPM ≥1 in at least one conditon
DE mRNA	List of differentially expressed mRNA induced by c-Jun downregulation					Log2 |FC|≥1; adj pvalue <0.05; TPM ≥1 in at least one conditon
A3SS	List of alternative 3' splice sites in mRNA induced by c-Jun downregulation					ILD ≥0.1 and ≤ -0.1; FDR<0.05; TMP≥1 in at least one condition
A5SS	List of alternative 5' splice sites in mRNA induced by c-Jun downregulation					ILD ≥0.1 and ≤ -0.1; FDR<0.05; TMP≥1 in at least one condition
MXE	List of mutually exclusive exons in mRNA induced by c-Jun downregulation					ILD ≥0.1 and ≤ -0.1; FDR<0.05; TMP≥1 in at least one condition
RI	List of retained introns in mRNA induced by c-Jun downregulation					ILD ≥0.1 and ≤ -0.1; FDR<0.05; TMP≥1 in at least one condition
SE	List of alternatively skipped exons in mRNA by c-Jun downregulation					ILD ≥0.1 and ≤ -0.1; FDR<0.05; TMP≥1 in at least one condition
FC = Fold Change
TPM = Transcript per million
ILD = Inclusion Level Difference
FDR= False Discovery Rate

## Sheet: DEG by sic-Jun
Ensembl_ID	Gene_Name	Gene.type	baseMean	log2FoldChange	lfcSE	stat	pvalue	padj	siCtl_NT_TPM	sic-Jun_NT_TPM
ENSG00000270696	AC005034.3	antisense_RNA	252.127	-1.34437	0.190291	-7.06483	1.60814e-12	1.68954e-10	8.72361	3.3079
ENSG00000188242	PP7080	antisense_RNA	552.06	-1.09394	0.147478	-7.41765	1.19221e-13	1.57649e-11	22.8029	10.7115
ENSG00000224138	AC000123.1	antisense_RNA	42.942	-1.0385	0.285394	-3.63882	0.00027389	0.00291143	8.63472	3.24993
ENSG00000267288	AC138150.2	antisense_RNA	108.088	1.00911	0.242977	4.15311	3.27982e-05	0.000527985	1.63056	4.03051
ENSG00000258940	AL132639.2	antisense_RNA	52.2463	1.01361	0.280711	3.61085	0.000305194	0.00317166	0.918832	2.63179
ENSG00000264672	SEPT4-AS1	antisense_RNA	65.8313	1.04269	0.256779	4.06067	4.8932e-05	0.000716876	2.76667	7.4377
ENSG00000226754	AL606760.1	antisense_RNA	41.6078	1.11495	0.291339	3.82698	0.000129727	0.00157802	0.758967	2.53048
ENSG00000227811	FAM212B-AS1	antisense_RNA	34.7122	1.11576	0.300016	3.71899	0.000200023	0.00225268	0.334998	1.20214
ENSG00000253955	AC008663.2	antisense_RNA	58.1745	1.24221	0.269122	4.61579	3.91601e-06	8.85955e-05	0.77816	2.60258
ENSG00000226200	SGMS1-AS1	antisense_RNA	309.853	1.39562	0.18531	7.5313	5.02373e-14	7.33896e-12	1.02231	3.12766
ENSG00000224152	AC009506.1	antisense_RNA	71.076	1.42285	0.255574	5.56726	2.58771e-08	1.14389e-06	0.897603	3.32691
ENSG00000224984	AL512363.1	antisense_RNA	75.3192	1.81376	0.275949	6.57281	4.93758e-11	3.98619e-09	2.37296	14.3613
ENSG00000258162	AC069228.1	antisense_RNA	32.5126	1.88678	0.307537	6.13515	8.50808e-10	5.46048e-08	0.199659	2.11463
ENSG00000251095	AC097478.1	antisense_RNA	158.69	2.07535	0.241727	8.58552	9.04277e-18	2.13395e-15	0.952124	5.77296
ENSG00000255774	AP000439.2	lincRNA	392.434	-1.1332	0.162434	-6.97638	3.02892e-12	3.07686e-10	41.5992	18.9922
ENSG00000280587	FP700125.1	lincRNA	74.9351	-1.09871	0.265654	-4.13586	3.53621e-05	0.000554292	1.30843	0.506769
ENSG00000237248	LINC00987	lincRNA	131.215	1.01318	0.208806	4.85226	1.22065e-06	3.26195e-05	1.30282	3.06722
ENSG00000234546	LINC01759	lincRNA	37.9769	1.04247	0.284895	3.65914	0.000253059	0.00274129	1.14765	3.3567
ENSG00000275322	AC103746.1	lincRNA	78.5534	1.05343	0.25469	4.13613	3.53219e-05	0.000554292	1.80235	4.76684
ENSG00000251574	AC099520.1	lincRNA	21.8349	1.05974	0.310326	3.41492	0.000638014	0.00573652	2.57885	10.1147
ENSG00000228065	LINC01515	lincRNA	187.814	1.08616	0.185482	5.85588	4.74496e-09	2.51844e-07	8.68702	21.1571
ENSG00000270659	AC079610.2	lincRNA	40.955	1.1079	0.293231	3.77826	0.000157929	0.0018464	1.61088	5.3123
ENSG00000250337	LINC01021	lincRNA	45.9713	1.10935	0.305971	3.62566	0.000288221	0.0030281	0.950305	3.38394
ENSG00000261211	AL031123.2	lincRNA	82.015	1.12638	0.232411	4.84651	1.25652e-06	3.32881e-05	0.527261	1.43615
ENSG00000265246	AC129926.1	lincRNA	85.3484	1.29679	0.240326	5.39597	6.81547e-08	2.66011e-06	4.24626	13.4315
ENSG00000236601	AL732372.1	lincRNA	57.7099	1.34953	0.261841	5.15401	2.54968e-07	8.50207e-06	1.55787	5.47288
ENSG00000259275	AC087477.2	lincRNA	90.7727	1.43814	0.267871	5.36879	7.92675e-08	3.03213e-06	0.36082	1.39128
ENSG00000254164	AC008663.3	lincRNA	70.4187	1.44014	0.252536	5.70269	1.17928e-08	5.72437e-07	5.21925	19.3489
ENSG00000262094	AC139099.1	lincRNA	159.008	1.83882	0.217622	8.44962	2.92249e-17	6.40401e-15	3.37584	15.8232
ENSG00000198406	BZW1P2	processed_pseudogene	1696.38	-1.65986	0.143617	-11.5575	6.76372e-31	8.64573e-28	164.592	51.4538
ENSG00000213144	AC084880.1	processed_pseudogene	85.4051	-1.01953	0.246163	-4.14169	3.4475e-05	0.000544983	14.4396	6.49518
ENSG00000224604	AC008069.1	processed_pseudogene	49.5771	1.62363	0.274016	5.92531	3.11704e-09	1.73863e-07	0.888243	4.40807
ENSG00000261553	AL137782.1	processed_transcript	39.3849	-1.49557	0.290268	-5.15236	2.57226e-07	8.55877e-06	1.18364	0.27844
ENSG00000198788	MUC2	processed_transcript	243.689	-1.11339	0.266347	-4.18024	2.91206e-05	0.000479786	2.57095	1.03306
ENSG00000214922	HLA-F-AS1	processed_transcript	85.2929	1.01635	0.249052	4.0809	4.48624e-05	0.000664874	2.28197	5.7911
ENSG00000225329	LHFPL3-AS2	processed_transcript	46.6833	1.02839	0.271078	3.79369	0.000148425	0.00174996	1.06968	2.9171
ENSG00000251151	HOXC-AS3	processed_transcript	63.9335	1.05535	0.31098	3.39364	0.000689712	0.00611313	0.835514	2.94087
ENSG00000255182	AC084125.2	processed_transcript	159.558	1.0801	0.240216	4.4964	6.91152e-06	0.000142878	1.90168	4.8595
ENSG00000254363	AC011379.2	processed_transcript	78.7818	1.08648	0.269842	4.02636	5.66477e-05	0.000811315	0.596415	1.67327
ENSG00000246985	SOCS2-AS1	processed_transcript	245.335	1.09513	0.189853	5.76829	8.00785e-09	4.02729e-07	6.40438	15.709
ENSG00000198959	TGM2	protein_coding	402.449	-2.5129	0.208158	-12.0721	1.48265e-33	2.84279e-30	6.83727	0.972602
ENSG00000205426	KRT81	protein_coding	1703.14	-2.34422	0.160775	-14.5808	3.72282e-48	1.42761e-44	60.7078	11.2997
ENSG00000131746	TNS4	protein_coding	84.514	-2.27143	0.263848	-8.60885	7.37976e-18	1.76872e-15	1.74762	0.236348
ENSG00000148344	PTGES	protein_coding	326.298	-2.10115	0.203623	-10.3188	5.79459e-25	4.04014e-22	12.937	2.5938
ENSG00000163347	CLDN1	protein_coding	189.981	-2.08709	0.227433	-9.17673	4.44378e-20	1.66252e-17	3.8595	0.723778
ENSG00000069482	GAL	protein_coding	179.057	-2.06107	0.213057	-9.67379	3.89676e-22	2.13473e-19	18.8376	3.87324
ENSG00000138829	FBN2	protein_coding	228.105	-2.06018	0.23607	-8.72697	2.61577e-18	6.4715e-16	1.40752	0.261338
ENSG00000108551	RASD1	protein_coding	97.4834	-2.03484	0.26057	-7.80918	5.75635e-15	9.29438e-13	4.06849	0.682792
ENSG00000134013	LOXL2	protein_coding	377.583	-1.99334	0.198124	-10.0611	8.20812e-24	5.4741e-21	11.2331	2.46616
ENSG00000088826	SMOX	protein_coding	270.815	-1.81954	0.223764	-8.13151	4.23977e-16	7.83541e-14	8.08488	1.96612
ENSG00000153574	RPIA	protein_coding	805.145	-1.75068	0.16383	-10.686	1.184e-26	1.06831e-23	27.6408	8.03246
ENSG00000147689	FAM83A	protein_coding	203.592	-1.74421	0.198335	-8.7943	1.43942e-18	3.67989e-16	4.06006	1.10804
ENSG00000164924	YWHAZ	protein_coding	52381.4	-1.73071	0.105533	-16.3997	1.92214e-60	1.47418e-56	1212.4	372.837
ENSG00000082153	BZW1	protein_coding	19560.5	-1.71826	0.14259	-12.0503	1.93135e-33	3.21559e-30	543.496	163.246
ENSG00000117983	MUC5B	protein_coding	1147.87	-1.69339	0.178244	-9.5004	2.09091e-21	1.00227e-18	7.36224	2.16196
ENSG00000168280	KIF5C	protein_coding	206.276	-1.69312	0.181398	-9.33373	1.02211e-20	4.35503e-18	1.84488	0.532757
ENSG00000168461	RAB31	protein_coding	1454.93	-1.67001	0.1749	-9.54842	1.31695e-21	6.51635e-19	29.9426	8.90517
ENSG00000198363	ASPH	protein_coding	1949.43	-1.66705	0.138418	-12.0436	2.09635e-33	3.21559e-30	38.3939	12.0209
ENSG00000019186	CYP24A1	protein_coding	31.4692	-1.663	0.307564	-5.40702	6.40836e-08	2.52046e-06	1.40119	0.207758
ENSG00000138678	GPAT3	protein_coding	317.581	-1.66151	0.172086	-9.65515	4.67466e-22	2.47258e-19	7.51901	2.26425
ENSG00000196136	SERPINA3	protein_coding	1403.21	-1.64876	0.184573	-8.93279	4.15397e-19	1.20222e-16	57.4337	17.635
ENSG00000119899	SLC17A5	protein_coding	364.573	-1.6304	0.1773	-9.19571	3.72528e-20	1.46518e-17	6.90453	2.11861
ENSG00000166833	NAV2	protein_coding	2241.98	-1.61958	0.189118	-8.56384	1.09167e-17	2.53715e-15	21.4341	6.42306
ENSG00000129038	LOXL1	protein_coding	1321.44	-1.60894	0.222044	-7.24603	4.29175e-13	5.10319e-11	115.512	33.6637
ENSG00000154310	TNIK	protein_coding	195.99	-1.58382	0.188105	-8.41989	3.76833e-17	8.14119e-15	2.33316	0.729317
ENSG00000138166	DUSP5	protein_coding	710.428	-1.58345	0.177847	-8.90346	5.4131e-19	1.53762e-16	16.7968	5.45605
ENSG00000139289	PHLDA1	protein_coding	1007.21	-1.57753	0.201512	-7.82843	4.93984e-15	8.14755e-13	9.98794	3.03312
ENSG00000012171	SEMA3B	protein_coding	1627.29	-1.56641	0.127969	-12.2406	1.88614e-34	4.13307e-31	50.8141	17.3264
ENSG00000141639	MAPK4	protein_coding	300.326	-1.56419	0.235033	-6.65518	2.82946e-11	2.39785e-09	3.68486	1.08414
ENSG00000152056	AP1S3	protein_coding	680.204	-1.55668	0.183558	-8.48061	2.24014e-17	4.97992e-15	33.1932	10.5265
ENSG00000109472	CPE	protein_coding	2066.78	-1.51908	0.167449	-9.07186	1.17008e-19	3.9017e-17	58.8199	20.2805
ENSG00000064205	WISP2	protein_coding	566.214	-1.48832	0.150183	-9.91008	3.76328e-23	2.4052e-20	22.64	7.98295
ENSG00000163428	LRRC58	protein_coding	2813.17	-1.48445	0.139441	-10.6457	1.82555e-26	1.55568e-23	19.4491	6.95525
ENSG00000116774	OLFML3	protein_coding	710.319	-1.47815	0.311366	-4.74729	2.06159e-06	5.07588e-05	29.2766	4.82895
ENSG00000074695	LMAN1	protein_coding	2066.51	-1.47588	0.123431	-11.9571	5.95817e-33	8.30839e-30	26.7069	9.73749
ENSG00000122406	RPL5	protein_coding	11972.3	-1.46684	0.152638	-9.60997	7.25694e-22	3.71048e-19	791.848	288.926
ENSG00000152377	SPOCK1	protein_coding	69.9831	-1.43655	0.274922	-5.2253	1.73876e-07	6.06156e-06	1.62125	0.473328
ENSG00000175832	ETV4	protein_coding	99.5116	-1.43085	0.234939	-6.09032	1.12683e-09	6.94155e-08	3.45583	1.11258
ENSG00000163528	CHCHD4	protein_coding	518.85	-1.42331	0.161535	-8.81119	1.23827e-18	3.27481e-16	23.4443	8.69993
ENSG00000143061	IGSF3	protein_coding	4023.76	-1.40288	0.130923	-10.7153	8.62987e-27	8.54358e-24	32.1314	12.2182
ENSG00000178445	GLDC	protein_coding	869.89	-1.39093	0.181334	-7.67053	1.71284e-14	2.6013e-12	16.4842	6.15585
ENSG00000174808	BTC	protein_coding	176.091	-1.38418	0.24742	-5.59447	2.21303e-08	9.95473e-07	4.63251	1.48932
ENSG00000170523	KRT83	protein_coding	64.2522	-1.3823	0.254886	-5.4232	5.85399e-08	2.35627e-06	2.1319	0.682442
ENSG00000188488	SERPINA5	protein_coding	345.715	-1.36119	0.240856	-5.65145	1.59102e-08	7.39536e-07	9.86196	3.44129
ENSG00000170837	GPR27	protein_coding	260.065	-1.35834	0.181939	-7.46587	8.27511e-14	1.15393e-11	6.1226	2.31129
ENSG00000161921	CXCL16	protein_coding	707.343	-1.35714	0.142942	-9.4943	2.21696e-21	1.03048e-18	32.5497	12.8425
ENSG00000172478	C2orf54	protein_coding	63.4139	-1.35399	0.271482	-4.98739	6.11989e-07	1.81222e-05	2.13638	0.641278
ENSG00000127080	IPPK	protein_coding	1215.7	-1.35076	0.143521	-9.41159	4.88694e-21	2.16672e-18	24.2567	9.60351
ENSG00000146072	TNFRSF21	protein_coding	1308.5	-1.34952	0.187097	-7.21295	5.47509e-13	6.22092e-11	20.6295	7.71443
ENSG00000101187	SLCO4A1	protein_coding	637.025	-1.34291	0.159699	-8.409	4.13519e-17	8.80968e-15	30.8991	12.1859
ENSG00000169991	IFFO2	protein_coding	571.618	-1.34082	0.166876	-8.03482	9.37191e-16	1.65236e-13	6.61693	2.54892
ENSG00000155850	SLC26A2	protein_coding	336.717	-1.33645	0.189011	-7.07073	1.54122e-12	1.64172e-10	2.2207	0.836959
ENSG00000157193	LRP8	protein_coding	2331.6	-1.33544	0.204516	-6.52972	6.58915e-11	5.18704e-09	38.8948	14.375
ENSG00000156017	CARNMT1	protein_coding	443.304	-1.33402	0.150884	-8.84134	9.45768e-19	2.54511e-16	6.63223	2.61003
ENSG00000126821	SGPP1	protein_coding	2406.33	-1.31741	0.122981	-10.7123	8.91175e-27	8.54358e-24	39.9954	16.4312
ENSG00000142627	EPHA2	protein_coding	1348.29	-1.31053	0.178335	-7.34872	2.00112e-13	2.53679e-11	20.2753	7.84837
ENSG00000170191	NANP	protein_coding	591.763	-1.30324	0.14519	-8.97611	2.80503e-19	8.6752e-17	8.06562	3.30353
ENSG00000131473	ACLY	protein_coding	13294.3	-1.30278	0.114513	-11.3766	5.46638e-30	5.98919e-27	181.55	76.0002
ENSG00000196353	CPNE4	protein_coding	177.93	-1.29949	0.218093	-5.95843	2.54672e-09	1.44148e-07	4.45441	1.64611
ENSG00000166908	PIP4K2C	protein_coding	3835.67	-1.29435	0.113031	-11.4513	2.31603e-30	2.73274e-27	95.2454	39.8773
ENSG00000187678	SPRY4	protein_coding	57.2884	-1.29221	0.296408	-4.35955	1.30332e-05	0.000243208	1.15822	0.296156
ENSG00000175874	CREG2	protein_coding	96.9334	-1.29202	0.281312	-4.59283	4.37283e-06	9.6789e-05	4.59015	1.44377
ENSG00000197147	LRRC8B	protein_coding	667.32	-1.28711	0.171448	-7.5073	6.03588e-14	8.73437e-12	5.57347	2.20832
ENSG00000164086	DUSP7	protein_coding	233.924	-1.27093	0.172838	-7.35331	1.93356e-13	2.49234e-11	3.89942	1.57846
ENSG00000144063	MALL	protein_coding	763.969	-1.27047	0.306763	-4.14154	3.44989e-05	0.000544983	17.668	4.32263
ENSG00000147408	CSGALNACT1	protein_coding	259.079	-1.26526	0.228655	-5.5335	3.13896e-08	1.33375e-06	4.76834	1.79863
ENSG00000115641	FHL2	protein_coding	2533.22	-1.2634	0.138201	-9.14178	6.14339e-20	2.19148e-17	100.254	42.8243
ENSG00000167767	KRT80	protein_coding	30570.1	-1.25727	0.18126	-6.93626	4.02625e-12	3.98443e-10	437.889	176.996
ENSG00000156675	RAB11FIP1	protein_coding	2323.28	-1.25526	0.141097	-8.8965	5.76379e-19	1.57876e-16	21.2791	8.92009
ENSG00000185477	GPRIN3	protein_coding	289.598	-1.25511	0.202833	-6.18792	6.09651e-10	4.03079e-08	1.13135	0.443281
ENSG00000111816	FRK	protein_coding	2523.79	-1.2436	0.177265	-7.01548	2.29167e-12	2.39129e-10	9.95648	4.0929
ENSG00000164171	ITGA2	protein_coding	1323.26	-1.24166	0.17551	-7.07459	1.49891e-12	1.60781e-10	9.25546	3.74884
ENSG00000187840	EIF4EBP1	protein_coding	1133.97	-1.22975	0.135557	-9.07186	1.17002e-19	3.9017e-17	111.961	48.9314
ENSG00000172159	FRMD3	protein_coding	173.146	-1.228	0.20068	-6.11917	9.40651e-10	5.89218e-08	2.08948	0.842194
ENSG00000165272	AQP3	protein_coding	13007.3	-1.22454	0.134606	-9.09718	9.27053e-20	3.23183e-17	427.113	184.897
ENSG00000188613	NANOS1	protein_coding	78.8463	-1.22151	0.268082	-4.55649	5.20148e-06	0.000112532	3.16759	1.12895
ENSG00000169241	SLC50A1	protein_coding	3141.05	-1.22095	0.138974	-8.78546	1.55732e-18	3.91601e-16	173.504	76.3486
ENSG00000189334	S100A14	protein_coding	5868.68	-1.22087	0.209525	-5.82683	5.64905e-09	2.95737e-07	362.856	149.885
ENSG00000159658	EFCAB14	protein_coding	3516.75	-1.2162	0.124454	-9.77229	1.48064e-22	8.4117e-20	47.108	20.6562
ENSG00000141540	TTYH2	protein_coding	76.8364	-1.19348	0.240265	-4.96736	6.78696e-07	1.98674e-05	1.84285	0.713494
ENSG00000177606	JUN	protein_coding	440.79	-1.19251	0.187916	-6.34598	2.21013e-10	1.5695e-08	6.85526	2.84664
ENSG00000054983	GALC	protein_coding	3577.75	-1.18564	0.142556	-8.31699	9.0229e-17	1.84536e-14	56.4347	25.3345
ENSG00000042088	TDP1	protein_coding	1513.89	-1.18302	0.146634	-8.06787	7.15346e-16	1.2909e-13	38.7747	17.4465
ENSG00000164181	ELOVL7	protein_coding	1543.1	-1.18038	0.152595	-7.7354	1.03082e-14	1.64706e-12	23.2342	10.2204
ENSG00000130508	PXDN	protein_coding	6019.7	-1.1779	0.120018	-9.81438	9.764e-23	5.76039e-20	56.6772	25.6853
ENSG00000168502	MTCL1	protein_coding	599.551	-1.17715	0.205083	-5.73988	9.47435e-09	4.64304e-07	10.4915	4.42602
ENSG00000003989	SLC7A2	protein_coding	8882.24	-1.17563	0.127402	-9.22771	2.76488e-20	1.14623e-17	63.3015	28.4649
ENSG00000165895	ARHGAP42	protein_coding	148.053	-1.17545	0.234697	-5.00836	5.48952e-07	1.65105e-05	2.06761	0.810615
ENSG00000162433	AK4	protein_coding	2604.57	-1.17042	0.169241	-6.9157	4.65555e-12	4.57766e-10	46.6119	20.9145
ENSG00000136840	ST6GALNAC4	protein_coding	565.549	-1.16181	0.172774	-6.72444	1.76268e-11	1.54501e-09	21.4306	9.49021
ENSG00000080031	PTPRH	protein_coding	77.1658	-1.1598	0.262026	-4.42626	9.58799e-06	0.000188552	1.65887	0.612756
ENSG00000163485	ADORA1	protein_coding	660.545	-1.15827	0.3046	-3.80258	0.000143198	0.00170007	17.7582	5.19176
ENSG00000166920	C15orf48	protein_coding	69.114	-1.15778	0.251575	-4.60213	4.18202e-06	9.35102e-05	7.37256	2.89204
ENSG00000131378	RFTN1	protein_coding	477.659	-1.15548	0.192884	-5.99055	2.0913e-09	1.22437e-07	10.4111	4.59276
ENSG00000107159	CA9	protein_coding	30.4786	-1.15539	0.308124	-3.74977	0.000176996	0.00203366	2.51735	0.308995
ENSG00000153904	DDAH1	protein_coding	783.766	-1.15124	0.145534	-7.91046	2.56442e-15	4.27561e-13	10.4362	4.77996
ENSG00000175556	LONRF3	protein_coding	93.9721	-1.14977	0.262915	-4.37318	1.22452e-05	0.000230749	2.39144	0.902407
ENSG00000154065	ANKRD29	protein_coding	32.8221	-1.1481	0.291171	-3.94305	8.04514e-05	0.00108345	1.82554	0.602765
ENSG00000198948	MFAP3L	protein_coding	274.128	-1.14662	0.22294	-5.14315	2.70166e-07	8.93121e-06	5.15901	2.15861
ENSG00000107130	NCS1	protein_coding	1596.64	-1.13698	0.123897	-9.17681	4.44051e-20	1.66252e-17	30.3044	14.1387
ENSG00000149489	ROM1	protein_coding	182.429	-1.13517	0.200802	-5.65317	1.57517e-08	7.34392e-07	11.7113	5.12412
ENSG00000168389	MFSD2A	protein_coding	109.033	-1.13025	0.231994	-4.87191	1.10527e-06	3.00597e-05	3.59375	1.49987
ENSG00000164690	SHH	protein_coding	153.419	-1.12953	0.248368	-4.5478	5.42106e-06	0.000116789	2.52636	0.981509
ENSG00000109321	AREG	protein_coding	4430.19	-1.1282	0.286906	-3.93232	8.41305e-05	0.00112607	245.947	85.2314
ENSG00000244405	ETV5	protein_coding	114.35	-1.11333	0.250004	-4.45326	8.45758e-06	0.000169361	3.31971	1.3572
ENSG00000179913	B3GNT3	protein_coding	459.194	-1.113	0.169019	-6.58507	4.54681e-11	3.69013e-09	11.5333	5.34755
ENSG00000136026	CKAP4	protein_coding	2897.63	-1.10989	0.117943	-9.41037	4.94394e-21	2.16672e-18	49.7909	23.8119
ENSG00000144959	NCEH1	protein_coding	919.44	-1.10656	0.133942	-8.26147	1.43888e-16	2.82961e-14	11.1843	5.26262
ENSG00000127824	TUBA4A	protein_coding	499.163	-1.10258	0.210954	-5.22665	1.7261e-07	6.03112e-06	24.3771	10.9436
ENSG00000143847	PPFIA4	protein_coding	384.95	-1.10085	0.30994	-3.5518	0.000382603	0.00380593	7.22987	2.07823
ENSG00000134533	RERG	protein_coding	186.924	-1.09825	0.242488	-4.5291	5.92342e-06	0.000125844	5.95683	2.51538
ENSG00000008853	RHOBTB2	protein_coding	1534.66	-1.0974	0.13251	-8.28163	1.21506e-16	2.44759e-14	20.001	9.57846
ENSG00000163513	TGFBR2	protein_coding	254.86	-1.09658	0.19567	-5.60427	2.09138e-08	9.46301e-07	2.91246	1.31252
ENSG00000137692	DCUN1D5	protein_coding	864.029	-1.09378	0.151959	-7.19782	6.11849e-13	6.85048e-11	41.8514	20.0394
ENSG00000137819	PAQR5	protein_coding	125.63	-1.09045	0.244983	-4.45112	8.54239e-06	0.000170392	2.23557	0.962573
ENSG00000151151	IPMK	protein_coding	618.368	-1.08963	0.149981	-7.26517	3.72573e-13	4.49992e-11	5.08308	2.43102
ENSG00000165271	NOL6	protein_coding	3679.68	-1.0801	0.121397	-8.89726	5.72424e-19	1.57876e-16	44.9413	21.9135
ENSG00000141574	SECTM1	protein_coding	72.2501	-1.07995	0.25723	-4.19837	2.68841e-05	0.000450191	5.052	2.0693
ENSG00000074416	MGLL	protein_coding	1107.88	-1.07759	0.296177	-3.63834	0.000274398	0.00291328	17.4528	5.94161
ENSG00000222009	BTBD19	protein_coding	32.5149	-1.07351	0.298664	-3.59437	0.000325176	0.0033386	1.39213	0.477948
ENSG00000086065	CHMP5	protein_coding	2502.43	-1.07277	0.13091	-8.19471	2.51188e-16	4.75677e-14	100.578	49.424
ENSG00000168032	ENTPD3	protein_coding	474.183	-1.07125	0.201581	-5.31422	1.07114e-07	3.94958e-06	9.59675	4.41511
ENSG00000173638	SLC19A1	protein_coding	1222.12	-1.06955	0.179023	-5.97439	2.30946e-09	1.32182e-07	27.2636	12.9932
ENSG00000153294	ADGRF4	protein_coding	757.863	-1.0665	0.167566	-6.36465	1.95734e-10	1.4297e-08	12.8293	6.13033
ENSG00000135378	PRRG4	protein_coding	503.451	-1.06257	0.140018	-7.58885	3.22761e-14	4.76042e-12	4.58787	2.24475
ENSG00000283228	AC068547.1	protein_coding	298.357	-1.06237	0.190992	-5.56236	2.66143e-08	1.16639e-06	13.809	6.46687
ENSG00000111452	ADGRD1	protein_coding	78.4438	-1.05335	0.241302	-4.36529	1.26953e-05	0.000238352	1.45951	0.633183
ENSG00000151062	CACNA2D4	protein_coding	40.6481	-1.04604	0.285527	-3.66354	0.000248751	0.00270609	3.33209	1.24817
ENSG00000114786	ABHD14A-ACY1	protein_coding	68.4689	-1.046	0.293565	-3.56311	0.000366487	0.00367662	3.51614	1.23239
ENSG00000244687	UBE2V1	protein_coding	10948.9	-1.04558	0.125221	-8.34987	6.83365e-17	1.41651e-14	319.44	160.232
ENSG00000163993	S100P	protein_coding	4944.81	-1.04315	0.151458	-6.88736	5.68357e-12	5.51774e-10	536.129	266.525
ENSG00000132481	TRIM47	protein_coding	331.901	-1.04154	0.233651	-4.45767	8.28562e-06	0.000167228	15.9186	7.09579
ENSG00000124249	KCNK15	protein_coding	715.646	-1.03459	0.209426	-4.94012	7.80742e-07	2.23847e-05	14.7363	6.88266
ENSG00000113430	IRX4	protein_coding	108.09	-1.03416	0.227646	-4.54282	5.55077e-06	0.000118915	5.91253	2.62744
ENSG00000001630	CYP51A1	protein_coding	7144.31	-1.03301	0.115096	-8.97522	2.82782e-19	8.6752e-17	144.296	73.1637
ENSG00000138134	STAMBPL1	protein_coding	197.021	-1.03238	0.22626	-4.56281	5.04729e-06	0.000109816	5.27879	2.37489
ENSG00000163584	RPL22L1	protein_coding	2003.35	-1.02378	0.153387	-6.67447	2.4812e-11	2.1144e-09	271.682	137.494
ENSG00000137648	TMPRSS4	protein_coding	235.714	-1.02304	0.207296	-4.93517	8.00798e-07	2.28317e-05	6.27891	3.00992
ENSG00000211448	DIO2	protein_coding	1505.56	-1.02094	0.314162	-3.24972	0.00115518	0.00924811	42.4239	9.86083
ENSG00000113070	HBEGF	protein_coding	101.723	-1.0197	0.246547	-4.13595	3.5349e-05	0.000554292	2.46702	1.08631
ENSG00000131941	RHPN2	protein_coding	1660.94	-1.01309	0.137833	-7.35015	1.97983e-13	2.53072e-11	28.8473	14.5909
ENSG00000008282	SYPL1	protein_coding	7449.48	-1.00832	0.122678	-8.21918	2.04903e-16	3.92875e-14	190.435	98.3465
ENSG00000164949	GEM	protein_coding	486.071	-1.00757	0.181017	-5.56615	2.60424e-08	1.14789e-06	14.7017	7.10731
ENSG00000140650	PMM2	protein_coding	3162.92	-1.00544	0.114306	-8.79608	1.41674e-18	3.67989e-16	79.8052	41.3033
ENSG00000154330	PGM5	protein_coding	81.9443	1.00277	0.28413	3.52926	0.000416729	0.00403804	0.782908	2.1725
ENSG00000186998	EMID1	protein_coding	114.264	1.00388	0.239549	4.1907	2.78097e-05	0.000463667	2.06665	5.16272
ENSG00000156103	MMP16	protein_coding	546.17	1.01003	0.223153	4.52618	6.00596e-06	0.000127245	1.34708	3.16438
ENSG00000203926	SPANXA2	protein_coding	330.025	1.013	0.313055	3.23585	0.0012128	0.00962396	11.0311	44.3997
ENSG00000008735	MAPK8IP2	protein_coding	207.117	1.0133	0.19217	5.27292	1.34269e-07	4.86892e-06	1.28992	2.97376
ENSG00000247746	USP51	protein_coding	90.7618	1.01525	0.249316	4.07212	4.65863e-05	0.000688428	0.56247	1.44076
ENSG00000151025	GPR158	protein_coding	174.101	1.01898	0.207077	4.92076	8.621e-07	2.43084e-05	1.18728	2.78698
ENSG00000198021	SPANXA1	protein_coding	330.44	1.02302	0.312811	3.27041	0.00107392	0.00875754	11.0291	44.4021
ENSG00000145526	CDH18	protein_coding	86.4525	1.0264	0.279695	3.66972	0.000242813	0.00265349	1.10748	3.21354
ENSG00000211452	DIO1	protein_coding	251.017	1.02772	0.173164	5.93499	2.93866e-09	1.65114e-07	4.4614	10.2618
ENSG00000237190	CDKN2AIPNL	protein_coding	480.274	1.03017	0.181987	5.66064	1.50808e-08	7.07415e-07	11.3748	26.7386
ENSG00000011201	ANOS1	protein_coding	126.733	1.03557	0.248412	4.16875	3.06271e-05	0.000499776	0.850071	2.21542
ENSG00000184481	FOXO4	protein_coding	209.425	1.03737	0.239003	4.3404	1.42225e-05	0.000260078	1.44463	3.66362
ENSG00000046604	DSG2	protein_coding	3659.73	1.03741	0.121454	8.54159	1.32392e-17	3.03099e-15	14.9163	33.2647
ENSG00000105327	BBC3	protein_coding	252.99	1.04105	0.220583	4.71957	2.36349e-06	5.70025e-05	4.99463	12.1708
ENSG00000214357	NEURL1B	protein_coding	956.099	1.04167	0.148681	7.00609	2.45077e-12	2.54002e-10	3.43361	7.88814
ENSG00000112357	PEX7	protein_coding	345.864	1.0421	0.179166	5.81642	6.01219e-09	3.10386e-07	6.43605	15.292
ENSG00000030419	IKZF2	protein_coding	381.55	1.04463	0.208418	5.01221	5.38096e-07	1.62158e-05	1.94387	4.58263
ENSG00000078596	ITM2A	protein_coding	92.3966	1.04627	0.296149	3.53291	0.000411019	0.00400548	1.30811	4.21048
ENSG00000157933	SKI	protein_coding	674.166	1.0494	0.167188	6.27674	3.45757e-10	2.39936e-08	3.03144	6.96353
ENSG00000122644	ARL4A	protein_coding	1631.9	1.05711	0.164629	6.42116	1.35243e-10	1.03208e-08	28.1769	66.5836
ENSG00000124380	SNRNP27	protein_coding	933.863	1.05847	0.146164	7.24165	4.43252e-13	5.19671e-11	28.4528	66.2706
ENSG00000121075	TBX4	protein_coding	66.5025	1.05869	0.264534	4.00211	6.27811e-05	0.000880256	0.722084	1.99195
ENSG00000162670	BRINP3	protein_coding	41.0102	1.06118	0.294937	3.598	0.000320671	0.00329828	0.44293	1.45282
ENSG00000160325	CACFD1	protein_coding	856.55	1.0615	0.132136	8.03339	9.48162e-16	1.65271e-13	13.432	30.746
ENSG00000175899	A2M	protein_coding	46.1982	1.06251	0.283269	3.75087	0.00017622	0.00202627	0.490381	1.38154
ENSG00000213398	LCAT	protein_coding	77.3169	1.0696	0.259733	4.11808	3.82047e-05	0.000585436	2.61503	7.18074
ENSG00000134873	CLDN10	protein_coding	55.9895	1.07512	0.29014	3.70551	0.000210964	0.00236376	0.402984	1.27873
ENSG00000139144	PIK3C2G	protein_coding	80.0999	1.0768	0.259883	4.14339	3.42213e-05	0.000542834	0.512009	1.41596
ENSG00000154654	NCAM2	protein_coding	1271.39	1.08201	0.159215	6.79592	1.07624e-11	9.71087e-10	7.68412	17.9588
ENSG00000274180	NATD1	protein_coding	380.948	1.08784	0.17087	6.3665	1.93396e-10	1.41938e-08	1.75119	4.19093
ENSG00000114626	ABTB1	protein_coding	342.633	1.08931	0.215539	5.05389	4.329e-07	1.33338e-05	3.87273	9.85836
ENSG00000050628	PTGER3	protein_coding	82.7034	1.09422	0.253126	4.32282	1.54048e-05	0.000277994	0.390282	1.07043
ENSG00000119681	LTBP2	protein_coding	157.239	1.09591	0.229297	4.77942	1.75802e-06	4.43525e-05	0.416533	1.08879
ENSG00000150630	VEGFC	protein_coding	73.7712	1.098	0.240956	4.55686	5.1923e-06	0.000112492	0.819406	2.21475
ENSG00000152223	EPG5	protein_coding	975.574	1.1	0.166979	6.58768	4.46746e-11	3.64502e-09	2.76685	6.72417
ENSG00000182108	DEXI	protein_coding	437.73	1.10059	0.164708	6.68211	2.3553e-11	2.01832e-09	10.6267	25.8574
ENSG00000163072	NOSTRIN	protein_coding	59.0193	1.10193	0.268191	4.10875	3.97802e-05	0.000600578	0.913752	2.5953
ENSG00000114796	KLHL24	protein_coding	496.52	1.10274	0.153568	7.18082	6.92962e-13	7.70242e-11	3.61177	8.59743
ENSG00000125744	RTN2	protein_coding	313.194	1.11149	0.214564	5.18022	2.2162e-07	7.52085e-06	7.59857	19.6226
ENSG00000278828	HIST1H3H	protein_coding	150.786	1.11298	0.227016	4.90265	9.45512e-07	2.64175e-05	3.07828	8.14298
ENSG00000188153	COL4A5	protein_coding	1198.57	1.11416	0.129169	8.62555	6.37857e-18	1.55303e-15	6.36522	15.1549
ENSG00000168143	FAM83B	protein_coding	1318.12	1.11939	0.125095	8.94832	3.60949e-19	1.06473e-16	9.84472	23.3732
ENSG00000137103	TMEM8B	protein_coding	178.046	1.12568	0.189207	5.94943	2.69076e-09	1.51741e-07	1.76638	4.43059
ENSG00000104892	KLC3	protein_coding	102.36	1.12944	0.245528	4.60004	4.22411e-06	9.41768e-05	1.31386	3.6118
ENSG00000135439	AGAP2	protein_coding	96.7049	1.13385	0.254848	4.44912	8.62212e-06	0.000171537	0.817251	2.31454
ENSG00000104755	ADAM2	protein_coding	27.4624	1.13942	0.311764	3.65476	0.000257419	0.00277737	0.368153	1.60035
ENSG00000160211	G6PD	protein_coding	18933.8	1.13996	0.145818	7.81772	5.37907e-15	8.77762e-13	363.165	889.823
ENSG00000134574	DDB2	protein_coding	3471.8	1.14002	0.149353	7.63308	2.29218e-14	3.41357e-12	58.6629	146.389
ENSG00000144152	FBLN7	protein_coding	31.1432	1.1409	0.298325	3.82436	0.00013111	0.00158855	0.30378	1.09451
ENSG00000053254	FOXN3	protein_coding	1146.88	1.14241	0.148275	7.70467	1.31187e-14	2.01228e-12	5.67038	13.8562
ENSG00000161513	FDXR	protein_coding	611.032	1.14533	0.170961	6.69936	2.09339e-11	1.80396e-09	8.76377	21.8918
ENSG00000196747	HIST1H2AI	protein_coding	29.0481	1.1466	0.310214	3.69615	0.000218892	0.00243809	1.64668	6.8028
ENSG00000180340	FZD2	protein_coding	135.318	1.1493	0.227161	5.05941	4.20555e-07	1.30321e-05	1.43213	3.88463
ENSG00000131080	EDA2R	protein_coding	393.026	1.16242	0.161308	7.2062	5.75352e-13	6.48921e-11	2.78903	7.02352
ENSG00000145284	SCD5	protein_coding	455.508	1.1715	0.195702	5.98615	2.14861e-09	1.24839e-07	3.24228	8.74814
ENSG00000100097	LGALS1	protein_coding	2302.12	1.17316	0.17168	6.83339	8.29318e-12	7.6632e-10	156.121	404.878
ENSG00000130518	KIAA1683	protein_coding	207.25	1.17552	0.222905	5.27363	1.33748e-07	4.86152e-06	0.822476	2.27425
ENSG00000087076	HSD17B14	protein_coding	227.086	1.18486	0.206011	5.75143	8.84897e-09	4.3927e-07	5.82421	15.5868
ENSG00000012822	CALCOCO1	protein_coding	2462.25	1.19107	0.160158	7.43685	1.03113e-13	1.40009e-11	28.4859	72.8994
ENSG00000157107	FCHO2	protein_coding	782.606	1.19134	0.140322	8.49004	2.06557e-17	4.65939e-15	4.35311	11.0803
ENSG00000075043	KCNQ2	protein_coding	44.2697	1.20043	0.313202	3.83275	0.000126718	0.00155126	0.712623	4.46685
ENSG00000132517	SLC52A1	protein_coding	68.5724	1.20573	0.263141	4.58206	4.60423e-06	0.000101472	0.564496	1.75967
ENSG00000069431	ABCC9	protein_coding	157.912	1.21344	0.216292	5.6102	2.0209e-08	9.19837e-07	0.376581	1.05427
ENSG00000204103	MAFB	protein_coding	85.6653	1.21526	0.294327	4.12896	3.64402e-05	0.000564603	0.410858	1.55522
ENSG00000163141	BNIPL	protein_coding	129.825	1.21746	0.254048	4.79223	1.64934e-06	4.21653e-05	1.54993	4.74034
ENSG00000054965	FAM168A	protein_coding	2068.48	1.22712	0.12428	9.87383	5.40605e-23	3.31694e-20	7.70404	19.7836
ENSG00000005961	ITGA2B	protein_coding	125.477	1.2457	0.236876	5.25887	1.44943e-07	5.17269e-06	1.83714	5.38724
ENSG00000234602	MCIDAS	protein_coding	31.1529	1.25968	0.296338	4.25081	2.12998e-05	0.000371269	0.365427	1.44589
ENSG00000105974	CAV1	protein_coding	1828.35	1.26251	0.295714	4.26937	1.96023e-05	0.000344027	12.4089	49.213
ENSG00000004777	ARHGAP33	protein_coding	385.992	1.26505	0.155124	8.1551	3.48885e-16	6.52628e-14	6.48415	17.6022
ENSG00000136235	GPNMB	protein_coding	596.339	1.27104	0.238175	5.33658	9.47164e-08	3.51781e-06	5.41651	16.3925
ENSG00000123572	NRK	protein_coding	146.484	1.28005	0.267024	4.79378	1.63668e-06	4.2052e-05	0.334477	1.10798
ENSG00000014257	ACPP	protein_coding	95.6245	1.28167	0.231831	5.52848	3.23018e-08	1.36872e-06	0.856396	2.62099
ENSG00000106829	TLE4	protein_coding	198.149	1.28749	0.188859	6.81717	9.28515e-12	8.52844e-10	1.79003	5.07373
ENSG00000158270	COLEC12	protein_coding	80.4661	1.29021	0.269728	4.78336	1.72386e-06	4.37786e-05	0.367146	1.22906
ENSG00000183346	C10orf107	protein_coding	28.4407	1.29316	0.312969	4.13192	3.5975e-05	0.000561364	0.241055	1.4531
ENSG00000188833	ENTPD8	protein_coding	61.9684	1.29569	0.263192	4.92296	8.52437e-07	2.40802e-05	0.604318	2.04057
ENSG00000144045	DQX1	protein_coding	70.0259	1.29976	0.290614	4.47246	7.73247e-06	0.000156889	0.634588	2.45472
ENSG00000222014	RAB6C	protein_coding	214.921	1.30341	0.208266	6.25838	3.88991e-10	2.66372e-08	1.38643	4.16711
ENSG00000187848	P2RX2	protein_coding	199.289	1.32122	0.247083	5.34727	8.92884e-08	3.38172e-06	2.70699	8.83408
ENSG00000123384	LRP1	protein_coding	441.182	1.32703	0.233849	5.67473	1.38909e-08	6.65259e-07	0.652742	2.08252
ENSG00000177694	NAALADL2	protein_coding	191.988	1.33005	0.26095	5.09695	3.45177e-07	1.10076e-05	1.05807	3.56025
ENSG00000163071	SPATA18	protein_coding	595.055	1.35711	0.151352	8.96654	3.05971e-19	9.20252e-17	3.90939	11.288
ENSG00000006747	SCIN	protein_coding	1410.09	1.37187	0.184894	7.41981	1.17293e-13	1.56448e-11	10.4287	31.9184
ENSG00000184730	APOBR	protein_coding	119.163	1.37336	0.229709	5.97867	2.24967e-09	1.29599e-07	0.574449	1.90032
ENSG00000124067	SLC12A4	protein_coding	456.456	1.37677	0.178544	7.71112	1.24717e-14	1.93236e-12	3.48458	10.4096
ENSG00000012124	CD22	protein_coding	605.4	1.3797	0.15058	9.16258	5.06719e-20	1.85061e-17	7.91822	23.1942
ENSG00000178700	DHFR2	protein_coding	205.506	1.38074	0.191174	7.22242	5.10693e-13	5.88986e-11	1.41376	4.34385
ENSG00000179981	TSHZ1	protein_coding	236.042	1.38952	0.191475	7.25695	3.95903e-13	4.74435e-11	0.914672	2.85702
ENSG00000135333	EPHA7	protein_coding	208.967	1.40015	0.208765	6.70682	1.98913e-11	1.7336e-09	0.703446	2.24318
ENSG00000137747	TMPRSS13	protein_coding	520.294	1.40346	0.174796	8.02916	9.81415e-16	1.69145e-13	4.81949	14.734
ENSG00000172260	NEGR1	protein_coding	300.412	1.41612	0.216851	6.53039	6.55993e-11	5.18704e-09	1.20479	4.0256
ENSG00000145808	ADAMTS19	protein_coding	1412.32	1.41929	0.183835	7.72048	1.15891e-14	1.83263e-12	8.35142	26.3583
ENSG00000205978	NYNRIN	protein_coding	311.023	1.42684	0.238314	5.98723	2.13449e-09	1.2449e-07	1.01322	3.58407
ENSG00000026103	FAS	protein_coding	473.881	1.46746	0.163002	9.00267	2.20295e-19	7.0398e-17	5.03879	15.8465
ENSG00000196139	AKR1C3	protein_coding	704.698	1.48751	0.186252	7.98654	1.38779e-15	2.36525e-13	12.2784	40.5823
ENSG00000115594	IL1R1	protein_coding	277.221	1.49244	0.193415	7.71628	1.19771e-14	1.87466e-12	1.12274	3.77673
ENSG00000107282	APBA1	protein_coding	84.2378	1.49269	0.2475	6.03106	1.62887e-09	9.75986e-08	0.270521	1.03481
ENSG00000174473	GALNTL6	protein_coding	129.611	1.51863	0.22649	6.70504	2.0135e-11	1.74492e-09	0.923	3.43738
ENSG00000173535	TNFRSF10C	protein_coding	368.517	1.54782	0.167931	9.21698	3.05589e-20	1.23354e-17	5.0802	17.233
ENSG00000162989	KCNJ3	protein_coding	118.973	1.5792	0.210898	7.48796	6.99542e-14	1.00283e-11	0.423446	1.5897
ENSG00000183230	CTNNA3	protein_coding	233.999	1.59129	0.192177	8.2803	1.22866e-16	2.44759e-14	0.900833	3.26154
ENSG00000184226	PCDH9	protein_coding	475.052	1.60856	0.152811	10.5265	6.52457e-26	5.00402e-23	0.991238	3.46803
ENSG00000135547	HEY2	protein_coding	53.0805	1.62527	0.305076	5.32744	9.96085e-08	3.69057e-06	0.199904	1.39172
ENSG00000176771	NCKAP5	protein_coding	98.0721	1.67744	0.275756	6.08305	1.1792e-09	7.23511e-08	0.199464	1.05419
ENSG00000100292	HMOX1	protein_coding	1013.28	1.71487	0.189245	9.06166	1.28482e-19	4.19317e-17	9.96387	39.3082
ENSG00000169851	PCDH7	protein_coding	119.47	1.75821	0.279366	6.29355	3.10283e-10	2.17325e-08	0.261229	1.50375
ENSG00000184613	NELL2	protein_coding	454.493	1.77633	0.170089	10.4435	1.5685e-25	1.14567e-22	2.58322	10.5452
ENSG00000125851	PCSK2	protein_coding	174.334	1.77949	0.259035	6.86968	6.43472e-12	6.05931e-10	0.855326	4.30069
ENSG00000165194	PCDH19	protein_coding	243.463	1.82486	0.244143	7.47455	7.74669e-14	1.10024e-11	0.370137	1.8538
ENSG00000104081	BMF	protein_coding	762.111	1.91175	0.151054	12.656	1.03614e-36	2.64889e-33	3.14938	13.7782
ENSG00000198739	LRRTM3	protein_coding	62.2064	1.99895	0.273419	7.31093	2.65293e-13	3.25547e-11	0.148894	1.02099
ENSG00000100298	APOBEC3H	protein_coding	63.5781	2.02873	0.273741	7.41116	1.252e-13	1.6414e-11	0.940679	6.57882
ENSG00000077549	CAPZB	protein_coding	3235.63	2.12161	0.144753	14.6568	1.21922e-48	6.23386e-45	45.7891	233.641
ENSG00000182168	UNC5C	protein_coding	217.385	2.1608	0.205268	10.5267	6.50417e-26	5.00402e-23	0.311607	1.79356
ENSG00000180694	TMEM64	protein_coding	8118.72	2.36085	0.116448	20.2738	2.18897e-91	3.35767e-87	26.704	154.068
ENSG00000107796	ACTA2	protein_coding	391.636	2.69606	0.210596	12.802	1.59761e-37	4.90116e-34	3.10084	28.6259
ENSG00000233052	AL513304.1	sense_intronic	119.451	-1.1486	0.289644	-3.96556	7.32234e-05	0.000998377	50.0625	16.691
ENSG00000243742	RPLP0P2	transcribed_processed_pseudogene	44.2971	1.11171	0.305318	3.64114	0.000271432	0.00289333	0.480047	1.66221
ENSG00000203799	CCDC162P	transcribed_unitary_pseudogene	288.292	1.10349	0.183412	6.01642	1.78315e-09	1.05605e-07	3.82471	9.437
ENSG00000256069	A2MP1	transcribed_unprocessed_pseudogene	374.382	1.01035	0.161708	6.24799	4.15777e-10	2.83449e-08	5.51565	12.4101
ENSG00000268864	AC011487.2	transcribed_unprocessed_pseudogene	965.529	1.25919	0.18936	6.64972	2.93656e-11	2.47494e-09	17.8255	50.6932
ENSG00000215861	AC245297.1	unprocessed_pseudogene	35.4119	-1.72352	0.302577	-5.69613	1.22558e-08	5.93034e-07	3.24411	0.512029
ENSG00000279208	CR381653.2	unprocessed_pseudogene	57.6251	1.2613	0.264839	4.76252	1.91189e-06	4.75309e-05	1.94836	6.40053

## Sheet: DE mRNA by sic-Jun
Ensembl_ID	Gene_Name	Gene.type	baseMean	log2FoldChange	lfcSE	stat	pvalue	padj	siCtl_NT_TPM	sic-Jun_NT_TPM
ENSG00000198959	TGM2	protein_coding	402.449	-2.5129	0.208158	-12.0721	1.48265e-33	2.84279e-30	6.83727	0.972602
ENSG00000205426	KRT81	protein_coding	1703.14	-2.34422	0.160775	-14.5808	3.72282e-48	1.42761e-44	60.7078	11.2997
ENSG00000131746	TNS4	protein_coding	84.514	-2.27143	0.263848	-8.60885	7.37976e-18	1.76872e-15	1.74762	0.236348
ENSG00000148344	PTGES	protein_coding	326.298	-2.10115	0.203623	-10.3188	5.79459e-25	4.04014e-22	12.937	2.5938
ENSG00000163347	CLDN1	protein_coding	189.981	-2.08709	0.227433	-9.17673	4.44378e-20	1.66252e-17	3.8595	0.723778
ENSG00000069482	GAL	protein_coding	179.057	-2.06107	0.213057	-9.67379	3.89676e-22	2.13473e-19	18.8376	3.87324
ENSG00000138829	FBN2	protein_coding	228.105	-2.06018	0.23607	-8.72697	2.61577e-18	6.4715e-16	1.40752	0.261338
ENSG00000108551	RASD1	protein_coding	97.4834	-2.03484	0.26057	-7.80918	5.75635e-15	9.29438e-13	4.06849	0.682792
ENSG00000134013	LOXL2	protein_coding	377.583	-1.99334	0.198124	-10.0611	8.20812e-24	5.4741e-21	11.2331	2.46616
ENSG00000088826	SMOX	protein_coding	270.815	-1.81954	0.223764	-8.13151	4.23977e-16	7.83541e-14	8.08488	1.96612
ENSG00000153574	RPIA	protein_coding	805.145	-1.75068	0.16383	-10.686	1.184e-26	1.06831e-23	27.6408	8.03246
ENSG00000147689	FAM83A	protein_coding	203.592	-1.74421	0.198335	-8.7943	1.43942e-18	3.67989e-16	4.06006	1.10804
ENSG00000164924	YWHAZ	protein_coding	52381.4	-1.73071	0.105533	-16.3997	1.92214e-60	1.47418e-56	1212.4	372.837
ENSG00000082153	BZW1	protein_coding	19560.5	-1.71826	0.14259	-12.0503	1.93135e-33	3.21559e-30	543.496	163.246
ENSG00000117983	MUC5B	protein_coding	1147.87	-1.69339	0.178244	-9.5004	2.09091e-21	1.00227e-18	7.36224	2.16196
ENSG00000168280	KIF5C	protein_coding	206.276	-1.69312	0.181398	-9.33373	1.02211e-20	4.35503e-18	1.84488	0.532757
ENSG00000168461	RAB31	protein_coding	1454.93	-1.67001	0.1749	-9.54842	1.31695e-21	6.51635e-19	29.9426	8.90517
ENSG00000198363	ASPH	protein_coding	1949.43	-1.66705	0.138418	-12.0436	2.09635e-33	3.21559e-30	38.3939	12.0209
ENSG00000019186	CYP24A1	protein_coding	31.4692	-1.663	0.307564	-5.40702	6.40836e-08	2.52046e-06	1.40119	0.207758
ENSG00000138678	GPAT3	protein_coding	317.581	-1.66151	0.172086	-9.65515	4.67466e-22	2.47258e-19	7.51901	2.26425
ENSG00000196136	SERPINA3	protein_coding	1403.21	-1.64876	0.184573	-8.93279	4.15397e-19	1.20222e-16	57.4337	17.635
ENSG00000119899	SLC17A5	protein_coding	364.573	-1.6304	0.1773	-9.19571	3.72528e-20	1.46518e-17	6.90453	2.11861
ENSG00000166833	NAV2	protein_coding	2241.98	-1.61958	0.189118	-8.56384	1.09167e-17	2.53715e-15	21.4341	6.42306
ENSG00000129038	LOXL1	protein_coding	1321.44	-1.60894	0.222044	-7.24603	4.29175e-13	5.10319e-11	115.512	33.6637
ENSG00000154310	TNIK	protein_coding	195.99	-1.58382	0.188105	-8.41989	3.76833e-17	8.14119e-15	2.33316	0.729317
ENSG00000138166	DUSP5	protein_coding	710.428	-1.58345	0.177847	-8.90346	5.4131e-19	1.53762e-16	16.7968	5.45605
ENSG00000139289	PHLDA1	protein_coding	1007.21	-1.57753	0.201512	-7.82843	4.93984e-15	8.14755e-13	9.98794	3.03312
ENSG00000012171	SEMA3B	protein_coding	1627.29	-1.56641	0.127969	-12.2406	1.88614e-34	4.13307e-31	50.8141	17.3264
ENSG00000141639	MAPK4	protein_coding	300.326	-1.56419	0.235033	-6.65518	2.82946e-11	2.39785e-09	3.68486	1.08414
ENSG00000152056	AP1S3	protein_coding	680.204	-1.55668	0.183558	-8.48061	2.24014e-17	4.97992e-15	33.1932	10.5265
ENSG00000109472	CPE	protein_coding	2066.78	-1.51908	0.167449	-9.07186	1.17008e-19	3.9017e-17	58.8199	20.2805
ENSG00000064205	WISP2	protein_coding	566.214	-1.48832	0.150183	-9.91008	3.76328e-23	2.4052e-20	22.64	7.98295
ENSG00000163428	LRRC58	protein_coding	2813.17	-1.48445	0.139441	-10.6457	1.82555e-26	1.55568e-23	19.4491	6.95525
ENSG00000116774	OLFML3	protein_coding	710.319	-1.47815	0.311366	-4.74729	2.06159e-06	5.07588e-05	29.2766	4.82895
ENSG00000074695	LMAN1	protein_coding	2066.51	-1.47588	0.123431	-11.9571	5.95817e-33	8.30839e-30	26.7069	9.73749
ENSG00000122406	RPL5	protein_coding	11972.3	-1.46684	0.152638	-9.60997	7.25694e-22	3.71048e-19	791.848	288.926
ENSG00000152377	SPOCK1	protein_coding	69.9831	-1.43655	0.274922	-5.2253	1.73876e-07	6.06156e-06	1.62125	0.473328
ENSG00000175832	ETV4	protein_coding	99.5116	-1.43085	0.234939	-6.09032	1.12683e-09	6.94155e-08	3.45583	1.11258
ENSG00000163528	CHCHD4	protein_coding	518.85	-1.42331	0.161535	-8.81119	1.23827e-18	3.27481e-16	23.4443	8.69993
ENSG00000143061	IGSF3	protein_coding	4023.76	-1.40288	0.130923	-10.7153	8.62987e-27	8.54358e-24	32.1314	12.2182
ENSG00000178445	GLDC	protein_coding	869.89	-1.39093	0.181334	-7.67053	1.71284e-14	2.6013e-12	16.4842	6.15585
ENSG00000174808	BTC	protein_coding	176.091	-1.38418	0.24742	-5.59447	2.21303e-08	9.95473e-07	4.63251	1.48932
ENSG00000170523	KRT83	protein_coding	64.2522	-1.3823	0.254886	-5.4232	5.85399e-08	2.35627e-06	2.1319	0.682442
ENSG00000188488	SERPINA5	protein_coding	345.715	-1.36119	0.240856	-5.65145	1.59102e-08	7.39536e-07	9.86196	3.44129
ENSG00000170837	GPR27	protein_coding	260.065	-1.35834	0.181939	-7.46587	8.27511e-14	1.15393e-11	6.1226	2.31129
ENSG00000161921	CXCL16	protein_coding	707.343	-1.35714	0.142942	-9.4943	2.21696e-21	1.03048e-18	32.5497	12.8425
ENSG00000172478	C2orf54	protein_coding	63.4139	-1.35399	0.271482	-4.98739	6.11989e-07	1.81222e-05	2.13638	0.641278
ENSG00000127080	IPPK	protein_coding	1215.7	-1.35076	0.143521	-9.41159	4.88694e-21	2.16672e-18	24.2567	9.60351
ENSG00000146072	TNFRSF21	protein_coding	1308.5	-1.34952	0.187097	-7.21295	5.47509e-13	6.22092e-11	20.6295	7.71443
ENSG00000101187	SLCO4A1	protein_coding	637.025	-1.34291	0.159699	-8.409	4.13519e-17	8.80968e-15	30.8991	12.1859
ENSG00000169991	IFFO2	protein_coding	571.618	-1.34082	0.166876	-8.03482	9.37191e-16	1.65236e-13	6.61693	2.54892
ENSG00000155850	SLC26A2	protein_coding	336.717	-1.33645	0.189011	-7.07073	1.54122e-12	1.64172e-10	2.2207	0.836959
ENSG00000157193	LRP8	protein_coding	2331.6	-1.33544	0.204516	-6.52972	6.58915e-11	5.18704e-09	38.8948	14.375
ENSG00000156017	CARNMT1	protein_coding	443.304	-1.33402	0.150884	-8.84134	9.45768e-19	2.54511e-16	6.63223	2.61003
ENSG00000126821	SGPP1	protein_coding	2406.33	-1.31741	0.122981	-10.7123	8.91175e-27	8.54358e-24	39.9954	16.4312
ENSG00000142627	EPHA2	protein_coding	1348.29	-1.31053	0.178335	-7.34872	2.00112e-13	2.53679e-11	20.2753	7.84837
ENSG00000170191	NANP	protein_coding	591.763	-1.30324	0.14519	-8.97611	2.80503e-19	8.6752e-17	8.06562	3.30353
ENSG00000131473	ACLY	protein_coding	13294.3	-1.30278	0.114513	-11.3766	5.46638e-30	5.98919e-27	181.55	76.0002
ENSG00000196353	CPNE4	protein_coding	177.93	-1.29949	0.218093	-5.95843	2.54672e-09	1.44148e-07	4.45441	1.64611
ENSG00000166908	PIP4K2C	protein_coding	3835.67	-1.29435	0.113031	-11.4513	2.31603e-30	2.73274e-27	95.2454	39.8773
ENSG00000187678	SPRY4	protein_coding	57.2884	-1.29221	0.296408	-4.35955	1.30332e-05	0.000243208	1.15822	0.296156
ENSG00000175874	CREG2	protein_coding	96.9334	-1.29202	0.281312	-4.59283	4.37283e-06	9.6789e-05	4.59015	1.44377
ENSG00000197147	LRRC8B	protein_coding	667.32	-1.28711	0.171448	-7.5073	6.03588e-14	8.73437e-12	5.57347	2.20832
ENSG00000164086	DUSP7	protein_coding	233.924	-1.27093	0.172838	-7.35331	1.93356e-13	2.49234e-11	3.89942	1.57846
ENSG00000144063	MALL	protein_coding	763.969	-1.27047	0.306763	-4.14154	3.44989e-05	0.000544983	17.668	4.32263
ENSG00000147408	CSGALNACT1	protein_coding	259.079	-1.26526	0.228655	-5.5335	3.13896e-08	1.33375e-06	4.76834	1.79863
ENSG00000115641	FHL2	protein_coding	2533.22	-1.2634	0.138201	-9.14178	6.14339e-20	2.19148e-17	100.254	42.8243
ENSG00000167767	KRT80	protein_coding	30570.1	-1.25727	0.18126	-6.93626	4.02625e-12	3.98443e-10	437.889	176.996
ENSG00000156675	RAB11FIP1	protein_coding	2323.28	-1.25526	0.141097	-8.8965	5.76379e-19	1.57876e-16	21.2791	8.92009
ENSG00000185477	GPRIN3	protein_coding	289.598	-1.25511	0.202833	-6.18792	6.09651e-10	4.03079e-08	1.13135	0.443281
ENSG00000111816	FRK	protein_coding	2523.79	-1.2436	0.177265	-7.01548	2.29167e-12	2.39129e-10	9.95648	4.0929
ENSG00000164171	ITGA2	protein_coding	1323.26	-1.24166	0.17551	-7.07459	1.49891e-12	1.60781e-10	9.25546	3.74884
ENSG00000187840	EIF4EBP1	protein_coding	1133.97	-1.22975	0.135557	-9.07186	1.17002e-19	3.9017e-17	111.961	48.9314
ENSG00000172159	FRMD3	protein_coding	173.146	-1.228	0.20068	-6.11917	9.40651e-10	5.89218e-08	2.08948	0.842194
ENSG00000165272	AQP3	protein_coding	13007.3	-1.22454	0.134606	-9.09718	9.27053e-20	3.23183e-17	427.113	184.897
ENSG00000188613	NANOS1	protein_coding	78.8463	-1.22151	0.268082	-4.55649	5.20148e-06	0.000112532	3.16759	1.12895
ENSG00000169241	SLC50A1	protein_coding	3141.05	-1.22095	0.138974	-8.78546	1.55732e-18	3.91601e-16	173.504	76.3486
ENSG00000189334	S100A14	protein_coding	5868.68	-1.22087	0.209525	-5.82683	5.64905e-09	2.95737e-07	362.856	149.885
ENSG00000159658	EFCAB14	protein_coding	3516.75	-1.2162	0.124454	-9.77229	1.48064e-22	8.4117e-20	47.108	20.6562
ENSG00000141540	TTYH2	protein_coding	76.8364	-1.19348	0.240265	-4.96736	6.78696e-07	1.98674e-05	1.84285	0.713494
ENSG00000177606	JUN	protein_coding	440.79	-1.19251	0.187916	-6.34598	2.21013e-10	1.5695e-08	6.85526	2.84664
ENSG00000054983	GALC	protein_coding	3577.75	-1.18564	0.142556	-8.31699	9.0229e-17	1.84536e-14	56.4347	25.3345
ENSG00000042088	TDP1	protein_coding	1513.89	-1.18302	0.146634	-8.06787	7.15346e-16	1.2909e-13	38.7747	17.4465
ENSG00000164181	ELOVL7	protein_coding	1543.1	-1.18038	0.152595	-7.7354	1.03082e-14	1.64706e-12	23.2342	10.2204
ENSG00000130508	PXDN	protein_coding	6019.7	-1.1779	0.120018	-9.81438	9.764e-23	5.76039e-20	56.6772	25.6853
ENSG00000168502	MTCL1	protein_coding	599.551	-1.17715	0.205083	-5.73988	9.47435e-09	4.64304e-07	10.4915	4.42602
ENSG00000003989	SLC7A2	protein_coding	8882.24	-1.17563	0.127402	-9.22771	2.76488e-20	1.14623e-17	63.3015	28.4649
ENSG00000165895	ARHGAP42	protein_coding	148.053	-1.17545	0.234697	-5.00836	5.48952e-07	1.65105e-05	2.06761	0.810615
ENSG00000162433	AK4	protein_coding	2604.57	-1.17042	0.169241	-6.9157	4.65555e-12	4.57766e-10	46.6119	20.9145
ENSG00000136840	ST6GALNAC4	protein_coding	565.549	-1.16181	0.172774	-6.72444	1.76268e-11	1.54501e-09	21.4306	9.49021
ENSG00000080031	PTPRH	protein_coding	77.1658	-1.1598	0.262026	-4.42626	9.58799e-06	0.000188552	1.65887	0.612756
ENSG00000163485	ADORA1	protein_coding	660.545	-1.15827	0.3046	-3.80258	0.000143198	0.00170007	17.7582	5.19176
ENSG00000166920	C15orf48	protein_coding	69.114	-1.15778	0.251575	-4.60213	4.18202e-06	9.35102e-05	7.37256	2.89204
ENSG00000131378	RFTN1	protein_coding	477.659	-1.15548	0.192884	-5.99055	2.0913e-09	1.22437e-07	10.4111	4.59276
ENSG00000107159	CA9	protein_coding	30.4786	-1.15539	0.308124	-3.74977	0.000176996	0.00203366	2.51735	0.308995
ENSG00000153904	DDAH1	protein_coding	783.766	-1.15124	0.145534	-7.91046	2.56442e-15	4.27561e-13	10.4362	4.77996
ENSG00000175556	LONRF3	protein_coding	93.9721	-1.14977	0.262915	-4.37318	1.22452e-05	0.000230749	2.39144	0.902407
ENSG00000154065	ANKRD29	protein_coding	32.8221	-1.1481	0.291171	-3.94305	8.04514e-05	0.00108345	1.82554	0.602765
ENSG00000198948	MFAP3L	protein_coding	274.128	-1.14662	0.22294	-5.14315	2.70166e-07	8.93121e-06	5.15901	2.15861
ENSG00000107130	NCS1	protein_coding	1596.64	-1.13698	0.123897	-9.17681	4.44051e-20	1.66252e-17	30.3044	14.1387
ENSG00000149489	ROM1	protein_coding	182.429	-1.13517	0.200802	-5.65317	1.57517e-08	7.34392e-07	11.7113	5.12412
ENSG00000168389	MFSD2A	protein_coding	109.033	-1.13025	0.231994	-4.87191	1.10527e-06	3.00597e-05	3.59375	1.49987
ENSG00000164690	SHH	protein_coding	153.419	-1.12953	0.248368	-4.5478	5.42106e-06	0.000116789	2.52636	0.981509
ENSG00000109321	AREG	protein_coding	4430.19	-1.1282	0.286906	-3.93232	8.41305e-05	0.00112607	245.947	85.2314
ENSG00000244405	ETV5	protein_coding	114.35	-1.11333	0.250004	-4.45326	8.45758e-06	0.000169361	3.31971	1.3572
ENSG00000179913	B3GNT3	protein_coding	459.194	-1.113	0.169019	-6.58507	4.54681e-11	3.69013e-09	11.5333	5.34755
ENSG00000136026	CKAP4	protein_coding	2897.63	-1.10989	0.117943	-9.41037	4.94394e-21	2.16672e-18	49.7909	23.8119
ENSG00000144959	NCEH1	protein_coding	919.44	-1.10656	0.133942	-8.26147	1.43888e-16	2.82961e-14	11.1843	5.26262
ENSG00000127824	TUBA4A	protein_coding	499.163	-1.10258	0.210954	-5.22665	1.7261e-07	6.03112e-06	24.3771	10.9436
ENSG00000143847	PPFIA4	protein_coding	384.95	-1.10085	0.30994	-3.5518	0.000382603	0.00380593	7.22987	2.07823
ENSG00000134533	RERG	protein_coding	186.924	-1.09825	0.242488	-4.5291	5.92342e-06	0.000125844	5.95683	2.51538
ENSG00000008853	RHOBTB2	protein_coding	1534.66	-1.0974	0.13251	-8.28163	1.21506e-16	2.44759e-14	20.001	9.57846
ENSG00000163513	TGFBR2	protein_coding	254.86	-1.09658	0.19567	-5.60427	2.09138e-08	9.46301e-07	2.91246	1.31252
ENSG00000137692	DCUN1D5	protein_coding	864.029	-1.09378	0.151959	-7.19782	6.11849e-13	6.85048e-11	41.8514	20.0394
ENSG00000137819	PAQR5	protein_coding	125.63	-1.09045	0.244983	-4.45112	8.54239e-06	0.000170392	2.23557	0.962573
ENSG00000151151	IPMK	protein_coding	618.368	-1.08963	0.149981	-7.26517	3.72573e-13	4.49992e-11	5.08308	2.43102
ENSG00000165271	NOL6	protein_coding	3679.68	-1.0801	0.121397	-8.89726	5.72424e-19	1.57876e-16	44.9413	21.9135
ENSG00000141574	SECTM1	protein_coding	72.2501	-1.07995	0.25723	-4.19837	2.68841e-05	0.000450191	5.052	2.0693
ENSG00000074416	MGLL	protein_coding	1107.88	-1.07759	0.296177	-3.63834	0.000274398	0.00291328	17.4528	5.94161
ENSG00000222009	BTBD19	protein_coding	32.5149	-1.07351	0.298664	-3.59437	0.000325176	0.0033386	1.39213	0.477948
ENSG00000086065	CHMP5	protein_coding	2502.43	-1.07277	0.13091	-8.19471	2.51188e-16	4.75677e-14	100.578	49.424
ENSG00000168032	ENTPD3	protein_coding	474.183	-1.07125	0.201581	-5.31422	1.07114e-07	3.94958e-06	9.59675	4.41511
ENSG00000173638	SLC19A1	protein_coding	1222.12	-1.06955	0.179023	-5.97439	2.30946e-09	1.32182e-07	27.2636	12.9932
ENSG00000153294	ADGRF4	protein_coding	757.863	-1.0665	0.167566	-6.36465	1.95734e-10	1.4297e-08	12.8293	6.13033
ENSG00000135378	PRRG4	protein_coding	503.451	-1.06257	0.140018	-7.58885	3.22761e-14	4.76042e-12	4.58787	2.24475
ENSG00000283228	AC068547.1	protein_coding	298.357	-1.06237	0.190992	-5.56236	2.66143e-08	1.16639e-06	13.809	6.46687
ENSG00000111452	ADGRD1	protein_coding	78.4438	-1.05335	0.241302	-4.36529	1.26953e-05	0.000238352	1.45951	0.633183
ENSG00000151062	CACNA2D4	protein_coding	40.6481	-1.04604	0.285527	-3.66354	0.000248751	0.00270609	3.33209	1.24817
ENSG00000114786	ABHD14A-ACY1	protein_coding	68.4689	-1.046	0.293565	-3.56311	0.000366487	0.00367662	3.51614	1.23239
ENSG00000244687	UBE2V1	protein_coding	10948.9	-1.04558	0.125221	-8.34987	6.83365e-17	1.41651e-14	319.44	160.232
ENSG00000163993	S100P	protein_coding	4944.81	-1.04315	0.151458	-6.88736	5.68357e-12	5.51774e-10	536.129	266.525
ENSG00000132481	TRIM47	protein_coding	331.901	-1.04154	0.233651	-4.45767	8.28562e-06	0.000167228	15.9186	7.09579
ENSG00000124249	KCNK15	protein_coding	715.646	-1.03459	0.209426	-4.94012	7.80742e-07	2.23847e-05	14.7363	6.88266
ENSG00000113430	IRX4	protein_coding	108.09	-1.03416	0.227646	-4.54282	5.55077e-06	0.000118915	5.91253	2.62744
ENSG00000001630	CYP51A1	protein_coding	7144.31	-1.03301	0.115096	-8.97522	2.82782e-19	8.6752e-17	144.296	73.1637
ENSG00000138134	STAMBPL1	protein_coding	197.021	-1.03238	0.22626	-4.56281	5.04729e-06	0.000109816	5.27879	2.37489
ENSG00000163584	RPL22L1	protein_coding	2003.35	-1.02378	0.153387	-6.67447	2.4812e-11	2.1144e-09	271.682	137.494
ENSG00000137648	TMPRSS4	protein_coding	235.714	-1.02304	0.207296	-4.93517	8.00798e-07	2.28317e-05	6.27891	3.00992
ENSG00000211448	DIO2	protein_coding	1505.56	-1.02094	0.314162	-3.24972	0.00115518	0.00924811	42.4239	9.86083
ENSG00000113070	HBEGF	protein_coding	101.723	-1.0197	0.246547	-4.13595	3.5349e-05	0.000554292	2.46702	1.08631
ENSG00000131941	RHPN2	protein_coding	1660.94	-1.01309	0.137833	-7.35015	1.97983e-13	2.53072e-11	28.8473	14.5909
ENSG00000008282	SYPL1	protein_coding	7449.48	-1.00832	0.122678	-8.21918	2.04903e-16	3.92875e-14	190.435	98.3465
ENSG00000164949	GEM	protein_coding	486.071	-1.00757	0.181017	-5.56615	2.60424e-08	1.14789e-06	14.7017	7.10731
ENSG00000140650	PMM2	protein_coding	3162.92	-1.00544	0.114306	-8.79608	1.41674e-18	3.67989e-16	79.8052	41.3033
ENSG00000154330	PGM5	protein_coding	81.9443	1.00277	0.28413	3.52926	0.000416729	0.00403804	0.782908	2.1725
ENSG00000186998	EMID1	protein_coding	114.264	1.00388	0.239549	4.1907	2.78097e-05	0.000463667	2.06665	5.16272
ENSG00000156103	MMP16	protein_coding	546.17	1.01003	0.223153	4.52618	6.00596e-06	0.000127245	1.34708	3.16438
ENSG00000203926	SPANXA2	protein_coding	330.025	1.013	0.313055	3.23585	0.0012128	0.00962396	11.0311	44.3997
ENSG00000008735	MAPK8IP2	protein_coding	207.117	1.0133	0.19217	5.27292	1.34269e-07	4.86892e-06	1.28992	2.97376
ENSG00000247746	USP51	protein_coding	90.7618	1.01525	0.249316	4.07212	4.65863e-05	0.000688428	0.56247	1.44076
ENSG00000151025	GPR158	protein_coding	174.101	1.01898	0.207077	4.92076	8.621e-07	2.43084e-05	1.18728	2.78698
ENSG00000198021	SPANXA1	protein_coding	330.44	1.02302	0.312811	3.27041	0.00107392	0.00875754	11.0291	44.4021
ENSG00000145526	CDH18	protein_coding	86.4525	1.0264	0.279695	3.66972	0.000242813	0.00265349	1.10748	3.21354
ENSG00000211452	DIO1	protein_coding	251.017	1.02772	0.173164	5.93499	2.93866e-09	1.65114e-07	4.4614	10.2618
ENSG00000237190	CDKN2AIPNL	protein_coding	480.274	1.03017	0.181987	5.66064	1.50808e-08	7.07415e-07	11.3748	26.7386
ENSG00000011201	ANOS1	protein_coding	126.733	1.03557	0.248412	4.16875	3.06271e-05	0.000499776	0.850071	2.21542
ENSG00000184481	FOXO4	protein_coding	209.425	1.03737	0.239003	4.3404	1.42225e-05	0.000260078	1.44463	3.66362
ENSG00000046604	DSG2	protein_coding	3659.73	1.03741	0.121454	8.54159	1.32392e-17	3.03099e-15	14.9163	33.2647
ENSG00000105327	BBC3	protein_coding	252.99	1.04105	0.220583	4.71957	2.36349e-06	5.70025e-05	4.99463	12.1708
ENSG00000214357	NEURL1B	protein_coding	956.099	1.04167	0.148681	7.00609	2.45077e-12	2.54002e-10	3.43361	7.88814
ENSG00000112357	PEX7	protein_coding	345.864	1.0421	0.179166	5.81642	6.01219e-09	3.10386e-07	6.43605	15.292
ENSG00000030419	IKZF2	protein_coding	381.55	1.04463	0.208418	5.01221	5.38096e-07	1.62158e-05	1.94387	4.58263
ENSG00000078596	ITM2A	protein_coding	92.3966	1.04627	0.296149	3.53291	0.000411019	0.00400548	1.30811	4.21048
ENSG00000157933	SKI	protein_coding	674.166	1.0494	0.167188	6.27674	3.45757e-10	2.39936e-08	3.03144	6.96353
ENSG00000122644	ARL4A	protein_coding	1631.9	1.05711	0.164629	6.42116	1.35243e-10	1.03208e-08	28.1769	66.5836
ENSG00000124380	SNRNP27	protein_coding	933.863	1.05847	0.146164	7.24165	4.43252e-13	5.19671e-11	28.4528	66.2706
ENSG00000121075	TBX4	protein_coding	66.5025	1.05869	0.264534	4.00211	6.27811e-05	0.000880256	0.722084	1.99195
ENSG00000162670	BRINP3	protein_coding	41.0102	1.06118	0.294937	3.598	0.000320671	0.00329828	0.44293	1.45282
ENSG00000160325	CACFD1	protein_coding	856.55	1.0615	0.132136	8.03339	9.48162e-16	1.65271e-13	13.432	30.746
ENSG00000175899	A2M	protein_coding	46.1982	1.06251	0.283269	3.75087	0.00017622	0.00202627	0.490381	1.38154
ENSG00000213398	LCAT	protein_coding	77.3169	1.0696	0.259733	4.11808	3.82047e-05	0.000585436	2.61503	7.18074
ENSG00000134873	CLDN10	protein_coding	55.9895	1.07512	0.29014	3.70551	0.000210964	0.00236376	0.402984	1.27873
ENSG00000139144	PIK3C2G	protein_coding	80.0999	1.0768	0.259883	4.14339	3.42213e-05	0.000542834	0.512009	1.41596
ENSG00000154654	NCAM2	protein_coding	1271.39	1.08201	0.159215	6.79592	1.07624e-11	9.71087e-10	7.68412	17.9588
ENSG00000274180	NATD1	protein_coding	380.948	1.08784	0.17087	6.3665	1.93396e-10	1.41938e-08	1.75119	4.19093
ENSG00000114626	ABTB1	protein_coding	342.633	1.08931	0.215539	5.05389	4.329e-07	1.33338e-05	3.87273	9.85836
ENSG00000050628	PTGER3	protein_coding	82.7034	1.09422	0.253126	4.32282	1.54048e-05	0.000277994	0.390282	1.07043
ENSG00000119681	LTBP2	protein_coding	157.239	1.09591	0.229297	4.77942	1.75802e-06	4.43525e-05	0.416533	1.08879
ENSG00000150630	VEGFC	protein_coding	73.7712	1.098	0.240956	4.55686	5.1923e-06	0.000112492	0.819406	2.21475
ENSG00000152223	EPG5	protein_coding	975.574	1.1	0.166979	6.58768	4.46746e-11	3.64502e-09	2.76685	6.72417
ENSG00000182108	DEXI	protein_coding	437.73	1.10059	0.164708	6.68211	2.3553e-11	2.01832e-09	10.6267	25.8574
ENSG00000163072	NOSTRIN	protein_coding	59.0193	1.10193	0.268191	4.10875	3.97802e-05	0.000600578	0.913752	2.5953
ENSG00000114796	KLHL24	protein_coding	496.52	1.10274	0.153568	7.18082	6.92962e-13	7.70242e-11	3.61177	8.59743
ENSG00000125744	RTN2	protein_coding	313.194	1.11149	0.214564	5.18022	2.2162e-07	7.52085e-06	7.59857	19.6226
ENSG00000278828	HIST1H3H	protein_coding	150.786	1.11298	0.227016	4.90265	9.45512e-07	2.64175e-05	3.07828	8.14298
ENSG00000188153	COL4A5	protein_coding	1198.57	1.11416	0.129169	8.62555	6.37857e-18	1.55303e-15	6.36522	15.1549
ENSG00000168143	FAM83B	protein_coding	1318.12	1.11939	0.125095	8.94832	3.60949e-19	1.06473e-16	9.84472	23.3732
ENSG00000137103	TMEM8B	protein_coding	178.046	1.12568	0.189207	5.94943	2.69076e-09	1.51741e-07	1.76638	4.43059
ENSG00000104892	KLC3	protein_coding	102.36	1.12944	0.245528	4.60004	4.22411e-06	9.41768e-05	1.31386	3.6118
ENSG00000135439	AGAP2	protein_coding	96.7049	1.13385	0.254848	4.44912	8.62212e-06	0.000171537	0.817251	2.31454
ENSG00000104755	ADAM2	protein_coding	27.4624	1.13942	0.311764	3.65476	0.000257419	0.00277737	0.368153	1.60035
ENSG00000160211	G6PD	protein_coding	18933.8	1.13996	0.145818	7.81772	5.37907e-15	8.77762e-13	363.165	889.823
ENSG00000134574	DDB2	protein_coding	3471.8	1.14002	0.149353	7.63308	2.29218e-14	3.41357e-12	58.6629	146.389
ENSG00000144152	FBLN7	protein_coding	31.1432	1.1409	0.298325	3.82436	0.00013111	0.00158855	0.30378	1.09451
ENSG00000053254	FOXN3	protein_coding	1146.88	1.14241	0.148275	7.70467	1.31187e-14	2.01228e-12	5.67038	13.8562
ENSG00000161513	FDXR	protein_coding	611.032	1.14533	0.170961	6.69936	2.09339e-11	1.80396e-09	8.76377	21.8918
ENSG00000196747	HIST1H2AI	protein_coding	29.0481	1.1466	0.310214	3.69615	0.000218892	0.00243809	1.64668	6.8028
ENSG00000180340	FZD2	protein_coding	135.318	1.1493	0.227161	5.05941	4.20555e-07	1.30321e-05	1.43213	3.88463
ENSG00000131080	EDA2R	protein_coding	393.026	1.16242	0.161308	7.2062	5.75352e-13	6.48921e-11	2.78903	7.02352
ENSG00000145284	SCD5	protein_coding	455.508	1.1715	0.195702	5.98615	2.14861e-09	1.24839e-07	3.24228	8.74814
ENSG00000100097	LGALS1	protein_coding	2302.12	1.17316	0.17168	6.83339	8.29318e-12	7.6632e-10	156.121	404.878
ENSG00000130518	KIAA1683	protein_coding	207.25	1.17552	0.222905	5.27363	1.33748e-07	4.86152e-06	0.822476	2.27425
ENSG00000087076	HSD17B14	protein_coding	227.086	1.18486	0.206011	5.75143	8.84897e-09	4.3927e-07	5.82421	15.5868
ENSG00000012822	CALCOCO1	protein_coding	2462.25	1.19107	0.160158	7.43685	1.03113e-13	1.40009e-11	28.4859	72.8994
ENSG00000157107	FCHO2	protein_coding	782.606	1.19134	0.140322	8.49004	2.06557e-17	4.65939e-15	4.35311	11.0803
ENSG00000075043	KCNQ2	protein_coding	44.2697	1.20043	0.313202	3.83275	0.000126718	0.00155126	0.712623	4.46685
ENSG00000132517	SLC52A1	protein_coding	68.5724	1.20573	0.263141	4.58206	4.60423e-06	0.000101472	0.564496	1.75967
ENSG00000069431	ABCC9	protein_coding	157.912	1.21344	0.216292	5.6102	2.0209e-08	9.19837e-07	0.376581	1.05427
ENSG00000204103	MAFB	protein_coding	85.6653	1.21526	0.294327	4.12896	3.64402e-05	0.000564603	0.410858	1.55522
ENSG00000163141	BNIPL	protein_coding	129.825	1.21746	0.254048	4.79223	1.64934e-06	4.21653e-05	1.54993	4.74034
ENSG00000054965	FAM168A	protein_coding	2068.48	1.22712	0.12428	9.87383	5.40605e-23	3.31694e-20	7.70404	19.7836
ENSG00000005961	ITGA2B	protein_coding	125.477	1.2457	0.236876	5.25887	1.44943e-07	5.17269e-06	1.83714	5.38724
ENSG00000234602	MCIDAS	protein_coding	31.1529	1.25968	0.296338	4.25081	2.12998e-05	0.000371269	0.365427	1.44589
ENSG00000105974	CAV1	protein_coding	1828.35	1.26251	0.295714	4.26937	1.96023e-05	0.000344027	12.4089	49.213
ENSG00000004777	ARHGAP33	protein_coding	385.992	1.26505	0.155124	8.1551	3.48885e-16	6.52628e-14	6.48415	17.6022
ENSG00000136235	GPNMB	protein_coding	596.339	1.27104	0.238175	5.33658	9.47164e-08	3.51781e-06	5.41651	16.3925
ENSG00000123572	NRK	protein_coding	146.484	1.28005	0.267024	4.79378	1.63668e-06	4.2052e-05	0.334477	1.10798
ENSG00000014257	ACPP	protein_coding	95.6245	1.28167	0.231831	5.52848	3.23018e-08	1.36872e-06	0.856396	2.62099
ENSG00000106829	TLE4	protein_coding	198.149	1.28749	0.188859	6.81717	9.28515e-12	8.52844e-10	1.79003	5.07373
ENSG00000158270	COLEC12	protein_coding	80.4661	1.29021	0.269728	4.78336	1.72386e-06	4.37786e-05	0.367146	1.22906
ENSG00000183346	C10orf107	protein_coding	28.4407	1.29316	0.312969	4.13192	3.5975e-05	0.000561364	0.241055	1.4531
ENSG00000188833	ENTPD8	protein_coding	61.9684	1.29569	0.263192	4.92296	8.52437e-07	2.40802e-05	0.604318	2.04057
ENSG00000144045	DQX1	protein_coding	70.0259	1.29976	0.290614	4.47246	7.73247e-06	0.000156889	0.634588	2.45472
ENSG00000222014	RAB6C	protein_coding	214.921	1.30341	0.208266	6.25838	3.88991e-10	2.66372e-08	1.38643	4.16711
ENSG00000187848	P2RX2	protein_coding	199.289	1.32122	0.247083	5.34727	8.92884e-08	3.38172e-06	2.70699	8.83408
ENSG00000123384	LRP1	protein_coding	441.182	1.32703	0.233849	5.67473	1.38909e-08	6.65259e-07	0.652742	2.08252
ENSG00000177694	NAALADL2	protein_coding	191.988	1.33005	0.26095	5.09695	3.45177e-07	1.10076e-05	1.05807	3.56025
ENSG00000163071	SPATA18	protein_coding	595.055	1.35711	0.151352	8.96654	3.05971e-19	9.20252e-17	3.90939	11.288
ENSG00000006747	SCIN	protein_coding	1410.09	1.37187	0.184894	7.41981	1.17293e-13	1.56448e-11	10.4287	31.9184
ENSG00000184730	APOBR	protein_coding	119.163	1.37336	0.229709	5.97867	2.24967e-09	1.29599e-07	0.574449	1.90032
ENSG00000124067	SLC12A4	protein_coding	456.456	1.37677	0.178544	7.71112	1.24717e-14	1.93236e-12	3.48458	10.4096
ENSG00000012124	CD22	protein_coding	605.4	1.3797	0.15058	9.16258	5.06719e-20	1.85061e-17	7.91822	23.1942
ENSG00000178700	DHFR2	protein_coding	205.506	1.38074	0.191174	7.22242	5.10693e-13	5.88986e-11	1.41376	4.34385
ENSG00000179981	TSHZ1	protein_coding	236.042	1.38952	0.191475	7.25695	3.95903e-13	4.74435e-11	0.914672	2.85702
ENSG00000135333	EPHA7	protein_coding	208.967	1.40015	0.208765	6.70682	1.98913e-11	1.7336e-09	0.703446	2.24318
ENSG00000137747	TMPRSS13	protein_coding	520.294	1.40346	0.174796	8.02916	9.81415e-16	1.69145e-13	4.81949	14.734
ENSG00000172260	NEGR1	protein_coding	300.412	1.41612	0.216851	6.53039	6.55993e-11	5.18704e-09	1.20479	4.0256
ENSG00000145808	ADAMTS19	protein_coding	1412.32	1.41929	0.183835	7.72048	1.15891e-14	1.83263e-12	8.35142	26.3583
ENSG00000205978	NYNRIN	protein_coding	311.023	1.42684	0.238314	5.98723	2.13449e-09	1.2449e-07	1.01322	3.58407
ENSG00000026103	FAS	protein_coding	473.881	1.46746	0.163002	9.00267	2.20295e-19	7.0398e-17	5.03879	15.8465
ENSG00000196139	AKR1C3	protein_coding	704.698	1.48751	0.186252	7.98654	1.38779e-15	2.36525e-13	12.2784	40.5823
ENSG00000115594	IL1R1	protein_coding	277.221	1.49244	0.193415	7.71628	1.19771e-14	1.87466e-12	1.12274	3.77673
ENSG00000107282	APBA1	protein_coding	84.2378	1.49269	0.2475	6.03106	1.62887e-09	9.75986e-08	0.270521	1.03481
ENSG00000174473	GALNTL6	protein_coding	129.611	1.51863	0.22649	6.70504	2.0135e-11	1.74492e-09	0.923	3.43738
ENSG00000173535	TNFRSF10C	protein_coding	368.517	1.54782	0.167931	9.21698	3.05589e-20	1.23354e-17	5.0802	17.233
ENSG00000162989	KCNJ3	protein_coding	118.973	1.5792	0.210898	7.48796	6.99542e-14	1.00283e-11	0.423446	1.5897
ENSG00000183230	CTNNA3	protein_coding	233.999	1.59129	0.192177	8.2803	1.22866e-16	2.44759e-14	0.900833	3.26154
ENSG00000184226	PCDH9	protein_coding	475.052	1.60856	0.152811	10.5265	6.52457e-26	5.00402e-23	0.991238	3.46803
ENSG00000135547	HEY2	protein_coding	53.0805	1.62527	0.305076	5.32744	9.96085e-08	3.69057e-06	0.199904	1.39172
ENSG00000176771	NCKAP5	protein_coding	98.0721	1.67744	0.275756	6.08305	1.1792e-09	7.23511e-08	0.199464	1.05419
ENSG00000100292	HMOX1	protein_coding	1013.28	1.71487	0.189245	9.06166	1.28482e-19	4.19317e-17	9.96387	39.3082
ENSG00000169851	PCDH7	protein_coding	119.47	1.75821	0.279366	6.29355	3.10283e-10	2.17325e-08	0.261229	1.50375
ENSG00000184613	NELL2	protein_coding	454.493	1.77633	0.170089	10.4435	1.5685e-25	1.14567e-22	2.58322	10.5452
ENSG00000125851	PCSK2	protein_coding	174.334	1.77949	0.259035	6.86968	6.43472e-12	6.05931e-10	0.855326	4.30069
ENSG00000165194	PCDH19	protein_coding	243.463	1.82486	0.244143	7.47455	7.74669e-14	1.10024e-11	0.370137	1.8538
ENSG00000104081	BMF	protein_coding	762.111	1.91175	0.151054	12.656	1.03614e-36	2.64889e-33	3.14938	13.7782
ENSG00000198739	LRRTM3	protein_coding	62.2064	1.99895	0.273419	7.31093	2.65293e-13	3.25547e-11	0.148894	1.02099
ENSG00000100298	APOBEC3H	protein_coding	63.5781	2.02873	0.273741	7.41116	1.252e-13	1.6414e-11	0.940679	6.57882
ENSG00000077549	CAPZB	protein_coding	3235.63	2.12161	0.144753	14.6568	1.21922e-48	6.23386e-45	45.7891	233.641
ENSG00000182168	UNC5C	protein_coding	217.385	2.1608	0.205268	10.5267	6.50417e-26	5.00402e-23	0.311607	1.79356
ENSG00000180694	TMEM64	protein_coding	8118.72	2.36085	0.116448	20.2738	2.18897e-91	3.35767e-87	26.704	154.068
ENSG00000107796	ACTA2	protein_coding	391.636	2.69606	0.210596	12.802	1.59761e-37	4.90116e-34	3.10084	28.6259

## Sheet: A3SS by sic-Jun
GeneID	geneSymbol	chr	strand	longExonStart_0base	longExonEnd	shortES	shortEE	flankingES	flankingEE	ID.1	IJC_SAMPLE_1	SJC_SAMPLE_1	IJC_SAMPLE_2	SJC_SAMPLE_2	IncFormLen	SkipFormLen	PValue	FDR	IncLevel1	IncLevel2	IncLevelDifference	Gene.type	siCtl_NT_TPM	sic-Jun_NT_TPM
ENSG00000118495	PLAGL1	chr6	-	143966157	143966285	143966157	143966230	143968906	143968978	2460	5,1,0	3,3,1	5,3,2	0,0,0	199	144	4.58106e-08	0.000114126	0.547,0.194,0.0	1.0,1.0,1.0	-0.753	protein_coding	6.08932	4.197
ENSG00000120265	PCMT1	chr6	+	149772013	149772247	149772047	149772247	149771161	149771266	589	0,0,0	3,2,4	2,1,2	1,0,2	178	144	0.000107699	0.0164069	0.0,0.0,0.0	0.618,1.0,0.447	-0.688	protein_coding	63.4803	59.3473
ENSG00000143353	LYPLAL1	chr1	+	219179380	219179426	219179399	219179426	219179146	219179246	583	0,1,0	4,2,1	1,2,0	0,0,1	163	144	9.54145e-05	0.0164069	0.0,0.306,0.0	1.0,1.0,0.0	-0.565	protein_coding	14.6648	13.9831
ENSG00000168255	POLR2J3	chr7	-	102543524	102543702	102543524	102543697	102544705	102544776	1955	8,0,2	4,2,1	4,3,1	0,0,0	149	144	4.33666e-05	0.0121617	0.659,0.0,0.659	1.0,1.0,1.0	-0.561	protein_coding	103.112	129.15
ENSG00000179088	C12orf42	chr12	-	103267852	103268962	103267852	103267886	103269806	103269853	8085	2,6,0	0,1,5	2,5,4	0,0,0	1220	144	1.56894e-07	0.000219997	1.0,0.415,0.0	1.0,1.0,1.0	-0.528	protein_coding	1.12386	1.20241
ENSG00000197647	ZNF433	chr19	-	12018165	12018380	12018165	12018301	12034827	12034874	4753	4,1,2	2,1,2	3,1,5	0,0,1	223	144	0.000109987	0.0164069	0.564,0.392,0.392	1.0,1.0,0.764	-0.472	protein_coding	6.24153	6.62213
ENSG00000157578	LCA5L	chr21	-	39429130	39429394	39429130	39429211	39435419	39435542	4264	0,0,0	6,4,3	4,2,2	0,3,7	327	144	0.000462899	0.038181	0.0,0.0,0.0	1.0,0.227,0.112	-0.446	protein_coding	4.60067	4.60571
ENSG00000103064	SLC7A6	chr16	+	68273794	68273904	68273817	68273904	68264559	68264576	1801	11,2,6	1,3,4	7,8,6	0,0,0	167	144	3.56669e-06	0.00166707	0.905,0.365,0.564	1.0,1.0,1.0	-0.389	protein_coding	50.4413	41.2859
ENSG00000163913	IFT122	chr3	+	129463544	129463626	129463559	129463626	129451913	129451998	6540	2,1,1	11,15,5	3,4,6	7,6,1	159	144	0.000812587	0.0499741	0.141,0.057,0.153	0.28,0.376,0.845	-0.383	protein_coding	14.6591	15.6427
ENSG00000171433	GLOD5	chrX	+	48770923	48771082	48770926	48771082	48765834	48765972	5044	2,0,0	7,7,11	5,6,1	5,5,5	147	144	3.13322e-05	0.00915292	0.219,0.0,0.0	0.495,0.54,0.164	-0.327	protein_coding	1.46876	1.763
ENSG00000103034	NDRG4	chr16	+	58503705	58503903	58503797	58503903	58494963	58495008	8688	11,5,6	4,1,2	10,4,1	1,0,0	236	144	0.000163105	0.0196773	0.627,0.753,0.647	0.859,1.0,1.0	-0.277	protein_coding	12.0048	10.4051
ENSG00000103034	NDRG4	chr16	+	58503743	58503903	58503797	58503903	58494963	58495008	8689	8,4,5	4,1,2	6,4,1	1,0,0	198	144	0.000158701	0.0195202	0.593,0.744,0.645	0.814,1.0,1.0	-0.277	protein_coding	12.0048	10.4051
ENSG00000106415	GLCCI1	chr7	+	8055432	8055549	8055435	8055549	8022482	8022569	2627	22,13,14	58,37,23	30,29,42	36,22,16	147	144	0.000109483	0.0164069	0.271,0.256,0.374	0.449,0.564,0.72	-0.277	protein_coding	12.8038	14.753
ENSG00000087085	ACHE	chr7	-	100892333	100892818	100892333	100892554	100893164	100894252	10075	77,26,9	7,6,3	15,25,20	2,0,0	408	144	0.000177087	0.0206707	0.795,0.605,0.514	0.726,1.0,1.0	-0.271	protein_coding	5.06519	2.52434
ENSG00000146707	POMZP3	chr7	-	76618182	76618615	76618182	76618300	76625521	76625683	9029	8,4,4	11,17,13	27,29,14	13,10,18	459	144	0.000135002	0.0185589	0.186,0.069,0.088	0.395,0.476,0.196	-0.241	protein_coding	1.74171	2.34544
ENSG00000100461	RBM23	chr14	-	22913723	22913845	22913723	22913821	22918998	22919149	8078	10,7,11	5,2,6	14,19,14	2,0,2	168	144	0.000635052	0.044346	0.632,0.75,0.611	0.857,1.0,0.857	-0.24	protein_coding	46.7932	44.8967
ENSG00000108176	DNAJC12	chr10	-	67816039	67816133	67816039	67816129	67823313	67823392	1259	6,3,5	2,5,0	3,5,3	0,1,0	148	144	0.000476715	0.0385038	0.745,0.369,1.0	1.0,0.829,1.0	-0.238	protein_coding	26.5079	13.9491
ENSG00000139697	SBNO1	chr12	-	123345257	123345570	123345257	123345567	123350309	123350441	9879	18,15,4	10,5,2	18,6,8	0,2,0	147	144	2.27427e-05	0.00693256	0.638,0.746,0.662	1.0,0.746,1.0	-0.233	protein_coding	25.9646	24.9918
ENSG00000103064	SLC7A6	chr16	+	68273794	68273904	68273821	68273904	68266601	68266721	1802	44,12,23	15,5,10	22,36,23	3,1,4	171	144	0.000295428	0.0297259	0.712,0.669,0.659	0.861,0.968,0.829	-0.206	protein_coding	50.4413	41.2859
ENSG00000146350	TBC1D32	chr6	-	121115171	121115747	121115171	121115241	121126377	121126461	6762	4,1,0	5,6,8	7,12,11	7,6,7	650	144	0.000101888	0.0164069	0.151,0.036,0.0	0.181,0.307,0.258	-0.186	protein_coding	4.18529	4.39991
ENSG00000046651	OFD1	chrX	+	13752703	13753441	13753367	13753441	13749426	13749533	1976	99,64,59	30,23,25	163,107,153	24,18,33	808	144	0.00059613	0.0435361	0.37,0.332,0.296	0.548,0.514,0.452	-0.172	protein_coding	15.522	18.0204
ENSG00000153558	FBXL2	chr3	+	33373240	33373355	33373259	33373355	33373091	33373160	3284	0,1,0	19,14,5	3,2,2	12,6,11	163	144	0.000626885	0.044346	0.0,0.059,0.0	0.181,0.227,0.138	-0.162	protein_coding	2.80946	2.90263
ENSG00000183963	SMTN	chr22	+	31099061	31099896	31099744	31099896	31098666	31098840	7893	91,75,32	5,4,1	53,59,31	0,2,0	827	144	0.00073374	0.0472824	0.76,0.766,0.848	1.0,0.837,1.0	-0.154	protein_coding	22.3917	14.5842
ENSG00000077232	DNAJC10	chr2	+	182739544	182740388	182740298	182740388	182732498	182732542	1651	60,57,31	37,35,33	54,40,56	19,15,14	898	144	0.000457266	0.0381654	0.206,0.207,0.131	0.313,0.3,0.391	-0.153	protein_coding	37.8898	29.0845
ENSG00000213930	GALT	chr9	+	34647474	34647567	34647540	34647567	34647088	34647258	2923	27,28,11	5,1,2	32,41,26	0,1,0	210	144	0.000364243	0.0336014	0.787,0.95,0.79	1.0,0.966,1.0	-0.146	protein_coding	11.4186	14.6572
ENSG00000087085	ACHE	chr7	-	100893164	100894252	100893164	100893904	100895801	100895920	10076	99,60,47	9,2,1	35,41,26	0,0,0	492	144	1.12681e-05	0.00395004	0.763,0.898,0.932	1.0,1.0,1.0	-0.136	protein_coding	5.06519	2.52434
ENSG00000102878	HSF4	chr16	+	67167460	67167599	67167474	67167599	67167119	67167222	5336	7,2,3	83,76,80	7,22,5	49,41,53	158	144	7.26551e-05	0.0159286	0.071,0.023,0.033	0.115,0.328,0.079	-0.132	protein_coding	32.3999	32.016
ENSG00000119185	ITGB1BP1	chr2	-	9406660	9407598	9406660	9406905	9408112	9408205	2617	881,730,777	51,18,33	703,771,765	11,11,8	837	144	2.06431e-07	0.000241214	0.748,0.875,0.802	0.917,0.923,0.943	-0.119	protein_coding	91.902	80.7638
ENSG00000136856	SLC2A8	chr9	+	127403659	127403803	127403737	127403803	127402556	127402753	110	109,65,68	7,7,8	93,68,110	2,1,2	222	144	5.43221e-05	0.0136019	0.91,0.858,0.846	0.968,0.978,0.973	-0.102	protein_coding	29.5979	30.2817
ENSG00000132906	CASP9	chr1	-	15506898	15507133	15506898	15507075	15507872	15507907	2286	8,6,6	40,41,32	0,0,1	34,27,26	202	144	1.95824e-06	0.000980657	0.125,0.094,0.118	0.0,0.0,0.027	0.103	protein_coding	10.2836	7.12393
ENSG00000127564	PKMYT1	chr16	-	2973137	2973445	2973137	2973253	2973999	2974157	6566	49,42,22	1,0,0	62,46,33	6,4,0	336	144	0.000165591	0.0196773	0.955,1.0,1.0	0.816,0.831,1.0	0.103	protein_coding	56.5968	59.3928
ENSG00000160703	NLRX1	chr11	+	119183117	119184016	119183820	119184016	119182093	119182345	431	140,114,133	0,0,0	104,141,182	0,6,4	847	144	4.74463e-05	0.0123202	1.0,1.0,1.0	1.0,0.8,0.886	0.105	protein_coding	2.77094	3.50731
ENSG00000140332	TLE3	chr15	-	70066013	70066218	70066013	70066215	70074532	70074607	416	26,21,7	1,1,0	30,33,46	6,8,3	147	144	0.000228274	0.024622	0.962,0.954,1.0	0.83,0.802,0.938	0.115	protein_coding	25.7788	34.591
ENSG00000146733	PSPH	chr7	-	56033960	56034154	56033960	56034106	56051137	56051604	2798	37,26,24	0,0,1	24,19,26	3,2,4	192	144	0.00013957	0.0188179	1.0,1.0,0.947	0.857,0.877,0.83	0.128	protein_coding	12.1624	9.84056
ENSG00000115109	EPB41L5	chr2	+	120167876	120168007	120167879	120168007	120167465	120167507	11025	80,50,39	6,2,2	46,56,44	14,7,11	147	144	0.000126477	0.0178796	0.929,0.961,0.95	0.763,0.887,0.797	0.131	protein_coding	136.541	148.911
ENSG00000149582	TMEM25	chr11	+	118534265	118534355	118534268	118534355	118534028	118534129	1925	12,8,20	0,0,1	7,13,23	1,2,5	147	144	0.000496984	0.0385038	1.0,1.0,0.951	0.873,0.864,0.818	0.132	protein_coding	3.51289	3.24927
ENSG00000143569	UBAP2L	chr1	+	154258875	154259030	154258976	154259030	154257344	154257465	4533	37,40,50	0,3,0	26,33,30	2,2,8	245	144	0.000329393	0.0325264	1.0,0.887,1.0	0.884,0.907,0.688	0.136	protein_coding	141.283	131.139
ENSG00000113282	CLINT1	chr5	-	157789362	157789567	157789362	157789513	157791702	157791995	10618	396,305,292	194,182,149	324,260,205	218,264,241	198	144	7.94461e-05	0.0159791	0.598,0.549,0.588	0.519,0.417,0.382	0.139	protein_coding	72.2148	72.9003
ENSG00000166432	ZMAT1	chrX	-	101895813	101895882	101895813	101895879	101897867	101898042	9852	1,4,1	1,0,0	6,6,5	0,7,3	147	144	0.000510748	0.0385038	0.495,1.0,1.0	1.0,0.456,0.62	0.14	protein_coding	1.68525	3.45163
ENSG00000198598	MMP17	chr12	+	131849801	131850059	131849938	131850059	131845296	131845449	9075	86,56,53	2,2,0	31,58,48	6,2,6	281	144	0.00050122	0.0385038	0.957,0.935,1.0	0.726,0.937,0.804	0.142	protein_coding	16.5057	14.1173
ENSG00000104529	EEF1D	chr8	-	143590607	143590738	143590607	143590735	143597347	143597415	6702	17,11,14	0,1,0	15,11,12	2,2,4	147	144	0.000357994	0.0334653	1.0,0.915,1.0	0.88,0.843,0.746	0.149	protein_coding	835.296	885.84
ENSG00000109046	WSB1	chr17	+	27307743	27309272	27309099	27309272	27306781	27306882	5797	1072,821,455	97,86,91	957,951,549	175,205,195	1500	144	0.000734325	0.0472824	0.515,0.478,0.324	0.344,0.308,0.213	0.151	protein_coding	36.4744	60.0371
ENSG00000138688	KIAA1109	chr4	+	122224497	122224677	122224500	122224677	122220332	122220470	10385	28,17,11	3,1,1	28,23,10	11,9,2	147	144	0.000788574	0.0489265	0.901,0.943,0.915	0.714,0.715,0.83	0.167	protein_coding	11.957	17.4403
ENSG00000111325	OGFOD2	chr12	+	122976583	122976767	122976653	122976767	122976252	122976401	5163	39,24,26	0,2,1	16,21,42	5,5,3	214	144	0.00035599	0.0334653	1.0,0.89,0.946	0.683,0.739,0.904	0.17	protein_coding	24.3885	25.8342
ENSG00000213983	AP1G2	chr14	-	23567110	23567319	23567110	23567315	23567450	23567524	8650	15,19,3	0,0,0	14,9,11	3,2,2	148	144	0.000272863	0.0289855	1.0,1.0,1.0	0.82,0.814,0.843	0.174	protein_coding	74.9434	71.2418
ENSG00000164327	RICTOR	chr5	-	38945490	38945724	38945490	38945610	38946467	38946552	4577	47,60,30	0,1,0	55,68,45	6,10,6	258	144	6.51123e-08	0.000114126	1.0,0.971,1.0	0.837,0.791,0.807	0.179	protein_coding	4.15893	5.65808
ENSG00000145014	TMEM44	chr3	-	194604286	194604445	194604286	194604441	194610915	194611020	8741	13,6,3	0,0,0	18,16,11	3,5,2	148	144	1.37904e-05	0.00439473	1.0,1.0,1.0	0.854,0.757,0.843	0.182	protein_coding	16.2443	16.9345
ENSG00000140992	PDPK1	chr16	+	2581294	2581363	2581299	2581363	2577424	2577500	10653	25,11,8	0,0,1	8,11,6	1,1,5	149	144	0.000657714	0.044346	1.0,1.0,0.885	0.885,0.914,0.537	0.183	protein_coding	25.5708	15.2817
ENSG00000204396	VWA7	chr6	-	31773241	31773437	31773241	31773321	31774515	31774626	3286	47,33,39	0,0,1	24,30,18	9,0,3	260	144	1.05432e-05	0.00389042	1.0,1.0,0.956	0.596,1.0,0.769	0.197	protein_coding	4.29683	2.602
ENSG00000167434	CA4	chr17	+	60157988	60158127	60158060	60158127	60157426	60157572	8062	6,5,7	1,0,0	9,6,11	0,2,7	216	144	0.000153266	0.0191883	0.8,1.0,1.0	1.0,0.667,0.512	0.207	protein_coding	20.9787	27.9628
ENSG00000126351	THRA	chr17	+	40093019	40093867	40093136	40093867	40089205	40089333	670	5,5,10	1,0,0	8,11,26	1,7,3	261	144	0.000105879	0.0164069	0.734,1.0,1.0	0.815,0.464,0.827	0.209	protein_coding	3.19229	5.14963
ENSG00000111325	OGFOD2	chr12	+	122976600	122976767	122976653	122976767	122976252	122976401	5164	32,18,21	0,2,1	8,19,37	5,5,3	197	144	0.000411203	0.0360846	1.0,0.868,0.939	0.539,0.735,0.9	0.211	protein_coding	24.3885	25.8342
ENSG00000168255	POLR2J3	chr7	-	102543524	102543697	102543524	102543661	102544705	102544776	1953	4,5,1	6,9,4	0,0,0	4,5,6	180	144	1.25684e-06	0.000801063	0.348,0.308,0.167	0.0,0.0,0.0	0.274	protein_coding	103.112	129.15
ENSG00000255154	RPP14	chr3	+	58315700	58315819	58315721	58315819	58310506	58310591	2108	2,2,1	1,0,0	5,2,5	1,8,1	165	144	0.000182796	0.0206707	0.636,1.0,1.0	0.814,0.179,0.814	0.276	protein_coding	4.57248	5.37808
ENSG00000127124	HIVEP3	chr1	-	41506364	41511266	41506364	41511263	41512815	41513750	8982	9,2,7	0,0,0	6,3,14	1,4,2	147	144	0.000195042	0.0217053	1.0,1.0,1.0	0.855,0.424,0.873	0.283	protein_coding	8.79785	15.4007
ENSG00000123240	OPTN	chr10	+	13109096	13109288	13109111	13109288	13108961	13109015	6251	13,15,13	1,4,3	11,7,12	9,7,8	159	144	0.000780263	0.0488431	0.922,0.773,0.797	0.525,0.475,0.576	0.305	protein_coding	29.2629	35.7809
ENSG00000139144	PIK3C2G	chr12	+	18286846	18286929	18286853	18286929	18282043	18282759	5764	2,2,5	0,0,0	4,8,8	4,2,2	151	144	3.98311e-06	0.00174535	1.0,1.0,1.0	0.488,0.792,0.792	0.309	protein_coding	0.512009	1.41596
ENSG00000158528	PPP1R9A	chr7	+	95269206	95269507	95269260	95269507	95268549	95268707	296	12,15,9	0,0,0	6,14,11	4,4,2	198	144	3.41402e-07	0.000299196	1.0,1.0,1.0	0.522,0.718,0.8	0.32	protein_coding	1.63769	2.35642
ENSG00000143436	MRPL9	chr1	-	151761961	151762025	151761961	151762010	151762104	151762155	10067	11,3,3	0,0,1	7,2,5	4,3,2	159	144	1.21623e-05	0.00406047	1.0,1.0,0.731	0.613,0.376,0.694	0.349	protein_coding	146.051	138.132
ENSG00000165555	NOXRED1	chr14	-	77405912	77406875	77405912	77406135	77407464	77407645	1819	9,16,4	0,0,0	32,23,15	2,4,1	884	144	1.85891e-06	0.000980657	1.0,1.0,1.0	0.723,0.484,0.71	0.361	protein_coding	1.35117	1.99002
ENSG00000160781	PAQR6	chr1	-	156245141	156245277	156245141	156245238	156246122	156246250	1831	5,2,5	0,0,0	2,3,3	0,3,3	183	144	0.000101735	0.0164069	1.0,1.0,1.0	1.0,0.44,0.44	0.373	protein_coding	10.2247	12.9871
ENSG00000109654	TRIM2	chr4	+	153270334	153270519	153270337	153270519	153204465	153204560	2074	16,18,5	0,2,0	9,6,6	2,7,7	147	144	9.94084e-07	0.000696952	1.0,0.898,1.0	0.815,0.456,0.456	0.39	protein_coding	6.1165	4.77911
ENSG00000115966	ATF2	chr2	-	175074504	175074867	175074504	175074835	175074999	175075087	6527	9,1,6	2,0,0	3,3,2	4,1,2	176	144	0.000101961	0.0164069	0.786,1.0,1.0	0.38,0.711,0.45	0.415	protein_coding	13.4768	17.5905
ENSG00000004139	SARM1	chr17	+	28388173	28388539	28388349	28388539	28385430	28385466	9142	14,2,11	0,0,0	8,7,1	2,0,4	320	144	0.000144542	0.0191204	1.0,1.0,1.0	0.643,1.0,0.101	0.419	protein_coding	4.75506	5.18883
ENSG00000141013	GAS8	chr16	+	90031175	90031496	90031189	90031496	90029540	90029679	9660	3,3,1	0,0,0	3,2,2	1,2,2	158	144	0.0007351	0.0472824	1.0,1.0,1.0	0.732,0.477,0.477	0.438	protein_coding	36.0702	37.8826

## Sheet: A5SS by sicJun
GeneID	geneSymbol	chr	strand	longExonStart_0base	longExonEnd	shortES	shortEE	flankingES	flankingEE	ID.1	IJC_SAMPLE_1	SJC_SAMPLE_1	IJC_SAMPLE_2	SJC_SAMPLE_2	IncFormLen	SkipFormLen	PValue	FDR	IncLevel1	IncLevel2	IncLevelDifference	Gene.type	siCtl_NT_TPM	sic-Jun_NT_TPM
ENSG00000080823	MOK	chr14	-	102251443	102251995	102251916	102251995	102250811	102250987	5925	4,1,3	1,2,1	3,4,1	0,0,0	617	144	7.82097e-05	0.00663525	0.483,0.104,0.412	1.0,1.0,1.0	-0.667	protein_coding	11.3607	10.6719
ENSG00000130734	ATG4D	chr19	+	10546838	10547082	10546838	10547071	10547188	10547253	1534	6,3,1	10,4,6	3,2,5	0,0,1	155	144	1.03229e-07	8.17402e-05	0.358,0.411,0.134	1.0,1.0,0.823	-0.64	protein_coding	24.0024	23.2782
ENSG00000105717	PBX4	chr19	-	19570585	19570833	19570686	19570833	19570108	19570299	3831	0,4,4	3,4,1	3,5,15	0,0,1	245	144	6.31652e-07	0.000333442	0.0,0.37,0.702	1.0,1.0,0.898	-0.609	protein_coding	1.34263	1.19881
ENSG00000133195	SLC39A11	chr17	-	72947527	72947875	72947730	72947875	72736649	72736719	462	6,2,1	1,2,2	4,3,1	0,0,0	347	144	2.30431e-05	0.00321993	0.713,0.293,0.172	1.0,1.0,1.0	-0.607	protein_coding	21.1955	20.77
ENSG00000228486	LINC01125	chr2	+	97674455	97674561	97674455	97674557	97675844	97675928	141	0,1,0	2,3,3	2,0,1	0,1,0	148	144	6.49765e-05	0.00617407	0.0,0.245,0.0	1.0,0.0,1.0	-0.585	protein_coding	12.7822	20.7598
ENSG00000120705	ETF1	chr5	-	138542633	138542936	138542704	138542936	138518691	138518867	3272	3,2,5	6,10,7	4,3,2	0,0,3	215	144	0.000767521	0.0311666	0.251,0.118,0.324	1.0,1.0,0.309	-0.539	protein_coding	124.882	88.7777
ENSG00000139631	CSAD	chr12	-	53179772	53180012	53179776	53180012	53173727	53173770	4467	5,1,1	1,1,5	4,3,2	1,0,0	148	144	1.79786e-05	0.00266926	0.829,0.493,0.163	0.796,1.0,1.0	-0.437	protein_coding	86.3054	95.9639
ENSG00000136895	GARNL3	chr9	+	127243078	127243253	127243078	127243249	127264951	127265021	6546	1,0,2	5,5,3	4,4,2	3,1,2	148	144	0.000552175	0.0257194	0.163,0.0,0.393	0.565,0.796,0.493	-0.433	protein_coding	4.5663	3.7301
ENSG00000055732	MCOLN3	chr1	-	85047309	85047609	85047574	85047609	85045132	85045362	1771	2,0,0	4,2,3	6,2,5	1,2,2	409	144	3.4268e-05	0.00407861	0.15,0.0,0.0	0.679,0.26,0.468	-0.419	protein_coding	3.16488	5.24346
ENSG00000118495	PLAGL1	chr6	-	143965849	143966198	143966157	143966198	143964786	143964818	1647	15,10,6	13,15,2	26,17,7	4,2,1	452	144	8.19591e-05	0.0067213	0.269,0.175,0.489	0.674,0.73,0.69	-0.387	protein_coding	6.08932	4.197
ENSG00000100600	LGMN	chr14	-	92741704	92741859	92741717	92741859	92732648	92732815	2248	1,1,0	3,0,1	1,2,2	2,0,0	157	144	0.00103484	0.0406323	0.234,1.0,0.0	0.314,1.0,1.0	-0.36	protein_coding	28.9733	26.2441
ENSG00000173531	MST1	chr3	-	49686946	49687067	49686950	49687067	49686683	49686802	1003	0,0,0	5,1,2	0,7,11	9,10,7	148	144	1.79476e-06	0.000568461	0.0,0.0,0.0	0.0,0.405,0.605	-0.337	protein_coding	6.1479	10.8949
ENSG00000071462	WBSCR22	chr7	+	73683766	73684000	73683766	73683923	73686635	73686731	789	17,15,13	8,9,27	23,15,28	4,2,9	221	144	0.00140515	0.048729	0.581,0.521,0.239	0.789,0.83,0.67	-0.316	protein_coding	175.27	135.462
ENSG00000105707	HPN	chr19	+	35059672	35059996	35059672	35059802	35060128	35060169	2758	40,22,11	2,10,2	14,20,25	0,0,0	338	144	2.6849e-07	0.000182228	0.895,0.484,0.701	1.0,1.0,1.0	-0.307	protein_coding	9.33428	9.81042
ENSG00000136098	NEK3	chr13	-	52143914	52143987	52143915	52143987	52136799	52136902	3334	1,0,0	2,4,5	3,2,5	3,4,8	145	144	3.63595e-05	0.00409346	0.332,0.0,0.0	0.498,0.332,0.383	-0.294	protein_coding	6.01151	5.65533
ENSG00000156253	RWDD2B	chr21	-	29009594	29009692	29009626	29009692	29008394	29008621	3848	28,9,22	7,9,6	16,14,24	3,0,0	176	144	2.87351e-05	0.00379223	0.766,0.45,0.75	0.814,1.0,1.0	-0.283	protein_coding	28.9068	18.1653
ENSG00000186088	GSAP	chr7	-	77330181	77330367	77330238	77330367	77329332	77329391	1041	8,3,3	36,16,23	13,12,6	14,9,12	201	144	7.45357e-05	0.00643853	0.137,0.118,0.085	0.399,0.489,0.264	-0.271	protein_coding	6.63989	7.38584
ENSG00000124333	VAMP7	chrX	+	155889457	155889633	155889457	155889608	155898111	155898249	6895	18,7,5	2,3,3	12,14,7	0,1,0	169	144	7.05711e-05	0.00640152	0.885,0.665,0.587	1.0,0.923,1.0	-0.262	protein_coding	35.3984	34.1845
ENSG00000204946	ZNF783	chr7	+	149289937	149290083	149289937	149290038	149291555	149291745	500	1,0,1	2,2,0	1,2,2	1,0,1	189	144	8.20534e-05	0.0067213	0.276,0.0,1.0	0.432,1.0,0.604	-0.253	protein_coding	9.76361	9.26412
ENSG00000165533	TTC8	chr14	+	88841036	88841514	88841036	88841196	88843805	88843850	4869	135,90,104	55,44,43	119,133,171	20,26,25	462	144	9.85836e-08	8.17402e-05	0.433,0.389,0.43	0.65,0.615,0.681	-0.231	protein_coding	37.956	43.5368
ENSG00000174652	ZNF266	chr19	-	9434064	9434235	9434074	9434235	9433773	9433786	5232	1,0,0	18,4,4	3,2,2	7,6,7	154	144	0.000225965	0.0137636	0.049,0.0,0.0	0.286,0.238,0.211	-0.229	protein_coding	4.29998	6.04759
ENSG00000161395	PGAP3	chr17	-	39673513	39674054	39673992	39674054	39671122	39672866	1459	70,49,42	4,4,5	47,42,63	0,0,2	623	144	3.45067e-05	0.00407861	0.802,0.739,0.66	1.0,1.0,0.879	-0.226	protein_coding	7.4925	8.00523
ENSG00000095539	SEMA4G	chr10	+	100980821	100980997	100980821	100980982	100981167	100981229	1894	3,3,6	3,0,4	2,2,2	0,0,1	159	144	0.000141579	0.0103483	0.475,1.0,0.576	1.0,1.0,0.644	-0.198	protein_coding	4.62151	5.20118
ENSG00000143761	ARF1	chr1	+	228083149	228083374	228083149	228083309	228097077	228097262	3760	5,4,2	5,2,0	6,2,6	0,1,0	209	144	0.000123426	0.00930785	0.408,0.579,1.0	1.0,0.579,1.0	-0.197	protein_coding	412.357	385.68
ENSG00000123427	METTL21B	chr12	+	57773016	57773128	57773016	57773073	57774628	57774767	4175	7,13,27	2,0,8	25,28,21	0,0,0	199	144	7.97295e-06	0.0017218	0.717,1.0,0.709	1.0,1.0,1.0	-0.191	protein_coding	8.33293	7.43316
ENSG00000111237	VPS29	chr12	-	110499456	110499546	110499534	110499546	110498819	110498859	5580	5,3,3	21,13,27	13,11,11	21,18,20	222	144	0.000626417	0.0270555	0.134,0.13,0.067	0.287,0.284,0.263	-0.168	protein_coding	143.427	147.898
ENSG00000188493	C19orf54	chr19	-	40742514	40742770	40742576	40742770	40742072	40742189	3120	11,13,12	2,3,1	31,17,30	0,1,0	206	144	0.00143079	0.0492587	0.794,0.752,0.893	1.0,0.922,1.0	-0.161	protein_coding	10.7277	14.7771
ENSG00000117335	CD46	chr1	+	207767012	207770362	207767012	207767195	207783291	207783330	3513	1823,1306,918	14,10,21	1900,1866,1524	5,9,2	3311	144	1.76869e-05	0.00266926	0.85,0.85,0.655	0.943,0.9,0.971	-0.153	protein_coding	67.8544	78.2728
ENSG00000163378	EOGT	chr3	-	69012367	69012799	69012602	69012799	69011935	69011991	1526	21,19,12	4,7,0	14,9,25	0,2,0	379	144	0.00124507	0.0451551	0.666,0.508,1.0	1.0,0.631,1.0	-0.152	protein_coding	8.88441	5.80195
ENSG00000077782	FGFR1	chr8	-	38419532	38419735	38419538	38419735	38418227	38418373	1082	32,16,22	2,4,12	27,21,21	0,1,3	150	144	0.00122075	0.0449595	0.939,0.793,0.638	1.0,0.953,0.87	-0.151	protein_coding	9.22547	7.34429
ENSG00000124333	VAMP7	chrX	+	155889457	155889612	155889457	155889608	155898111	155898249	6894	22,12,11	2,3,3	15,18,12	0,1,0	148	144	0.000558129	0.0257444	0.915,0.796,0.781	1.0,0.946,1.0	-0.151	protein_coding	35.3984	34.1845
ENSG00000139631	CSAD	chr12	-	53171176	53171441	53171272	53171441	53170422	53170502	4461	53,28,34	2,6,6	35,56,39	0,1,2	240	144	0.00023311	0.0138438	0.941,0.737,0.773	1.0,0.971,0.921	-0.147	protein_coding	86.3054	95.9639
ENSG00000144559	TAMM41	chr3	-	11817079	11817337	11817191	11817337	11810775	11810897	3121	22,20,23	4,4,0	20,18,20	0,0,1	256	144	0.000334701	0.0187078	0.756,0.738,1.0	1.0,1.0,0.918	-0.141	protein_coding	19.1663	16.2034
ENSG00000148688	RPP30	chr10	+	90894774	90895483	90894774	90894891	90895879	90895917	4326	282,218,223	15,11,22	213,233,180	6,3,6	736	144	0.000432217	0.0223202	0.786,0.795,0.665	0.874,0.938,0.854	-0.14	protein_coding	46.9176	46.8291
ENSG00000039650	PNKP	chr19	-	49861607	49861881	49861771	49861881	49861448	49861510	4969	70,27,36	3,4,4	67,80,51	2,0,1	308	144	0.000477125	0.0233693	0.916,0.759,0.808	0.94,1.0,0.96	-0.139	protein_coding	49.0291	64.4404
ENSG00000132535	DLG4	chr17	-	7208074	7208239	7208173	7208239	7204198	7204252	5512	0,1,0	7,2,11	5,5,1	5,11,13	243	144	0.000163683	0.0112704	0.0,0.229,0.0	0.372,0.212,0.044	-0.133	protein_coding	1.44117	2.18129
ENSG00000171204	TMEM126B	chr11	+	85629131	85629262	85629131	85629203	85631686	85631808	1997	47,28,22	4,3,4	49,65,46	1,1,0	203	144	7.14351e-05	0.00640152	0.893,0.869,0.796	0.972,0.979,1.0	-0.131	protein_coding	62.1189	72.2597
ENSG00000151575	TEX9	chr15	+	56365446	56365893	56365446	56365670	56373440	56373504	3669	5,0,0	22,17,10	11,8,7	15,27,18	367	144	0.000216035	0.013505	0.082,0.0,0.0	0.223,0.104,0.132	-0.126	protein_coding	5.95821	6.47446
ENSG00000215041	NEURL4	chr17	-	7322947	7323123	7322953	7323123	7322734	7322866	3716	129,96,64	37,26,29	99,94,95	12,11,19	150	144	0.000258875	0.014999	0.77,0.78,0.679	0.888,0.891,0.828	-0.126	protein_coding	35.6711	34.7241
ENSG00000159210	SNF8	chr17	-	48936130	48936242	48936169	48936242	48931642	48931717	4678	120,81,126	31,19,19	112,110,111	5,8,13	183	144	3.15337e-05	0.00394255	0.753,0.77,0.839	0.946,0.915,0.87	-0.123	protein_coding	211.562	230.584
ENSG00000138162	TACC2	chr10	+	122088477	122088738	122088477	122088591	122132608	122132734	3794	2,0,0	13,3,7	3,2,10	13,9,16	291	144	0.000299356	0.0171354	0.071,0.0,0.0	0.102,0.099,0.236	-0.122	protein_coding	14.7768	23.4694
ENSG00000188493	C19orf54	chr19	-	40742398	40742770	40742576	40742770	40740855	40741439	3118	23,21,22	1,0,0	45,29,53	2,1,9	322	144	0.000131778	0.00978246	0.911,1.0,1.0	0.91,0.928,0.725	0.116	protein_coding	10.7277	14.7771
ENSG00000188493	C19orf54	chr19	-	40742514	40742770	40742576	40742770	40740855	40741439	3119	11,11,11	1,0,0	33,16,27	2,1,9	206	144	0.000229527	0.0138036	0.885,1.0,1.0	0.92,0.918,0.677	0.123	protein_coding	10.7277	14.7771
ENSG00000140332	TLE3	chr15	-	70074502	70074607	70074532	70074607	70060529	70060649	281	5,5,3	0,1,0	6,11,8	1,6,0	174	144	0.000472926	0.0233693	1.0,0.805,1.0	0.832,0.603,1.0	0.123	protein_coding	25.7788	34.591
ENSG00000129636	ITFG1	chr16	-	47460837	47461274	47461114	47461274	47459102	47459175	3347	109,62,69	0,0,1	81,98,67	12,4,0	421	144	9.73377e-06	0.00192688	1.0,1.0,0.959	0.698,0.893,1.0	0.123	protein_coding	30.0126	28.7228
ENSG00000170004	CHD3	chr17	+	7909142	7909384	7909142	7909338	7910427	7910591	4654	8,1,2	15,17,16	0,2,0	17,29,41	190	144	9.52427e-05	0.00754163	0.288,0.043,0.087	0.0,0.05,0.0	0.123	protein_coding	61.0491	61.3589
ENSG00000164180	TMEM161B	chr5	-	88268720	88268848	88268787	88268848	88228444	88228528	5644	21,10,12	0,0,1	16,24,17	1,4,3	211	144	0.000566133	0.0258625	1.0,1.0,0.891	0.916,0.804,0.795	0.125	protein_coding	11.2598	14.6237
ENSG00000158201	ABHD3	chr18	-	21663677	21664230	21664117	21664230	21659169	21659343	295	51,51,51	47,28,35	51,31,17	52,54,44	584	144	0.00020792	0.013171	0.211,0.31,0.264	0.195,0.124,0.087	0.126	protein_coding	8.81073	9.24196
ENSG00000072682	P4HA2	chr5	-	132226931	132227221	132227085	132227221	132218544	132218644	5674	47,17,43	71,57,52	3,6,10	36,37,25	298	144	0.000113586	0.00870398	0.242,0.126,0.286	0.039,0.073,0.162	0.127	protein_coding	22.3901	12.7467
ENSG00000164620	RELL2	chr5	+	141636949	141638409	141636949	141637741	141638794	141638860	6497	227,156,190	1,3,0	141,154,136	6,9,4	812	144	1.14179e-05	0.0020876	0.976,0.902,1.0	0.806,0.752,0.858	0.154	protein_coding	10.9475	9.19043
ENSG00000173681	CXorf23	chrX	-	19937417	19937532	19937504	19937532	19929784	19929940	6428	4,6,4	0,0,1	8,9,6	8,1,0	231	144	0.000583847	0.0263004	1.0,1.0,0.714	0.384,0.849,1.0	0.16	protein_coding	3.66503	4.21183
ENSG00000105223	PLD3	chr19	+	40365552	40365930	40365552	40365585	40366418	40366510	2254	169,102,132	12,7,6	166,130,131	16,27,21	489	144	0.000755999	0.0309634	0.806,0.811,0.866	0.753,0.586,0.648	0.165	protein_coding	42.7103	52.2223
ENSG00000125885	MCM8	chr20	+	5950651	5951077	5950651	5951023	5952010	5952163	5543	90,91,51	7,8,10	84,67,76	30,16,31	198	144	1.34284e-05	0.0023629	0.903,0.892,0.788	0.671,0.753,0.641	0.173	protein_coding	11.24	11.4764
ENSG00000118412	CASP8AP2	chr6	+	89829899	89830106	89829899	89830067	89853165	89853234	6593	1,1,1	0,1,0	3,4,3	6,2,0	183	144	0.00050307	0.0243887	1.0,0.44,1.0	0.282,0.611,1.0	0.182	protein_coding	8.91977	9.2155
ENSG00000105221	AKT2	chr19	-	40236256	40238091	40237968	40238091	40235889	40236104	5227	758,568,421	9,7,0	556,655,448	20,10,18	1856	144	0.000155722	0.01088	0.867,0.863,1.0	0.683,0.836,0.659	0.184	protein_coding	120	111.655
ENSG00000185163	DDX51	chr12	-	132141102	132141420	132141274	132141420	132140830	132141020	1609	39,18,33	27,24,18	17,12,11	21,39,29	316	144	0.000595895	0.0263004	0.397,0.255,0.455	0.269,0.123,0.147	0.189	protein_coding	24.68	23.2537
ENSG00000107331	ABCA2	chr9	-	137021391	137022001	137021890	137022001	137020693	137021061	55	44,29,16	0,0,0	34,33,64	2,0,8	643	144	7.93638e-06	0.0017218	1.0,1.0,1.0	0.792,1.0,0.642	0.189	protein_coding	44.0838	50.8208
ENSG00000147526	TACC1	chr8	+	38827167	38827375	38827167	38827288	38831124	38831177	1994	75,71,45	31,15,23	76,88,86	57,73,68	231	144	0.000657712	0.027653	0.601,0.747,0.549	0.454,0.429,0.441	0.191	protein_coding	13.1144	22.754
ENSG00000104529	EEF1D	chr8	-	143593874	143594071	143593892	143594071	143592714	143592942	4357	16,5,5	0,0,0	11,10,9	5,2,2	162	144	3.36663e-06	0.000841834	1.0,1.0,1.0	0.662,0.816,0.8	0.241	protein_coding	835.296	885.84
ENSG00000078053	AMPH	chr7	-	38427837	38429285	38428749	38429285	38426953	38426986	3751	37,26,24	1,0,0	67,50,42	4,3,3	1056	144	3.7378e-05	0.00409346	0.835,1.0,1.0	0.696,0.694,0.656	0.263	protein_coding	5.17364	7.07129
ENSG00000161179	YDJC	chr22	-	21629542	21629761	21629601	21629761	21629307	21629407	3261	11,7,8	0,3,0	12,11,19	7,2,14	203	144	0.00109303	0.041544	1.0,0.623,1.0	0.549,0.796,0.49	0.263	protein_coding	13.5293	11.283
ENSG00000169696	ASPSCR1	chr17	+	82016940	82017113	82016940	82017088	82017308	82017403	1587	5,9,5	1,0,0	8,3,13	6,2,1	169	144	7.27599e-05	0.00640152	0.81,1.0,1.0	0.532,0.561,0.917	0.267	protein_coding	14.3133	14.6984
ENSG00000115234	SNX17	chr2	+	27371268	27371468	27371268	27371343	27373246	27373311	6554	33,19,20	4,6,3	31,22,25	12,17,20	269	144	0.000832437	0.0335162	0.815,0.629,0.781	0.58,0.409,0.401	0.278	protein_coding	111.629	116.521
ENSG00000131196	NFATC1	chr18	+	79486247	79486937	79486247	79486630	79527527	79529323	3260	12,12,11	0,0,2	4,11,8	0,3,9	451	144	0.000721154	0.0297931	1.0,1.0,0.637	1.0,0.539,0.221	0.292	protein_coding	3.788	3.82033
ENSG00000149564	ESAM	chr11	-	124754629	124754763	124754640	124754763	124754213	124754340	40	8,3,9	14,4,6	4,3,1	16,18,12	155	144	0.000657557	0.027653	0.347,0.411,0.582	0.188,0.134,0.072	0.315	protein_coding	1.71749	1.89347
ENSG00000127054	CPSF3L	chr1	-	1322891	1323287	1323180	1323287	1320995	1321093	1111	17,12,5	0,0,0	8,13,12	0,3,5	433	144	3.18616e-06	0.00084097	1.0,1.0,1.0	1.0,0.59,0.444	0.322	protein_coding	49.583	51.3478
ENSG00000183765	CHEK2	chr22	-	28724564	28724923	28724885	28724923	28719394	28719485	1543	5,5,3	0,1,0	1,4,5	0,3,3	465	144	1.63536e-05	0.00266926	1.0,0.608,1.0	1.0,0.292,0.34	0.325	protein_coding	68.62	58.116
ENSG00000149262	INTS4	chr11	-	77987528	77987698	77987603	77987698	77981458	77981576	2466	30,12,14	2,2,2	18,11,12	12,5,10	219	144	1.77351e-05	0.00266926	0.908,0.798,0.822	0.497,0.591,0.441	0.333	protein_coding	23.4106	22.6025
ENSG00000138606	SHF	chr15	-	45172146	45172318	45172148	45172318	45171882	45172002	1638	8,1,5	0,0,2	2,3,5	6,2,1	146	144	0.000462221	0.0233618	1.0,1.0,0.711	0.247,0.597,0.831	0.345	protein_coding	0.996545	1.90532
ENSG00000079974	RABL2B	chr22	-	50782768	50783045	50782890	50783045	50782187	50782351	4091	6,6,1	0,0,0	5,7,8	0,4,5	266	144	2.12495e-06	0.000630979	1.0,1.0,1.0	1.0,0.486,0.464	0.35	protein_coding	20.7886	22.001
ENSG00000187848	P2RX2	chr12	+	132618816	132618989	132618816	132618921	132619438	132619574	6054	0,2,1	1,0,0	0,2,2	1,1,3	212	144	0.000667808	0.0278312	0.0,1.0,1.0	0.0,0.576,0.312	0.371	protein_coding	2.70699	8.83408
ENSG00000004766	CCDC132	chr7	+	93239865	93239950	93239865	93239934	93253859	93253931	578	4,1,1	0,0,0	7,2,2	1,1,4	160	144	0.000223768	0.0137636	1.0,1.0,1.0	0.863,0.643,0.31	0.395	protein_coding	19.842	26.8758
ENSG00000122678	POLM	chr7	-	44078553	44078811	44078739	44078811	44078321	44078438	1844	9,6,6	0,0,1	14,7,2	4,1,4	330	144	1.8591e-05	0.00267655	1.0,1.0,0.724	0.604,0.753,0.179	0.396	protein_coding	8.16596	9.0096
ENSG00000157036	EXOG	chr3	+	38497628	38497689	38497628	38497684	38501354	38501494	3696	1,3,1	0,1,1	2,0,0	0,2,7	149	144	4.42381e-05	0.00456902	1.0,0.744,0.491	1.0,0.0,0.0	0.412	protein_coding	11.0687	9.72782
ENSG00000133195	SLC39A11	chr17	-	72947730	72947875	72947751	72947875	72736649	72736719	464	9,3,6	2,0,0	4,4,5	3,3,7	165	144	8.83214e-06	0.00182441	0.797,1.0,1.0	0.538,0.538,0.384	0.446	protein_coding	21.1955	20.77
ENSG00000128604	IRF5	chr7	+	128941278	128941424	128941278	128941391	128942070	128942276	6107	8,8,4	2,0,0	2,5,1	1,3,5	177	144	2.85451e-05	0.00379223	0.765,1.0,1.0	0.619,0.576,0.14	0.477	protein_coding	13.3397	13.8162
ENSG00000133195	SLC39A11	chr17	-	72947527	72947875	72947751	72947875	72736649	72736719	463	14,3,5	2,0,0	8,7,6	3,3,7	368	144	3.92493e-05	0.00414386	0.733,1.0,1.0	0.511,0.477,0.251	0.498	protein_coding	21.1955	20.77
ENSG00000125744	RTN2	chr19	-	45494117	45494420	45494165	45494420	45489345	45489553	4179	9,2,1	10,2,0	2,1,1	27,13,13	192	144	0.00112032	0.0422431	0.403,0.429,1.0	0.053,0.055,0.055	0.556	protein_coding	7.59857	19.6226
ENSG00000137497	NUMA1	chr11	-	72068078	72068231	72068104	72068231	72049418	72049539	4778	2,2,1	0,4,0	2,0,0	1,6,2	170	144	0.000441332	0.0225459	1.0,0.298,1.0	0.629,0.0,0.0	0.556	protein_coding	103.726	155.972
ENSG00000049449	RCN1	chr11	+	32103003	32103202	32103003	32103158	32103280	32103480	1127	2,4,3	0,0,0	2,1,0	0,3,2	188	144	3.79103e-05	0.00409346	1.0,1.0,1.0	1.0,0.203,0.0	0.599	protein_coding	20.4085	15.1745
ENSG00000181027	FKRP	chr19	+	46747233	46747305	46747233	46747294	46748026	46748088	4124	5,4,2	0,1,0	0,0,3	2,2,1	155	144	1.38342e-06	0.000496365	1.0,0.788,1.0	0.0,0.0,0.736	0.684	protein_coding	8.36567	8.8814

## Sheet:  MXE by sic-Jun
GeneID	geneSymbol	chr	strand	X1stExonStart_0base	X1stExonEnd	X2ndExonStart_0base	X2ndExonEnd	upstreamES	upstreamEE	downstreamES	downstreamEE	ID.1	IJC_SAMPLE_1	SJC_SAMPLE_1	IJC_SAMPLE_2	SJC_SAMPLE_2	IncFormLen	SkipFormLen	PValue	FDR	IncLevel1	IncLevel2	IncLevelDifference	Gene.type	siCtl_NT_TPM	sic-Jun_NT_TPM
ENSG00000204764	RANBP17	chr5	+	171158333	171158494	171161406	171161466	171028871	171028989	171170129	171170203	14821	0,0,0	7,1,1	3,3,3	0,0,1	305	204	4.87388e-14	9.73411e-10	0.0,0.0,0.0	1.0,1.0,0.667	-0.889	protein_coding	11.7855	11.7694
ENSG00000156642	NPTN	chr15	-	73587523	73587618	73591965	73592069	73570273	73570423	73633124	73633227	9101	0,0,0	1,3,5	3,0,1	0,1,0	248	239	1.11927e-05	0.00413965	0.0,0.0,0.0	1.0,0.0,1.0	-0.667	protein_coding	278.781	261.208
ENSG00000143252	SDHC	chr1	+	161326650	161326768	161339561	161339588	161323613	161323670	161340593	161340655	1001	1,0,3	4,6,1	3,5,4	0,1,0	262	171	6.17755e-08	7.96908e-05	0.14,0.0,0.662	1.0,0.765,1.0	-0.654	protein_coding	144.151	148.995
ENSG00000197150	ABCB8	chr7	+	151031240	151031291	151033442	151033604	151028449	151028610	151034272	151034428	17816	0,1,0	2,0,1	4,4,2	1,0,0	195	306	0.000349835	0.0439428	0.0,1.0,0.0	0.863,1.0,1.0	-0.621	protein_coding	23.655	23.0875
ENSG00000062716	VMP1	chr17	+	59773753	59773885	59808795	59808876	59735337	59735473	59817711	59817773	20888	1,2,5	6,2,1	3,1,1	0,0,0	276	225	1.72534e-07	0.000164088	0.12,0.449,0.803	1.0,1.0,1.0	-0.543	protein_coding	605.845	419.087
ENSG00000186204	CYP4F12	chr19	+	15673528	15673727	15678260	15678405	15672756	15673135	15680243	15680297	17640	1,2,0	3,1,1	3,2,1	0,0,2	343	289	0.000317894	0.0419412	0.219,0.628,0.0	1.0,1.0,0.296	-0.483	protein_coding	0.394682	1.04531
ENSG00000135740	SLC9A5	chr16	+	67257344	67257434	67264351	67264522	67255020	67255184	67266087	67266225	12546	4,0,1	11,4,4	7,4,0	0,0,2	234	315	0.000396904	0.0486317	0.329,0.0,0.252	1.0,1.0,0.0	-0.473	protein_coding	2.62908	2.8896
ENSG00000106976	DNM1	chr9	+	128226034	128226173	128231985	128232124	128222792	128222860	128234020	128234107	3289	14,9,5	15,9,14	13,11,8	0,4,2	283	283	2.66053e-05	0.00718057	0.483,0.5,0.263	1.0,0.733,0.8	-0.429	protein_coding	48.9061	45.5778
ENSG00000140859	KIFC3	chr16	-	57788574	57788713	57790929	57791066	57772222	57772288	57794998	57795141	19959	2,2,2	9,4,0	4,10,11	1,0,1	281	283	8.03152e-05	0.0172479	0.183,0.335,1.0	0.801,1.0,0.917	-0.4	protein_coding	7.65232	9.60796
ENSG00000095794	CREM	chr10	+	35137781	35137879	35179133	35179276	35127161	35127193	35201450	35201486	19480	0,0,0	1,6,2	3,4,0	2,4,2	242	287	1.92699e-05	0.00578043	0.0,0.0,0.0	0.64,0.543,0.0	-0.394	protein_coding	32.9301	35.414
ENSG00000182718	ANXA2	chr15	-	60390212	60390317	60396150	60396427	60386027	60386086	60397942	60397986	2526	64,60,49	56,33,39	55,80,36	13,20,9	421	249	9.96566e-07	0.000686325	0.403,0.518,0.426	0.714,0.703,0.703	-0.258	protein_coding	1332.41	905.154
ENSG00000163138	PACRGL	chr4	+	20701757	20701884	20702140	20702221	20700458	20700747	20704465	20704524	17225	0,0,1	3,3,3	1,4,4	4,7,4	271	225	6.61462e-05	0.0146786	0.0,0.0,0.217	0.172,0.322,0.454	-0.244	protein_coding	12.2619	12.0649
ENSG00000106723	SPIN1	chr9	+	88415606	88415699	88416643	88416766	88388430	88388538	88418777	88418951	18969	2,0,0	17,14,3	3,6,5	13,17,10	237	267	4.67154e-05	0.0115185	0.117,0.0,0.0	0.206,0.284,0.36	-0.244	protein_coding	46.8597	59.6294
ENSG00000275778	PRH1-PRR4	chr12	-	10973654	10973721	11047019	11047188	10883060	10883096	11171421	11171598	12850	44,37,14	9,7,5	28,29,28	0,2,1	313	211	1.42185e-05	0.00473286	0.767,0.781,0.654	1.0,0.907,0.95	-0.218	protein_coding	1.00719	1.19247
ENSG00000133121	STARD13	chr13	-	33165336	33165418	33167550	33167622	33142309	33142373	33285469	33285755	16832	0,2,1	20,26,18	8,11,13	24,38,38	216	226	1.96136e-06	0.00108812	0.0,0.074,0.055	0.259,0.232,0.264	-0.209	protein_coding	5.44598	10.0405
ENSG00000137478	FCHSD2	chr11	-	73000989	73001134	73015808	73015885	72988963	72989097	73083694	73083740	14649	17,14,7	67,51,46	50,33,39	72,57,77	221	289	2.12791e-05	0.00607124	0.249,0.264,0.166	0.476,0.431,0.398	-0.209	protein_coding	8.62617	11.4101
ENSG00000147099	HDAC8	chrX	-	72488932	72489041	72490928	72491006	72473415	72474729	72495155	72495268	20019	36,34,43	23,24,41	47,55,53	16,11,16	222	253	1.22374e-05	0.00428781	0.641,0.618,0.544	0.77,0.851,0.791	-0.203	protein_coding	17.4437	18.7446
ENSG00000124429	POF1B	chrX	-	85330948	85331079	85345859	85346042	85315706	85315734	85351349	85351451	21322	70,64,35	77,69,39	76,58,30	36,27,19	327	275	3.64959e-05	0.00939913	0.433,0.438,0.43	0.64,0.644,0.57	-0.184	protein_coding	8.6611	7.18721
ENSG00000087053	MTMR2	chr11	-	95866402	95866486	95887611	95887759	95865600	95865676	95888155	95888261	1319	13,5,9	5,0,2	4,8,6	0,0,0	292	228	0.000180557	0.0290813	0.67,1.0,0.778	1.0,1.0,1.0	-0.184	protein_coding	13.0497	10.5833
ENSG00000182718	ANXA2	chr15	-	60390212	60390317	60396150	60396427	60386027	60386086	60397257	60397338	2523	152,138,98	50,34,26	155,156,99	14,23,6	421	249	1.25257e-06	0.000806976	0.643,0.706,0.69	0.868,0.8,0.907	-0.179	protein_coding	1332.41	905.154
ENSG00000182718	ANXA2	chr15	-	60390212	60390317	60396279	60396427	60386027	60386086	60397257	60397338	2524	123,94,63	50,34,26	117,97,71	14,23,6	292	249	9.39828e-06	0.00354156	0.677,0.702,0.674	0.877,0.782,0.91	-0.172	protein_coding	1332.41	905.154
ENSG00000058056	USP13	chr3	+	179681877	179682003	179701007	179701129	179652754	179653393	179706933	179707076	5421	25,14,11	94,51,63	25,27,25	43,47,45	270	266	9.82946e-05	0.0198297	0.208,0.213,0.147	0.364,0.361,0.354	-0.17	protein_coding	11.1553	10.634
ENSG00000165568	AKR1E2	chr10	+	4830674	4830842	4835674	4835809	4826295	4826363	4842420	4842504	3479	48,33,46	17,16,9	67,43,58	8,5,4	312	279	0.000167369	0.0278558	0.716,0.648,0.82	0.882,0.885,0.928	-0.17	protein_coding	17.8257	20.989
ENSG00000184060	ADAP2	chr17	+	30926826	30926918	30931888	30931968	30922939	30923070	30934184	30934297	1504	0,1,0	11,1,4	2,7,3	3,13,9	236	224	0.000100841	0.0200241	0.0,0.487,0.0	0.388,0.338,0.24	-0.16	protein_coding	2.16711	1.47652
ENSG00000173226	IQCB1	chr3	-	121790072	121790215	121797117	121797227	121781742	121781874	121799195	121799374	18580	59,79,47	42,40,40	108,80,83	26,32,26	254	287	0.00014569	0.0255238	0.613,0.691,0.57	0.824,0.739,0.783	-0.157	protein_coding	28.3654	27.3999
ENSG00000154743	TSEN2	chr3	+	12519058	12519197	12528887	12528924	12505153	12505231	12529761	12529873	2833	1,0,1	20,9,14	1,5,4	7,17,6	283	181	0.000221318	0.0320593	0.031,0.0,0.044	0.084,0.158,0.299	-0.155	protein_coding	13.2625	11.396
ENSG00000125503	PPP1R12C	chr19	-	55096261	55096335	55103408	55103568	55096050	55096178	55112466	55112585	16600	42,29,21	84,48,65	45,51,53	47,54,56	304	218	0.000289367	0.0393146	0.264,0.302,0.188	0.407,0.404,0.404	-0.154	protein_coding	33.5134	35.5043
ENSG00000165533	TTC8	chr14	+	88841424	88841557	88843805	88843850	88841036	88841196	88852970	88853056	14766	77,79,61	130,106,100	109,98,123	77,97,95	277	189	1.16162e-05	0.00414285	0.288,0.337,0.294	0.491,0.408,0.469	-0.15	protein_coding	37.956	43.5368
ENSG00000156162	DPY19L4	chr8	+	94738368	94738459	94739412	94739534	94734629	94734754	94739644	94739790	4681	66,40,23	177,146,77	74,83,77	115,145,121	235	266	1.88481e-05	0.00578043	0.297,0.237,0.253	0.421,0.393,0.419	-0.149	protein_coding	26.7935	28.1599
ENSG00000050393	MCUR1	chr6	-	13802242	13802346	13806924	13807044	13800340	13800382	13814014	13814568	18783	58,34,21	10,7,7	57,40,56	3,2,3	264	248	0.000190323	0.0301678	0.845,0.82,0.738	0.947,0.949,0.946	-0.146	protein_coding	17.3609	21.284
ENSG00000165322	ARHGAP12	chr10	-	31843460	31843586	31852516	31852597	31831738	31831800	31861394	31861658	21194	112,94,76	173,128,109	144,114,116	121,105,78	225	270	1.79551e-05	0.00560313	0.437,0.468,0.456	0.588,0.566,0.641	-0.145	protein_coding	49.1556	53.3057
ENSG00000165322	ARHGAP12	chr10	-	31843460	31843586	31852516	31852597	31831738	31831800	31854065	31854180	21193	89,75,44	140,110,90	85,91,71	88,78,66	225	270	0.000221999	0.0320593	0.433,0.45,0.37	0.537,0.583,0.563	-0.143	protein_coding	49.1556	53.3057
ENSG00000206562	METTL6	chr3	-	15414729	15414914	15415497	15415583	15411335	15411437	15415771	15415860	7464	26,21,19	9,12,2	22,22,21	2,1,1	230	329	8.5002e-05	0.0178701	0.805,0.715,0.931	0.94,0.969,0.968	-0.142	protein_coding	23.2742	19.7879
ENSG00000104047	DTWD1	chr15	+	49626743	49626893	49631000	49631058	49625112	49625431	49632158	49632302	1528	9,14,10	63,54,87	23,22,49	51,79,66	294	202	3.20682e-05	0.00842717	0.089,0.151,0.073	0.237,0.161,0.338	-0.141	protein_coding	49.9341	58.7713
ENSG00000153113	CAST	chr5	+	96727488	96727530	96729611	96729725	96722638	96722698	96736171	96736240	13253	271,144,119	114,92,80	173,139,89	36,47,26	186	258	8.45044e-06	0.00330926	0.767,0.685,0.674	0.87,0.804,0.826	-0.125	protein_coding	154.379	107.814
ENSG00000164074	C4orf29	chr4	+	127989720	127989821	128008919	128008998	127984338	127984423	128020079	128020169	17607	59,30,30	10,7,5	42,47,40	5,0,1	245	223	0.000389017	0.0479596	0.843,0.796,0.845	0.884,1.0,0.973	-0.124	protein_coding	8.65963	8.12169
ENSG00000171307	ZDHHC16	chr10	+	97453798	97453846	97454713	97454799	97453529	97453663	97455973	97456044	3776	132,101,107	108,84,89	124,128,130	73,47,64	192	230	0.000283197	0.0387397	0.594,0.59,0.59	0.67,0.765,0.709	-0.123	protein_coding	87.0799	87.171
ENSG00000185418	TARSL2	chr15	-	101675599	101675737	101699330	101699435	101671670	101671748	101701085	101701184	515	3,3,4	100,95,113	11,9,13	61,62,85	249	282	1.77945e-06	0.0010563	0.033,0.035,0.039	0.17,0.141,0.148	-0.117	protein_coding	14.0152	10.2675
ENSG00000121716	PILRB	chr7	+	100353372	100353483	100353894	100354012	100353209	100353270	100355142	100355240	3254	196,156,103	423,292,340	189,165,202	253,267,263	255	262	0.000123548	0.0232783	0.323,0.354,0.237	0.434,0.388,0.441	-0.116	protein_coding	61.9175	55.7766
ENSG00000139218	SCAF11	chr12	-	45961699	45961857	45964106	45964188	45948529	45948537	45974189	45975734	1426	2,0,1	45,56,37	4,7,2	40,32,26	226	302	0.00013245	0.0244934	0.056,0.0,0.035	0.118,0.226,0.093	-0.115	protein_coding	64.5227	65.0151
ENSG00000145391	SETD7	chr4	-	139533164	139533366	139546919	139547049	139529030	139529220	139556097	139556238	14989	200,123,50	561,455,196	89,96,76	202,197,139	274	346	0.000165697	0.0278092	0.31,0.254,0.244	0.357,0.381,0.408	-0.113	protein_coding	32.0967	17.578
ENSG00000185379	RAD51D	chr17	-	35116858	35117037	35118500	35118619	35107365	35107447	35119110	35119172	1872	45,40,26	6,11,6	49,48,63	6,1,0	263	323	6.17062e-05	0.0143302	0.902,0.817,0.842	0.909,0.983,1.0	-0.11	protein_coding	11.4037	12.239
ENSG00000186625	KATNA1	chr6	-	149603267	149603373	149623102	149623283	149598223	149598350	149632758	149632916	577	92,71,96	6,4,18	62,63,82	1,0,0	325	250	3.86205e-08	5.50949e-05	0.922,0.932,0.804	0.979,1.0,1.0	-0.107	protein_coding	10.2378	8.84991
ENSG00000121716	PILRB	chr7	+	100353209	100353270	100353372	100354012	100352996	100353123	100355142	100355240	3253	254,181,139	1551,1177,1089	206,218,266	960,1051,970	205	784	1.74849e-05	0.005543	0.385,0.37,0.328	0.451,0.442,0.512	-0.107	protein_coding	61.9175	55.7766
ENSG00000177192	PUS1	chr12	+	131932721	131932833	131939172	131939275	131932174	131932312	131943538	131945896	14543	70,48,58	219,191,199	52,70,56	102,130,130	256	247	0.000361293	0.0450985	0.236,0.195,0.219	0.33,0.342,0.294	-0.105	protein_coding	58.0258	37.4057
ENSG00000132199	ENOSF1	chr18	-	677742	677872	678695	678737	675320	675402	683245	683380	14454	75,61,48	14,14,16	50,66,57	1,7,4	186	274	3.6708e-05	0.00939913	0.888,0.865,0.815	0.987,0.933,0.955	-0.102	protein_coding	57.7851	53.5722
ENSG00000153310	FAM49B	chr8	-	129880375	129880458	129896748	129896854	129879388	129879471	129903311	129903350	5545	15,2,2	41,14,29	0,3,0	24,25,29	250	227	8.8186e-05	0.0183464	0.249,0.115,0.059	0.0,0.098,0.0	0.108	protein_coding	99.8097	79.6871
ENSG00000139154	AEBP2	chr12	+	19512397	19512465	19518086	19518113	19500096	19500221	19518674	19520223	21001	159,105,137	7,6,11	140,133,131	20,31,23	212	171	2.09077e-06	0.00112857	0.948,0.934,0.909	0.85,0.776,0.821	0.115	protein_coding	38.1134	40.5049
ENSG00000153310	FAM49B	chr8	-	129880375	129880458	129896748	129896854	129871374	129871496	129903311	129903350	5542	14,1,2	30,16,15	0,2,0	14,18,19	250	227	7.35183e-05	0.0159599	0.298,0.054,0.108	0.0,0.092,0.0	0.123	protein_coding	99.8097	79.6871
ENSG00000276418	RP11-26J3.4	chr8	-	80002998	80003180	80042619	80042668	79918859	79919148	80051526	80051628	12587	609,588,668	684,512,585	316,406,401	575,648,561	193	326	7.67331e-08	9.01479e-05	0.601,0.66,0.659	0.481,0.514,0.547	0.126	protein_coding	2.54446	2.28548
ENSG00000105953	OGDH	chr7	+	44647443	44647534	44647656	44647759	44645326	44645518	44656317	44656362	2383	49,39,18	139,80,83	15,19,12	117,79,119	235	247	0.000220735	0.0320593	0.27,0.339,0.186	0.119,0.202,0.096	0.126	protein_coding	34.9054	30.0476
ENSG00000142937	RPS8	chr1	+	44776033	44776140	44776674	44776714	44775572	44775600	44777613	44777789	19609	305,182,218	62,44,56	135,145,113	44,63,64	251	184	0.000175466	0.0284911	0.783,0.752,0.741	0.692,0.628,0.564	0.131	protein_coding	1950.66	2050.63
ENSG00000186625	KATNA1	chr6	-	149601593	149601752	149603267	149603373	149598267	149598350	149623102	149623283	576	6,5,18	60,64,74	1,0,0	48,74,60	250	303	4.47661e-09	7.53601e-06	0.108,0.086,0.228	0.025,0.0,0.0	0.132	protein_coding	10.2378	8.84991
ENSG00000011105	TSPAN9	chr12	+	3201176	3201256	3278420	3278612	3083652	3083719	3278991	3279006	17095	23,12,9	88,80,76	5,3,10	109,124,116	224	336	2.0906e-05	0.00605123	0.282,0.184,0.151	0.064,0.035,0.115	0.134	protein_coding	11.6445	16.6481
ENSG00000032742	IFT88	chr13	+	20625749	20625849	20631015	20631102	20605034	20605105	20638331	20638518	865	8,6,1	24,23,11	0,1,1	12,26,38	244	231	5.7337e-06	0.00254475	0.24,0.198,0.079	0.0,0.035,0.024	0.153	protein_coding	8.26488	8.02852
ENSG00000103126	AXIN1	chr16	-	304303	304441	309972	310069	297721	298251	314542	314683	12693	93,50,47	21,5,3	35,49,53	17,13,27	241	282	0.000174714	0.0284911	0.838,0.921,0.948	0.707,0.815,0.697	0.163	protein_coding	15.2447	12.7222
ENSG00000184182	UBE2F	chr2	+	237973648	237973747	237986161	237986292	237973091	237973225	237987962	237987992	14839	43,25,19	0,0,0	14,30,9	5,4,2	243	275	3.3092e-06	0.00161199	1.0,1.0,1.0	0.76,0.895,0.836	0.17	protein_coding	67.8921	55.2061
ENSG00000078018	MAP2	chr2	+	209690602	209690848	209692624	209696350	209680749	209680827	209700276	209700338	1573	2,0,7	221,171,69	0,0,1	229,226,160	390	3870	0.000328139	0.0424901	0.082,0.0,0.502	0.0,0.0,0.058	0.175	protein_coding	6.29602	7.20169
ENSG00000119688	ABCD4	chr14	-	74292747	74292869	74299547	74299675	74292286	74292376	74302874	74302969	16870	14,4,10	0,0,0	9,11,14	1,2,5	272	266	6.36479e-05	0.0144452	1.0,1.0,1.0	0.898,0.843,0.732	0.176	protein_coding	38.1234	49.5749
ENSG00000078018	MAP2	chr2	+	209690602	209690848	209692636	209696350	209680749	209680827	209700276	209700338	1574	2,0,7	220,171,68	0,0,1	223,224,160	390	3858	0.000334015	0.0424901	0.083,0.0,0.505	0.0,0.0,0.058	0.177	protein_coding	6.29602	7.20169
ENSG00000119640	ACYP1	chr14	-	75061683	75061762	75063469	75063561	75059847	75060261	75063953	75064007	21090	39,21,51	10,4,4	39,44,25	23,28,8	236	223	0.000151837	0.0263695	0.787,0.832,0.923	0.616,0.598,0.747	0.194	protein_coding	26.9413	32.3962
ENSG00000154265	ABCA5	chr17	-	69277640	69277842	69283952	69284072	69261634	69261748	69285897	69286037	11110	56,34,24	16,11,10	31,52,31	39,40,24	264	346	3.83456e-05	0.00969417	0.821,0.802,0.759	0.51,0.63,0.629	0.204	protein_coding	10.9797	18.3127
ENSG00000109762	SNX25	chr4	+	185351444	185351609	185353484	185353602	185346536	185346650	185357670	185357737	7399	53,43,23	42,27,31	21,30,17	50,52,46	309	262	0.000184769	0.0295217	0.517,0.575,0.386	0.263,0.328,0.239	0.216	protein_coding	5.98549	6.45638
ENSG00000164300	SERINC5	chr5	-	80113571	80113625	80114513	80114651	80111650	80111702	80146089	80146234	992	2,3,4	0,0,1	5,7,10	1,3,4	282	198	0.000207085	0.0320593	1.0,1.0,0.737	0.778,0.621,0.637	0.234	protein_coding	10.2149	10.5148
ENSG00000136122	BORA	chr13	+	72728925	72729093	72734959	72735005	72727748	72728007	72737961	72738043	2995	71,56,37	8,1,7	51,88,36	17,21,21	312	190	0.000159998	0.0275473	0.844,0.972,0.763	0.646,0.718,0.511	0.235	protein_coding	10.8883	13.9853
ENSG00000120915	EPHX2	chr8	+	27515717	27515813	27516319	27516398	27511835	27511910	27518037	27518072	3012	29,14,23	15,9,14	21,15,18	28,32,32	240	223	7.03141e-05	0.015432	0.642,0.591,0.604	0.411,0.303,0.343	0.26	protein_coding	6.83295	8.3839
ENSG00000113558	SKP1	chr5	-	134170950	134171038	134173700	134173766	134167169	134167243	134173925	134174022	2971	2,13,5	0,0,0	7,7,4	3,0,5	210	232	4.53667e-05	0.0113258	1.0,1.0,1.0	0.72,1.0,0.469	0.27	protein_coding	641.91	621.452
ENSG00000157796	WDR19	chr4	+	39189655	39189781	39194543	39194659	39186538	39186604	39199477	39199593	512	38,15,10	11,9,8	14,21,14	26,31,24	270	260	0.000131017	0.0244549	0.769,0.616,0.546	0.341,0.395,0.36	0.278	protein_coding	3.99033	6.68273
ENSG00000132823	OSER1	chr20	-	44207284	44207319	44207553	44207593	44206880	44206998	44210011	44210076	8508	1,4,4	0,1,0	2,5,8	4,1,2	184	179	6.06521e-05	0.0142511	1.0,0.796,1.0	0.327,0.829,0.796	0.281	protein_coding	42.8095	49.2354
ENSG00000041357	PSMA4	chr15	+	78541904	78541930	78542176	78542219	78540404	78540539	78542575	78542645	17466	4,0,5	8,9,5	0,0,0	8,7,6	170	187	8.67713e-06	0.00333269	0.355,0.0,0.524	0.0,0.0,0.0	0.293	protein_coding	755.903	596.29
ENSG00000148737	TCF7L2	chr10	+	113158666	113158717	113159919	113159992	113158020	113158069	113160618	113160691	9089	3,6,5	0,0,0	1,7,7	4,3,2	195	217	2.27175e-06	0.00119398	1.0,1.0,1.0	0.218,0.722,0.796	0.421	protein_coding	10.1519	11.5249
ENSG00000185480	PARPBP	chr12	+	102165728	102165883	102182548	102182627	102123885	102124041	102195311	102195447	11569	9,11,9	2,17,3	9,5,13	32,27,37	299	223	0.000280069	0.0385761	0.77,0.326,0.691	0.173,0.121,0.208	0.428	protein_coding	18.8527	23.8519
ENSG00000196724	ZNF418	chr19	-	57932429	57932646	57933816	57933902	57930427	57930557	57934053	57934237	15635	3,6,1	0,7,2	1,1,0	6,2,5	230	361	8.38353e-05	0.0178123	1.0,0.574,0.44	0.207,0.44,0.0	0.456	protein_coding	4.22378	5.7385
ENSG00000112787	FBRSL1	chr12	+	132527952	132527988	132548002	132548032	132525733	132525823	132567480	132567526	11065	2,2,3	0,1,0	4,3,6	3,8,8	180	174	4.23255e-06	0.00198987	1.0,0.659,1.0	0.563,0.266,0.42	0.47	protein_coding	54.9751	56.0734
ENSG00000152380	FAM151B	chr5	+	80505942	80506076	80510713	80511086	80501791	80501917	80513603	80513769	4827	4,7,1	0,0,0	5,2,0	4,1,5	278	517	7.39436e-06	0.00307667	1.0,1.0,1.0	0.699,0.788,0.0	0.504	protein_coding	1.9132	1.71382
ENSG00000197140	ADAM32	chr8	+	39186908	39187045	39211143	39211324	39165029	39165196	39221609	39221702	3401	0,2,3	1,1,0	0,0,0	2,6,7	281	325	4.38384e-06	0.00198987	0.0,0.698,1.0	0.0,0.0,0.0	0.566	protein_coding	1.53239	2.11663
ENSG00000006837	CDKL3	chr5	-	134350248	134350427	134359896	134360091	134321790	134321903	134370997	134371041	4276	4,2,5	0,2,0	1,3,0	5,3,6	339	323	1.9232e-06	0.00108812	1.0,0.488,1.0	0.16,0.488,0.0	0.613	protein_coding	2.81577	2.60992
ENSG00000100372	SLC25A17	chr22	-	40779757	40779894	40784512	40784604	40779008	40779125	40792524	40792676	3153	1,3,2	1,0,0	1,0,0	2,2,4	236	281	3.8292e-10	1.09253e-06	0.544,1.0,1.0	0.373,0.0,0.0	0.724	protein_coding	25.523	21.4921

## Sheet: RI by sic-Jun
GeneID	geneSymbol	chr	strand	riExonStart_0base	riExonEnd	upstreamES	upstreamEE	downstreamES	downstreamEE	ID.1	IJC_SAMPLE_1	SJC_SAMPLE_1	IJC_SAMPLE_2	SJC_SAMPLE_2	IncFormLen	SkipFormLen	PValue	FDR	IncLevel1	IncLevel2	IncLevelDifference	Gene.type	siCtl_NT_TPM	sic-Jun_NT_TPM
ENSG00000175832	ETV4	chr17	-	43545273	43545668	43545273	43545367	43545557	43545668	3592	5,2,0	5,8,7	1,1,2	1,0,0	334	144	0.000103564	0.00853083	0.301,0.097,0.0	0.301,1.0,1.0	-0.634	protein_coding	3.45583	1.11258
ENSG00000171962	LRRC48	chr17	+	17992764	17994418	17992764	17992911	17994298	17994418	3030	15,12,15	2,1,5	7,26,29	0,1,1	1531	144	0.000136071	0.0103933	0.414,0.53,0.22	1.0,0.71,0.732	-0.426	protein_coding	2.47449	3.27983
ENSG00000179532	DNHD1	chr11	+	6570008	6572027	6570008	6571423	6571635	6572027	5990	3,2,5	1,3,4	2,8,2	0,0,2	356	144	0.00159893	0.0454944	0.548,0.212,0.336	1.0,1.0,0.288	-0.397	protein_coding	2.07326	2.22049
ENSG00000177731	FLII	chr17	-	18256908	18257276	18256908	18257019	18257123	18257276	3676	29,25,8	7,11,7	20,23,17	0,0,3	248	144	6.27614e-06	0.00114635	0.706,0.569,0.399	1.0,1.0,0.767	-0.364	protein_coding	158.855	125.355
ENSG00000141503	MINK1	chr17	+	4889646	4890735	4889646	4889763	4890221	4890735	3924	8,18,3	5,1,1	10,16,8	0,0,2	602	144	0.00166367	0.0468709	0.277,0.812,0.418	1.0,1.0,0.489	-0.327	protein_coding	62.9298	76.8029
ENSG00000151092	NGLY1	chr3	-	25736308	25737455	25736308	25736400	25737333	25737455	4550	51,57,16	17,18,9	79,106,66	9,10,7	1077	144	7.82171e-06	0.00131436	0.286,0.297,0.192	0.54,0.586,0.558	-0.303	protein_coding	12.7397	16.3411
ENSG00000165359	DDX26B	chrX	+	135569336	135573033	135569336	135569431	135572814	135573033	1796	230,186,86	25,16,15	185,189,148	5,10,5	3527	144	0.000255163	0.0141045	0.273,0.322,0.19	0.602,0.436,0.547	-0.267	protein_coding	5.12748	3.77798
ENSG00000145020	AMT	chr3	-	49416777	49417718	49416777	49417367	49417614	49417718	1196	27,18,32	6,2,4	55,47,48	0,0,2	391	144	1.97971e-06	0.000554451	0.624,0.768,0.747	1.0,1.0,0.898	-0.253	protein_coding	0.872101	1.43457
ENSG00000186088	GSAP	chr7	-	77329332	77330367	77329332	77329391	77330238	77330367	953	75,53,38	36,16,23	59,108,65	14,9,12	991	144	0.000653221	0.0271701	0.232,0.325,0.194	0.38,0.636,0.44	-0.235	protein_coding	6.63989	7.38584
ENSG00000079337	RAPGEF3	chr12	-	47748453	47748931	47748453	47748542	47748818	47748931	4278	4,6,4	22,14,10	12,8,4	6,4,6	420	144	0.00076744	0.02999	0.059,0.128,0.121	0.407,0.407,0.186	-0.231	protein_coding	1.50009	1.84265
ENSG00000039650	PNKP	chr19	-	49861448	49861881	49861448	49861510	49861771	49861881	4958	23,33,19	3,4,4	31,25,25	2,0,1	405	144	0.00155696	0.0454222	0.732,0.746,0.628	0.846,1.0,0.899	-0.213	protein_coding	49.0291	64.4404
ENSG00000130734	ATG4D	chr19	+	10546838	10547253	10546838	10547071	10547188	10547253	1470	59,54,24	10,4,6	35,32,48	0,0,1	261	144	2.23928e-07	9.40724e-05	0.765,0.882,0.688	1.0,1.0,0.964	-0.21	protein_coding	24.0024	23.2782
ENSG00000084072	PPIE	chr1	+	39741894	39743297	39741894	39742031	39743215	39743297	1256	79,41,29	2,2,5	85,61,16	0,1,1	1328	144	0.000370487	0.0175831	0.811,0.69,0.386	1.0,0.869,0.634	-0.205	protein_coding	73.8379	67.7136
ENSG00000105364	MRPL4	chr19	+	10252396	10252701	10252396	10252463	10252550	10252701	2879	0,1,0	21,7,2	1,4,5	9,3,17	231	144	0.000156527	0.0112119	0.0,0.082,0.0	0.065,0.454,0.155	-0.197	protein_coding	51.1489	43.7957
ENSG00000150433	TMEM218	chr11	-	125102131	125102809	125102131	125102351	125102636	125102809	2865	28,27,19	3,1,2	46,29,40	0,0,0	429	144	0.00092879	0.0319823	0.758,0.901,0.761	1.0,1.0,1.0	-0.193	protein_coding	11.7534	15.6865
ENSG00000182944	EWSR1	chr22	+	29298732	29299280	29298732	29298895	29299194	29299280	314	184,133,135	63,56,50	150,154,158	25,31,23	443	144	2.79031e-06	0.000689534	0.487,0.436,0.467	0.661,0.618,0.691	-0.193	protein_coding	219.634	189.177
ENSG00000140043	PTGR2	chr14	+	73876997	73880176	73876997	73877168	73880054	73880176	2064	296,250,203	36,19,41	336,307,308	16,20,14	3030	144	0.000224787	0.0140741	0.281,0.385,0.19	0.5,0.422,0.511	-0.192	protein_coding	40.1899	37.624
ENSG00000146707	POMZP3	chr7	-	76618182	76618615	76618182	76618300	76618496	76618615	5777	1,0,0	6,5,4	13,7,2	13,14,5	340	144	5.43475e-06	0.00103779	0.066,0.0,0.0	0.298,0.175,0.145	-0.184	protein_coding	1.74171	2.34544
ENSG00000116871	MAP7D1	chr1	+	36176198	36176581	36176198	36176321	36176417	36176581	6505	14,5,5	4,2,0	15,8,12	0,1,0	240	144	0.00115895	0.0371331	0.677,0.6,1.0	1.0,0.828,1.0	-0.184	protein_coding	49.007	41.3915
ENSG00000185664	PMEL	chr12	-	55956948	55957671	55956948	55957059	55957185	55957671	2317	37,17,30	3,4,4	43,59,45	1,0,2	270	144	0.000207944	0.0140741	0.868,0.694,0.8	0.958,1.0,0.923	-0.173	protein_coding	4.7482	5.54867
ENSG00000065989	PDE4A	chr19	+	10461525	10461999	10461525	10461680	10461876	10461999	5672	0,1,0	15,8,15	6,5,0	9,4,11	340	144	5.7776e-05	0.0060657	0.0,0.05,0.0	0.22,0.346,0.0	-0.172	protein_coding	1.30309	1.67935
ENSG00000141524	TMC6	chr17	-	78125725	78126366	78125725	78125884	78126276	78126366	2174	13,3,2	30,11,8	12,15,20	9,13,16	536	144	0.00023024	0.0140741	0.104,0.068,0.063	0.264,0.237,0.251	-0.172	protein_coding	29.3297	28.5897
ENSG00000099797	TECR	chr19	+	14564785	14565123	14564785	14564858	14565065	14565123	29	102,70,109	14,10,22	87,106,127	4,5,7	351	144	2.80771e-05	0.00356467	0.749,0.742,0.67	0.899,0.897,0.882	-0.172	protein_coding	133.619	135.911
ENSG00000185246	PRPF39	chr14	+	45096102	45097005	45096102	45096228	45096886	45097005	1194	334,290,143	129,58,62	430,403,250	70,55,48	802	144	0.000297241	0.0154162	0.317,0.473,0.293	0.524,0.568,0.483	-0.164	protein_coding	37.8336	41.7296
ENSG00000158850	B4GALT3	chr1	-	161176433	161177106	161176433	161176579	161176911	161177106	490	27,21,18	3,0,4	23,12,25	0,0,2	476	144	0.001503	0.0444656	0.731,1.0,0.577	1.0,1.0,0.791	-0.161	protein_coding	28.3849	21.2007
ENSG00000100722	ZC3H14	chr14	+	88609266	88609803	88609266	88609403	88609678	88609803	6875	41,39,26	2,4,2	50,52,55	1,0,0	419	144	0.00015424	0.0112119	0.876,0.77,0.817	0.945,1.0,1.0	-0.161	protein_coding	111.355	92.1741
ENSG00000114626	ABTB1	chr3	+	127677464	127677843	127677464	127677563	127677675	127677843	2226	7,6,6	20,25,18	21,15,35	24,26,39	256	144	0.00077374	0.02999	0.164,0.119,0.158	0.33,0.245,0.335	-0.156	protein_coding	3.87273	9.85836
ENSG00000130714	POMT1	chr9	+	131509902	131510415	131509902	131510062	131510259	131510415	198	71,41,32	8,5,5	39,54,56	3,1,1	341	144	0.00120558	0.0377959	0.789,0.776,0.73	0.846,0.958,0.959	-0.156	protein_coding	42.3634	38.8958
ENSG00000172638	EFEMP2	chr11	-	65870120	65870658	65870120	65870237	65870535	65870658	5806	2,1,0	4,1,8	7,8,9	6,11,5	442	144	0.000350847	0.0173401	0.14,0.246,0.0	0.275,0.192,0.37	-0.15	protein_coding	1.99929	2.90729
ENSG00000141504	SAT2	chr17	-	7627362	7627805	7627362	7627414	7627569	7627805	5065	32,17,33	48,40,53	46,42,48	36,39,47	299	144	0.00100477	0.0335004	0.243,0.17,0.231	0.381,0.342,0.33	-0.136	protein_coding	22.2234	30.6006
ENSG00000197355	UAP1L1	chr9	+	137081997	137084538	137081997	137082064	137082636	137084538	2060	63,58,36	52,47,28	89,88,111	45,37,34	716	144	0.000236387	0.0140741	0.196,0.199,0.205	0.285,0.324,0.396	-0.135	protein_coding	18.2429	20.6125
ENSG00000120314	WDR55	chr5	+	140668233	140668502	140668233	140668334	140668414	140668502	6656	114,86,49	269,169,190	100,98,76	122,141,90	224	144	3.13768e-06	0.0007323	0.214,0.246,0.142	0.345,0.309,0.352	-0.135	protein_coding	31.7171	24.1169
ENSG00000008513	ST3GAL1	chr8	-	133475718	133476600	133475718	133476074	133476277	133476600	4233	355,191,82	449,284,131	400,262,137	366,234,72	347	144	6.05302e-05	0.0060657	0.247,0.218,0.206	0.312,0.317,0.441	-0.133	protein_coding	94.4837	72.5034
ENSG00000164080	RAD54L2	chr3	+	51630271	51630931	51630271	51630388	51630704	51630931	3096	5,1,0	37,30,8	4,6,5	11,18,5	460	144	0.000372506	0.0175831	0.041,0.01,0.0	0.102,0.094,0.238	-0.128	protein_coding	3.74696	3.16139
ENSG00000169727	GPS1	chr17	+	82056628	82057470	82056628	82056766	82057052	82057470	468	69,52,46	0,4,5	47,58,45	0,0,1	430	144	0.000232648	0.0140741	1.0,0.813,0.755	1.0,1.0,0.938	-0.123	protein_coding	65.0251	64.0629
ENSG00000065357	DGKA	chr12	+	55940896	55941325	55940896	55940980	55941251	55941325	2911	15,5,5	35,18,38	20,21,19	20,24,42	415	144	0.000792405	0.02999	0.129,0.088,0.044	0.258,0.233,0.136	-0.122	protein_coding	10.3196	15.998
ENSG00000087266	SH3BP2	chr4	+	2824612	2825196	2824612	2824730	2825125	2825196	4703	119,58,38	113,66,67	81,71,68	56,50,34	539	144	0.000285174	0.0149752	0.22,0.19,0.132	0.279,0.275,0.348	-0.12	protein_coding	20.3559	18.6322
ENSG00000182944	EWSR1	chr22	+	29288605	29291599	29288605	29288786	29291564	29291599	313	3391,2447,1571	332,248,275	3157,2970,2410	214,226,160	2922	144	1.77444e-05	0.00240465	0.335,0.327,0.22	0.421,0.393,0.426	-0.119	protein_coding	219.634	189.177
ENSG00000171680	PLEKHG5	chr1	-	6474450	6475138	6474450	6474587	6475046	6475138	3537	1,0,0	10,12,8	6,0,6	6,15,7	603	144	0.000247232	0.0141045	0.023,0.0,0.0	0.193,0.0,0.17	-0.113	protein_coding	3.17405	3.10746
ENSG00000140854	KATNB1	chr16	+	57755789	57756066	57755789	57755917	57755991	57756066	621	9,5,6	85,33,63	22,14,9	45,39,47	218	144	0.000132974	0.0103449	0.065,0.091,0.059	0.244,0.192,0.112	-0.111	protein_coding	10.5829	8.93932
ENSG00000143575	HAX1	chr1	+	154274949	154275260	154274949	154275001	154275077	154275260	666	85,37,67	7,7,7	74,65,58	0,2,4	220	144	0.00078217	0.02999	0.888,0.776,0.862	1.0,0.955,0.905	-0.111	protein_coding	144.958	139.055
ENSG00000171302	CANT1	chr17	-	78996991	78997963	78996991	78997644	78997839	78997963	5060	208,182,147	175,117,125	202,213,202	89,89,130	339	144	0.00148077	0.0441184	0.335,0.398,0.333	0.491,0.504,0.398	-0.109	protein_coding	61.139	56.8167
ENSG00000150776	C11orf57	chr11	+	112074315	112074916	112074315	112074358	112074886	112074916	591	116,110,114	6,1,2	59,45,81	0,0,0	672	144	0.000253038	0.0141045	0.806,0.959,0.924	1.0,1.0,1.0	-0.104	protein_coding	12.5465	7.2228
ENSG00000213930	GALT	chr9	+	34647088	34647567	34647088	34647258	34647540	34647567	1914	81,70,35	5,1,2	77,71,60	0,1,0	426	144	0.00116676	0.0371331	0.846,0.959,0.855	1.0,0.96,1.0	-0.1	protein_coding	11.4186	14.6572
ENSG00000123737	EXOSC9	chr4	+	121813865	121816447	121813865	121814047	121816368	121816447	601	241,187,108	103,84,80	324,320,195	54,73,68	2465	144	3.9499e-07	0.00015085	0.12,0.115,0.073	0.26,0.204,0.143	-0.1	protein_coding	33.0065	30.7594
ENSG00000064607	SUGP2	chr19	-	18990887	18993740	18990887	18991149	18993637	18993740	3223	1931,1430,1285	8,5,12	1648,1656,1420	18,25,21	2632	144	8.33238e-05	0.00744773	0.93,0.94,0.854	0.834,0.784,0.787	0.106	protein_coding	22.5479	22.1539
ENSG00000100316	RPL3	chr22	-	39313190	39314208	39313190	39313310	39314106	39314208	5624	672,491,832	34,25,43	492,478,789	32,47,73	940	144	0.00133037	0.0410949	0.752,0.751,0.748	0.702,0.609,0.623	0.106	protein_coding	1579.61	1516.01
ENSG00000168010	ATG16L2	chr11	+	72822847	72824842	72822847	72822961	72824733	72824842	2392	666,458,402	2,0,4	588,610,455	7,4,12	1916	144	0.00088428	0.031004	0.962,1.0,0.883	0.863,0.92,0.74	0.107	protein_coding	26.8573	34.2323
ENSG00000148362	C9orf142	chr9	+	136992639	136993243	136992639	136992974	136993052	136993243	2044	302,204,191	53,42,38	157,180,233	52,70,66	222	144	0.000251377	0.0141045	0.787,0.759,0.765	0.662,0.625,0.696	0.109	protein_coding	38.9204	38.0734
ENSG00000162032	SPSB3	chr16	-	1778133	1778612	1778133	1778321	1778434	1778612	6704	32,22,21	54,36,45	27,23,32	88,105,125	257	144	0.00026641	0.0143853	0.249,0.255,0.207	0.147,0.109,0.125	0.11	protein_coding	7.18913	13.7312
ENSG00000124228	DDX27	chr20	+	49233567	49236231	49233567	49233709	49236149	49236231	1685	678,552,311	0,0,1	504,454,313	2,2,6	2584	144	9.31913e-05	0.00815618	1.0,1.0,0.945	0.934,0.927,0.744	0.113	protein_coding	105.364	88.9283
ENSG00000170889	RPS9	chr19	+	54206275	54206724	54206275	54206462	54206552	54206724	3575	486,354,400	183,125,127	458,524,480	208,278,404	234	144	0.000441485	0.0197306	0.62,0.635,0.66	0.575,0.537,0.422	0.127	protein_coding	1466.83	1581.08
ENSG00000170889	RPS9	chr19	+	54206552	54207647	54206552	54206724	54207397	54207647	3576	626,468,420	244,166,193	440,533,402	343,360,496	817	144	2.15383e-13	4.52413e-10	0.311,0.332,0.277	0.184,0.207,0.125	0.135	protein_coding	1466.83	1581.08
ENSG00000204396	VWA7	chr6	-	31766244	31766764	31766244	31766384	31766462	31766764	2150	9,3,1	17,5,5	1,0,1	3,4,10	222	144	0.000489956	0.0214407	0.256,0.28,0.115	0.178,0.0,0.061	0.137	protein_coding	4.29683	2.602
ENSG00000133460	SLC2A11	chr22	+	23883771	23884429	23883771	23883873	23884301	23884429	14	49,41,23	0,2,0	42,53,36	4,0,4	572	144	0.00139294	0.0420988	1.0,0.838,1.0	0.726,1.0,0.694	0.139	protein_coding	13.0026	16.1836
ENSG00000213722	DDAH2	chr6	-	31728172	31728745	31728172	31728292	31728645	31728745	1116	45,17,16	0,0,0	55,70,60	2,1,6	497	144	6.20864e-05	0.0060657	1.0,1.0,1.0	0.888,0.953,0.743	0.139	protein_coding	22.6051	50.4088
ENSG00000158793	NIT1	chr1	+	161119133	161119612	161119133	161119388	161119492	161119612	958	22,14,10	0,0,0	34,27,19	6,2,1	248	144	3.38701e-05	0.00395245	1.0,1.0,1.0	0.767,0.887,0.917	0.143	protein_coding	17.2259	19.665
ENSG00000026036	RTEL1-TNFRSF6B	chr20	+	63695777	63697191	63695777	63695854	63696759	63697191	5476	322,201,156	5,2,1	206,216,206	9,9,6	1049	144	0.000822083	0.0305626	0.898,0.932,0.955	0.759,0.767,0.825	0.145	protein_coding	3.7812	4.58952
ENSG00000161179	YDJC	chr22	-	21629009	21629761	21629009	21629407	21629601	21629761	3304	99,41,50	0,3,0	61,63,69	7,2,14	338	144	9.25086e-06	0.00143937	1.0,0.853,1.0	0.788,0.931,0.677	0.152	protein_coding	13.5293	11.283
ENSG00000162062	C16orf59	chr16	+	2460144	2460693	2460144	2460381	2460622	2460693	3616	19,16,17	11,18,25	9,11,8	17,29,32	385	144	0.00172546	0.0474497	0.392,0.25,0.203	0.165,0.124,0.086	0.157	protein_coding	13.6406	14.6135
ENSG00000172590	MRPL52	chr14	+	22829886	22830110	22829886	22829940	22830052	22830110	2112	49,23,18	38,19,9	22,21,31	30,38,50	256	144	0.00142757	0.0428372	0.42,0.405,0.529	0.292,0.237,0.259	0.189	protein_coding	55.4934	49.9002
ENSG00000061656	SPAG4	chr20	+	35618449	35618720	35618449	35618475	35618611	35618720	3746	33,28,43	20,19,29	6,11,13	14,13,20	280	144	0.00182065	0.0493456	0.459,0.431,0.433	0.181,0.303,0.251	0.196	protein_coding	12.9541	8.90068
ENSG00000185163	DDX51	chr12	-	132140830	132141420	132140830	132141020	132141274	132141420	1578	100,44,48	27,24,18	33,40,20	21,39,29	398	144	0.000355536	0.0173675	0.573,0.399,0.491	0.362,0.271,0.2	0.21	protein_coding	24.68	23.2537
ENSG00000213316	LTC4S	chr5	+	179795583	179795856	179795583	179795683	179795785	179795856	527	4,1,2	7,3,3	0,0,0	4,4,11	246	144	0.000157462	0.0112119	0.251,0.163,0.281	0.0,0.0,0.0	0.232	protein_coding	2.94837	3.06803
ENSG00000278053	DDX52	chr17	-	37619767	37621277	37619767	37619839	37621126	37621277	1424	25,18,4	0,1,0	29,23,11	0,1,5	1431	144	0.000837335	0.0305882	1.0,0.644,1.0	1.0,0.698,0.181	0.255	protein_coding	8.93018	8.04923
ENSG00000100416	TRMU	chr22	+	46355443	46357337	46355443	46355588	46356841	46357337	3692	146,122,68	2,5,1	95,140,103	5,20,9	1397	144	0.000429182	0.019387	0.883,0.716,0.875	0.662,0.419,0.541	0.284	protein_coding	35.7183	30.6647
ENSG00000002016	RAD52	chr12	-	916343	916820	916343	916532	916638	916820	138	13,10,4	2,0,0	4,5,10	3,3,0	250	144	0.000730999	0.0295282	0.789,1.0,1.0	0.434,0.49,1.0	0.288	protein_coding	19.8655	22.5292
ENSG00000106327	TFR2	chr7	-	100627263	100627661	100627263	100627491	100627576	100627661	3492	9,7,9	8,9,5	2,0,1	5,7,10	229	144	6.77832e-06	0.00118649	0.414,0.328,0.531	0.201,0.0,0.059	0.338	protein_coding	2.20982	1.80275
ENSG00000170638	TRABD	chr22	+	50197822	50198186	50197822	50197995	50198074	50198186	6549	27,10,8	13,4,3	8,3,6	8,7,17	223	144	0.000347522	0.0173401	0.573,0.617,0.633	0.392,0.217,0.186	0.343	protein_coding	12.7044	12.3835
ENSG00000186765	FSCN2	chr17	+	81536145	81536789	81536145	81536267	81536549	81536789	4262	6,9,4	0,0,0	12,12,3	2,1,2	426	144	0.00112133	0.0364044	1.0,1.0,1.0	0.67,0.802,0.336	0.397	protein_coding	1.63758	1.5143
ENSG00000203896	LIME1	chr20	+	63737820	63738060	63737820	63737902	63737972	63738060	3468	4,3,4	0,0,1	2,1,0	2,0,2	214	144	0.000241213	0.0140741	1.0,1.0,0.729	0.402,1.0,0.0	0.442	protein_coding	4.23999	4.04936
ENSG00000186523	FAM86B1	chr8	-	12186351	12186833	12186351	12186617	12186699	12186833	4139	7,3,1	1,2,2	1,0,0	4,3,3	226	144	4.3146e-06	0.000880888	0.817,0.489,0.242	0.137,0.0,0.0	0.47	protein_coding	6.47122	5.50727
ENSG00000167895	TMC8	chr17	+	78137234	78137814	78137234	78137358	78137716	78137814	5350	6,5,2	1,1,0	1,0,4	2,1,1	502	144	0.000201398	0.0140741	0.633,0.589,1.0	0.125,0.0,0.534	0.521	protein_coding	0.821304	1.55238
ENSG00000100867	DHRS2	chr14	+	23639793	23643219	23639793	23639895	23641665	23643219	3966	18,10,10	0,0,0	17,7,11	1,4,2	1914	144	4.64779e-11	4.88134e-08	1.0,1.0,1.0	0.561,0.116,0.293	0.677	protein_coding	9.49695	5.44813
ENSG00000167799	NUDT8	chr11	-	67628918	67629921	67628918	67629051	67629717	67629921	5855	19,22,13	0,0,0	12,9,16	3,10,9	810	144	4.2899e-13	6.00729e-10	1.0,1.0,1.0	0.416,0.138,0.24	0.735	protein_coding	8.32345	8.33088

## Sheet: SE by sic-Jun
GeneID	geneSymbol	chr	strand	exonStart_0base	exonEnd	upstreamES	upstreamEE	downstreamES	downstreamEE	ID.1	IJC_SAMPLE_1	SJC_SAMPLE_1	IJC_SAMPLE_2	SJC_SAMPLE_2	IncFormLen	SkipFormLen	PValue	FDR	IncLevel1	IncLevel2	IncLevelDifference	Gene.type	siCtl_NT_TPM	sic-Jun_NT_TPM
ENSG00000125304	TM9SF2	chr13	+	99536607	99536737	99520035	99520129	99540713	99540793	61088	0,1,0	1,1,2	5,1,2	0,0,0	274	144	6.78006e-09	9.39728e-06	0.0,0.344,0.0	1.0,1.0,1.0	-0.885	protein_coding	68.7477776666667	73.3042136666667
ENSG00000037749	MFAP3	chr5	+	154121717	154121897	154097022	154097271	154134844	154134916	91984	0,0,2	4,5,4	9,2,4	2,0,0	324	144	3.21157e-10	8.11706e-07	0.0,0.0,0.182	0.667,1.0,1.0	-0.828	protein_coding	18.5169027728	15.0211319333333
ENSG00000110011	DNAJC4	chr11	+	64232509	64232614	64231891	64231964	64233893	64233980	70547	0,1,0	2,4,3	9,5,3	0,2,0	249	144	3.03512e-11	1.56098e-07	0.0,0.126,0.0	1.0,0.591,1.0	-0.822	protein_coding	24.1129147333333	33.62303494
ENSG00000106723	SPIN1	chr9	+	88415606	88415699	88388430	88388538	88418777	88418951	95274	2,0,0	3,3,1	3,6,5	0,0,1	237	144	2.04095e-10	6.04775e-07	0.288,0.0,0.0	1.0,1.0,0.752	-0.821	protein_coding	46.8597173333333	59.6294096666667
ENSG00000138430	OLA1	chr2	-	174081923	174082064	174072446	174075527	174141824	174142000	46455	4,1,0	3,2,2	1,1,6	0,0,0	285	144	2.70024e-10	7.27319e-07	0.403,0.202,0.0	1.0,1.0,1.0	-0.798	protein_coding	140.878930666667	120.750498333333
ENSG00000131089	ARHGEF9	chrX	-	63701489	63701642	63697124	63697304	63703169	63703284	64479	0,0,0	6,2,3	2,1,2	0,3,0	297	144	0.000244664	0.0220154	0.0,0.0,0.0	1.0,0.139,1.0	-0.713	protein_coding	10.4681688667837	8.78989563367006
ENSG00000241878	PISD	chr22	-	31629775	31629884	31628852	31628981	31630521	31630799	47340	0,2,2	2,2,1	4,3,2	0,0,0	253	144	2.63386e-06	0.00104785	0.0,0.363,0.532	1.0,1.0,1.0	-0.702	protein_coding	65.7849003333333	56.569791
ENSG00000100614	PPM1A	chr14	+	60268292	60268435	60250430	60250481	60277312	60277365	4545	0,0,2	2,3,2	1,6,3	0,0,2	287	144	4.85688e-07	0.000318719	0.0,0.0,0.334	1.0,1.0,0.429	-0.698	protein_coding	81.5567	103.376833333333
ENSG00000143479	DYRK3	chr1	+	206636874	206636968	206635578	206635780	206637649	206637761	50887	0,0,0	2,4,1	5,2,5	0,3,1	238	144	6.06581e-09	8.68755e-06	0.0,0.0,0.0	1.0,0.287,0.752	-0.68	protein_coding	1.93799733333333	1.75061580153442
ENSG00000106976	DNM1	chr9	+	128226034	128226173	128222792	128222860	128231985	128232124	15941	2,2,3	9,6,2	8,8,5	0,2,0	283	144	5.30318e-08	5.17861e-05	0.102,0.145,0.433	1.0,0.671,1.0	-0.664	protein_coding	48.9060772298111	45.5778115333333
ENSG00000144504	ANKMY1	chr2	-	240509347	240509455	240507559	240507691	240511860	240512001	24259	1,0,10	8,5,0	11,9,3	0,0,0	252	144	1.16651e-07	9.9249e-05	0.067,0.0,1.0	1.0,1.0,1.0	-0.644	protein_coding	7.089901	4.98661409605724
ENSG00000151466	SCLT1	chr4	-	128876506	128876636	128874414	128874466	128888678	128888774	18807	0,1,0	2,5,2	4,2,2	1,2,0	274	144	3.62966e-06	0.00131054	0.0,0.095,0.0	0.678,0.344,1.0	-0.642	protein_coding	5.44895486666667	6.49359836666667
ENSG00000184304	PRKD1	chr14	-	29656475	29656499	29638693	29638904	29663698	29663859	2892	0,0,0	2,3,8	11,2,2	4,6,0	168	144	1.07366e-07	9.41453e-05	0.0,0.0,0.0	0.702,0.222,1.0	-0.641	protein_coding	1.00117916692668	1.81484365
ENSG00000140479	PCSK6	chr15	-	101364998	101365044	101346372	101347777	101366195	101366332	92632	3,2,1	9,1,2	1,1,1	0,0,0	190	144	9.24194e-11	3.60994e-07	0.202,0.603,0.275	1.0,1.0,1.0	-0.64	protein_coding	11.76676451316	8.58290144866667
ENSG00000221983	UBA52	chr19	+	18575056	18575151	18573661	18573748	18577002	18577290	88526	3,3,1	4,4,3	4,1,1	1,0,0	239	144	7.1075e-06	0.0021061	0.311,0.311,0.167	0.707,1.0,1.0	-0.639	protein_coding	1290.55434233333	1206.76322166667
ENSG00000169826	CSGALNACT2	chr10	+	43160493	43160595	43154896	43155810	43175950	43176032	36300	3,1,1	4,3,1	4,10,3	0,2,0	246	144	2.31205e-06	0.000932777	0.305,0.163,0.369	1.0,0.745,1.0	-0.636	protein_coding	6.56249	7.40074
ENSG00000125846	ZNF133	chr20	+	18297984	18298062	18289898	18290074	18305680	18305807	104140	1,0,0	2,1,8	3,3,3	1,2,0	222	144	1.624e-07	0.000130425	0.245,0.0,0.0	0.661,0.493,1.0	-0.636	protein_coding	10.4894579	13.991421804
ENSG00000170442	KRT86	chr12	+	52301912	52302285	52249299	52249428	52303099	52303159	92881	9,0,9	2,1,2	2,9,2	0,0,0	517	144	0.000109001	0.0130055	0.556,0.0,0.556	1.0,1.0,1.0	-0.629	protein_coding	6.287984	3.42854166666667
ENSG00000204843	DCTN1	chr2	-	74390582	74390728	74383742	74383806	74391793	74391843	47621	1,0,2	3,5,1	5,4,2	3,0,0	290	144	4.3823e-05	0.00709199	0.142,0.0,0.498	0.453,1.0,1.0	-0.604	protein_coding	70.9864201470909	81.684901337486
ENSG00000177565	TBL1XR1	chr3	-	177160870	177160988	177098465	177098541	177196339	177196484	93050	3,1,3	9,2,1	7,8,10	1,0,0	262	144	2.71307e-08	2.989e-05	0.155,0.216,0.622	0.794,1.0,1.0	-0.6	protein_coding	33.1890113333333	33.8942876666667
ENSG00000123415	SMUG1	chr12	-	54187818	54187905	54187213	54187295	54188950	54188974	94376	8,0,6	4,1,2	1,8,3	0,0,0	231	144	1.75983e-05	0.00382854	0.555,0.0,0.652	1.0,1.0,1.0	-0.598	protein_coding	72.866432	81.3061948
ENSG00000124613	ZNF391	chr6	+	27395016	27395095	27388991	27389075	27399441	27399548	65782	0,0,1	1,9,2	2,0,3	0,2,0	223	144	7.92541e-05	0.0105426	0.0,0.0,0.244	1.0,0.0,1.0	-0.585	protein_coding	1.04209483333333	1.28218766666667
ENSG00000067992	PDK3	chrX	+	24498828	24498900	24465220	24465561	24518932	24519010	33906	1,1,0	0,2,1	3,6,4	0,0,0	216	144	0.000758163	0.0469708	1.0,0.25,0.0	1.0,1.0,1.0	-0.583	protein_coding	15.11387	15.429119
ENSG00000117155	SSX2IP	chr1	-	84680337	84680387	84671188	84671308	84690153	84690468	50487	0,2,0	3,3,3	7,3,3	1,1,2	194	144	3.2995e-06	0.00122557	0.0,0.331,0.0	0.839,0.69,0.527	-0.575	protein_coding	16.4686204333333	17.8402283
ENSG00000141084	RANBP10	chr16	-	67759572	67759732	67738012	67738035	67772033	67772086	32099	0,0,0	7,1,2	4,6,4	2,1,2	304	144	1.20455e-09	2.30024e-06	0.0,0.0,0.0	0.486,0.74,0.486	-0.571	protein_coding	14.2433431	17.1097457
ENSG00000100226	GTPBP1	chr22	+	38735173	38735310	38734323	38734397	38736028	38736175	60327	7,2,3	5,4,6	9,7,4	4,0,0	281	144	0.00058611	0.0398845	0.418,0.204,0.204	0.536,1.0,1.0	-0.57	protein_coding	13.1534763	15.1596423
ENSG00000174227	PIGG	chr4	+	501100	501170	500395	500601	501596	502329	88495	4,1,0	3,1,2	1,2,5	0,1,0	214	144	8.16228e-06	0.00229945	0.473,0.402,0.0	1.0,0.574,1.0	-0.566	protein_coding	48.2927737	49.6366353333333
ENSG00000110756	HPS5	chr11	-	18314403	18314519	18311386	18311451	18317750	18317907	81069	0,1,0	1,3,1	2,3,1	0,1,2	260	144	0.000201418	0.0194686	0.0,0.156,0.0	1.0,0.624,0.217	-0.562	protein_coding	11.9521250333333	12.3698947198
ENSG00000149809	TM7SF2	chr11	+	65112810	65112865	65111853	65112067	65113490	65113533	98462	2,3,0	2,3,2	3,2,6	2,0,0	199	144	0.000101806	0.0123741	0.42,0.42,0.0	0.52,1.0,1.0	-0.56	protein_coding	121.480222	106.058116866667
ENSG00000149182	ARFGAP2	chr11	-	47171663	47171800	47168122	47168251	47176781	47176846	29179	3,0,7	3,2,0	7,3,4	0,0,0	281	144	0.000187925	0.0185194	0.339,0.0,1.0	1.0,1.0,1.0	-0.554	protein_coding	113.777504333333	119.693875645236
ENSG00000112877	CEP72	chr5	+	665940	666099	665179	665325	666863	667168	29740	6,3,3	3,3,2	12,5,1	1,0,0	303	144	1.65468e-06	0.000714531	0.487,0.322,0.416	0.851,1.0,1.0	-0.542	protein_coding	8.33635333333333	7.258098
ENSG00000033867	SLC4A7	chr3	-	27431297	27431669	27424036	27424152	27433954	27434104	17273	2,5,2	3,3,1	3,3,3	0,1,0	516	144	2.31267e-05	0.00467332	0.157,0.317,0.358	1.0,0.456,1.0	-0.541	protein_coding	9.86959483333333	7.42699166666667
ENSG00000182919	C11orf54	chr11	+	93741962	93742066	93741656	93741728	93750345	93750444	64562	0,0,0	3,3,4	3,5,2	1,2,2	248	144	1.51838e-08	1.78738e-05	0.0,0.0,0.0	0.635,0.592,0.367	-0.531	protein_coding	7.407499227	9.08259066666667
ENSG00000151917	BEND6	chr6	+	57014461	57014525	56992377	56992555	57015132	57015160	103069	1,0,1	2,2,6	5,2,3	2,0,5	208	144	0.000129008	0.0146447	0.257,0.0,0.103	0.634,1.0,0.293	-0.522	protein_coding	2.13229006666667	1.99775963333333
ENSG00000101104	PABPC1L	chr20	+	44952642	44952704	44938673	44938748	44958336	44959035	54110	1,1,2	2,3,0	2,4,3	0,0,0	206	144	0.00017136	0.0174266	0.259,0.189,1.0	1.0,1.0,1.0	-0.517	protein_coding	70.2636213369171	66.3528840433333
ENSG00000106686	SPATA6L	chr9	-	4617922	4618110	4605346	4605440	4622407	4622510	21710	11,0,1	0,5,2	6,4,7	1,0,0	332	144	1.11837e-05	0.00284852	1.0,0.0,0.178	0.722,1.0,1.0	-0.515	protein_coding	1.8159596	2.33339233666667
ENSG00000214595	EML6	chr2	+	54966722	54966880	54964570	54964733	54966999	54967231	91145	7,0,4	5,2,2	7,6,4	0,1,1	302	144	7.03809e-05	0.0097392	0.4,0.0,0.488	1.0,0.741,0.656	-0.503	protein_coding	1.73012030663333	1.51668126666667
ENSG00000156170	NDUFAF6	chr8	+	94945482	94945619	94895812	94895927	94957994	94958179	97099	0,0,2	2,3,0	8,5,4	0,0,2	281	144	8.45474e-06	0.00235127	0.0,0.0,1.0	1.0,1.0,0.506	-0.502	protein_coding	49.384216	37.9197213333333
ENSG00000206562	METTL6	chr3	-	15414729	15414914	15413668	15413945	15415771	15415860	36023	7,10,2	2,1,10	2,1,6	0,0,0	329	144	5.86056e-08	5.59573e-05	0.605,0.814,0.08	1.0,1.0,1.0	-0.5	protein_coding	23.2742363333333	19.787892
ENSG00000149809	TM7SF2	chr11	+	65112810	65112894	65112514	65112711	65113219	65113414	98468	2,1,3	3,2,0	1,1,1	0,0,0	228	144	0.000335469	0.0273412	0.296,0.24,1.0	1.0,1.0,1.0	-0.488	protein_coding	121.480222	106.058116866667
ENSG00000100099	HPS4	chr22	-	26471212	26471388	26470718	26470922	26472301	26472418	56983	4,2,6	12,4,3	16,10,13	3,0,5	320	144	0.000447033	0.0332308	0.13,0.184,0.474	0.706,1.0,0.539	-0.486	protein_coding	10.4762680612516	12.1456615333333
ENSG00000184925	LCN12	chr9	+	136953847	136953964	136953699	136953779	136954153	136954255	94250	0,3,0	2,0,1	1,1,3	0,0,2	261	144	0.000458819	0.0336744	0.0,1.0,0.0	1.0,1.0,0.453	-0.484	protein_coding	2.886455	4.80467033333333
ENSG00000145736	GTF2H2	chr5	-	71065124	71065222	71062707	71062796	71067295	71067638	37403	5,4,0	3,3,3	1,1,2	0,1,0	242	144	8.36013e-05	0.0109681	0.498,0.442,0.0	1.0,0.373,1.0	-0.478	protein_coding	30.060172333738	22.165571
ENSG00000140859	KIFC3	chr16	-	57790929	57791066	57788597	57788713	57794998	57795141	100127	1,2,2	9,2,0	1,10,9	0,0,1	281	144	6.48741e-06	0.00200533	0.054,0.339,1.0	1.0,1.0,0.822	-0.476	protein_coding	7.65232026740267	9.6079566563
ENSG00000275778	PRH1-PRR4	chr12	-	10884153	10884275	10883060	10883096	10973654	10973721	63080	13,8,9	5,6,8	4,15,18	0,1,1	266	144	2.30683e-07	0.000176994	0.585,0.419,0.379	1.0,0.89,0.907	-0.471	protein_coding	1.007193	1.19247333333333
ENSG00000061455	PRDM6	chr5	+	123155883	123156011	123099653	123099961	123170765	123170935	73540	3,3,1	0,5,1	3,2,1	0,0,0	272	144	0.000435781	0.0326486	1.0,0.241,0.346	1.0,1.0,1.0	-0.471	protein_coding	1.0870673	0.656282833333333
ENSG00000151687	ANKAR	chr2	+	189705022	189705224	189689526	189689964	189706937	189707146	44429	4,3,2	2,2,3	4,9,2	0,0,1	346	144	8.01188e-06	0.00226475	0.454,0.384,0.217	1.0,1.0,0.454	-0.466	protein_coding	1.1563576	1.95680386666667
ENSG00000154134	ROBO3	chr11	+	124877160	124877184	124876485	124876932	124877266	124877309	51261	1,3,0	0,6,5	1,3,8	0,0,3	168	144	0.000759167	0.0469708	1.0,0.3,0.0	1.0,1.0,0.696	-0.465	protein_coding	2.91291036233333	2.73475821285767
ENSG00000103034	NDRG4	chr16	+	58499143	58501077	58494963	58495008	58503797	58503903	84028	21,16,11	4,1,2	12,10,3	1,0,0	2078	144	0.00013081	0.0147712	0.267,0.526,0.276	0.454,1.0,1.0	-0.462	protein_coding	12.0047756787915	10.4050738493445
ENSG00000204764	RANBP17	chr5	+	171158333	171158494	171028871	171028989	171161406	171161466	73630	1,1,0	4,0,1	5,7,2	0,0,1	305	144	5.35521e-06	0.00174314	0.106,1.0,0.0	1.0,1.0,0.486	-0.46	protein_coding	11.785483601	11.7693547713333
ENSG00000147862	NFIB	chr9	-	14112998	14113081	14102421	14102510	14120439	14120624	106682	7,7,3	7,6,4	4,4,11	1,0,2	227	144	0.000189188	0.0186081	0.388,0.425,0.322	0.717,1.0,0.777	-0.453	protein_coding	5.95648274543333	5.22908723333333
ENSG00000108932	SLC16A6	chr17	-	68282996	68283123	68278088	68278327	68285544	68285642	64817	2,5,4	2,4,3	4,6,10	2,0,0	271	144	5.81297e-05	0.0085389	0.347,0.399,0.415	0.515,1.0,1.0	-0.451	protein_coding	8.04637166666667	4.76394066666667
ENSG00000111790	FGFR1OP2	chr12	+	26956542	26956660	26938382	26938710	26963341	26963455	7557	6,8,0	3,1,2	4,4,5	1,0,0	262	144	0.000110493	0.0130966	0.524,0.815,0.0	0.687,1.0,1.0	-0.449	protein_coding	37.9773516666667	34.659952
ENSG00000114126	TFDP2	chr3	-	142054114	142054149	141995019	141995141	142093060	142093127	70534	0,6,2	4,1,2	2,3,1	1,0,0	179	144	2.98181e-05	0.00539445	0.0,0.828,0.446	0.617,1.0,1.0	-0.448	protein_coding	10.8503323757178	15.3659163782133
ENSG00000138942	RNF185	chr22	+	31196935	31197157	31192683	31192702	31201497	31201615	16222	21,6,4	6,5,3	14,14,18	2,1,0	366	144	6.64485e-05	0.00936085	0.579,0.321,0.344	0.734,0.846,1.0	-0.445	protein_coding	17.2874136666667	20.842827
ENSG00000138347	MYPN	chr10	+	68109604	68109723	68106116	68106183	68121437	68122340	35565	13,3,0	1,2,2	13,5,7	0,0,2	263	144	0.00043242	0.0325779	0.877,0.451,0.0	1.0,1.0,0.657	-0.443	protein_coding	19.225992	11.3075658572333
ENSG00000138606	SHF	chr15	-	45171882	45172002	45167213	45168133	45175218	45175425	24525	3,1,7	2,1,3	8,8,16	2,0,0	264	144	0.00022513	0.0207799	0.45,0.353,0.56	0.686,1.0,1.0	-0.441	protein_coding	0.9965447	1.9053163
ENSG00000138606	SHF	chr15	-	45171882	45172078	45167833	45168133	45175218	45175326	24526	3,1,6	2,1,3	4,8,15	2,0,0	340	144	0.000276662	0.0240876	0.388,0.298,0.459	0.459,1.0,1.0	-0.438	protein_coding	0.9965447	1.9053163
ENSG00000103121	CMC2	chr16	-	80996922	80997020	80991753	80991957	80997313	80997429	16890	0,0,1	9,1,7	1,3,4	7,4,0	242	144	0.000385638	0.0300991	0.0,0.0,0.078	0.078,0.309,1.0	-0.436	protein_coding	170.818854333333	166.5970305
ENSG00000163617	KIAA1407	chr3	-	114031625	114031779	114010771	114011021	114034924	114035148	48870	9,5,3	5,2,3	12,16,19	2,1,0	298	144	4.34646e-05	0.00706058	0.465,0.547,0.326	0.744,0.885,1.0	-0.43	protein_coding	2.94772203333333	4.1051352
ENSG00000142330	CAPN10	chr2	+	240596849	240596942	240596318	240596521	240597887	240598087	18444	5,2,2	1,3,2	4,5,3	1,0,0	237	144	7.08108e-06	0.00210553	0.752,0.288,0.378	0.708,1.0,1.0	-0.43	protein_coding	3.83923495379437	5.1320946890231
ENSG00000163138	PACRGL	chr4	+	20701757	20701884	20700458	20700747	20704465	20704524	86066	0,0,1	10,7,7	1,4,4	3,8,0	271	144	0.000306802	0.0256214	0.0,0.0,0.071	0.15,0.21,1.0	-0.43	protein_coding	12.2619107276667	12.0649025333333
ENSG00000128944	KNSTRN	chr15	+	40386404	40386494	40383227	40383322	40389505	40389611	42745	0,3,4	3,1,1	3,3,2	0,1,0	234	144	0.000146541	0.0156626	0.0,0.649,0.711	1.0,0.649,1.0	-0.43	protein_coding	33.8358846666667	42.559657
ENSG00000065882	TBC1D1	chr4	+	38053105	38053225	38051898	38052060	38054198	38054338	23633	4,10,12	2,5,3	5,8,3	0,0,0	264	144	3.76845e-08	3.99399e-05	0.522,0.522,0.686	1.0,1.0,1.0	-0.423	protein_coding	33.96456252	18.4081703666667
ENSG00000105993	DNAJB6	chr7	+	157385540	157385611	157367372	157367483	157416015	157417433	33934	2,0,1	3,5,0	4,3,4	2,0,0	215	144	4.63544e-05	0.00733789	0.309,0.0,1.0	0.573,1.0,1.0	-0.421	protein_coding	133.9127241	119.372821766667
ENSG00000129657	SEC14L1	chr17	+	77213917	77214019	77211949	77212201	77216548	77216802	66691	3,6,3	2,2,1	9,4,2	0,0,0	246	144	0.000638432	0.0422608	0.468,0.637,0.637	1.0,1.0,1.0	-0.419	protein_coding	22.5632950666667	21.3200991911355
ENSG00000114656	KIAA1257	chr3	-	128993042	128993336	128987615	128987829	128993979	128994115	52192	5,3,5	1,7,0	11,4,8	0,0,0	438	144	8.27585e-05	0.0108908	0.622,0.123,1.0	1.0,1.0,1.0	-0.418	protein_coding	3.47901503333333	3.13834383333333
ENSG00000184640	SEPT9	chr17	+	77294773	77294903	77294488	77294571	77402058	77402329	79203	3,5,4	2,6,0	2,2,4	0,0,0	274	144	7.78038e-06	0.00222123	0.441,0.305,1.0	1.0,1.0,1.0	-0.418	protein_coding	147.854318766667	135.277555966667
ENSG00000067066	SP100	chr2	+	230498460	230498535	230494415	230494460	230503065	230503110	38905	3,10,2	2,4,1	15,23,18	0,1,0	219	144	6.65553e-06	0.00204575	0.497,0.622,0.568	1.0,0.938,1.0	-0.417	protein_coding	13.5675748119667	18.33675503181
ENSG00000100445	SDR39U1	chr14	-	24442108	24442260	24440782	24440926	24442345	24442375	93287	34,23,13	27,14,20	28,29,41	10,3,2	296	144	1.26709e-05	0.00310213	0.38,0.444,0.24	0.577,0.825,0.909	-0.416	protein_coding	11.4170633333333	12.456988
ENSG00000054118	THRAP3	chr1	+	36224970	36225102	36224431	36224505	36225411	36225463	32725	0,2,0	9,10,2	5,4,3	0,10,8	276	144	0.000302292	0.0254177	0.0,0.094,0.0	1.0,0.173,0.164	-0.414	protein_coding	83.5577133333333	76.97159
ENSG00000135899	SP110	chr2	-	230170620	230170761	230168917	230169237	230172065	230172174	74645	0,2,3	3,0,2	4,4,9	1,0,0	285	144	0.000121261	0.014067	0.0,1.0,0.431	0.669,1.0,1.0	-0.413	protein_coding	5.2029856	6.97011974
ENSG00000164008	C1orf50	chr1	+	42767508	42767624	42767268	42767390	42774736	42774868	85507	5,1,1	4,1,1	6,2,1	0,0,1	260	144	2.75605e-05	0.00513744	0.409,0.356,0.356	1.0,1.0,0.356	-0.412	protein_coding	15.4695663333333	15.393869
ENSG00000123352	SPATS2	chr12	+	49406472	49406565	49367517	49367587	49441729	49441816	13391	7,5,0	1,2,2	8,3,4	0,1,0	237	144	0.000511441	0.036292	0.81,0.603,0.0	1.0,0.646,1.0	-0.411	protein_coding	38.3229607	40.0757608333333
ENSG00000157578	LCA5L	chr21	-	39444643	39444745	39444134	39444201	39445724	39445752	42576	2,6,2	2,1,6	1,2,2	0,0,1	246	144	6.85585e-05	0.00959459	0.369,0.778,0.163	1.0,1.0,0.539	-0.41	protein_coding	4.6006697	4.60570773333333
ENSG00000118985	ELL2	chr5	-	95913770	95913934	95900955	95901080	95943001	95943049	12359	16,4,6	6,3,3	15,15,12	2,1,0	308	144	0.000128149	0.0145888	0.555,0.384,0.483	0.778,0.875,1.0	-0.41	protein_coding	5.4657458	5.38523653333333
ENSG00000131149	GSE1	chr16	+	85633913	85634132	85613215	85613398	85648551	85648751	71609	10,5,3	25,10,5	25,22,23	5,8,8	363	144	3.32553e-08	3.57216e-05	0.137,0.166,0.192	0.665,0.522,0.533	-0.408	protein_coding	87.5188573333333	79.5841571666667
ENSG00000140326	CDAN1	chr15	-	42733937	42734047	42732332	42732408	42735099	42735178	65649	0,2,0	2,0,1	3,3,2	0,1,1	254	144	4.83736e-05	0.00751276	0.0,1.0,0.0	1.0,0.63,0.531	-0.387	protein_coding	5.20820406666667	5.98458653333333
ENSG00000110274	CEP164	chr11	+	117382795	117382942	117381700	117381868	117390776	117390908	42303	7,3,5	1,5,3	5,3,16	0,1,0	291	144	9.26834e-06	0.00248892	0.776,0.229,0.452	1.0,0.598,1.0	-0.38	protein_coding	18.702522	15.3542744333333
ENSG00000151090	THRB	chr3	-	24297225	24297371	24228937	24229001	24318357	24318494	3290	7,9,4	10,2,3	9,4,1	1,1,0	290	144	0.00028648	0.0246181	0.258,0.691,0.398	0.817,0.665,1.0	-0.378	protein_coding	3.01369693333333	1.86300986666667
ENSG00000106443	PHF14	chr7	+	11061963	11062085	11051611	11051780	11169415	11169623	30908	1,0,1	1,2,4	1,5,2	1,1,1	266	144	0.000154659	0.0162275	0.351,0.0,0.119	0.351,0.73,0.52	-0.377	protein_coding	30.3312663	26.7372633676467
ENSG00000197558	SSPO	chr7	+	149782846	149783022	149782181	149782299	149783106	149783334	56448	1,1,0	2,0,1	7,2,2	0,2,0	320	144	0.000193609	0.0189112	0.184,1.0,0.0	1.0,0.31,1.0	-0.375	protein_coding	0.861383066666667	1.74870533544972
ENSG00000171097	CCBL1	chr9	-	128846679	128846859	128845352	128845411	128847432	128847643	104276	19,2,4	2,1,6	8,13,4	1,1,0	324	144	0.000387193	0.030193	0.809,0.471,0.229	0.78,0.852,1.0	-0.374	protein_coding	4.410404	4.08879600202167
ENSG00000177565	TBL1XR1	chr3	-	177131362	177131449	177098465	177098541	177196339	177196484	93046	6,7,4	9,2,1	7,6,4	1,0,0	231	144	8.60631e-06	0.00237803	0.294,0.686,0.714	0.814,1.0,1.0	-0.373	protein_coding	33.1890113333333	33.8942876666667
ENSG00000196296	ATP2A1	chr16	+	28903699	28903741	28903322	28903440	28904179	28904464	3968	1,0,0	1,3,1	1,4,4	1,3,2	186	144	2.96348e-05	0.00538395	0.436,0.0,0.0	0.436,0.508,0.608	-0.372	protein_coding	4.40786183333333	5.393425
ENSG00000100445	SDR39U1	chr14	-	24442097	24442260	24440782	24440926	24442345	24442694	93286	43,31,20	27,14,20	31,40,47	10,3,2	307	144	3.0194e-05	0.00541154	0.428,0.509,0.319	0.593,0.862,0.917	-0.372	protein_coding	11.4170633333333	12.456988
ENSG00000182372	CLN8	chr8	+	1758248	1758306	1755787	1756082	1780249	1786572	66493	10,9,1	2,1,5	11,5,3	1,0,0	202	144	0.000108817	0.0130055	0.781,0.865,0.125	0.887,1.0,1.0	-0.372	protein_coding	17.7606806666667	13.6138790431153
ENSG00000169375	SIN3A	chr15	-	75447652	75447743	75430186	75430408	75448052	75448173	30495	8,7,3	9,4,2	4,7,9	1,0,2	235	144	0.000548848	0.0380049	0.353,0.517,0.479	0.71,1.0,0.734	-0.365	protein_coding	44.442435	52.4956198
ENSG00000104047	DTWD1	chr15	+	49626743	49626893	49625112	49625431	49634535	49634794	7468	9,14,10	14,8,16	24,21,47	11,4,6	294	144	0.000133639	0.0149303	0.239,0.462,0.234	0.517,0.72,0.793	-0.365	protein_coding	49.93408	58.7713036666667
ENSG00000130158	DOCK6	chr19	-	11229297	11229390	11228939	11229035	11233202	11233366	93637	14,11,6	22,6,6	20,28,42	8,3,6	237	144	7.56497e-05	0.0101893	0.279,0.527,0.378	0.603,0.85,0.81	-0.36	protein_coding	23.6895650666667	27.8637753333333
ENSG00000172775	FAM192A	chr16	-	57174168	57174286	57173727	57173869	57175538	57175700	47625	12,16,16	7,8,8	17,26,26	0,4,3	262	144	0.00010277	0.0124736	0.485,0.524,0.524	1.0,0.781,0.826	-0.358	protein_coding	69.7327326666667	81.112113
ENSG00000174373	RALGAPA1	chr14	-	35688458	35688540	35686541	35686623	35689835	35690003	1402	5,4,3	3,1,2	4,6,1	0,1,0	226	144	0.000125149	0.0143969	0.515,0.718,0.489	1.0,0.793,1.0	-0.357	protein_coding	17.2544102333333	18.5284538668821
ENSG00000143748	NVL	chr1	-	224232088	224232182	224231225	224231296	224232894	224232972	40727	1,2,7	5,0,2	9,6,2	1,0,0	238	144	0.000377312	0.0295028	0.108,1.0,0.679	0.845,1.0,1.0	-0.353	protein_coding	33.1596376666667	28.0326339251121
ENSG00000166747	AP1G1	chr16	-	71806685	71806728	71789278	71789482	71807800	71807838	14467	1,2,4	13,11,4	7,21,5	4,14,3	187	144	0.000282568	0.0244105	0.056,0.123,0.435	0.574,0.536,0.562	-0.353	protein_coding	99.6187246	97.8129706666667
ENSG00000230561	LINC01183	chr5	+	127875537	127875661	127798105	127798162	127941181	127941634	12922	1,1,3	4,0,3	2,7,5	0,1,1	268	144	0.000281223	0.0243858	0.118,1.0,0.35	1.0,0.79,0.729	-0.35	protein_coding	1.241879	1.41484433333333
ENSG00000166261	ZNF202	chr11	-	123740116	123740189	123730751	123730985	123740416	123740536	24086	6,9,5	3,7,3	8,12,10	2,0,1	217	144	0.00013761	0.0151487	0.57,0.46,0.525	0.726,1.0,0.869	-0.347	protein_coding	9.53455966666666	8.021305
ENSG00000015153	YAF2	chr12	-	42235613	42235755	42199135	42199235	42237598	42237724	25980	0,2,5	1,1,3	3,0,2	0,1,0	286	144	0.000817752	0.0491307	0.0,0.502,0.456	1.0,0.0,1.0	-0.347	protein_coding	15.2208935622333	15.713404405
ENSG00000088367	EPB41L1	chr20	+	36125422	36125527	36121721	36121816	36175550	36175715	19993	11,11,2	5,2,3	3,10,6	1,0,0	249	144	2.92195e-05	0.00535377	0.56,0.761,0.278	0.634,1.0,1.0	-0.345	protein_coding	87.2951147588333	49.274266075982
ENSG00000167491	GATAD2A	chr19	+	19436130	19436219	19427695	19427992	19465339	19465577	24051	14,16,11	12,12,12	30,26,29	6,2,11	233	144	0.000172079	0.0174584	0.419,0.452,0.362	0.756,0.889,0.62	-0.344	protein_coding	25.7723876666667	28.5002276666667
ENSG00000152380	FAM151B	chr5	+	80501791	80501917	80487968	80488148	80513603	80513661	23330	3,17,7	9,2,0	4,5,7	0,0,0	270	144	0.000101692	0.0123741	0.151,0.819,1.0	1.0,1.0,1.0	-0.343	protein_coding	1.91319623333333	1.71382466666667
ENSG00000165219	GAPVD1	chr9	+	125287761	125287883	125263550	125263700	125298889	125299106	42435	9,4,7	5,3,1	10,9,4	2,0,0	266	144	0.000294561	0.0250684	0.494,0.419,0.791	0.73,1.0,1.0	-0.342	protein_coding	28.0286864	24.7388644030824
ENSG00000100445	SDR39U1	chr14	-	24442177	24442260	24440782	24440926	24442345	24442396	93289	42,29,21	27,14,20	30,42,44	10,3,2	227	144	9.9193e-06	0.00259877	0.497,0.568,0.4	0.656,0.899,0.933	-0.341	protein_coding	11.4170633333333	12.456988
ENSG00000087076	HSD17B14	chr19	-	48832665	48832752	48815036	48815141	48834275	48834358	619	4,4,3	0,7,5	8,4,7	0,2,0	231	144	0.000675644	0.0438112	1.0,0.263,0.272	1.0,0.555,1.0	-0.34	protein_coding	5.82421033333333	15.5867806666667
ENSG00000106785	TRIM14	chr9	-	98091908	98092001	98084354	98088005	98099930	98099976	41392	5,4,3	4,2,0	8,5,7	0,0,0	237	144	0.000146741	0.0156645	0.432,0.549,1.0	1.0,1.0,1.0	-0.34	protein_coding	9.63633353333333	6.09492492333333
ENSG00000103148	NPRL3	chr16	-	124936	125073	112621	112775	130521	130591	12099	22,16,24	7,9,3	26,22,25	0,1,0	281	144	3.82398e-08	3.99399e-05	0.617,0.477,0.804	1.0,0.919,1.0	-0.34	protein_coding	40.2434273352355	38.5512967316667
ENSG00000197119	SLC25A29	chr14	-	100298026	100298190	100295694	100295993	100298841	100298885	89790	17,8,2	22,13,18	24,19,14	15,7,5	308	144	5.5732e-05	0.00826001	0.265,0.223,0.049	0.428,0.559,0.567	-0.339	protein_coding	83.3188663666667	77.9882411666667
ENSG00000015153	YAF2	chr12	-	42210547	42210619	42199135	42199235	42237598	42237724	25977	2,2,6	1,1,3	4,4,2	0,1,0	216	144	0.000217312	0.0204048	0.571,0.571,0.571	1.0,0.727,1.0	-0.338	protein_coding	15.2208935622333	15.713404405
ENSG00000138430	OLA1	chr2	-	174123179	174123277	174075009	174075527	174141824	174142000	46458	15,5,6	3,2,2	3,8,2	0,0,0	242	144	1.9347e-05	0.00410822	0.748,0.598,0.641	1.0,1.0,1.0	-0.338	protein_coding	140.878930666667	120.750498333333
ENSG00000115257	PCSK4	chr19	-	1487602	1487691	1487140	1487313	1487784	1487861	52115	0,1,0	8,7,4	1,6,6	2,5,5	233	144	6.21247e-07	0.000375955	0.0,0.081,0.0	0.236,0.426,0.426	-0.336	protein_coding	1.29421982666667	1.98728283333333
ENSG00000204147	ASAH2B	chr10	+	50745201	50745274	50742914	50743010	50749342	50749402	2606	8,17,12	5,8,8	11,12,31	0,2,5	217	144	0.000632152	0.0419157	0.515,0.585,0.499	1.0,0.799,0.804	-0.335	protein_coding	6.7672396	6.46814
ENSG00000133943	C14orf159	chr14	+	91204705	91204867	91199756	91199905	91215404	91215793	99107	18,8,7	2,2,4	11,16,22	0,0,1	306	144	1.40282e-05	0.00331178	0.809,0.653,0.452	1.0,1.0,0.912	-0.333	protein_coding	2.82246881523	4.01090348333333
ENSG00000169379	ARL13B	chr3	+	93995877	93995944	93980213	93980482	94035330	94035436	1663	1,0,1	1,3,0	2,2,1	2,0,0	211	144	0.000239653	0.0217009	0.406,0.0,1.0	0.406,1.0,1.0	-0.333	protein_coding	7.61897762666667	6.28784866666667
ENSG00000166261	ZNF202	chr11	-	123740116	123740192	123730486	123730985	123740416	123740536	24087	6,9,6	3,7,3	8,12,10	2,0,1	220	144	0.000187912	0.0185194	0.567,0.457,0.567	0.724,1.0,0.867	-0.333	protein_coding	9.53455966666666	8.021305
ENSG00000198270	TMEM116	chr12	-	111978735	111978787	111965594	111965759	112005256	112005303	93548	0,0,2	1,2,0	4,0,1	0,1,0	196	144	2.94947e-05	0.00538395	0.0,0.0,1.0	1.0,0.0,1.0	-0.333	protein_coding	15.214754	22.422533
ENSG00000064933	PMS1	chr2	+	189785345	189785471	189784512	189784564	189791789	189791941	33879	2,3,2	0,4,2	5,10,6	0,0,2	270	144	0.000686896	0.0442583	1.0,0.286,0.348	1.0,1.0,0.615	-0.327	protein_coding	11.9218742623025	10.2696432869972
ENSG00000154710	RABGEF1	chr7	+	66739995	66740792	66712166	66712224	66771882	66772078	84645	70,39,37	8,7,5	55,54,46	3,2,0	941	144	0.00081641	0.0490948	0.572,0.46,0.531	0.737,0.805,1.0	-0.326	protein_coding	29.278947	31.1901206
ENSG00000198001	IRAK4	chr12	+	43771219	43771365	43768102	43768272	43772179	43772362	63237	76,43,52	48,39,34	108,101,82	16,23,14	290	144	3.08806e-11	1.56098e-07	0.44,0.354,0.432	0.77,0.686,0.744	-0.325	protein_coding	16.4534120149839	18.544502037032
ENSG00000072042	RDH11	chr14	-	67691139	67691244	67684509	67685204	67695629	67695717	62673	3,8,4	2,1,3	8,7,6	2,0,0	249	144	0.000163827	0.0169616	0.465,0.822,0.435	0.698,1.0,1.0	-0.325	protein_coding	108.236776333333	75.9405606666667
ENSG00000161011	SQSTM1	chr5	+	179824181	179824323	179822484	179823053	179833031	179833227	89997	0,0,0	4,5,2	2,2,3	4,5,1	286	144	0.000213939	0.0202695	0.0,0.0,0.0	0.201,0.168,0.602	-0.324	protein_coding	353.126936666667	348.160271666667
ENSG00000004779	NDUFAB1	chr16	-	23595428	23595638	23585335	23585423	23596122	23596303	45106	4,0,1	6,6,4	5,3,9	3,2,4	354	144	0.000658495	0.0431731	0.213,0.0,0.092	0.404,0.379,0.478	-0.319	protein_coding	215.839844666667	177.114465
ENSG00000108797	CNTNAP1	chr17	+	42688875	42689047	42688461	42688611	42689520	42689627	21352	7,7,10	7,4,1	10,9,5	1,0,1	316	144	0.000203108	0.0194938	0.313,0.444,0.82	0.82,1.0,0.695	-0.313	protein_coding	1.31546366666667	1.79798586666667
ENSG00000175087	PDIK1L	chr1	+	26112459	26112650	26111172	26111420	26114291	26114593	40901	11,4,1	5,2,0	17,6,5	1,0,0	335	144	6.05716e-05	0.0088222	0.486,0.462,1.0	0.88,1.0,1.0	-0.311	protein_coding	4.69594	5.899340581563
ENSG00000166377	ATP9B	chr18	+	79213961	79214038	79206935	79207012	79253380	79253541	96985	18,21,10	12,9,3	21,24,32	3,1,1	221	144	5.16365e-06	0.00170011	0.494,0.603,0.685	0.82,0.94,0.954	-0.311	protein_coding	8.06878946666667	11.852881340665
ENSG00000197150	ABCB8	chr7	+	151031240	151031291	151028449	151028610	151034272	151034428	89283	0,1,0	2,0,1	4,4,2	2,6,0	195	144	0.000601436	0.0405041	0.0,1.0,0.0	0.596,0.33,1.0	-0.309	protein_coding	23.6549578	23.087498
ENSG00000174808	BTC	chr4	-	74750572	74750719	74748039	74748149	74755858	74755976	48480	50,22,20	17,9,6	21,11,7	2,1,0	291	144	0.000146537	0.0156626	0.593,0.547,0.623	0.839,0.845,1.0	-0.307	protein_coding	4.63250633333333	1.489317
ENSG00000164038	SLC9B2	chr4	-	103057800	103057971	103050239	103050382	103066326	103066507	45280	34,22,19	9,5,7	15,22,15	0,3,0	315	144	0.000129202	0.0146474	0.633,0.668,0.554	1.0,0.77,1.0	-0.305	protein_coding	4.61664530576667	2.37612263333333
ENSG00000151849	CENPJ	chr13	-	24886233	24886385	24885605	24885670	24892642	24892867	3472	4,3,8	1,1,4	10,8,13	1,1,0	296	144	0.000458878	0.0336744	0.661,0.593,0.493	0.829,0.796,1.0	-0.293	protein_coding	17.2165816666667	19.807779
ENSG00000167685	ZNF444	chr19	+	56142275	56142386	56141726	56141794	56146246	56146420	93248	16,6,9	0,5,2	18,11,13	0,0,0	255	144	0.000127722	0.0145757	1.0,0.404,0.718	1.0,1.0,1.0	-0.293	protein_coding	19.53969	23.3497853333333
ENSG00000184307	ZDHHC23	chr3	+	113959520	113959600	113958362	113958538	113961051	113962978	78327	33,19,9	12,8,7	16,25,17	2,1,3	224	144	0.000419883	0.0318182	0.639,0.604,0.453	0.837,0.941,0.785	-0.289	protein_coding	15.8475440333333	11.8565426666667
ENSG00000169375	SIN3A	chr15	-	75436345	75436443	75430186	75430408	75448052	75448173	30488	21,10,11	9,4,2	31,11,21	1,0,2	242	144	2.44984e-05	0.00480402	0.581,0.598,0.766	0.949,1.0,0.862	-0.289	protein_coding	44.442435	52.4956198
ENSG00000064961	HMG20B	chr19	+	3575501	3575660	3574369	3574586	3576552	3576625	37899	10,10,14	3,4,3	10,10,11	0,2,0	303	144	0.000305695	0.0256091	0.613,0.543,0.689	1.0,0.704,1.0	-0.286	protein_coding	46.8057283333333	53.4747460285333
ENSG00000161395	PGAP3	chr17	-	39673513	39673650	39671121	39672866	39673992	39674054	21563	25,21,12	4,4,5	23,25,34	0,0,2	281	144	5.68144e-06	0.00182656	0.762,0.729,0.552	1.0,1.0,0.897	-0.285	protein_coding	7.49249633333333	8.00523091072333
ENSG00000143740	SNAP47	chr1	+	227731584	227731747	227728538	227728786	227758994	227759485	81448	10,7,1	25,14,14	14,10,11	8,10,6	307	144	0.000167117	0.0171781	0.158,0.19,0.032	0.451,0.319,0.462	-0.284	protein_coding	22.1740437666667	22.0650333333333
ENSG00000197381	ADARB1	chr21	+	45116932	45117038	45073852	45073903	45118563	45118619	28610	15,10,5	2,1,5	10,6,12	0,0,1	250	144	0.000113888	0.0134065	0.812,0.852,0.365	1.0,1.0,0.874	-0.282	protein_coding	25.0308994050487	28.1543418333641
ENSG00000106665	CLIP2	chr7	+	74372931	74373036	74364254	74364315	74375886	74376822	7178	0,0,0	5,2,2	0,4,3	2,2,4	249	144	0.000221452	0.0205953	0.0,0.0,0.0	0.0,0.536,0.303	-0.28	protein_coding	0.962754433333333	1.06090503333333
ENSG00000080823	MOK	chr14	-	102225094	102226408	102224499	102224794	102232534	102232708	89077	75,50,33	2,2,3	62,49,44	1,0,0	1458	144	1.60298e-05	0.00362496	0.787,0.712,0.521	0.86,1.0,1.0	-0.28	protein_coding	11.3606903666667	10.6718668759733
ENSG00000105993	DNAJB6	chr7	+	157385540	157385611	157367372	157367483	157409794	157410001	33933	12,2,1	6,5,0	6,7,6	0,1,1	215	144	0.000555454	0.0383388	0.573,0.211,1.0	1.0,0.824,0.801	-0.28	protein_coding	133.9127241	119.372821766667
ENSG00000052723	SIKE1	chr1	-	114778931	114779054	114774344	114774372	114779141	114779284	61536	11,9,7	23,25,20	20,14,17	11,15,8	267	144	9.04243e-05	0.0115425	0.205,0.163,0.159	0.495,0.335,0.534	-0.279	protein_coding	88.6643603333333	82.7134606666667
ENSG00000054654	SYNE2	chr14	+	64215285	64215354	64214143	64214470	64216247	64216387	83632	27,24,22	51,14,32	76,101,95	31,33,34	213	144	2.85892e-05	0.00527535	0.264,0.537,0.317	0.624,0.674,0.654	-0.278	protein_coding	11.163623571441	20.5101669709164
ENSG00000178075	GRAMD1C	chr3	+	113904139	113904272	113901030	113901146	113908957	113909120	29926	15,13,12	4,3,2	32,25,18	1,0,0	277	144	4.90493e-06	0.00165292	0.661,0.693,0.757	0.943,1.0,1.0	-0.277	protein_coding	2.803032373	4.4668517
ENSG00000154920	EME1	chr17	+	50378599	50378681	50376065	50376193	50378773	50378895	8282	21,25,22	33,18,36	40,23,17	16,11,5	226	144	0.000203338	0.0194938	0.288,0.469,0.28	0.614,0.571,0.684	-0.277	protein_coding	18.0583564797767	20.3271223333333
ENSG00000111785	RIC8B	chr12	+	106874480	106874567	106870822	106870942	106885903	106887284	50370	0,2,0	20,8,27	4,0,5	3,10,3	231	144	0.000175693	0.0176377	0.0,0.135,0.0	0.454,0.0,0.51	-0.276	protein_coding	7.195702	6.28949616
ENSG00000166262	FAM227B	chr15	-	49589775	49590007	49588015	49588083	49611214	49611268	63458	35,26,44	8,11,11	77,92,143	3,12,8	376	144	6.02529e-05	0.00880563	0.626,0.475,0.605	0.908,0.746,0.873	-0.274	protein_coding	8.20021626666667	14.0747794666667
ENSG00000011347	SYT7	chr11	-	61542210	61542579	61532988	61533124	61547176	61547308	95556	3,1,0	3,0,1	5,4,3	1,0,1	513	144	0.000156062	0.0163348	0.219,1.0,0.0	0.584,1.0,0.457	-0.274	protein_coding	13.7192666	14.0319836666667
ENSG00000150556	LYPD6B	chr2	+	149160763	149160835	149130882	149130953	149187425	149187635	96398	7,5,7	0,6,2	6,11,3	0,1,0	216	144	0.000235313	0.0214208	1.0,0.357,0.7	1.0,0.88,1.0	-0.274	protein_coding	14.0276644333333	12.1144106666667
ENSG00000161249	DMKN	chr19	-	35508204	35508240	35507457	35507511	35510183	35510211	48129	4,2,4	1,3,5	3,1,9	0,1,1	180	144	0.000539289	0.0375854	0.762,0.348,0.39	1.0,0.444,0.878	-0.274	protein_coding	42.3086462186502	38.4378109087
ENSG00000182718	ANXA2	chr15	-	60396150	60396427	60390212	60390317	60397942	60397986	12326	52,45,31	18,10,14	36,70,34	6,3,3	421	144	0.000284024	0.0244804	0.497,0.606,0.431	0.672,0.889,0.795	-0.274	protein_coding	1332.40615533333	905.154272333333
ENSG00000166578	IQCD	chr12	-	113197540	113197612	113195442	113195889	113220996	113221094	11878	6,7,10	3,3,0	6,3,5	0,0,0	216	144	0.000540068	0.0376091	0.571,0.609,1.0	1.0,1.0,1.0	-0.273	protein_coding	2.74327833333333	2.47266166666667
ENSG00000106603	COA1	chr7	-	43650611	43650712	43647227	43648652	43729428	43729474	75127	49,44,74	70,47,56	53,86,85	25,22,27	245	144	4.58145e-07	0.000309998	0.291,0.355,0.437	0.555,0.697,0.649	-0.273	protein_coding	37.6891465666667	29.158987
ENSG00000188747	NOXA1	chr9	+	137429275	137429383	137428881	137429016	137430783	137430843	66472	31,16,9	3,6,4	28,21,45	1,0,3	252	144	0.00048909	0.0352592	0.855,0.604,0.563	0.941,1.0,0.896	-0.272	protein_coding	4.73329	6.39311666666667
ENSG00000012048	BRCA1	chr17	-	43106477	43106533	43104867	43104956	43115725	43115779	53329	16,13,17	7,5,4	20,28,4	1,2,0	200	144	7.3514e-05	0.00995622	0.622,0.652,0.754	0.935,0.91,1.0	-0.272	protein_coding	24.749243833624	23.9640553328983
ENSG00000166578	IQCD	chr12	-	113200579	113200813	113195442	113195889	113220996	113221094	11880	15,9,9	3,3,0	4,8,9	0,0,0	378	144	0.000269769	0.0237035	0.656,0.533,1.0	1.0,1.0,1.0	-0.27	protein_coding	2.74327833333333	2.47266166666667
ENSG00000182359	KBTBD3	chr11	-	106076506	106076707	106058864	106059109	106077311	106077765	48224	27,18,22	13,6,3	35,20,20	2,1,2	345	144	0.000652125	0.0428106	0.464,0.556,0.754	0.88,0.893,0.807	-0.269	protein_coding	1.49689443333333	1.59429293333333
ENSG00000054282	SDCCAG8	chr1	+	243415701	243415829	243378720	243378863	243426426	243426558	6725	26,10,35	8,2,6	19,15,15	1,0,0	272	144	1.54998e-06	0.000690128	0.632,0.726,0.755	0.91,1.0,1.0	-0.266	protein_coding	12.2843584	13.796018
ENSG00000154582	TCEB1	chr8	-	73970578	73970634	73964486	73964625	73972041	73972186	45728	0,0,1	3,1,0	1,5,2	1,1,1	200	144	9.66329e-05	0.0119654	0.0,0.0,1.0	0.419,0.783,0.59	-0.264	protein_coding	89.8564913333333	104.828554333333
ENSG00000206562	METTL6	chr3	-	15384480	15384573	15383642	15384187	15411244	15411437	36012	0,0,2	7,7,2	2,7,4	5,3,4	237	144	0.000135322	0.0150241	0.0,0.0,0.378	0.196,0.586,0.378	-0.261	protein_coding	23.2742363333333	19.787892
ENSG00000189144	ZNF573	chr19	-	37772937	37772982	37771563	37771696	37773660	37773751	86153	0,0,0	3,2,1	3,2,2	3,6,9	189	144	0.000174174	0.0175476	0.0,0.0,0.0	0.432,0.203,0.145	-0.26	protein_coding	1.22509093333333	3.35521275
ENSG00000142330	CAPN10	chr2	+	240596680	240596942	240595933	240596521	240597887	240598087	18443	35,13,8	1,3,2	25,18,36	1,0,0	406	144	0.000821842	0.0492149	0.925,0.606,0.587	0.899,1.0,1.0	-0.26	protein_coding	3.83923495379437	5.1320946890231
ENSG00000137177	KIF13A	chr6	-	17789871	17789910	17787775	17787875	17794248	17794395	81207	29,17,18	37,27,28	71,45,44	18,37,25	183	144	0.000271513	0.0238081	0.381,0.331,0.336	0.756,0.489,0.581	-0.259	protein_coding	9.73534216685375	11.8533938123767
ENSG00000185480	PARPBP	chr12	+	102182548	102182627	102175482	102175666	102195950	102197361	56858	16,6,17	0,5,3	25,14,23	0,0,0	223	144	5.64525e-05	0.00833529	1.0,0.437,0.785	1.0,1.0,1.0	-0.259	protein_coding	18.8527422666667	23.8519020001849
ENSG00000103248	MTHFSD	chr16	-	86551972	86552146	86548463	86548577	86554644	86554751	64921	41,38,39	9,8,11	67,65,35	7,2,0	318	144	5.23791e-05	0.00791053	0.674,0.683,0.616	0.813,0.936,1.0	-0.259	protein_coding	20.4912456666667	22.7641273333333
ENSG00000100445	SDR39U1	chr14	-	24441673	24441795	24440203	24440926	24442345	24442452	93283	81,60,70	27,14,20	92,88,117	10,3,2	266	144	1.3152e-09	2.40466e-06	0.619,0.699,0.655	0.833,0.941,0.969	-0.257	protein_coding	11.4170633333333	12.456988
ENSG00000189050	RNFT1	chr17	-	59962539	59962616	59958290	59958444	59962826	59962966	31510	88,58,60	92,56,52	206,190,174	70,54,67	221	144	3.1648e-12	2.09201e-08	0.384,0.403,0.429	0.657,0.696,0.629	-0.255	protein_coding	52.9017626666667	106.78178588698
ENSG00000144468	RHBDD1	chr2	+	226838072	226838154	226837523	226837838	226839408	226839627	17042	5,2,1	5,0,2	1,3,3	1,0,0	226	144	0.000530001	0.0370889	0.389,1.0,0.242	0.389,1.0,1.0	-0.253	protein_coding	7.33879066666667	7.090826
ENSG00000105707	HPN	chr19	+	35059873	35059996	35059672	35059802	35060128	35060169	41643	57,27,9	2,10,2	19,22,32	0,0,0	267	144	1.09012e-06	0.000547822	0.939,0.593,0.708	1.0,1.0,1.0	-0.253	protein_coding	9.33428433333333	9.8104229
ENSG00000198740	ZNF652	chr17	-	49322384	49322508	49317365	49317983	49361908	49361993	58132	1,0,0	2,2,2	3,8,0	4,2,3	268	144	0.000289128	0.024722	0.212,0.0,0.0	0.287,0.682,0.0	-0.252	protein_coding	11.661288	16.135018
ENSG00000179409	GEMIN4	chr17	-	749813	749909	747166	748032	752617	752776	83193	18,2,2	2,4,1	1,1,6	1,0,0	240	144	0.000604516	0.0406478	0.844,0.231,0.545	0.375,1.0,1.0	-0.252	protein_coding	38.07164	23.1825123333333
ENSG00000106723	SPIN1	chr9	+	88416643	88416766	88388430	88388538	88418777	88418951	95277	17,14,3	3,3,1	13,17,10	0,0,1	267	144	0.000172981	0.0174674	0.753,0.716,0.618	1.0,1.0,0.844	-0.252	protein_coding	46.8597173333333	59.6294096666667
ENSG00000189050	RNFT1	chr17	-	59960067	59960168	59958290	59958444	59962826	59962966	31507	53,28,22	92,56,52	92,88,114	70,54,67	245	144	7.90699e-11	3.33765e-07	0.253,0.227,0.199	0.436,0.489,0.5	-0.249	protein_coding	52.9017626666667	106.78178588698
ENSG00000126581	BECN1	chr17	-	42812230	42812356	42810715	42810928	42814523	42815014	8595	4,14,8	25,18,29	15,21,13	16,9,13	270	144	0.000775259	0.0474962	0.079,0.293,0.128	0.333,0.554,0.348	-0.245	protein_coding	61.7658701	58.851916
ENSG00000163617	KIAA1407	chr3	-	114018677	114018868	114010771	114011021	114034924	114035148	48869	20,14,13	5,2,3	22,37,25	2,1,0	335	144	0.000296624	0.0251662	0.632,0.751,0.651	0.825,0.941,1.0	-0.244	protein_coding	2.94772203333333	4.1051352
ENSG00000169762	TAPT1	chr4	-	16213767	16213898	16191360	16191523	16226258	16226541	80514	13,9,13	1,1,5	10,9,11	0,0,0	275	144	4.93897e-05	0.00760611	0.872,0.825,0.577	1.0,1.0,1.0	-0.242	protein_coding	14.7107347666667	17.3842783333333
ENSG00000112739	PRPF4B	chr6	+	4062556	4062760	4062103	4062299	4063073	4063119	41302	67,57,51	15,11,26	80,62,99	6,5,9	348	144	9.51481e-05	0.0118842	0.649,0.682,0.448	0.847,0.837,0.82	-0.242	protein_coding	41.0616651666667	45.8167153333333
ENSG00000241484	ARHGAP8	chr22	+	44777161	44777229	44752585	44752627	44786456	44786606	394	0,0,0	12,5,3	4,3,3	6,5,15	212	144	8.90116e-06	0.002436	0.0,0.0,0.0	0.312,0.29,0.12	-0.241	protein_coding	38.367247	37.5423003333333
ENSG00000154710	RABGEF1	chr7	+	66770322	66770467	66712166	66712224	66771882	66772035	84652	29,25,36	8,7,5	41,43,42	3,2,0	289	144	5.12667e-05	0.00781117	0.644,0.64,0.782	0.872,0.915,1.0	-0.24	protein_coding	29.278947	31.1901206
ENSG00000186625	KATNA1	chr6	-	149601593	149601799	149598223	149598350	149603267	149603373	2801	61,65,74	9,5,19	49,76,61	2,0,0	350	144	4.01173e-09	6.4396e-06	0.736,0.842,0.616	0.91,1.0,1.0	-0.239	protein_coding	10.2378293333333	8.84990929333333
ENSG00000075826	SEC31B	chr10	-	100507424	100507567	100506320	100506420	100507907	100508048	33216	29,11,12	4,2,5	23,7,9	0,1,0	287	144	2.05537e-05	0.0042823	0.784,0.734,0.546	1.0,0.778,1.0	-0.238	protein_coding	2.77415563333333	3.12839766666667
ENSG00000137513	NARS2	chr11	-	78478584	78478683	78469246	78469313	78528841	78528936	100955	13,9,20	4,3,8	10,6,8	0,1,1	243	144	0.000140403	0.0152918	0.658,0.64,0.597	1.0,0.78,0.826	-0.237	protein_coding	24.531207049392	20.2658913333333
ENSG00000141956	PRDM15	chr21	-	41810752	41810836	41804533	41804614	41815704	41815836	97503	17,8,9	4,2,4	8,9,7	0,2,0	228	144	0.000757325	0.0469547	0.729,0.716,0.587	1.0,0.74,1.0	-0.236	protein_coding	5.019765016207	5.507462945613
ENSG00000154920	EME1	chr17	+	50378594	50378681	50376065	50376193	50378773	50378895	8281	55,70,91	33,18,36	113,75,84	16,11,5	231	144	4.97462e-06	0.00165835	0.51,0.708,0.612	0.815,0.81,0.913	-0.236	protein_coding	18.0583564797767	20.3271223333333
ENSG00000197140	ADAM32	chr8	+	39211143	39211324	39169915	39169997	39221609	39221702	16583	1,1,0	9,2,1	2,6,6	15,6,2	325	144	0.000821168	0.0492088	0.047,0.181,0.0	0.056,0.307,0.571	-0.235	protein_coding	1.5323927	2.11663203333333
ENSG00000054282	SDCCAG8	chr1	+	243417967	243418076	243378720	243378863	243426426	243426558	6726	19,22,39	8,2,6	23,10,22	1,0,0	253	144	4.00823e-06	0.00141744	0.575,0.862,0.787	0.929,1.0,1.0	-0.235	protein_coding	12.2843584	13.796018
ENSG00000142192	APP	chr21	-	25997359	25997416	25982343	25982477	26021839	26022042	62716	87,72,64	211,112,140	127,141,142	117,103,82	201	144	3.79098e-11	1.80983e-07	0.228,0.315,0.247	0.437,0.495,0.554	-0.232	protein_coding	128.821333889792	148.462313293333
ENSG00000197261	C6orf141	chr6	+	49552976	49553207	49552357	49552570	49554876	49555060	26543	14,6,8	26,13,12	17,18,14	7,11,10	375	144	0.000571435	0.0392214	0.171,0.151,0.204	0.483,0.386,0.35	-0.231	protein_coding	9.09578533333333	11.353312
ENSG00000124406	ATP8A1	chr4	-	42464689	42464800	42455524	42455599	42464892	42465075	62501	13,8,3	1,6,0	13,22,13	0,0,0	255	144	0.000491777	0.0353639	0.88,0.43,1.0	1.0,1.0,1.0	-0.23	protein_coding	1.62275933333333	2.7409786
ENSG00000139631	CSAD	chr12	-	53166204	53166327	53164621	53164755	53170071	53170126	67173	1,2,4	9,8,16	13,9,10	13,11,11	267	144	0.000219054	0.0204165	0.057,0.119,0.119	0.35,0.306,0.329	-0.23	protein_coding	86.3053616666667	95.96393508477
ENSG00000163689	C3orf67	chr3	-	58884544	58884709	58870161	58870309	58913707	58913864	76034	15,19,24	4,3,4	26,30,39	1,1,1	309	144	0.000372016	0.0291478	0.636,0.747,0.737	0.924,0.933,0.948	-0.228	protein_coding	3.40759773333333	3.78776833333333
ENSG00000131051	RBM39	chr20	-	35740524	35740597	35738967	35739017	35740823	35740887	2776	243,177,171	367,272,219	427,554,529	342,233,270	217	144	2.71997e-10	7.27319e-07	0.305,0.302,0.341	0.453,0.612,0.565	-0.227	protein_coding	164.858669339592	241.661650144048
ENSG00000164305	CASP3	chr4	-	184648464	184648631	184638400	184638468	184649394	184649447	62912	23,7,18	49,23,27	32,26,33	20,17,26	311	144	1.42154e-05	0.00332854	0.179,0.124,0.236	0.426,0.415,0.37	-0.224	protein_coding	10.478859	9.02483333333333
ENSG00000114098	ARMC8	chr3	+	138188454	138188530	138187266	138187599	138221925	138221997	8004	37,28,29	25,21,25	58,50,39	12,14,17	220	144	0.000289831	0.0247575	0.492,0.466,0.432	0.76,0.7,0.6	-0.223	protein_coding	34.2084692133333	34.2451733333333
ENSG00000115459	ELMOD3	chr2	+	85355554	85355716	85354725	85354829	85356966	85357252	28559	15,9,8	8,1,0	35,18,16	1,0,0	306	144	8.63956e-05	0.0112027	0.469,0.809,1.0	0.943,1.0,1.0	-0.222	protein_coding	14.4317502014853	17.3835354458607
ENSG00000106462	EZH2	chr7	-	148836821	148837000	148829727	148829848	148846469	148846598	2703	11,4,3	26,31,37	12,23,16	20,21,12	323	144	1.37483e-06	0.000642085	0.159,0.054,0.035	0.211,0.328,0.373	-0.221	protein_coding	42.1956016666667	48.2436076666667
ENSG00000230453	ANKRD18B	chr9	+	33540077	33540212	33536877	33536945	33541146	33541227	27511	7,13,18	0,6,5	15,14,10	0,0,1	279	144	3.28176e-05	0.00572031	1.0,0.528,0.65	1.0,1.0,0.838	-0.22	protein_coding	10.011422	8.76944533333334
ENSG00000196498	NCOR2	chr12	-	124340601	124340694	124340293	124340443	124341822	124342055	99397	53,40,23	17,21,12	67,79,98	12,10,16	237	144	0.000104909	0.012644	0.654,0.536,0.538	0.772,0.828,0.788	-0.22	protein_coding	48.9206986671993	56.6766979597813
ENSG00000173905	GOLIM4	chr3	-	168040785	168040869	168036835	168036994	168041391	168041474	78384	31,35,33	61,43,26	69,57,73	43,34,24	228	144	0.000441783	0.0329261	0.243,0.34,0.445	0.503,0.514,0.658	-0.216	protein_coding	8.811869	11.02603
ENSG00000185379	RAD51D	chr17	-	35118500	35118619	35106987	35107122	35119110	35119157	9262	27,19,19	7,6,1	24,21,37	0,1,1	263	144	1.12679e-05	0.0028523	0.679,0.634,0.912	1.0,0.92,0.953	-0.216	protein_coding	11.4036533333333	12.239002979
ENSG00000174808	BTC	chr4	-	74750572	74750719	74748039	74748149	74770057	74770156	48481	28,13,13	2,1,4	14,6,3	0,0,0	291	144	0.000169504	0.0172993	0.874,0.865,0.617	1.0,1.0,1.0	-0.215	protein_coding	4.63250633333333	1.489317
ENSG00000133943	C14orf159	chr14	+	91204705	91204825	91199756	91199905	91215404	91215556	99106	25,11,17	2,2,4	26,26,45	0,0,1	264	144	5.33065e-05	0.00803647	0.872,0.75,0.699	1.0,1.0,0.961	-0.213	protein_coding	2.82246881523	4.01090348333333
ENSG00000106603	COA1	chr7	-	43650492	43650712	43648599	43648652	43729428	43729489	75123	73,57,103	70,47,56	87,84,67	25,22,27	364	144	2.43564e-05	0.00480051	0.292,0.324,0.421	0.579,0.602,0.495	-0.213	protein_coding	37.6891465666667	29.158987
ENSG00000177463	NR2C2	chr3	+	15004556	15004613	15003875	15003986	15013588	15013789	99356	7,8,3	27,24,11	22,19,11	19,21,18	201	144	0.000511201	0.036292	0.157,0.193,0.163	0.453,0.393,0.304	-0.212	protein_coding	13.6721264333333	18.0154080593237
ENSG00000064115	TM7SF3	chr12	-	26976259	26976357	26973194	26974227	26980565	26980608	60776	10,11,20	4,2,2	16,20,20	0,2,0	242	144	0.000319584	0.0265341	0.598,0.766,0.856	1.0,0.856,1.0	-0.212	protein_coding	168.812551666667	179.710908333333
ENSG00000165322	ARHGAP12	chr10	-	31839636	31839711	31831738	31831800	31843460	31843586	106265	131,121,65	163,120,107	160,158,167	101,85,72	219	144	2.38618e-08	2.69805e-05	0.346,0.399,0.285	0.51,0.55,0.604	-0.211	protein_coding	49.1556271333333	53.305672
ENSG00000095787	WAC	chr10	+	28533997	28534182	28532772	28533007	28535561	28535726	19150	27,11,11	8,2,0	16,33,20	0,1,0	329	144	2.88255e-05	0.00530421	0.596,0.707,1.0	1.0,0.935,1.0	-0.211	protein_coding	92.20632586	108.26577166
ENSG00000189308	LIN54	chr4	-	82978882	82979006	82946257	82946474	82984823	82984876	69623	13,13,6	5,2,2	10,16,6	1,0,1	268	144	0.000456113	0.0335601	0.583,0.777,0.617	0.843,1.0,0.763	-0.21	protein_coding	13.5013456333333	13.0202486358123
ENSG00000121931	LRIF1	chr1	-	110951287	110952815	110949850	110950123	110963620	110964079	48478	877,544,518	179,140,116	804,755,660	76,54,74	1672	144	2.74434e-11	1.56098e-07	0.297,0.251,0.278	0.477,0.546,0.434	-0.21	protein_coding	26.891081	17.5518430666667
ENSG00000142606	MMEL1	chr1	-	2591931	2592027	2591556	2591633	2592654	2592720	104045	19,14,15	0,3,5	4,12,22	0,0,0	240	144	3.64317e-05	0.00621167	1.0,0.737,0.643	1.0,1.0,1.0	-0.207	protein_coding	1.65203533333333	1.15904424333333
ENSG00000145725	PPIP5K2	chr5	+	103183233	103183407	103180020	103180188	103184671	103184744	6163	66,41,46	57,55,48	134,111,110	37,54,70	318	144	0.000118497	0.0138165	0.344,0.252,0.303	0.621,0.482,0.416	-0.207	protein_coding	15.5545895	20.5714074643
ENSG00000106603	COA1	chr7	-	43657215	43657269	43656032	43656153	43665657	43665722	75135	11,19,12	2,4,4	26,22,21	0,1,1	198	144	5.19093e-05	0.00788113	0.8,0.776,0.686	1.0,0.941,0.939	-0.206	protein_coding	37.6891465666667	29.158987
ENSG00000100167	SEPT3	chr22	+	41985983	41986112	41981644	41981836	41987205	41987287	33359	13,20,11	6,0,1	15,13,25	0,0,0	273	144	0.000501024	0.0358489	0.533,1.0,0.853	1.0,1.0,1.0	-0.205	protein_coding	1.31353133388198	1.75953766666667
ENSG00000125648	SLC25A23	chr19	-	6438190	6438312	6436078	6436464	6444150	6444301	104370	0,0,0	14,11,8	0,8,2	5,8,3	266	144	1.16866e-05	0.00293645	0.0,0.0,0.0	0.0,0.351,0.265	-0.205	protein_coding	32.0498783333333	36.6954335553333
ENSG00000196458	ZNF605	chr12	-	132932712	132932805	132921461	132927162	132933034	132933155	71661	1,0,0	7,4,8	6,2,1	10,2,13	237	144	0.000357358	0.0284869	0.08,0.0,0.0	0.267,0.378,0.045	-0.203	protein_coding	2.83365	3.92545766666667
ENSG00000099290	FAM21A	chr10	+	50127159	50127222	50126056	50126179	50127582	50127795	92560	115,77,93	51,41,71	167,163,142	31,29,47	207	144	4.1642e-06	0.00146006	0.611,0.566,0.477	0.789,0.796,0.678	-0.203	protein_coding	42.4885403333333	51.5610396666667
ENSG00000149499	EML3	chr11	-	62605854	62605980	62605112	62605180	62606957	62607082	99134	3,4,1	2,5,0	5,7,1	0,0,1	270	144	0.000255209	0.0227972	0.444,0.299,1.0	1.0,1.0,0.348	-0.202	protein_coding	94.8350360026053	76.3523963002536
ENSG00000135740	SLC9A5	chr16	+	67255020	67255184	67252541	67252844	67266087	67266225	61473	17,4,8	4,0,3	10,4,9	1,0,0	308	144	5.46482e-05	0.00815292	0.665,1.0,0.555	0.824,1.0,1.0	-0.201	protein_coding	2.62907533333333	2.88959513333333
ENSG00000122483	CCDC18	chr1	+	93217737	93217869	93216635	93216746	93221608	93221743	15795	18,15,31	3,2,3	21,18,20	0,0,0	276	144	6.31473e-05	0.0090743	0.758,0.796,0.844	1.0,1.0,1.0	-0.201	protein_coding	5.40258066666667	5.70968166666667
ENSG00000136153	LMO7	chr13	+	75809153	75809183	75804226	75804541	75817160	75817278	12508	44,35,29	138,55,45	41,44,25	49,22,23	174	144	0.000826334	0.0493463	0.209,0.345,0.348	0.409,0.623,0.474	-0.201	protein_coding	36.3621416666667	23.9317763333333
ENSG00000172671	ZFAND4	chr10	-	45652983	45653059	45651965	45652033	45663541	45663842	103977	15,7,10	4,1,1	9,7,5	0,0,0	220	144	0.000797026	0.048267	0.711,0.821,0.867	1.0,1.0,1.0	-0.2	protein_coding	2.1993202	1.63747213333333
ENSG00000163281	GNPDA2	chr4	-	44717112	44717295	44710952	44711137	44722083	44722242	77045	45,38,22	4,4,3	48,45,29	0,0,0	327	144	2.43905e-06	0.000979416	0.832,0.807,0.764	1.0,1.0,1.0	-0.199	protein_coding	4.823151	4.65830193333333
ENSG00000228486	LINC01125	chr2	+	97675630	97675721	97674202	97674557	97675844	97675915	1975	16,15,13	2,3,3	15,16,12	0,1,0	235	144	0.000151491	0.0160014	0.831,0.754,0.726	1.0,0.907,1.0	-0.199	protein_coding	12.7821924	20.7598225733333
ENSG00000138778	CENPE	chr4	-	103153046	103153250	103151218	103151377	103158299	103158458	33156	70,63,55	16,19,9	125,133,93	12,11,5	348	144	9.54415e-05	0.0118863	0.644,0.578,0.717	0.812,0.833,0.885	-0.197	protein_coding	7.40351233381041	11.1922157333333
ENSG00000135596	MICAL1	chr6	-	109450299	109450557	109449969	109450085	109451599	109451700	100748	92,59,18	5,4,5	60,52,60	1,1,1	402	144	0.000430745	0.0325325	0.868,0.841,0.563	0.956,0.949,0.956	-0.196	protein_coding	8.75490646666667	7.01994879810629
ENSG00000174839	DENND6A	chr3	-	57630420	57630523	57628810	57628885	57630714	57630824	39886	161,134,117	43,25,18	115,114,136	5,6,2	247	144	5.55804e-11	2.51379e-07	0.686,0.758,0.791	0.931,0.917,0.975	-0.196	protein_coding	9.78085033333333	9.81266766666667
ENSG00000204120	GIGYF2	chr2	+	232734416	232734486	232703423	232703489	232735154	232735238	39759	41,29,16	67,53,28	46,55,55	50,39,30	214	144	0.000260633	0.0230659	0.292,0.269,0.278	0.382,0.487,0.552	-0.194	protein_coding	29.6509760144067	35.1907095573
ENSG00000185306	C12orf56	chr12	-	64277679	64277803	64275297	64275372	64284663	64284753	59547	0,2,2	5,4,17	5,2,11	6,4,12	268	144	0.000489691	0.035273	0.0,0.212,0.059	0.309,0.212,0.33	-0.193	protein_coding	1.30751493333333	1.77637383333333
ENSG00000165533	TTC8	chr14	+	88841424	88841514	88841036	88841196	88843805	88843850	73375	163,129,140	55,44,43	192,193,249	20,26,25	234	144	4.71519e-10	1.09511e-06	0.646,0.643,0.667	0.855,0.82,0.86	-0.193	protein_coding	37.9559807333333	43.5367500017067
ENSG00000173402	DAG1	chr3	+	49492826	49492973	49488697	49488745	49510418	49510490	61769	8,7,5	34,18,27	13,19,11	24,13,13	291	144	0.000362525	0.0287654	0.104,0.161,0.084	0.211,0.42,0.295	-0.192	protein_coding	64.1582633333333	65.0835693333333
ENSG00000166261	ZNF202	chr11	-	123740116	123740232	123730509	123730985	123740416	123740536	24089	25,22,17	3,7,3	31,29,15	2,0,1	260	144	0.000325571	0.0268754	0.822,0.635,0.758	0.896,1.0,0.893	-0.191	protein_coding	9.53455966666666	8.021305
ENSG00000173611	SCAI	chr9	-	124975246	124975389	124971670	124971844	124976113	124976186	89662	6,2,0	21,13,15	12,8,2	11,10,7	287	144	0.000687053	0.0442583	0.125,0.072,0.0	0.354,0.286,0.125	-0.189	protein_coding	2.44147626666667	3.03792733333333
ENSG00000196914	ARHGEF12	chr11	+	120429711	120429831	120429439	120429517	120431770	120431911	12928	219,168,58	47,47,26	283,249,183	27,26,24	264	144	3.74816e-06	0.00134766	0.718,0.661,0.549	0.851,0.839,0.806	-0.189	protein_coding	22.9580708333333	26.4205912
ENSG00000164074	C4orf29	chr4	+	127989720	127989821	127984338	127984423	128008919	128008957	88290	107,68,62	30,20,18	80,84,64	11,7,5	245	144	2.54572e-05	0.00489045	0.677,0.666,0.669	0.81,0.876,0.883	-0.186	protein_coding	8.65963133333333	8.1216946
ENSG00000164199	ADGRV1	chr5	+	90810232	90811338	90807601	90807737	90815618	90815736	21860	77,71,47	3,3,1	60,49,48	1,0,0	1250	144	0.000305761	0.0256091	0.747,0.732,0.844	0.874,1.0,1.0	-0.184	protein_coding	4.98108118079505	6.4966666
ENSG00000164808	SPIDR	chr8	+	47729411	47729465	47713488	47713641	47735306	47735374	32781	34,34,48	11,6,13	65,65,89	1,9,3	198	144	2.58648e-05	0.00489568	0.692,0.805,0.729	0.979,0.84,0.956	-0.183	protein_coding	63.2357823772208	77.5607487127133
ENSG00000198856	OSTC	chr4	+	108663232	108663306	108655563	108655657	108667246	108667395	78428	5,1,1	36,22,19	4,7,9	15,10,20	218	144	0.000218556	0.0204143	0.084,0.029,0.034	0.15,0.316,0.229	-0.183	protein_coding	151.169268333333	128.768147
ENSG00000161395	PGAP3	chr17	-	39673050	39673255	39671121	39672866	39673992	39674054	21562	48,32,36	4,4,5	30,25,41	0,0,2	349	144	9.34598e-05	0.0118004	0.832,0.767,0.748	1.0,1.0,0.894	-0.182	protein_coding	7.49249633333333	8.00523091072333
ENSG00000115459	ELMOD3	chr2	+	85355075	85355170	85354393	85354829	85356966	85357025	28556	12,13,11	8,1,0	16,25,28	1,0,0	239	144	0.000402468	0.0308711	0.475,0.887,1.0	0.906,1.0,1.0	-0.181	protein_coding	14.4317502014853	17.3835354458607
ENSG00000122335	SERAC1	chr6	-	158130372	158130486	158128107	158128270	158143055	158143184	43845	42,28,26	2,8,2	34,33,15	0,0,0	258	144	3.81625e-06	0.00136075	0.921,0.661,0.879	1.0,1.0,1.0	-0.18	protein_coding	2.80609483333333	2.842847
ENSG00000185480	PARPBP	chr12	+	102195311	102195447	102175482	102175666	102195950	102196429	56863	29,22,19	0,5,3	46,68,50	0,0,0	280	144	6.62876e-05	0.00935352	1.0,0.694,0.765	1.0,1.0,1.0	-0.18	protein_coding	18.8527422666667	23.8519020001849
ENSG00000108474	PIGL	chr17	+	16279656	16279812	16233970	16234070	16284020	16284068	17558	0,1,0	7,6,3	2,7,1	6,5,6	300	144	0.000141931	0.0153997	0.0,0.074,0.0	0.138,0.402,0.074	-0.18	protein_coding	26.0497366666667	25.5554693333333
ENSG00000074266	EED	chr11	+	86264171	86264263	86256386	86256512	86276979	86277138	17539	25,24,21	1,7,7	13,11,19	2,0,0	236	144	0.000257594	0.0229068	0.938,0.677,0.647	0.799,1.0,1.0	-0.179	protein_coding	33.7949829	31.2440902666667
ENSG00000151092	NGLY1	chr3	-	25720013	25720191	25718943	25719635	25729132	25729318	69333	120,89,108	37,25,40	197,158,218	21,25,34	322	144	4.75231e-06	0.00161415	0.592,0.614,0.547	0.808,0.739,0.741	-0.178	protein_coding	12.7397400256667	16.3411096666667
ENSG00000165731	RET	chr10	+	43104951	43105193	43102341	43102629	43106375	43106571	59973	24,26,13	4,1,3	8,8,37	0,1,0	386	144	0.000211904	0.0201656	0.691,0.907,0.618	1.0,0.749,1.0	-0.178	protein_coding	15.562532	9.86950666666667
ENSG00000112739	PRPF4B	chr6	+	4062556	4062633	4061654	4062299	4063073	4063119	41301	54,57,73	15,11,26	87,49,105	6,5,9	221	144	1.38408e-05	0.00328559	0.701,0.772,0.647	0.904,0.865,0.884	-0.178	protein_coding	41.0616651666667	45.8167153333333
ENSG00000117155	SSX2IP	chr1	-	84680337	84680387	84670645	84670815	84690370	84690545	50486	1,0,1	13,8,4	9,2,2	9,11,6	194	144	0.000172644	0.0174584	0.054,0.0,0.157	0.426,0.119,0.198	-0.177	protein_coding	16.4686204333333	17.8402283
ENSG00000093167	LRRFIP2	chr3	-	37091466	37091538	37083635	37083806	37094791	37094908	93759	106,64,65	137,83,94	81,86,65	38,67,47	216	144	4.63672e-05	0.00733789	0.34,0.34,0.316	0.587,0.461,0.48	-0.177	protein_coding	26.6475544333333	19.6493625666667
ENSG00000122417	ODF2L	chr1	-	86385457	86385590	86384675	86384801	86386914	86387079	42145	19,19,3	3,4,0	13,15,18	0,0,0	277	144	0.000111414	0.0131798	0.767,0.712,1.0	1.0,1.0,1.0	-0.174	protein_coding	5.784713	8.28937256666667
ENSG00000175581	MRPL48	chr11	+	73808312	73808350	73787315	73787992	73825707	73825796	6961	62,40,57	18,13,18	80,60,63	5,9,5	182	144	1.99537e-05	0.00419238	0.732,0.709,0.715	0.927,0.841,0.909	-0.174	protein_coding	38.4071666533333	37.8689729019683
ENSG00000205336	ADGRG1	chr16	+	57641586	57641708	57619692	57619881	57650252	57650351	78106	241,175,201	78,67,60	193,189,214	31,16,40	266	144	1.51021e-06	0.000679458	0.626,0.586,0.645	0.771,0.865,0.743	-0.174	protein_coding	84.7097409980091	72.0503534254087
ENSG00000148344	PTGES	chr9	-	129749520	129749642	129748654	129748737	129752886	129753019	67298	6,10,2	104,78,30	2,9,10	16,11,14	266	144	5.12287e-05	0.00781117	0.03,0.065,0.035	0.063,0.307,0.279	-0.173	protein_coding	12.9369823333333	2.59379633333333
ENSG00000167766	ZNF83	chr19	-	52674181	52674253	52660761	52660843	52690442	52690486	76784	0,1,0	22,19,11	5,12,7	18,21,34	216	144	2.40434e-07	0.000179663	0.0,0.034,0.0	0.156,0.276,0.121	-0.173	protein_coding	21.3585466634133	26.230737142
ENSG00000163138	PACRGL	chr4	+	20701757	20701884	20700412	20700578	20704465	20704524	86060	0,0,1	5,10,3	1,4,5	4,4,11	271	144	6.75747e-05	0.0094884	0.0,0.0,0.15	0.117,0.347,0.195	-0.17	protein_coding	12.2619107276667	12.0649025333333
ENSG00000105483	CARD8	chr19	-	48221729	48221855	48215137	48215384	48230437	48230647	25278	28,21,25	3,3,2	23,15,23	0,0,0	270	144	0.000121864	0.0140944	0.833,0.789,0.87	1.0,1.0,1.0	-0.169	protein_coding	16.5242949661736	19.3840542399735
ENSG00000100083	GGA1	chr22	+	37613023	37613191	37608959	37609154	37614189	37614274	39133	50,44,31	11,8,1	37,33,35	1,0,2	312	144	0.000117422	0.0137566	0.677,0.717,0.935	0.945,1.0,0.89	-0.169	protein_coding	44.0712155	43.201049
ENSG00000152380	FAM151B	chr5	+	80510713	80511086	80501791	80501917	80513603	80513769	23334	0,0,0	3,13,8	4,1,5	4,4,5	517	144	1.90005e-05	0.00405153	0.0,0.0,0.0	0.218,0.065,0.218	-0.167	protein_coding	1.91319623333333	1.71382466666667
ENSG00000168487	BMP1	chr8	+	22195461	22195587	22194723	22194919	22196679	22196840	76181	75,50,36	7,3,8	42,53,56	1,0,0	270	144	5.91965e-07	0.000368618	0.851,0.899,0.706	0.957,1.0,1.0	-0.167	protein_coding	11.1488817266667	9.01254769723
ENSG00000100083	GGA1	chr22	+	37613032	37613191	37609059	37609154	37614189	37614274	39137	48,43,31	11,8,1	34,30,34	1,0,2	303	144	0.000162464	0.0168549	0.675,0.719,0.936	0.942,1.0,0.89	-0.167	protein_coding	44.0712155	43.201049
ENSG00000105483	CARD8	chr19	-	48218870	48219012	48215339	48215384	48230437	48230498	25277	34,20,30	3,3,2	33,27,56	0,0,0	286	144	0.000109051	0.0130055	0.851,0.77,0.883	1.0,1.0,1.0	-0.165	protein_coding	16.5242949661736	19.3840542399735
ENSG00000144283	PKP4	chr2	+	158676738	158676867	158673882	158674000	158680428	158680674	50621	145,99,108	21,34,33	135,131,184	14,20,10	273	144	0.000225896	0.0208059	0.785,0.606,0.633	0.836,0.776,0.907	-0.165	protein_coding	58.3217333333333	75.5625200666667
ENSG00000181523	SGSH	chr17	-	80215032	80215138	80214569	80214765	80217031	80217192	29320	74,58,31	7,9,6	51,41,45	0,1,2	250	144	1.12041e-05	0.00284852	0.859,0.788,0.748	1.0,0.959,0.928	-0.164	protein_coding	25.8051776666667	22.8444923333333
ENSG00000124222	STX16	chr20	+	58659622	58659634	58651271	58652087	58667200	58667318	102176	19,15,5	8,2,1	14,19,18	1,1,0	156	144	7.72876e-05	0.0103774	0.687,0.874,0.822	0.928,0.946,1.0	-0.164	protein_coding	99.4256840001037	94.2000533333333
ENSG00000157985	AGAP1	chr2	+	235930764	235930923	235908737	235908906	235968461	235968623	15243	200,122,104	61,79,41	206,170,221	50,32,47	303	144	0.000591487	0.0399908	0.609,0.423,0.547	0.662,0.716,0.691	-0.163	protein_coding	25.1395902562104	22.599721310502
ENSG00000154710	RABGEF1	chr7	+	66768830	66769025	66712166	66712224	66771882	66772078	84649	73,45,50	8,7,5	61,62,54	3,2,0	339	144	0.000320408	0.0265513	0.795,0.732,0.809	0.896,0.929,1.0	-0.163	protein_coding	29.278947	31.1901206
ENSG00000116750	UCHL5	chr1	-	193020306	193020381	193018404	193018820	193021096	193021195	46875	103,78,109	78,34,52	65,103,114	24,26,22	219	144	0.000455354	0.0335601	0.465,0.601,0.58	0.64,0.723,0.773	-0.163	protein_coding	68.4915538666667	61.3141106666667
ENSG00000171634	BPTF	chr17	+	67875555	67875744	67874816	67875020	67891843	67892034	8844	83,47,18	97,70,23	131,90,60	63,63,42	333	144	1.72976e-05	0.00378262	0.27,0.225,0.253	0.473,0.382,0.382	-0.163	protein_coding	72.668473	70.0079763333333
ENSG00000163788	SNRK	chr3	+	43299753	43299815	43286539	43286675	43303097	43303792	32443	17,8,3	5,3,0	16,15,3	0,2,0	206	144	0.000779648	0.0475834	0.704,0.651,1.0	1.0,0.84,1.0	-0.162	protein_coding	5.0808067	5.95566393333333
ENSG00000196498	NCOR2	chr12	-	124340601	124340751	124340293	124340443	124341822	124342074	99398	100,85,45	17,21,12	101,145,193	12,10,16	294	144	0.000181232	0.0179977	0.742,0.665,0.647	0.805,0.877,0.855	-0.161	protein_coding	48.9206986671993	56.6766979597813
ENSG00000105655	ISYNA1	chr19	-	18436972	18437105	18436329	18436479	18437598	18437760	96889	0,0,0	9,4,4	1,2,6	9,5,9	277	144	5.04375e-05	0.00773973	0.0,0.0,0.0	0.055,0.172,0.257	-0.161	protein_coding	53.58012	58.6240437
ENSG00000112659	CUL9	chr6	+	43188522	43188715	43187712	43188118	43193000	43193208	23877	119,87,72	27,11,14	106,111,130	5,8,11	337	144	0.0001943	0.0189306	0.653,0.772,0.687	0.901,0.856,0.835	-0.16	protein_coding	19.056079002812	25.3843570166293
ENSG00000234127	TRIM26	chr6	-	30201034	30201083	30198665	30199153	30204655	30204765	2224	84,58,54	22,22,10	89,78,63	8,4,8	193	144	4.19539e-05	0.00690656	0.74,0.663,0.801	0.892,0.936,0.855	-0.16	protein_coding	47.6004466666667	48.8721136666667
ENSG00000089060	SLC8B1	chr12	-	113320330	113320498	113318963	113319071	113320580	113320686	62705	43,41,40	8,5,3	60,71,71	3,1,1	312	144	0.000202588	0.0194938	0.713,0.791,0.86	0.902,0.97,0.97	-0.159	protein_coding	7.03133046666667	6.88675379356667
ENSG00000011105	TSPAN9	chr12	+	3083652	3083719	3077376	3077453	3201176	3201256	85424	38,17,21	1,7,1	17,9,14	0,0,0	211	144	0.000100098	0.0122674	0.963,0.624,0.935	1.0,1.0,1.0	-0.159	protein_coding	11.6444903333333	16.6480884431097
ENSG00000169398	PTK2	chr8	-	140925660	140925749	140890542	140890769	140948665	140948723	46621	90,68,41	45,28,12	102,106,77	22,18,13	233	144	0.000287258	0.0246499	0.553,0.6,0.679	0.741,0.784,0.785	-0.159	protein_coding	86.5698526523996	94.9792843768611
ENSG00000114062	UBE3A	chr15	-	25407066	25407262	25405460	25405502	25409087	25409207	2593	7,7,7	33,35,18	14,30,30	27,30,30	340	144	1.60908e-05	0.00362922	0.082,0.078,0.141	0.18,0.298,0.298	-0.158	protein_coding	19.8527492482065	21.0140740011151
ENSG00000128563	PRKRIP1	chr7	+	102395976	102396537	102376211	102376322	102397619	102397698	49506	377,295,277	82,57,87	382,423,382	44,65,41	705	144	6.94696e-05	0.00964232	0.484,0.514,0.394	0.639,0.571,0.656	-0.158	protein_coding	43.949214156	45.4212216666667
ENSG00000185246	PRPF39	chr14	+	45096423	45096758	45096102	45096228	45096886	45097005	18182	220,191,102	129,58,62	246,233,206	70,55,48	479	144	0.000725365	0.0459341	0.339,0.497,0.331	0.514,0.56,0.563	-0.157	protein_coding	37.833562	41.729647
ENSG00000110075	PPP6R3	chr11	+	68505144	68505249	68460730	68460827	68515027	68515166	36610	64,52,33	9,9,6	44,62,48	3,2,1	249	144	0.000189258	0.0186081	0.804,0.77,0.761	0.895,0.947,0.965	-0.157	protein_coding	101.90941	84.055711566
ENSG00000139865	TTC6	chr14	+	37606662	37606742	37595846	37596008	37622049	37622318	11674	24,24,20	5,4,1	35,27,25	0,1,0	224	144	2.39827e-05	0.00477062	0.755,0.794,0.928	1.0,0.946,1.0	-0.156	protein_coding	15.3902521666667	17.8526936333333
ENSG00000161914	ZNF653	chr19	-	11500677	11500815	11498295	11498339	11505487	11505500	49447	0,1,0	2,5,8	4,5,0	5,7,4	282	144	0.000237604	0.0215607	0.0,0.093,0.0	0.29,0.267,0.0	-0.155	protein_coding	3.983404	4.4620981
ENSG00000152952	PLOD2	chr3	-	146077861	146077924	146073286	146073352	146079115	146079257	51542	49,26,52	4,9,7	27,54,46	0,0,5	207	144	0.000771548	0.0474069	0.895,0.668,0.838	1.0,1.0,0.865	-0.155	protein_coding	41.2878985833667	34.7174556666667
ENSG00000162591	MEGF6	chr1	-	3508557	3508689	3507794	3507923	3509074	3509245	86571	36,32,28	0,2,9	43,53,76	0,0,1	276	144	3.85031e-05	0.00648763	1.0,0.893,0.619	1.0,1.0,0.975	-0.154	protein_coding	2.87721496666667	6.14411576666667
ENSG00000136643	RPS6KC1	chr1	+	213232122	213232255	213176399	213176492	213240701	213242297	79018	39,27,23	2,6,4	31,39,28	1,0,2	277	144	0.000804349	0.0485514	0.91,0.701,0.749	0.942,1.0,0.879	-0.154	protein_coding	6.78957658282637	7.27611563333333
ENSG00000133226	SRRM1	chr1	+	24663182	24663224	24662659	24662804	24666814	24666845	38030	145,129,117	156,132,81	147,200,196	104,81,79	186	144	0.000335668	0.0273412	0.418,0.431,0.528	0.523,0.657,0.658	-0.154	protein_coding	52.2996167366667	52.8831138333333
ENSG00000134716	CYP2J2	chr1	-	59904870	59905058	59900964	59901103	59907785	59907927	58929	48,40,74	5,5,3	47,49,65	1,0,0	332	144	8.41582e-06	0.00234804	0.806,0.776,0.915	0.953,1.0,1.0	-0.152	protein_coding	4.22331513333333	3.95906306666667
ENSG00000174652	ZNF266	chr19	-	9415653	9415742	9412597	9414720	9417827	9417908	78810	34,41,28	13,2,3	49,42,63	2,1,2	233	144	0.000708774	0.0452169	0.618,0.927,0.852	0.938,0.963,0.951	-0.152	protein_coding	4.29998187023333	6.04758966666667
ENSG00000115947	ORC4	chr2	-	147981927	147982081	147975901	147975975	148021447	148021604	30784	0,3,0	15,17,2	6,1,8	10,7,12	298	144	0.00021356	0.0202559	0.0,0.079,0.0	0.225,0.065,0.244	-0.152	protein_coding	31.5840062666667	26.5466202666667
ENSG00000244687	UBE2V1	chr20	-	50111288	50111562	50084128	50084254	50113106	50113145	5430	102,63,69	114,94,95	94,67,66	50,40,48	418	144	2.16357e-06	0.000889578	0.236,0.188,0.2	0.393,0.366,0.321	-0.152	protein_coding	319.440044333333	160.231966567281
ENSG00000165025	SYK	chr9	+	90867130	90867199	90865047	90865097	90874203	90874291	37088	71,65,45	12,14,8	90,71,76	3,4,4	213	144	1.70237e-05	0.00377035	0.8,0.758,0.792	0.953,0.923,0.928	-0.151	protein_coding	6.65685188716667	8.58033553333333
ENSG00000089177	KIF16B	chr20	-	16356329	16356452	16312334	16312418	16370585	16370636	63848	44,25,25	1,6,2	27,65,62	0,1,0	267	144	7.80504e-05	0.0104148	0.96,0.692,0.871	1.0,0.972,1.0	-0.15	protein_coding	7.71927133333333	10.6103862533333
ENSG00000072803	FBXW11	chr5	-	171957596	171957698	171914342	171914405	172006457	172006548	74250	0,1,0	26,26,8	10,4,2	12,30,15	246	144	7.74562e-06	0.00221871	0.0,0.022,0.0	0.328,0.072,0.072	-0.15	protein_coding	39.0966159333333	36.2224223333333
ENSG00000122203	KIAA1191	chr5	-	176359461	176359567	176355570	176355749	176359810	176359918	37136	162,114,89	76,58,58	202,181,159	50,53,52	250	144	5.56452e-05	0.00826001	0.551,0.531,0.469	0.699,0.663,0.638	-0.15	protein_coding	62.4507336666667	71.209528
ENSG00000103248	MTHFSD	chr16	-	86552032	86552146	86548463	86548577	86554644	86554748	64923	58,84,64	9,8,11	93,110,77	7,2,0	258	144	4.49678e-05	0.00722284	0.782,0.854,0.765	0.881,0.968,1.0	-0.149	protein_coding	20.4912456666667	22.7641273333333
ENSG00000164305	CASP3	chr4	-	184648502	184648631	184638400	184638468	184649394	184649447	62913	7,1,4	49,23,27	10,9,11	20,17,26	273	144	9.62838e-05	0.0119654	0.07,0.022,0.072	0.209,0.218,0.182	-0.148	protein_coding	10.478859	9.02483333333333
ENSG00000165568	AKR1E2	chr10	+	4837458	4837581	4835674	4835809	4842420	4842504	17122	95,79,87	16,17,9	124,123,109	8,5,4	267	144	3.35102e-05	0.00580571	0.762,0.715,0.839	0.893,0.93,0.936	-0.148	protein_coding	17.8256626690477	20.9889843366165
ENSG00000183569	SERHL2	chr22	+	42566303	42566338	42560185	42560265	42571120	42571203	70119	34,28,23	6,6,1	4,18,4	0,0,0	179	144	1.80248e-05	0.00388202	0.82,0.79,0.949	1.0,1.0,1.0	-0.147	protein_coding	7.62025586666667	4.9034336
ENSG00000173065	FAM222B	chr17	-	28790377	28790425	28766585	28766707	28812208	28812435	69900	3,2,1	29,13,20	18,17,6	37,31,43	192	144	0.000388461	0.0302644	0.072,0.103,0.036	0.267,0.291,0.095	-0.147	protein_coding	14.8962113107667	20.2824646666667
ENSG00000185480	PARPBP	chr12	+	102178591	102178770	102175482	102175666	102195950	102196429	56852	27,27,39	0,5,3	87,74,82	0,0,0	323	144	0.000126354	0.014458	1.0,0.707,0.853	1.0,1.0,1.0	-0.147	protein_coding	18.8527422666667	23.8519020001849
ENSG00000074054	CLASP1	chr2	-	121445448	121445496	121430072	121430177	121447336	121447507	45621	66,32,28	90,60,40	59,68,60	56,58,42	192	144	0.000668058	0.0435241	0.355,0.286,0.344	0.441,0.468,0.517	-0.147	protein_coding	20.6008702333333	24.378288768537
ENSG00000171634	BPTF	chr17	+	67875555	67875744	67874816	67875020	67886127	67886316	8843	108,72,28	157,121,55	158,123,84	109,93,83	333	144	8.05677e-07	0.000432714	0.229,0.205,0.18	0.385,0.364,0.304	-0.146	protein_coding	72.668473	70.0079763333333
ENSG00000104412	EMC2	chr8	+	108476781	108476892	108470061	108470121	108486511	108486636	84912	22,32,16	3,3,1	28,18,19	0,0,0	255	144	0.00052518	0.0370528	0.805,0.858,0.9	1.0,1.0,1.0	-0.146	protein_coding	85.6658453333333	104.039215666667
ENSG00000004660	CAMKK1	chr17	-	3882256	3882370	3881626	3881648	3882527	3882564	75750	0,0,0	16,19,8	8,2,0	10,8,12	258	144	4.68553e-05	0.00738792	0.0,0.0,0.0	0.309,0.122,0.0	-0.144	protein_coding	2.83708333333333	2.33945350569528
ENSG00000178694	NSUN3	chr3	+	94063811	94063979	94063010	94063138	94064436	94064518	104304	21,22,30	77,62,47	54,42,49	55,55,44	312	144	2.20196e-05	0.00449456	0.112,0.141,0.228	0.312,0.261,0.339	-0.144	protein_coding	8.40494526666667	10.7363614333333
ENSG00000152942	RAD17	chr5	+	69372033	69372217	69370704	69371171	69373829	69373882	21980	150,105,101	25,22,24	152,168,141	13,13,16	328	144	0.00026332	0.0232319	0.725,0.677,0.649	0.837,0.85,0.795	-0.144	protein_coding	17.9661764	22.2520541526333
ENSG00000129003	VPS13C	chr15	-	61946306	61946410	61945714	61945882	61947192	61947309	65413	61,27,8	8,0,2	47,40,29	0,0,1	248	144	0.000170017	0.017331	0.816,1.0,0.699	1.0,1.0,0.944	-0.143	protein_coding	6.95902267991933	8.82930420879933
ENSG00000197183	NOL4L	chr20	-	32456117	32456395	32453575	32453761	32474600	32474735	13969	48,51,31	6,0,5	43,31,40	0,2,0	422	144	0.000474812	0.034563	0.732,1.0,0.679	1.0,0.841,1.0	-0.143	protein_coding	9.048649	7.10514606666667
ENSG00000121486	TRMT1L	chr1	-	185139366	185139579	185137605	185137796	185139972	185140222	95161	235,134,159	25,8,21	281,225,235	7,1,9	357	144	5.94157e-08	5.61074e-05	0.791,0.871,0.753	0.942,0.989,0.913	-0.143	protein_coding	13.6407463333333	17.27111
ENSG00000153914	SREK1	chr5	+	66158808	66158932	66153462	66153596	66159218	66159334	96408	23,22,28	143,114,74	52,43,91	125,91,77	268	144	1.77399e-05	0.00384875	0.08,0.094,0.169	0.183,0.202,0.388	-0.143	protein_coding	37.4973834727133	46.397123
ENSG00000110075	PPP6R3	chr11	+	68505144	68505271	68460737	68460827	68515027	68515166	36612	85,65,38	9,9,6	57,74,53	3,2,1	271	144	0.000282063	0.0244098	0.834,0.793,0.771	0.91,0.952,0.966	-0.143	protein_coding	101.90941	84.055711566
ENSG00000152457	DCLRE1C	chr10	-	14949035	14949087	14945104	14945189	14953901	14954018	95760	34,26,18	3,0,8	57,56,37	0,1,1	196	144	0.000114571	0.0134576	0.893,1.0,0.623	1.0,0.976,0.965	-0.142	protein_coding	15.1207432666667	16.654461
ENSG00000213699	SLC35F6	chr2	+	26775463	26775676	26764289	26764426	26778041	26778219	49438	140,101,56	11,5,5	89,92,84	0,1,0	357	144	1.15168e-07	9.89675e-05	0.837,0.891,0.819	1.0,0.974,1.0	-0.142	protein_coding	40.520933	29.260897
ENSG00000111906	HDDC2	chr6	-	125298713	125298816	125292840	125292909	125300537	125300659	79870	1377,1052,1306	593,515,712	938,994,1048	263,234,293	247	144	1.53601e-10	5.16752e-07	0.575,0.544,0.517	0.675,0.712,0.676	-0.142	protein_coding	179.250554666667	116.395242137243
ENSG00000163697	APBB2	chr4	-	41065575	41065673	41013946	41014398	41100638	41100750	79735	44,20,14	1,7,1	39,17,24	0,1,0	242	144	0.000262522	0.0232091	0.963,0.63,0.893	1.0,0.91,1.0	-0.141	protein_coding	27.7024473623333	19.6619499866667
ENSG00000163539	CLASP2	chr3	-	33563963	33563966	33560807	33560971	33570726	33570790	99936	50,30,10	3,7,3	17,15,19	0,1,0	147	144	0.00010049	0.0122807	0.942,0.808,0.766	1.0,0.936,1.0	-0.14	protein_coding	14.8274659309877	9.63816610703667
ENSG00000137573	SULF1	chr8	+	69640807	69640841	69638734	69638858	69658504	69659407	1138	70,52,121	28,28,61	99,152,247	22,34,71	178	144	0.000197879	0.019214	0.669,0.6,0.616	0.785,0.783,0.738	-0.14	protein_coding	17.3279587122015	29.8236830158181
ENSG00000141524	TMC6	chr17	-	78124888	78124985	78124178	78124781	78125157	78125263	33099	31,30,9	7,3,0	27,20,22	0,0,0	241	144	1.28939e-05	0.00312276	0.726,0.857,1.0	1.0,1.0,1.0	-0.139	protein_coding	29.3297007166667	28.5896975433333
ENSG00000141380	SS18	chr18	-	26035830	26035923	26035004	26035127	26038554	26038659	79595	94,48,50	327,294,293	160,172,143	312,270,287	237	144	1.04361e-14	1.79361e-10	0.149,0.09,0.094	0.238,0.279,0.232	-0.139	protein_coding	70.4746497	87.6251462995896
ENSG00000116754	SRSF11	chr1	+	70231858	70231975	70228421	70228555	70232267	70232375	92324	28,57,44	435,304,289	95,168,113	284,240,272	261	144	0	0	0.034,0.094,0.077	0.156,0.279,0.186	-0.139	protein_coding	103.162339333333	125.637419
ENSG00000171204	TMEM126B	chr11	+	85631144	85631316	85628572	85628688	85631686	85631791	30391	437,378,279	143,87,113	536,594,515	109,96,74	316	144	2.60279e-05	0.00491573	0.582,0.664,0.529	0.691,0.738,0.76	-0.138	protein_coding	62.118942	72.2597066666667
ENSG00000049618	ARID1B	chr6	+	157133039	157133207	157110471	157110561	157148623	157152404	23175	57,67,39	10,6,2	53,60,76	0,3,1	312	144	0.000138042	0.0151499	0.725,0.838,0.9	1.0,0.902,0.972	-0.137	protein_coding	9.73955565156667	11.7645659690667
ENSG00000144357	UBR3	chr2	+	169877493	169877637	169875790	169875949	169878524	169878574	80848	171,117,60	28,16,7	106,135,108	4,12,1	288	144	8.0076e-05	0.0106191	0.753,0.785,0.811	0.93,0.849,0.982	-0.137	protein_coding	14.3683561833333	12.73371881
ENSG00000122566	HNRNPA2B1	chr7	-	26190992	26191128	26190124	26190460	26192494	26192577	65937	1208,996,1236	467,272,445	1176,1288,1358	258,213,215	280	144	4.52847e-10	1.08096e-06	0.571,0.653,0.588	0.701,0.757,0.765	-0.137	protein_coding	1456.68314366667	1208.95821366667
ENSG00000160323	ADAMTS13	chr9	+	133457909	133458094	133456542	133456719	133458973	133459386	25323	31,28,23	6,1,1	33,28,51	1,0,0	329	144	0.000217653	0.0204048	0.693,0.925,0.91	0.935,1.0,1.0	-0.136	protein_coding	3.21475164516473	3.728650569
ENSG00000206562	METTL6	chr3	-	15415497	15415583	15413668	15413945	15415771	15415860	36027	44,41,37	2,1,10	36,39,36	0,0,0	230	144	9.90085e-06	0.00259877	0.932,0.963,0.698	1.0,1.0,1.0	-0.136	protein_coding	23.2742363333333	19.787892
ENSG00000103148	NPRL3	chr16	-	130521	130591	119125	119255	138149	138334	12106	130,109,88	25,29,22	136,153,107	13,8,15	214	144	3.01548e-05	0.00541154	0.778,0.717,0.729	0.876,0.928,0.828	-0.136	protein_coding	40.2434273352355	38.5512967316667
ENSG00000049130	KITLG	chr12	-	88515533	88515617	88507027	88507137	88516333	88516490	62855	373,201,169	254,193,154	346,286,314	179,135,148	228	144	8.18816e-06	0.00229945	0.481,0.397,0.409	0.55,0.572,0.573	-0.136	protein_coding	67.0628326666667	73.5960626666667
ENSG00000205336	ADGRG1	chr16	+	57641590	57641708	57619693	57619881	57650252	57650306	78112	361,254,299	78,67,60	262,267,310	31,16,40	262	144	1.13133e-06	0.000561957	0.718,0.676,0.733	0.823,0.902,0.81	-0.136	protein_coding	84.7097409980091	72.0503534254087
ENSG00000144290	SLC4A10	chr2	+	161873915	161874005	161872292	161872384	161879130	161879288	71457	1,0,0	11,4,2	4,0,4	7,8,10	234	144	0.000729394	0.0459861	0.053,0.0,0.0	0.26,0.0,0.198	-0.135	protein_coding	1.82556073333333	2.61824116068912
ENSG00000164659	KIAA1324L	chr7	-	86891723	86891889	86876905	86880530	86892921	86893100	95251	99,63,91	10,12,11	172,133,165	4,6,12	310	144	0.00054183	0.0377013	0.821,0.709,0.794	0.952,0.911,0.865	-0.135	protein_coding	12.5777224	16.3192122030767
ENSG00000204120	GIGYF2	chr2	+	232722553	232722658	232703423	232703489	232735154	232735237	39732	14,4,2	67,53,28	11,28,12	50,39,30	249	144	0.000172653	0.0174584	0.108,0.042,0.04	0.113,0.293,0.188	-0.135	protein_coding	29.6509760144067	35.1907095573
ENSG00000244754	N4BP2L2	chr13	-	32446358	32446480	32442387	32444126	32480589	32480638	81277	1,0,0	9,12,15	7,1,1	10,16,3	266	144	0.000401932	0.0308661	0.057,0.0,0.0	0.275,0.033,0.153	-0.135	protein_coding	34.629352	44.8439115666667
ENSG00000165304	MELK	chr9	+	36583626	36583712	36581643	36581739	36589535	36589652	106389	158,139,126	87,76,83	150,148,155	61,51,40	230	144	0.000329541	0.0270731	0.532,0.534,0.487	0.606,0.645,0.708	-0.135	protein_coding	37.7081093333333	30.2906656905898
ENSG00000172831	CES2	chr16	+	66938036	66938241	66934470	66935976	66940221	66940355	72246	37,33,42	3,3,2	37,52,42	0,1,0	349	144	0.000341003	0.0275667	0.836,0.819,0.897	1.0,0.955,1.0	-0.134	protein_coding	13.1445759	15.8712059666667
ENSG00000121067	SPOP	chr17	-	49668026	49668078	49636758	49636809	49677932	49678003	3887	6,1,1	52,30,27	3,14,4	20,23,21	196	144	0.000658891	0.0431731	0.078,0.024,0.026	0.099,0.309,0.123	-0.134	protein_coding	64.3769493666667	63.7388255666667
ENSG00000163138	PACRGL	chr4	+	20701757	20701884	20700670	20700787	20704465	20704524	86068	0,0,2	44,15,20	2,5,6	23,26,7	271	144	8.21118e-05	0.0108389	0.0,0.0,0.05	0.044,0.093,0.313	-0.133	protein_coding	12.2619107276667	12.0649025333333
ENSG00000123159	GIPC1	chr19	-	14491655	14491743	14480592	14480778	14496036	14496132	66057	32,25,40	1,7,2	44,39,51	1,0,0	232	144	7.34816e-05	0.00995622	0.952,0.689,0.925	0.965,1.0,1.0	-0.133	protein_coding	90.8710238538238	97.4388272803511
ENSG00000140105	WARS	chr14	-	100374135	100374244	100369086	100369258	100375282	100375347	99618	99,68,49	176,125,98	193,160,117	180,187,103	253	144	3.12961e-06	0.00117493	0.243,0.236,0.222	0.379,0.328,0.393	-0.133	protein_coding	183.160972	206.9540301
ENSG00000186625	KATNA1	chr6	-	149601593	149601752	149598052	149598350	149603267	149603373	2799	120,113,142	9,5,19	88,112,106	2,0,0	303	144	7.6494e-09	1.04339e-05	0.864,0.915,0.78	0.954,1.0,1.0	-0.132	protein_coding	10.2378293333333	8.84990929333333
ENSG00000165675	ENOX2	chrX	-	130783546	130783690	130709242	130709331	130901683	130901731	73358	38,30,17	4,3,1	49,38,27	0,1,0	288	144	0.000230032	0.0210068	0.826,0.833,0.895	1.0,0.95,1.0	-0.132	protein_coding	14.150830403	15.7140170609919
ENSG00000185480	PARPBP	chr12	+	102148234	102148463	102123885	102124041	102165728	102165883	56819	54,53,56	4,5,4	66,59,61	1,0,2	373	144	0.000451866	0.0333957	0.839,0.804,0.844	0.962,1.0,0.922	-0.132	protein_coding	18.8527422666667	23.8519020001849
ENSG00000115339	GALNT3	chr2	-	165771264	165771383	165770185	165770808	165794014	165794247	66435	2,0,0	27,13,12	1,6,2	5,12,8	263	144	0.000287633	0.0246499	0.039,0.0,0.0	0.099,0.215,0.12	-0.132	protein_coding	28.7446433333333	21.764669
ENSG00000196873	CBWD3	chr9	+	68269599	68269722	68268933	68268978	68270301	68270385	34734	11,1,7	5,0,2	18,4,10	1,1,0	267	144	0.000697462	0.0447945	0.543,1.0,0.654	0.907,0.683,1.0	-0.131	protein_coding	31.1519114666667	30.6971198333333
ENSG00000173226	IQCB1	chr3	-	121828469	121828632	121826050	121826180	121828860	121828972	93367	207,141,149	53,45,30	210,209,183	19,28,34	307	144	0.000721183	0.0457435	0.647,0.595,0.7	0.838,0.778,0.716	-0.13	protein_coding	28.3654276666667	27.399881
ENSG00000103995	CEP152	chr15	-	48748442	48748610	48744895	48744992	48752348	48752469	13596	63,50,38	4,8,3	70,60,54	1,2,1	312	144	0.000588397	0.0398845	0.879,0.743,0.854	0.97,0.933,0.961	-0.129	protein_coding	6.390954	6.61733966666667
ENSG00000159147	DONSON	chr21	-	33583487	33583666	33582164	33582246	33584589	33584726	77494	132,131,107	18,9,22	178,176,99	10,4,7	323	144	0.00032034	0.0265513	0.766,0.866,0.684	0.888,0.951,0.863	-0.129	protein_coding	19.2631916666667	19.1618502333333
ENSG00000104047	DTWD1	chr15	+	49626743	49626893	49625112	49625431	49631000	49631058	7466	13,19,12	44,43,54	24,23,49	35,50,44	294	144	0.000741982	0.0465067	0.126,0.178,0.098	0.251,0.184,0.353	-0.129	protein_coding	49.93408	58.7713036666667
ENSG00000112531	QKI	chr6	+	163565945	163566795	163563419	163563719	163570693	163573800	69656	424,320,261	21,12,7	272,377,268	2,4,5	994	144	8.76546e-05	0.0113103	0.745,0.794,0.844	0.952,0.932,0.886	-0.129	protein_coding	53.381888	52.8976826667204
ENSG00000112851	ERBB2IP	chr5	+	66075023	66075230	66053405	66054951	66076315	66076408	80209	365,250,269	68,77,54	400,349,330	39,50,43	351	144	0.000149608	0.015872	0.688,0.571,0.671	0.808,0.741,0.759	-0.126	protein_coding	20.1450238123401	21.7662114145
ENSG00000115464	USP34	chr2	-	61203139	61203263	61192900	61192980	61204496	61204601	53463	154,137,160	28,22,19	143,226,179	6,16,11	268	144	2.8113e-05	0.00522907	0.747,0.77,0.819	0.928,0.884,0.897	-0.124	protein_coding	37.9206351	36.4791976333333
ENSG00000133657	ATP13A3	chr3	-	194412198	194412288	194402676	194406116	194413758	194413839	14139	210,158,116	173,124,71	176,165,165	93,74,61	234	144	0.000166839	0.0171701	0.428,0.439,0.501	0.538,0.578,0.625	-0.124	protein_coding	52.8626192333333	41.2968023666667
ENSG00000163818	LZTFL1	chr3	-	45827355	45827459	45823315	45826332	45828438	45828615	31745	97,65,65	16,9,5	101,130,150	3,4,6	248	144	4.27897e-05	0.00697732	0.779,0.807,0.883	0.951,0.95,0.936	-0.123	protein_coding	6.56614464733667	9.56337853333333
ENSG00000122481	RWDD3	chr1	+	95246541	95246657	95244210	95244715	95246755	95247217	56440	44,26,46	3,2,4	46,30,35	0,0,0	260	144	0.000134996	0.0150073	0.89,0.878,0.864	1.0,1.0,1.0	-0.123	protein_coding	8.20988333333333	8.34977033333333
ENSG00000099968	BCL2L13	chr22	+	17702242	17702386	17688985	17689142	17726676	17728699	26970	209,150,121	36,16,25	181,194,174	16,12,9	288	144	0.000118151	0.0137949	0.744,0.824,0.708	0.85,0.89,0.906	-0.123	protein_coding	33.4817144666667	32.1865317666667
ENSG00000171634	BPTF	chr17	+	67963332	67963506	67959540	67959875	67964211	67964404	8866	162,123,157	179,168,156	214,251,204	151,154,135	318	144	5.23299e-06	0.00171636	0.291,0.249,0.313	0.391,0.425,0.406	-0.123	protein_coding	72.668473	70.0079763333333
ENSG00000088367	EPB41L1	chr20	+	36122678	36122747	36121721	36121816	36175550	36175715	19985	32,27,26	5,2,3	22,28,11	1,0,0	213	144	0.000218128	0.0204048	0.812,0.901,0.854	0.937,1.0,1.0	-0.123	protein_coding	87.2951147588333	49.274266075982
ENSG00000089177	KIF16B	chr20	-	16335925	16336015	16312334	16312418	16370585	16370636	63847	27,38,19	1,6,2	43,39,40	0,1,0	234	144	0.000134664	0.0149897	0.943,0.796,0.854	1.0,0.96,1.0	-0.122	protein_coding	7.71927133333333	10.6103862533333
ENSG00000062650	WAPAL	chr10	-	86472611	86472764	86472207	86472344	86473877	86473973	12223	486,403,288	83,68,44	409,463,391	40,25,27	297	144	6.97682e-08	6.51673e-05	0.74,0.742,0.76	0.832,0.9,0.875	-0.122	protein_coding	28.2572256666667	26.2398515
ENSG00000103148	NPRL3	chr16	-	117300	117375	112621	112775	130521	130591	12091	88,58,47	7,9,3	62,65,74	0,1,0	219	144	3.24221e-07	0.000234129	0.892,0.809,0.912	1.0,0.977,1.0	-0.121	protein_coding	40.2434273352355	38.5512967316667
ENSG00000104635	SLC39A14	chr8	+	22409945	22410115	22408309	22408496	22412036	22412206	33232	3,2,4	68,56,33	7,13,8	24,43,14	314	144	1.23514e-06	0.000592959	0.02,0.016,0.053	0.118,0.122,0.208	-0.12	protein_coding	17.9656863666667	9.58697686666667
ENSG00000106976	DNM1	chr9	+	128224250	128224389	128222792	128222860	128231985	128232124	15938	92,48,79	9,6,2	94,84,102	0,2,0	283	144	2.27807e-06	0.000923402	0.839,0.803,0.953	1.0,0.955,1.0	-0.12	protein_coding	48.9060772298111	45.5778115333333
ENSG00000039650	PNKP	chr19	-	49861607	49861695	49861252	49861510	49861771	49861776	75035	76,22,37	3,4,4	63,98,59	2,0,1	232	144	0.00043171	0.0325708	0.94,0.773,0.852	0.951,1.0,0.973	-0.12	protein_coding	49.0291100751203	64.4403723933333
ENSG00000104413	ESRP1	chr8	+	94692676	94692827	94678202	94678371	94705924	94706515	3515	535,333,361	239,173,199	634,492,497	168,168,162	295	144	7.07858e-06	0.00210553	0.522,0.484,0.47	0.648,0.588,0.6	-0.12	protein_coding	120.449464	140.300608666667
ENSG00000185404	SP140L	chr2	+	230328756	230328831	230327183	230327301	230357804	230357967	24292	25,17,7	6,2,0	21,23,17	0,1,0	219	144	0.000218794	0.0204144	0.733,0.848,1.0	1.0,0.938,1.0	-0.119	protein_coding	11.9949564333333	19.9852046
ENSG00000147099	HDAC8	chrX	-	72490928	72491006	72488932	72489041	72495155	72495268	100414	112,86,138	12,17,24	127,137,123	4,6,11	222	144	4.45269e-05	0.00716541	0.858,0.766,0.789	0.954,0.937,0.879	-0.119	protein_coding	17.4437054333333	18.7446373666667
ENSG00000115904	SOS1	chr2	-	38989269	38989314	38987472	38987591	38995122	38995387	79835	151,100,101	28,28,32	211,186,208	20,24,27	189	144	9.82707e-05	0.0120811	0.804,0.731,0.706	0.889,0.855,0.854	-0.119	protein_coding	22.0827636666667	29.3422576666667
ENSG00000156162	DPY19L4	chr8	+	94734629	94734754	94719899	94720014	94738368	94738459	22668	99,71,40	12,4,5	98,132,118	3,2,2	269	144	4.8857e-05	0.00753954	0.815,0.905,0.811	0.946,0.972,0.969	-0.119	protein_coding	26.7934597666667	28.1599093333333
ENSG00000026508	CD44	chr11	+	35211245	35211449	35189834	35190065	35214851	35214861	77355	218,168,170	26,23,17	138,162,238	8,10,6	348	144	4.36109e-05	0.00707097	0.776,0.751,0.805	0.877,0.87,0.943	-0.119	protein_coding	28.0888286	24.7868935666667
ENSG00000154380	ENAH	chr1	-	225504990	225505053	225500991	225501070	225507950	225508017	77822	173,145,91	256,187,165	182,194,158	166,159,156	207	144	2.95748e-05	0.00538395	0.32,0.35,0.277	0.433,0.459,0.413	-0.119	protein_coding	43.5526116666667	43.4209896666667
ENSG00000100796	SMEK1	chr14	-	91466260	91466416	91465249	91465419	91470836	91470995	44294	126,72,86	329,223,226	160,146,130	218,174,184	300	144	3.21369e-09	5.3108e-06	0.155,0.134,0.154	0.261,0.287,0.253	-0.119	protein_coding	87.890128	86.305063
ENSG00000010244	ZNF207	chr17	+	32366664	32366757	32365329	32365487	32367771	32368014	82943	155,131,144	862,685,779	261,264,271	653,573,505	237	144	0	0	0.098,0.104,0.101	0.195,0.219,0.246	-0.119	protein_coding	130.548911433333	109.818804
ENSG00000149925	ALDOA	chr16	+	30065875	30065927	30064423	30064505	30067233	30067366	24485	2948,1858,2028	2517,2164,2389	1972,1959,1810	1216,1389,1141	196	144	1.75842e-07	0.000137369	0.463,0.387,0.384	0.544,0.509,0.538	-0.119	protein_coding	2121.63430133333	1719.06447176667
ENSG00000135749	PCNXL2	chr1	-	233025145	233025399	233016920	233017154	233054267	233054483	82860	49,43,25	6,0,2	32,29,32	1,0,0	398	144	0.000609207	0.0409075	0.747,1.0,0.819	0.92,1.0,1.0	-0.118	protein_coding	8.01815600333333	7.11885346666667
ENSG00000139618	BRCA2	chr13	+	32344557	32344653	32336264	32341196	32346826	32346896	10725	45,65,25	5,12,1	68,87,26	2,3,0	240	144	0.000343112	0.0276698	0.844,0.765,0.938	0.953,0.946,1.0	-0.117	protein_coding	9.55606161956667	10.7545470333333
ENSG00000150712	MTMR12	chr5	-	32234961	32235129	32226993	32230347	32239000	32239173	98002	96,75,57	4,5,6	46,37,52	1,0,0	312	144	3.11121e-05	0.0055125	0.917,0.874,0.814	0.955,1.0,1.0	-0.117	protein_coding	14.5564843333333	8.96550406666667
ENSG00000159214	CCDC24	chr1	+	43992522	43992639	43991801	43992387	43993839	43993964	17348	52,30,37	1,3,4	42,45,51	0,0,0	261	144	0.000727501	0.0459341	0.966,0.847,0.836	1.0,1.0,1.0	-0.117	protein_coding	17.0548083333333	16.0612670666667
ENSG00000075568	TMEM131	chr2	-	97794929	97795115	97793289	97793553	97796217	97796404	40459	265,200,123	30,27,23	314,311,248	17,14,25	330	144	0.000229837	0.0210068	0.794,0.764,0.7	0.89,0.906,0.812	-0.117	protein_coding	20.2943283333333	25.0503121
ENSG00000103005	USB1	chr16	+	58014272	58014294	58009928	58010112	58017333	58017439	101889	18,10,23	6,0,4	15,12,22	0,0,2	166	144	0.000783191	0.0476791	0.722,1.0,0.833	1.0,1.0,0.905	-0.117	protein_coding	24.152144	18.1407083333333
ENSG00000153914	SREK1	chr5	+	66156064	66158932	66153462	66153596	66159218	66159334	96407	456,369,160	143,114,74	655,728,495	125,91,77	3012	144	8.15642e-11	3.33765e-07	0.132,0.134,0.094	0.2,0.277,0.235	-0.117	protein_coding	37.4973834727133	46.397123
ENSG00000185246	PRPF39	chr14	+	45109893	45109993	45109615	45109780	45110093	45110176	18187	187,120,131	141,67,102	202,201,205	89,81,92	244	144	0.000400434	0.0308307	0.439,0.514,0.431	0.573,0.594,0.568	-0.117	protein_coding	37.833562	41.729647
ENSG00000092208	GEMIN2	chr14	+	39124991	39125036	39122429	39122543	39128279	39128341	103101	237,193,248	64,60,79	213,205,216	23,33,41	189	144	1.18702e-05	0.00296523	0.738,0.71,0.705	0.876,0.826,0.801	-0.117	protein_coding	52.4426566666667	39.9771250176667
ENSG00000105983	LMBR1	chr7	-	156680442	156680574	156679076	156679306	156681828	156682093	77193	33,40,32	2,3,4	32,24,35	0,1,0	276	144	0.000331595	0.0271123	0.896,0.874,0.807	1.0,0.926,1.0	-0.116	protein_coding	42.9082569333333	31.2377089050895
ENSG00000196705	ZNF431	chr19	+	21175452	21175474	21167570	21167666	21182622	21184092	65142	0,0,0	20,18,12	5,1,2	16,14,22	166	144	0.000728876	0.0459861	0.0,0.0,0.0	0.213,0.058,0.073	-0.115	protein_coding	4.90517166666667	6.98072833333333
ENSG00000121897	LIAS	chr4	+	39462195	39462289	39460789	39460962	39463524	39463605	33164	109,111,104	25,12,21	129,157,111	9,12,9	238	144	0.000620519	0.0414643	0.725,0.848,0.75	0.897,0.888,0.882	-0.115	protein_coding	16.7622363	19.0675638166667
ENSG00000088367	EPB41L1	chr20	+	36214356	36214440	36212271	36212376	36221863	36221934	20011	85,50,62	18,10,3	44,51,28	1,0,4	228	144	0.000761769	0.0470943	0.749,0.759,0.929	0.965,1.0,0.816	-0.115	protein_coding	87.2951147588333	49.274266075982
ENSG00000100099	HPS4	chr22	-	26471212	26471388	26470718	26470813	26472301	26472418	56982	8,2,3	55,39,50	25,14,16	44,42,54	320	144	6.39598e-07	0.000379052	0.061,0.023,0.026	0.204,0.13,0.118	-0.114	protein_coding	10.4762680612516	12.1456615333333
ENSG00000169660	HEXDC	chr17	+	82424418	82424503	82419748	82419883	82428557	82428645	45334	42,40,38	2,3,9	33,45,39	0,1,2	229	144	0.000720469	0.0457435	0.93,0.893,0.726	1.0,0.966,0.925	-0.114	protein_coding	16.1322583333333	15.7713665666667
ENSG00000145216	FIP1L1	chr4	+	53391429	53391498	53391008	53391139	53399729	53399839	79365	117,96,92	222,174,206	108,115,97	122,116,131	213	144	4.57473e-05	0.00729352	0.263,0.272,0.232	0.374,0.401,0.334	-0.114	protein_coding	43.6204423333333	37.1939849312055
ENSG00000152404	CWF19L2	chr11	-	107416208	107416298	107392778	107392895	107418193	107418287	33406	45,43,47	4,6,2	41,61,49	1,0,0	234	144	2.45882e-05	0.00480402	0.874,0.815,0.935	0.962,1.0,1.0	-0.113	protein_coding	3.60401666666667	3.72351667666667
ENSG00000157992	KRTCAP3	chr2	+	27442578	27442763	27442365	27442440	27442841	27442901	41421	183,172,135	18,22,23	146,190,248	8,16,9	329	144	0.000389333	0.0302774	0.817,0.774,0.72	0.889,0.839,0.923	-0.113	protein_coding	135.916027333333	107.704231333333
ENSG00000127663	KDM4B	chr19	+	5071009	5071059	5047475	5047669	5077366	5077470	54994	70,40,39	2,12,1	61,62,71	0,1,0	194	144	1.23854e-05	0.00305794	0.963,0.712,0.967	1.0,0.979,1.0	-0.112	protein_coding	6.22997955686667	8.9704201
ENSG00000116198	CEP104	chr1	-	3836494	3836692	3834924	3835092	3837291	3837345	71087	164,197,118	18,5,14	169,165,157	5,5,1	342	144	0.000140978	0.0153156	0.793,0.943,0.78	0.934,0.933,0.985	-0.112	protein_coding	22.5921586204967	20.8690053333333
ENSG00000164930	FZD6	chr8	+	103328267	103328416	103324480	103325498	103329654	103329971	9498	457,354,344	53,45,36	596,645,623	24,29,25	293	144	6.26676e-10	1.38083e-06	0.809,0.795,0.824	0.924,0.916,0.925	-0.112	protein_coding	30.1807490154798	45.966899
ENSG00000101224	CDC25B	chr20	+	3800742	3800865	3800461	3800498	3800970	3801093	106118	544,365,324	133,110,94	633,656,798	118,102,109	267	144	2.73079e-06	0.00106666	0.688,0.642,0.65	0.743,0.776,0.798	-0.112	protein_coding	74.0385696666667	107.822693
ENSG00000213593	TMX2	chr11	+	57737785	57738026	57737607	57737668	57738353	57738417	64037	471,329,382	98,86,72	415,372,370	63,50,38	385	144	0.00016144	0.0167787	0.643,0.589,0.665	0.711,0.736,0.785	-0.112	protein_coding	82.3031656666667	75.36052
ENSG00000067221	STOML1	chr15	-	73989029	73989257	73988665	73988802	73990350	73990457	71136	82,57,37	4,0,5	67,40,71	1,0,0	372	144	0.000437663	0.0326757	0.888,1.0,0.741	0.963,1.0,1.0	-0.111	protein_coding	11.6686355403	11.6797637002257
ENSG00000148339	SLC25A25	chr9	+	128099274	128099385	128098536	128098725	128101095	128101222	38862	1,0,6	61,29,25	4,3,8	20,13,14	255	144	0.000563011	0.038767	0.009,0.0,0.119	0.101,0.115,0.244	-0.111	protein_coding	19.5633360599189	19.7006244666667
ENSG00000156958	GALK2	chr15	+	49195084	49195214	49170311	49170358	49201161	49201250	52253	0,1,0	11,12,13	7,1,1	11,17,5	274	144	0.000659657	0.0431731	0.0,0.042,0.0	0.251,0.03,0.095	-0.111	protein_coding	25.8154063333333	25.8584643333333
ENSG00000072803	FBXW11	chr5	-	171957596	171957698	171910571	171910797	172006457	172006548	74248	3,0,0	43,27,21	4,8,4	26,19,23	246	144	2.95118e-05	0.00538395	0.039,0.0,0.0	0.083,0.198,0.092	-0.111	protein_coding	39.0966159333333	36.2224223333333
ENSG00000116679	IVNS1ABP	chr1	-	185306484	185306625	185305535	185305643	185307013	185307139	65147	158,131,98	613,587,547	205,194,229	321,414,476	285	144	4.44089e-15	9.54048e-11	0.115,0.101,0.083	0.244,0.191,0.196	-0.111	protein_coding	84.1773983333333	71.057048
ENSG00000032742	IFT88	chr13	+	20615792	20615879	20605034	20605105	20625749	20625849	4145	87,38,54	6,8,1	53,57,67	0,1,1	231	144	5.17137e-05	0.00786534	0.9,0.748,0.971	1.0,0.973,0.977	-0.11	protein_coding	8.26488243333333	8.02851833333333
ENSG00000167842	MIS12	chr17	+	5487556	5487694	5486384	5486684	5488822	5488935	76892	12,7,14	62,58,44	25,26,18	33,53,57	282	144	0.000573118	0.0392611	0.09,0.058,0.14	0.279,0.2,0.139	-0.11	protein_coding	22.9251773333333	30.7195733333333
ENSG00000140526	ABHD2	chr15	+	89106269	89106402	89104181	89104270	89113724	89113824	98970	0,0,0	1,6,5	3,5,1	15,10,17	277	144	0.000747567	0.0466686	0.0,0.0,0.0	0.094,0.206,0.03	-0.11	protein_coding	33.02627	57.643474
ENSG00000133226	SRRM1	chr1	+	24647078	24647208	24646666	24646789	24648858	24649029	38022	13,9,9	220,198,179	50,38,44	139,134,168	274	144	0	0	0.03,0.023,0.026	0.159,0.13,0.121	-0.11	protein_coding	52.2996167366667	52.8831138333333
ENSG00000111679	PTPN6	chr12	+	6951608	6951731	6946573	6946739	6951911	6952177	105839	34,33,33	4,4,0	51,44,73	1,0,0	267	144	0.000589376	0.0398845	0.821,0.816,1.0	0.965,1.0,1.0	-0.109	protein_coding	26.916533	27.6188729666667
ENSG00000134533	RERG	chr12	-	15121062	15121119	15110926	15111417	15217428	15217603	57374	55,38,57	9,1,8	14,21,25	0,1,0	201	144	4.05947e-05	0.00674743	0.814,0.965,0.836	1.0,0.938,1.0	-0.108	protein_coding	5.9568309787	2.51537553333333
ENSG00000185418	TARSL2	chr15	-	101699330	101699435	101685895	101686062	101701085	101701184	2414	10,8,7	102,78,87	20,19,19	49,71,61	249	144	1.31512e-06	0.000624378	0.054,0.056,0.044	0.191,0.134,0.153	-0.108	protein_coding	14.015197	10.267541
ENSG00000170889	RPS9	chr19	+	54206552	54206724	54201486	54201609	54207397	54207522	53115	319,224,248	120,59,101	426,470,610	101,112,109	316	144	0.000479418	0.0346951	0.548,0.634,0.528	0.658,0.657,0.718	-0.108	protein_coding	1466.82990366667	1581.08396733333
ENSG00000165416	SUGT1	chr13	+	52661474	52661570	52659178	52659249	52662648	52662702	17911	263,230,283	174,103,137	283,286,246	86,108,81	240	144	0.000707307	0.0451781	0.476,0.573,0.553	0.664,0.614,0.646	-0.107	protein_coding	50.6789693666667	42.9286503333333
ENSG00000005893	LAMP2	chrX	-	120439075	120439293	120431247	120431462	120441729	120441894	12230	343,247,189	415,292,344	514,412,345	335,316,354	362	144	3.3717e-06	0.00123805	0.247,0.252,0.179	0.379,0.342,0.279	-0.107	protein_coding	59.6322667167897	74.5840733333333
ENSG00000111247	RAD51AP1	chr12	+	4556352	4556550	4552982	4553147	4558856	4559019	75795	97,67,96	3,8,2	132,110,100	1,0,0	342	144	1.59104e-05	0.00360746	0.932,0.779,0.953	0.982,1.0,1.0	-0.106	protein_coding	17.5058067171567	21.9020716
ENSG00000137996	RTCA	chr1	+	100267499	100267538	100266523	100266624	100268151	100268295	30109	6,2,3	104,64,59	4,20,7	56,46,42	183	144	6.59062e-05	0.00933584	0.043,0.024,0.038	0.053,0.255,0.116	-0.106	protein_coding	21.156529	18.069147
ENSG00000118007	STAG1	chr3	-	136623145	136623248	136604308	136604473	136630869	136630981	40636	200,191,117	16,30,17	222,201,160	11,6,9	247	144	2.20165e-05	0.00449456	0.879,0.788,0.8	0.922,0.951,0.912	-0.106	protein_coding	23.9094573333333	25.2439560666667
ENSG00000119042	SATB2	chr2	-	199397529	199397840	199381693	199381820	199433337	199433514	60903	0,2,0	11,15,7	0,4,8	8,7,10	455	144	0.000236945	0.0215237	0.0,0.04,0.0	0.0,0.153,0.202	-0.105	protein_coding	2.92360684	3.49386973333333
ENSG00000066279	ASPM	chr1	-	197100430	197105185	197095997	197096164	197117788	197117983	104088	2167,2352,1732	10,9,21	3786,4631,3534	13,10,6	4899	144	0.000667082	0.0434934	0.864,0.885,0.708	0.895,0.932,0.945	-0.105	protein_coding	10.08429	16.3667
ENSG00000196517	SLC6A9	chr1	-	44010808	44010882	44009964	44010096	44024247	44024362	51121	46,35,21	4,2,3	24,28,37	1,0,0	218	144	0.000611048	0.0409908	0.884,0.92,0.822	0.941,1.0,1.0	-0.105	protein_coding	16.329103	16.8891314
ENSG00000183943	PRKX	chrX	-	3641851	3641971	3626418	3626514	3655148	3655412	18590	119,75,89	9,12,8	139,146,164	6,7,2	264	144	0.000458788	0.0336744	0.878,0.773,0.859	0.927,0.919,0.978	-0.105	protein_coding	18.871346	28.4410406666667
ENSG00000213593	TMX2	chr11	+	57737835	57738026	57737607	57737668	57738353	57738430	64038	488,330,398	98,86,72	423,378,392	63,50,38	335	144	0.000174718	0.0175603	0.682,0.623,0.704	0.743,0.765,0.816	-0.105	protein_coding	82.3031656666667	75.36052
ENSG00000167283	ATP5L	chr11	+	118403923	118403985	118401618	118401717	118405656	118405709	87595	16,4,22	110,76,66	21,33,27	65,81,65	206	144	0.000422284	0.0319438	0.092,0.035,0.189	0.184,0.222,0.225	-0.105	protein_coding	234.72239	242.555876
ENSG00000171204	TMEM126B	chr11	+	85629131	85629262	85628592	85628688	85631686	85631808	30389	69,34,37	143,87,113	61,74,65	109,96,74	275	144	0.000371491	0.0291478	0.202,0.17,0.146	0.227,0.288,0.315	-0.104	protein_coding	62.118942	72.2597066666667
ENSG00000117335	CD46	chr1	+	207767778	207767823	207767012	207767195	207783291	207783330	52959	131,96,82	14,10,21	114,100,114	5,9,2	189	144	0.000187798	0.0185194	0.877,0.88,0.748	0.946,0.894,0.977	-0.104	protein_coding	67.8544103333333	78.2727631
ENSG00000177565	TBL1XR1	chr3	-	177110808	177110887	177098465	177098541	177197120	177197227	93041	0,1,0	29,36,27	6,3,5	29,26,20	223	144	1.41817e-05	0.00332854	0.0,0.018,0.0	0.118,0.069,0.139	-0.103	protein_coding	33.1890113333333	33.8942876666667
ENSG00000249915	PDCD6	chr5	+	313700	313850	306601	306754	314416	314954	21841	56,69,55	7,6,1	52,46,54	0,2,0	294	144	0.00011284	0.0133014	0.797,0.849,0.964	1.0,0.918,1.0	-0.103	protein_coding	213.412304	195.485318
ENSG00000138101	DTNB	chr2	-	25607235	25607321	25596085	25596240	25628170	25628384	53918	76,70,111	2,10,18	79,100,126	3,2,3	230	144	6.88712e-05	0.00959459	0.96,0.814,0.794	0.943,0.969,0.963	-0.102	protein_coding	10.9191334833333	9.8269932087655
ENSG00000070159	PTPN3	chr9	-	109454495	109454574	109448810	109448855	109457291	109457399	22934	38,38,21	5,4,1	31,40,22	0,2,0	223	144	0.000756569	0.0469547	0.831,0.86,0.931	1.0,0.928,1.0	-0.102	protein_coding	13.547986	11.6486456666667
ENSG00000109171	SLAIN2	chr4	+	48394575	48394653	48383646	48383784	48420124	48420443	96077	71,73,49	192,114,144	99,105,98	152,123,135	222	144	0.000645132	0.0425139	0.193,0.293,0.181	0.297,0.356,0.32	-0.102	protein_coding	23.8634013333333	27.4010876666667
ENSG00000178694	NSUN3	chr3	+	94063811	94064124	94063060	94063138	94064436	94064546	104305	27,33,36	77,62,47	55,46,57	55,55,44	457	144	0.000331117	0.0270989	0.099,0.144,0.194	0.24,0.209,0.29	-0.101	protein_coding	8.40494526666667	10.7363614333333
ENSG00000115459	ELMOD3	chr2	+	85355554	85355598	85354719	85354829	85356966	85357252	28557	33,6,3	8,1,0	10,9,12	1,0,0	188	144	0.000215521	0.0203969	0.76,0.821,1.0	0.885,1.0,1.0	-0.101	protein_coding	14.4317502014853	17.3835354458607
ENSG00000126777	KTN1	chr14	+	55663954	55664041	55661273	55661612	55667240	55667330	27607	823,520,577	666,499,591	690,689,610	435,451,344	231	144	2.15029e-05	0.0044312	0.435,0.394,0.378	0.497,0.488,0.525	-0.101	protein_coding	167.665813105098	147.70329863281
ENSG00000122591	FAM126A	chr7	-	22947032	22947247	22945982	22946163	22960255	22960415	87820	6,9,3	49,37,41	20,11,13	38,27,29	359	144	6.08921e-05	0.00883892	0.047,0.089,0.029	0.174,0.14,0.152	-0.1	protein_coding	6.42960953333333	5.85470266666667
ENSG00000185187	SIGIRR	chr11	-	409867	410027	408072	408206	417293	417325	65031	76,50,33	5,3,2	70,52,86	0,0,2	304	144	0.000397029	0.0306816	0.878,0.888,0.887	1.0,1.0,0.953	-0.1	protein_coding	49.5239917533333	57.7946939327763
ENSG00000113649	TCERG1	chr5	+	146510066	146510160	146509144	146509245	146510440	146510765	20285	73,34,32	233,176,177	60,63,63	130,141,126	238	144	4.92935e-06	0.00165466	0.159,0.105,0.099	0.218,0.213,0.232	-0.1	protein_coding	54.008028	44.4264576666667
ENSG00000100731	PCNX	chr14	+	70995740	70995925	70988566	70988699	71009633	71009724	41841	79,55,20	1,0,0	62,59,51	3,6,1	329	144	0.000181298	0.0179977	0.972,1.0,1.0	0.9,0.811,0.957	0.101	protein_coding	18.7150744666667	22.3882934
ENSG00000181085	MAPK15	chr8	+	143720229	143720840	143719342	143719482	143721230	143721411	33007	109,84,73	0,0,1	44,78,118	0,6,2	755	144	0.000615705	0.0412067	1.0,1.0,0.933	1.0,0.713,0.918	0.101	protein_coding	51.729729	35.6871341
ENSG00000164733	CTSB	chr8	-	11861405	11861479	11853328	11853479	11864375	11864483	101015	8,2,5	33,25,15	2,0,1	37,18,20	218	144	0.000236651	0.0215197	0.138,0.05,0.18	0.034,0.0,0.032	0.101	protein_coding	66.9164302105671	70.2777716667584
ENSG00000136856	SLC2A8	chr9	+	127397904	127398111	127397141	127397286	127399906	127400006	1254	9,11,10	50,32,13	3,7,8	53,42,87	351	144	0.00051304	0.0363455	0.069,0.124,0.24	0.023,0.064,0.036	0.103	protein_coding	29.5979196	30.2817493333333
ENSG00000090905	TNRC6A	chr16	+	24793472	24793649	24789231	24791817	24794543	24794719	18143	123,88,67	162,119,78	58,61,46	153,113,134	321	144	1.44549e-05	0.00337542	0.254,0.249,0.278	0.145,0.195,0.133	0.103	protein_coding	33.7189093427298	31.7525930154149
ENSG00000198363	ASPH	chr8	-	61646749	61646878	61644599	61644632	61651049	61651124	2727	698,522,418	49,61,46	171,148,127	37,32,17	273	144	0.000128701	0.0146292	0.883,0.819,0.827	0.709,0.709,0.798	0.104	protein_coding	38.3939395257767	12.0209391824463
ENSG00000156976	EIF4A2	chr3	+	186788309	186788416	186787802	186787882	186789124	186789881	49748	643,502,533	229,196,199	539,554,680	293,297,428	251	144	3.02905e-05	0.00541154	0.617,0.595,0.606	0.513,0.517,0.477	0.104	protein_coding	165.691408433333	186.834148760644
ENSG00000121101	TEX14	chr17	-	58581610	58581730	58579664	58579731	58584499	58584600	59062	4,1,4	11,13,18	0,0,0	2,15,17	264	144	0.000562217	0.0387434	0.166,0.04,0.108	0.0,0.0,0.0	0.105	protein_coding	4.34646240466667	3.99115873333333
ENSG00000105755	ETHE1	chr19	-	43526200	43526349	43511436	43511566	43526514	43526659	16549	148,113,117	8,3,7	124,157,172	12,14,29	293	144	0.000508736	0.0361897	0.901,0.949,0.891	0.835,0.846,0.745	0.105	protein_coding	13.62973	16.8967776666667
ENSG00000103168	TAF1C	chr16	-	84184850	84184989	84183696	84183778	84186900	84187045	9634	178,120,75	4,3,1	110,123,115	11,5,14	283	144	6.608e-05	0.00933956	0.958,0.953,0.974	0.836,0.926,0.807	0.105	protein_coding	37.1454376666667	38.7255285333333
ENSG00000104218	CSPP1	chr8	+	67103036	67103135	67095292	67095732	67105904	67105975	12282	48,30,44	1,0,0	27,60,43	4,3,2	243	144	0.000809327	0.0487713	0.966,1.0,1.0	0.8,0.922,0.927	0.106	protein_coding	6.75045246666667	7.38344333333333
ENSG00000172183	ISG20	chr15	+	88650234	88652310	88639342	88639594	88655414	88655616	7369	699,409,442	0,1,0	265,331,253	0,2,6	2220	144	0.000592494	0.0400274	1.0,0.964,1.0	1.0,0.915,0.732	0.106	protein_coding	42.5093589233333	23.0302260031788
ENSG00000012124	CD22	chr19	+	35337754	35338021	35336035	35336341	35340880	35341138	23364	58,61,41	0,0,1	107,121,115	6,3,9	411	144	2.10047e-05	0.00434939	1.0,1.0,0.935	0.862,0.934,0.817	0.107	protein_coding	7.91822120733333	23.1942165002533
ENSG00000187535	IFT140	chr16	-	1568216	1568334	1566160	1566291	1571406	1571534	27868	78,68,64	1,0,4	83,116,109	12,11,6	262	144	0.000166095	0.017114	0.977,1.0,0.898	0.792,0.853,0.909	0.107	protein_coding	9.0587457	11.6417115666667
ENSG00000175274	TP53I11	chr11	-	44936879	44936899	44935577	44935662	44937303	44937352	99251	20,22,8	1,0,0	28,9,19	3,0,6	164	144	0.00025635	0.0228753	0.946,1.0,1.0	0.891,1.0,0.735	0.107	protein_coding	42.1169412	48.7436257666667
ENSG00000134013	LOXL2	chr8	-	23370642	23370762	23368064	23368434	23403953	23404226	71506	6,4,2	12,14,10	1,0,0	4,2,1	264	144	0.000795398	0.0482364	0.214,0.135,0.098	0.12,0.0,0.0	0.109	protein_coding	11.2331284333333	2.4661595
ENSG00000105750	ZNF85	chr19	+	20934023	20934150	20923221	20923403	20934948	20935047	25761	70,40,34	0,1,0	47,61,41	2,2,7	271	144	9.08404e-05	0.0115647	1.0,0.955,1.0	0.926,0.942,0.757	0.11	protein_coding	5.0750743	5.58949592339867
ENSG00000144802	NFKBIZ	chr3	+	101857072	101857183	101855732	101855902	101857291	101857459	78743	77,41,51	1,0,0	103,77,89	7,7,6	255	144	3.38568e-06	0.00123805	0.978,1.0,1.0	0.893,0.861,0.893	0.11	protein_coding	10.45723258432	18.2180708
ENSG00000100416	TRMU	chr22	+	46355989	46356072	46353516	46355588	46356841	46357335	54955	212,116,141	2,5,1	103,94,125	5,20,9	227	144	6.19803e-07	0.000375955	0.985,0.936,0.989	0.929,0.749,0.898	0.111	protein_coding	35.7182515520533	30.6646626333333
ENSG00000089289	IGBP1	chrX	+	70148760	70148840	70134522	70134816	70165832	70166324	103039	2,6,3	1,0,0	13,10,11	0,8,2	224	144	0.000745559	0.0466632	0.563,1.0,1.0	1.0,0.446,0.78	0.112	protein_coding	57.9344303333333	77.3646016666667
ENSG00000106348	IMPDH1	chr7	-	128405766	128405865	128403705	128403754	128409755	128409982	13688	310,237,249	30,22,35	233,231,256	32,64,64	243	144	0.000151009	0.0159811	0.86,0.865,0.808	0.812,0.681,0.703	0.112	protein_coding	125.501956067	131.209050234738
ENSG00000189079	ARID2	chr12	+	45904341	45904398	45893629	45893721	45904933	45908040	69790	28,20,16	80,65,47	15,15,5	99,103,73	201	144	4.13158e-05	0.00682768	0.2,0.181,0.196	0.098,0.094,0.047	0.113	protein_coding	13.1619754479667	17.5523473344279
ENSG00000121716	PILRB	chr7	+	100353894	100354012	100353372	100353483	100355142	100355240	15828	417,298,344	29,25,26	252,273,263	67,30,41	262	144	3.38973e-05	0.0058492	0.888,0.868,0.879	0.674,0.833,0.779	0.116	protein_coding	61.9174596666667	55.7765756666667
ENSG00000078699	CBFA2T2	chr20	+	33623772	33623854	33623114	33623296	33624763	33625017	72790	7,3,3	16,11,23	3,0,1	24,25,35	226	144	0.000548288	0.0379968	0.218,0.148,0.077	0.074,0.0,0.018	0.117	protein_coding	5.247839198999	6.00784220239048
ENSG00000122386	ZNF205	chr16	+	3118904	3119015	3116426	3116547	3119255	3119496	70232	76,68,52	0,0,1	67,101,87	6,3,12	255	144	8.26001e-07	0.000440874	1.0,1.0,0.967	0.863,0.95,0.804	0.117	protein_coding	8.87876866666667	11.055639
ENSG00000141391	SLMO1	chr18	+	12429349	12429436	12427220	12427323	12431149	12431463	10978	98,94,93	5,2,2	60,78,63	6,10,9	231	144	0.000132216	0.0148325	0.924,0.967,0.967	0.862,0.829,0.814	0.118	protein_coding	10.382855	8.36676733333333
ENSG00000106348	IMPDH1	chr7	-	128400831	128400891	128400332	128400539	128401014	128401116	13685	377,279,305	30,29,25	312,300,323	47,75,75	204	144	4.43411e-08	4.43066e-05	0.899,0.872,0.896	0.824,0.738,0.752	0.118	protein_coding	125.501956067	131.209050234738
ENSG00000189171	S100A13	chr1	-	153631010	153631111	153626319	153626533	153632033	153632240	25163	52,54,55	0,1,0	34,38,65	3,3,6	245	144	2.4488e-05	0.00480402	1.0,0.969,1.0	0.869,0.882,0.864	0.118	protein_coding	317.405873333333	271.061232333333
ENSG00000188493	C19orf54	chr19	-	40742514	40742770	40740855	40741439	40743914	40743975	46888	26,29,24	0,1,0	58,39,49	0,6,3	400	144	0.000575846	0.0393982	1.0,0.913,1.0	1.0,0.701,0.855	0.119	protein_coding	10.7276546666667	14.7770824316622
ENSG00000196182	STK40	chr1	-	36367851	36368084	36358736	36358822	36385722	36385879	96168	50,48,44	1,1,0	59,46,52	4,3,4	377	144	0.000359501	0.0286133	0.95,0.948,1.0	0.849,0.854,0.832	0.121	protein_coding	28.2527973333333	22.2084181422973
ENSG00000060069	CTDP1	chr18	+	79728906	79729069	79717809	79718016	79753651	79754503	39103	38,17,32	0,0,0	34,31,47	1,2,5	307	144	0.000371811	0.0291478	1.0,1.0,1.0	0.941,0.879,0.815	0.122	protein_coding	4.67139583333333	4.191811
ENSG00000091073	DTX2	chr7	+	76463544	76463709	76461700	76461836	76476942	76477178	62299	34,39,27	0,0,0	48,32,28	2,6,0	309	144	0.000389038	0.0302774	1.0,1.0,1.0	0.918,0.713,1.0	0.123	protein_coding	10.2189202333333	10.3742893336707
ENSG00000020922	MRE11A	chr11	-	94445809	94445890	94437176	94437235	94447218	94447438	21234	39,45,43	1,0,2	52,35,63	3,8,6	225	144	0.000216644	0.0204048	0.961,1.0,0.932	0.917,0.737,0.87	0.123	protein_coding	12.7550856666667	17.2650196666667
ENSG00000198837	DENND4B	chr1	-	153942555	153942625	153942186	153942356	153942877	153943130	88404	92,51,33	0,0,0	55,70,69	2,8,10	214	144	8.42125e-08	7.69855e-05	1.0,1.0,1.0	0.949,0.855,0.823	0.124	protein_coding	48.1011726666667	44.452707
ENSG00000080345	RIF1	chr2	+	151468473	151468551	151467999	151468146	151468640	151468756	97836	153,188,105	23,12,6	135,146,116	40,23,22	222	144	0.000228102	0.0208749	0.812,0.91,0.919	0.686,0.805,0.774	0.125	protein_coding	13.327838	12.4559245666667
ENSG00000240771	ARHGEF25	chr12	+	57615236	57615314	57614966	57615017	57615511	57615712	64951	44,47,66	4,0,2	39,53,61	6,9,7	222	144	0.000568074	0.0390218	0.877,1.0,0.955	0.808,0.793,0.85	0.127	protein_coding	5.6571445	6.7230427
ENSG00000171469	ZNF561	chr19	-	9617620	9617758	9617044	9617171	9618090	9618179	93306	22,14,19	40,27,35	8,11,10	46,53,57	282	144	5.44995e-05	0.00815292	0.219,0.209,0.217	0.082,0.096,0.082	0.128	protein_coding	27.1707763966667	28.1574591
ENSG00000106404	CLDN15	chr7	-	101236746	101236886	101233768	101234442	101237364	101237750	28609	19,38,15	59,40,28	12,11,1	32,41,45	284	144	0.000659648	0.0431731	0.14,0.325,0.214	0.16,0.12,0.011	0.129	protein_coding	11.7211510804333	11.3260546777225
ENSG00000163812	ZDHHC3	chr3	-	44932906	44932990	44924845	44926847	44933117	44933199	46845	39,40,38	0,3,0	51,27,36	3,5,5	228	144	0.000526826	0.0370889	1.0,0.894,1.0	0.915,0.773,0.82	0.129	protein_coding	36.20246696	36.3099466666667
ENSG00000137502	RAB30	chr11	-	82994038	82994106	82987582	82987770	82997223	82997324	25202	41,31,41	0,2,1	24,12,34	4,1,6	212	144	0.000395695	0.0306476	1.0,0.913,0.965	0.803,0.891,0.794	0.13	protein_coding	12.3636421333333	12.663846522
ENSG00000102893	PHKB	chr16	+	47463898	47463993	47461122	47461426	47497398	47497488	91954	115,59,45	0,2,0	59,81,51	6,13,3	239	144	1.12617e-07	9.77527e-05	1.0,0.947,1.0	0.856,0.79,0.911	0.13	protein_coding	20.0791571666667	17.9025875333333
ENSG00000161647	MPP3	chr17	-	43820861	43821058	43817918	43818110	43823930	43824005	94139	61,22,12	0,0,1	27,28,30	1,6,2	341	144	0.000131291	0.0148061	1.0,1.0,0.835	0.919,0.663,0.864	0.13	protein_coding	27.7329326666667	19.4037663333333
ENSG00000205189	ZBTB10	chr8	+	80486248	80487782	80485666	80485883	80499493	80500382	80894	177,110,61	0,0,1	121,125,70	5,1,1	1678	144	0.000530439	0.0370889	1.0,1.0,0.84	0.675,0.915,0.857	0.131	protein_coding	6.97052479430392	8.39309468084667
ENSG00000121716	PILRB	chr7	+	100353894	100354012	100353209	100353270	100355142	100355240	15826	423,292,340	72,72,57	253,267,263	82,86,110	262	144	4.59992e-06	0.00158749	0.764,0.69,0.766	0.629,0.631,0.568	0.131	protein_coding	61.9174596666667	55.7765756666667
ENSG00000071564	TCF3	chr19	-	1615284	1615515	1612206	1612433	1615685	1615821	28016	138,90,93	56,45,37	93,106,147	57,92,118	375	144	0.000196929	0.0191433	0.486,0.434,0.491	0.385,0.307,0.324	0.132	protein_coding	43.7683953333333	53.4369405289746
ENSG00000100068	LRP5L	chr22	-	25357254	25357426	25354595	25354812	25359826	25360189	64068	39,22,33	0,0,0	33,41,36	0,6,3	316	144	3.99764e-05	0.00668344	1.0,1.0,1.0	1.0,0.757,0.845	0.133	protein_coding	2.59533515555287	2.85417800161383
ENSG00000174165	ZDHHC24	chr11	-	66524154	66524276	66520636	66521466	66543703	66543981	37973	10,8,10	0,1,0	9,20,18	1,0,7	266	144	0.000282928	0.0244105	1.0,0.812,1.0	0.83,1.0,0.582	0.133	protein_coding	5.277058	6.98553106666667
ENSG00000118985	ELL2	chr5	-	95919423	95919545	95913325	95913934	95943001	95943013	12361	87,47,21	1,1,3	47,51,36	9,7,5	266	144	0.000202474	0.0194938	0.979,0.962,0.791	0.739,0.798,0.796	0.133	protein_coding	5.4657458	5.38523653333333
ENSG00000162139	NEU3	chr11	+	74994508	74994720	74988133	74989154	75005412	75007084	8701	55,56,46	1,0,0	55,46,42	2,5,3	356	144	6.59451e-05	0.00933584	0.957,1.0,1.0	0.918,0.788,0.85	0.134	protein_coding	6.03126176666667	5.84355453333333
ENSG00000204257	HLA-DMA	chr6	-	32950518	32950803	32949610	32949889	32969001	32969094	14409	38,24,37	1,0,0	74,65,79	4,4,6	429	144	4.56655e-05	0.00729352	0.927,1.0,1.0	0.861,0.845,0.815	0.135	protein_coding	5.790712703486	11.0601276666667
ENSG00000124140	SLC12A5	chr20	+	46022842	46023071	46021711	46021886	46023368	46023581	62873	6,13,16	29,14,29	3,6,5	36,54,49	373	144	8.4992e-06	0.00235601	0.074,0.264,0.176	0.031,0.041,0.038	0.135	protein_coding	14.9080615	18.6928681333333
ENSG00000145014	TMEM44	chr3	-	194593040	194593073	194587677	194588639	194604286	194604445	84511	13,3,1	28,21,28	0,0,0	23,35,29	177	144	7.34752e-07	0.000415391	0.274,0.104,0.028	0.0,0.0,0.0	0.135	protein_coding	16.2442518676802	16.9345105666667
ENSG00000099377	HSD3B7	chr16	+	30985652	30985947	30985214	30985297	30986048	30986204	82459	166,131,81	2,7,2	98,99,135	7,9,15	439	144	0.000361983	0.0287654	0.965,0.86,0.93	0.821,0.783,0.747	0.135	protein_coding	31.4128543333333	31.0266266666667
ENSG00000140740	UQCRC2	chr16	+	21959338	21959555	21958534	21958599	21961327	21961465	33041	39,26,34	0,0,1	38,34,45	5,2,2	361	144	0.000160023	0.0166884	1.0,1.0,0.931	0.752,0.871,0.9	0.136	protein_coding	255.110352666667	266.329568
ENSG00000072803	FBXW11	chr5	-	171914342	171914405	171910571	171910797	171957596	171957698	74243	37,34,13	3,0,0	42,34,28	3,8,4	207	144	0.000577251	0.0394533	0.896,1.0,1.0	0.907,0.747,0.83	0.137	protein_coding	39.0966159333333	36.2224223333333
ENSG00000166197	NOLC1	chr10	+	102157185	102157328	102152403	102152530	102158048	102158214	68133	7,5,0	11,7,4	0,0,2	2,6,10	287	144	0.000579397	0.0395467	0.242,0.264,0.0	0.0,0.0,0.091	0.138	protein_coding	189.437698726674	127.025731000187
ENSG00000204120	GIGYF2	chr2	+	232724573	232724691	232703423	232703489	232731121	232731234	39739	21,9,16	0,1,0	34,31,39	3,3,9	262	144	4.23839e-05	0.00695072	1.0,0.832,1.0	0.862,0.85,0.704	0.139	protein_coding	29.6509760144067	35.1907095573
ENSG00000169914	OTUD3	chr1	+	19906431	19906616	19904890	19904987	19907569	19912945	66945	84,44,26	0,0,1	24,37,23	2,1,4	329	144	0.000702312	0.0450073	1.0,1.0,0.919	0.84,0.942,0.716	0.14	protein_coding	4.203543	3.31792266666667
ENSG00000103168	TAF1C	chr16	-	84184850	84184899	84183696	84183778	84186900	84187049	9633	104,54,37	4,3,1	37,55,83	11,5,14	193	144	8.97652e-05	0.0114789	0.951,0.931,0.965	0.715,0.891,0.816	0.142	protein_coding	37.1454376666667	38.7255285333333
ENSG00000111266	DUSP16	chr12	-	12554535	12554659	12521080	12521463	12562116	12562383	60014	47,39,21	76,42,26	19,25,12	57,63,43	268	144	0.000217307	0.0204048	0.249,0.333,0.303	0.152,0.176,0.13	0.142	protein_coding	43.3103673333333	28.6720613333333
ENSG00000146067	FAM193B	chr5	-	177553167	177553350	177538910	177539147	177554248	177554347	48515	123,77,81	6,3,3	75,66,82	10,9,10	327	144	0.000678242	0.0438975	0.9,0.919,0.922	0.768,0.764,0.783	0.142	protein_coding	59.787937	56.3601633333333
ENSG00000115970	THADA	chr2	-	43592843	43592890	43592316	43592416	43595930	43596007	89843	6,2,6	44,46,9	0,0,1	29,24,25	191	144	8.32088e-05	0.0109333	0.093,0.032,0.334	0.0,0.0,0.029	0.143	protein_coding	27.6371754666667	33.4407718666667
ENSG00000111907	TPD52L1	chr6	+	125253716	125253755	125248281	125248383	125262833	125263497	12621	1123,934,1111	1404,1164,1367	331,406,481	798,1026,1163	183	144	1.11355e-13	1.59485e-09	0.386,0.387,0.39	0.246,0.237,0.246	0.145	protein_coding	483.258051666667	263.006393373667
ENSG00000169371	SNUPN	chr15	-	75622341	75622408	75621045	75621056	75625335	75625663	10556	6,0,3	7,6,6	0,1,0	3,3,3	211	144	0.000300883	0.0253986	0.369,0.0,0.254	0.0,0.185,0.0	0.146	protein_coding	14.3212591666667	12.2155716666667
ENSG00000068976	PYGM	chr11	-	64750375	64750583	64747223	64747358	64751324	64751466	98941	11,17,11	1,0,0	11,19,31	0,4,5	352	144	0.000123123	0.0142018	0.818,1.0,1.0	1.0,0.66,0.717	0.147	protein_coding	1.03427696666667	1.68937626
ENSG00000112787	FBRSL1	chr12	+	132527952	132527988	132525733	132525823	132548002	132548032	54198	16,15,10	0,1,0	34,23,32	2,5,8	180	144	4.41822e-05	0.00713667	1.0,0.923,1.0	0.932,0.786,0.762	0.148	protein_coding	54.9750776666667	56.073354
ENSG00000204764	RANBP17	chr5	+	171161406	171161466	171028871	171028989	171170129	171170203	73633	7,1,1	21,13,2	0,0,1	15,14,13	204	144	0.000334414	0.0273167	0.19,0.052,0.261	0.0,0.0,0.052	0.15	protein_coding	11.785483601	11.7693547713333
ENSG00000126453	BCL2L12	chr19	+	49667021	49667161	49666684	49666799	49668850	49668937	63612	407,312,364	72,47,60	269,359,307	77,107,129	284	144	4.89578e-07	0.000318719	0.741,0.771,0.755	0.639,0.63,0.547	0.15	protein_coding	63.0685492333333	62.7599335333333
ENSG00000164620	RELL2	chr5	+	141638169	141638409	141636949	141637741	141638794	141638860	98845	120,97,121	1,3,0	67,82,70	6,9,4	384	144	3.32303e-06	0.00122557	0.978,0.924,1.0	0.807,0.774,0.868	0.151	protein_coding	10.9474693333333	9.1904315
ENSG00000176731	C8orf59	chr8	-	85219235	85219363	85217385	85217502	85220305	85220384	92341	855,684,762	257,181,218	639,668,611	312,317,387	272	144	8.95232e-10	1.83105e-06	0.638,0.667,0.649	0.52,0.527,0.455	0.151	protein_coding	145.622647666667	131.647335333333
ENSG00000126214	KLC1	chr14	+	103684985	103685036	103679308	103679518	103687080	103687211	84591	33,32,34	52,42,38	17,14,10	50,40,27	195	144	0.000815247	0.0490936	0.319,0.36,0.398	0.201,0.205,0.215	0.152	protein_coding	87.398411	64.9908248446667
ENSG00000176731	C8orf59	chr8	-	85219235	85219360	85217385	85217502	85220305	85220353	92340	559,471,534	257,181,218	450,442,416	312,317,387	269	144	1.75618e-09	3.07987e-06	0.538,0.582,0.567	0.436,0.427,0.365	0.153	protein_coding	145.622647666667	131.647335333333
ENSG00000119682	AREL1	chr14	-	74698763	74698856	74692040	74692328	74712853	74712943	29142	18,11,11	0,0,0	20,19,23	4,2,1	237	144	0.000672162	0.0437251	1.0,1.0,1.0	0.752,0.852,0.933	0.154	protein_coding	47.5545587301033	49.4716889794867
ENSG00000150938	CRIM1	chr2	+	36396613	36396787	36355925	36356623	36441257	36441500	66641	113,71,56	0,2,2	36,46,61	11,3,2	318	144	0.000174248	0.0175476	1.0,0.941,0.927	0.597,0.874,0.932	0.155	protein_coding	9.0988161	5.9334
ENSG00000182473	EXOC7	chr17	-	76091142	76091235	76090328	76090397	76094413	76094581	57195	108,78,59	67,48,48	70,53,76	88,83,87	237	144	3.07246e-05	0.00547771	0.495,0.497,0.428	0.326,0.28,0.347	0.156	protein_coding	59.7790104	63.1133363333333
ENSG00000124140	SLC12A5	chr20	+	46022929	46023071	46021838	46021886	46023368	46023589	62874	6,13,15	29,14,29	3,6,5	36,54,49	286	144	2.16024e-05	0.00444104	0.094,0.319,0.207	0.04,0.053,0.049	0.159	protein_coding	14.9080615	18.6928681333333
ENSG00000177628	GBA	chr1	-	155244094	155244233	155239885	155240077	155244505	155244636	47564	31,40,23	0,2,0	32,34,56	6,3,5	283	144	8.42659e-05	0.0110384	1.0,0.911,1.0	0.731,0.852,0.851	0.159	protein_coding	76.5681726666667	87.020275
ENSG00000161692	DBF4B	chr17	+	44748340	44748465	44747390	44747515	44750594	44750677	96419	77,35,54	3,0,1	88,80,66	9,5,17	269	144	2.57586e-05	0.00489568	0.932,1.0,0.967	0.84,0.895,0.675	0.163	protein_coding	11.5552973333333	16.0447686666667
ENSG00000016864	GLT8D1	chr3	-	52704723	52704948	52703798	52703928	52705446	52705654	80793	66,51,56	0,0,1	47,56,45	6,5,2	369	144	2.90892e-06	0.00112095	1.0,1.0,0.956	0.754,0.814,0.898	0.163	protein_coding	32.7267943566667	33.3675126666667
ENSG00000177302	TOP3A	chr17	-	18308312	18308424	18306587	18306966	18308881	18308941	101926	30,37,21	0,0,0	34,32,40	5,2,5	256	144	3.13103e-06	0.00117493	1.0,1.0,1.0	0.793,0.9,0.818	0.163	protein_coding	36.052599	37.7670086933333
ENSG00000171604	CXXC5	chr5	+	139679846	139679940	139665579	139665803	139680363	139680556	83722	18,10,17	0,0,0	25,29,31	5,2,3	238	144	2.26326e-05	0.004587	1.0,1.0,1.0	0.752,0.898,0.862	0.163	protein_coding	65.927378	91.0973486666667
ENSG00000167216	KATNAL2	chr18	+	47046456	47046527	46946854	46946923	47052879	47053046	9551	14,13,32	0,0,1	15,20,19	4,3,1	215	144	0.000193975	0.0189204	1.0,1.0,0.955	0.715,0.817,0.927	0.165	protein_coding	4.21495166666667	7.19109833333333
ENSG00000163867	ZMYM6	chr1	-	35031266	35031337	35030546	35030713	35031814	35031968	15607	14,9,2	20,25,10	0,8,0	29,34,42	215	144	3.02756e-05	0.00541154	0.319,0.194,0.118	0.0,0.136,0.0	0.165	protein_coding	8.18681735758767	9.46724433352144
ENSG00000083520	DIS3	chr13	-	72780845	72781003	72778186	72778380	72781288	72781356	31250	105,96,54	10,2,3	55,59,39	11,12,5	302	144	0.000678387	0.0438975	0.834,0.958,0.896	0.705,0.701,0.788	0.165	protein_coding	15.9693133333333	12.8673716666667
ENSG00000135446	CDK4	chr12	-	57751206	57751342	57749453	57749504	57752174	57752322	53420	11,9,8	0,0,0	18,20,25	2,0,6	280	144	6.95686e-05	0.00964232	1.0,1.0,1.0	0.822,1.0,0.682	0.165	protein_coding	384.758906	369.8806781
ENSG00000185347	C14orf80	chr14	+	105495879	105496086	105493834	105493933	105497356	105497443	47227	141,127,116	88,47,60	83,83,78	67,82,105	351	144	3.55458e-05	0.00609692	0.397,0.526,0.442	0.337,0.293,0.234	0.167	protein_coding	21.354941612	27.1501246666667
ENSG00000141391	SLMO1	chr18	+	12429349	12429433	12427220	12427323	12431149	12431424	10977	60,60,70	5,2,2	31,53,42	6,10,9	228	144	8.57333e-05	0.0111795	0.883,0.95,0.957	0.765,0.77,0.747	0.169	protein_coding	10.382855	8.36676733333333
ENSG00000109686	SH3D19	chr4	-	151226167	151226240	151226046	151226086	151325240	151325632	45368	9,3,1	15,10,6	1,0,0	14,10,3	217	144	1.5009e-05	0.0034504	0.285,0.166,0.1	0.045,0.0,0.0	0.169	protein_coding	20.9339626118854	16.4398183333333
ENSG00000068097	HEATR6	chr17	-	60073961	60074159	60073845	60073886	60075704	60075833	63652	44,36,20	0,0,0	66,54,53	6,6,3	342	144	1.48335e-06	0.000672316	1.0,1.0,1.0	0.822,0.791,0.881	0.169	protein_coding	80.9056156666667	81.5876378
ENSG00000067829	IDH3G	chrX	-	153790809	153790971	153790563	153790575	153794245	153794356	90670	150,69,122	4,0,1	108,112,100	5,10,23	306	144	2.38097e-07	0.000179663	0.946,1.0,0.983	0.91,0.841,0.672	0.169	protein_coding	109.005301666667	114.193167333333
ENSG00000274391	TPTE	chr21	+	10595981	10596087	10592292	10592373	10598014	10598094	105361	30,16,27	0,0,0	25,25,25	3,2,4	250	144	3.53368e-05	0.0060732	1.0,1.0,1.0	0.828,0.878,0.783	0.17	protein_coding	1.3070256	1.55848866666667
ENSG00000102893	PHKB	chr16	+	47463881	47463993	47461294	47461426	47497398	47497488	91953	69,27,28	0,2,0	41,51,38	6,13,3	256	144	6.54114e-07	0.000382381	1.0,0.884,1.0	0.794,0.688,0.877	0.175	protein_coding	20.0791571666667	17.9025875333333
ENSG00000122678	POLM	chr7	-	44074130	44074530	44073782	44074025	44078739	44078811	28132	72,32,37	0,0,2	36,50,65	2,8,3	544	144	7.75978e-05	0.0104028	1.0,1.0,0.83	0.827,0.623,0.852	0.176	protein_coding	8.1659554	9.00959566666667
ENSG00000125434	SLC25A35	chr17	-	8291332	8291485	8290841	8290976	8292522	8292588	89528	26,21,9	2,0,0	35,19,27	3,3,5	297	144	0.000530025	0.0370889	0.863,1.0,1.0	0.85,0.754,0.724	0.178	protein_coding	3.79837516666667	4.6341466
ENSG00000168397	ATG4B	chr2	+	241653306	241653369	241651883	241651974	241653511	241653524	71924	29,19,9	0,0,2	11,11,7	0,5,3	207	144	0.000465739	0.0340906	1.0,1.0,0.758	1.0,0.605,0.619	0.178	protein_coding	56.4260873	49.9720450666667
ENSG00000171302	CANT1	chr17	-	78998147	78998286	78997839	78997963	79009663	79009778	76871	64,42,34	34,25,15	39,36,34	36,36,49	283	144	0.000504292	0.0359928	0.489,0.461,0.536	0.355,0.337,0.261	0.178	protein_coding	61.1389534	56.8167310022319
ENSG00000104998	IL27RA	chr19	+	14039752	14039910	14032385	14032503	14042452	14042612	98977	38,31,30	0,1,0	10,17,24	2,0,5	302	144	0.000406862	0.0310781	1.0,0.937,1.0	0.705,1.0,0.696	0.179	protein_coding	3.45324	2.18995666666667
ENSG00000219626	FAM228B	chr2	+	24161505	24161613	24146929	24147086	24164197	24164335	51175	5,3,2	0,0,1	11,26,7	3,5,3	252	144	0.000327868	0.027006	1.0,1.0,0.533	0.677,0.748,0.571	0.179	protein_coding	3.50324516666667	5.51839833333333
ENSG00000140157	NIPA2	chr15	+	22839654	22839790	22838643	22838947	22851638	22851661	81099	28,35,31	1,0,1	18,37,24	2,6,4	280	144	3.65809e-05	0.00622477	0.935,1.0,0.941	0.822,0.76,0.755	0.18	protein_coding	35.786337352	25.8113487
ENSG00000178209	PLEC	chr8	-	143922503	143925884	143915146	143922395	143926783	143926882	35953	918,580,283	37,20,11	586,700,651	48,58,49	3525	144	8.98563e-06	0.00244062	0.503,0.542,0.512	0.333,0.33,0.352	0.181	protein_coding	34.6156995118992	36.32447063923
ENSG00000134013	LOXL2	chr8	-	23382390	23382513	23367996	23368434	23403953	23404076	71507	8,2,5	12,14,10	0,0,0	4,2,1	267	144	1.6481e-05	0.00368819	0.264,0.072,0.212	0.0,0.0,0.0	0.183	protein_coding	11.2331284333333	2.4661595
ENSG00000090857	PDPR	chr16	+	70114820	70114930	70113625	70114440	70120460	70120719	67736	26,25,12	29,28,19	9,18,3	49,33,30	254	144	9.64106e-05	0.0119654	0.337,0.336,0.264	0.094,0.236,0.054	0.184	protein_coding	23.1438550103488	29.3030473333333
ENSG00000168101	NUDT16L1	chr16	+	4693977	4694238	4693693	4693879	4694957	4695859	73341	68,45,33	1,1,1	48,60,59	7,7,5	405	144	4.62284e-05	0.00733789	0.96,0.941,0.921	0.709,0.753,0.808	0.184	protein_coding	38.2788146666667	36.3819396666667
ENSG00000196547	MAN2A2	chr15	+	90903230	90903734	90902217	90902526	90904189	90904339	21754	62,31,24	1,0,0	38,30,36	2,0,6	648	144	9.34559e-05	0.0118004	0.932,1.0,1.0	0.809,1.0,0.571	0.184	protein_coding	72.5298843	73.5557548310943
ENSG00000182095	TNRC18	chr7	-	5361593	5361722	5359397	5359569	5361896	5362033	80330	116,74,54	14,9,5	81,115,120	23,34,37	273	144	2.52096e-05	0.00486818	0.814,0.813,0.851	0.65,0.641,0.631	0.185	protein_coding	23.2506583333333	33.3302003333452
ENSG00000137274	BPHL	chr6	+	3138040	3138179	3137361	3137422	3140385	3140509	81728	6,7,6	1,0,0	13,15,8	0,2,6	283	144	0.000330206	0.0270809	0.753,1.0,1.0	1.0,0.792,0.404	0.186	protein_coding	18.41094866561	19.2867243334878
ENSG00000198270	TMEM116	chr12	-	111933885	111936830	111932584	111932659	111937159	111937243	93517	157,141,170	0,0,0	241,259,317	2,3,4	3089	144	3.09288e-05	0.00549872	1.0,1.0,1.0	0.849,0.801,0.787	0.188	protein_coding	15.214754	22.422533
ENSG00000148985	PGAP2	chr11	+	3823616	3823740	3822908	3822993	3823882	3823915	15096	5,3,3	11,5,3	1,0,1	3,8,7	268	144	0.000348494	0.027988	0.196,0.244,0.35	0.152,0.0,0.071	0.189	protein_coding	21.9618437357081	22.7215979802967
ENSG00000204120	GIGYF2	chr2	+	232724573	232724691	232722553	232722658	232735154	232735237	39747	21,21,9	0,0,0	22,28,21	3,2,4	262	144	1.41433e-05	0.00332854	1.0,1.0,1.0	0.801,0.885,0.743	0.19	protein_coding	29.6509760144067	35.1907095573
ENSG00000176261	ZBTB8OS	chr1	-	32633950	32634110	32627507	32627544	32650428	32650550	93934	39,41,33	0,0,2	12,23,21	5,3,0	304	144	0.000526315	0.0370889	1.0,1.0,0.887	0.532,0.784,1.0	0.19	protein_coding	66.254049	46.576874
ENSG00000177628	GBA	chr1	-	155244094	155244230	155239885	155240077	155244505	155244606	47562	17,15,10	0,2,0	18,25,39	6,3,5	280	144	0.000416857	0.0316727	1.0,0.794,1.0	0.607,0.811,0.8	0.192	protein_coding	76.5681726666667	87.020275
ENSG00000177106	EPS8L2	chr11	+	706595	706801	706236	706288	709329	709451	97230	44,30,14	2,1,0	14,25,46	1,6,6	350	144	0.000803639	0.0485514	0.901,0.925,1.0	0.852,0.632,0.759	0.194	protein_coding	57.1955589216365	69.3343258667136
ENSG00000142949	PTPRF	chr1	+	43597747	43598053	43592456	43592601	43598719	43598913	80615	246,158,110	14,20,9	188,213,254	20,58,86	450	144	0.00064884	0.0426601	0.849,0.717,0.796	0.75,0.54,0.486	0.195	protein_coding	94.0057509666667	126.55672100063
ENSG00000164306	PRIMPOL	chr4	+	184682247	184682336	184672172	184672460	184685408	184685498	71345	17,7,16	0,0,0	27,35,17	0,10,4	233	144	4.47381e-06	0.00155647	1.0,1.0,1.0	1.0,0.684,0.724	0.197	protein_coding	16.4440873333333	22.2593154666667
ENSG00000100731	PCNX	chr14	+	70995740	70995843	70988566	70988699	71009633	71009724	41838	31,17,7	1,0,0	18,21,17	3,6,1	247	144	2.69257e-05	0.00503316	0.948,1.0,1.0	0.778,0.671,0.908	0.197	protein_coding	18.7150744666667	22.3882934
ENSG00000171302	CANT1	chr17	-	79005371	79005481	78997576	78997963	79009663	79009765	76881	33,34,11	34,25,15	13,6,27	36,36,49	254	144	0.000176284	0.0176557	0.355,0.435,0.294	0.17,0.086,0.238	0.197	protein_coding	61.1389534	56.8167310022319
ENSG00000138606	SHF	chr15	-	45172148	45172318	45170665	45172002	45175218	45175425	24529	5,4,12	0,0,1	14,15,15	4,0,4	314	144	0.000182779	0.0180954	1.0,1.0,0.846	0.616,1.0,0.632	0.199	protein_coding	0.9965447	1.9053163
ENSG00000183317	EPHA10	chr1	-	37727101	37727210	37723310	37723372	37731410	37731494	90049	39,30,19	0,1,0	19,16,16	2,3,3	253	144	7.29466e-05	0.00993426	1.0,0.945,1.0	0.844,0.752,0.752	0.199	protein_coding	5.29723166666667	3.8423555
ENSG00000187867	PALM3	chr19	-	14057350	14057431	14056661	14056804	14059114	14059159	104448	85,64,53	36,25,24	45,63,36	43,47,43	225	144	7.24885e-05	0.0099174	0.602,0.621,0.586	0.401,0.462,0.349	0.199	protein_coding	21.71129	26.348221
ENSG00000135837	CEP350	chr1	+	179990506	179990621	179987239	179987286	179992061	179992221	90630	66,56,13	1,0,0	57,55,19	2,10,5	259	144	9.1311e-07	0.000475553	0.973,1.0,1.0	0.941,0.754,0.679	0.2	protein_coding	15.1875479166667	16.4139996666667
ENSG00000171302	CANT1	chr17	-	79005371	79005481	79000099	79000270	79009663	79009765	76885	84,39,57	76,33,38	25,23,52	62,72,68	254	144	6.15222e-06	0.00193655	0.385,0.401,0.46	0.186,0.153,0.302	0.202	protein_coding	61.1389534	56.8167310022319
ENSG00000204764	RANBP17	chr5	+	171028871	171028989	170968241	170968377	171158333	171158494	73625	15,9,10	0,0,0	16,19,15	2,5,1	262	144	1.71801e-05	0.00378262	1.0,1.0,1.0	0.815,0.676,0.892	0.206	protein_coding	11.785483601	11.7693547713333
ENSG00000183317	EPHA10	chr1	-	37722005	37722296	37721659	37721845	37723040	37723166	90045	4,8,7	4,9,5	2,2,1	6,13,15	435	144	5.09162e-05	0.00778538	0.249,0.227,0.317	0.099,0.048,0.022	0.208	protein_coding	5.29723166666667	3.8423555
ENSG00000116353	MECR	chr1	-	29223139	29223260	29216587	29216812	29230730	29230901	50561	7,1,6	6,5,15	0,0,1	9,7,13	265	144	6.48374e-06	0.00200533	0.388,0.098,0.179	0.0,0.0,0.04	0.208	protein_coding	26.829243	23.8776507666667
ENSG00000156170	NDUFAF6	chr8	+	94975317	94975415	94957994	94958179	94975816	94975983	97100	13,19,12	0,1,0	40,27,36	4,7,8	242	144	6.72495e-06	0.00205657	1.0,0.919,1.0	0.856,0.697,0.728	0.213	protein_coding	49.384216	37.9197213333333
ENSG00000143740	SNAP47	chr1	+	227731584	227731747	227728538	227728786	227732388	227734352	81446	17,5,4	0,0,0	19,14,15	2,0,6	307	144	4.27638e-05	0.00697732	1.0,1.0,1.0	0.817,1.0,0.54	0.214	protein_coding	22.1740437666667	22.0650333333333
ENSG00000244754	N4BP2L2	chr13	-	32517856	32518003	32442387	32444126	32535768	32537027	81285	14,10,15	0,2,0	14,16,17	8,2,2	291	144	0.000392528	0.0304983	1.0,0.712,1.0	0.464,0.798,0.808	0.214	protein_coding	34.629352	44.8439115666667
ENSG00000150455	TIRAP	chr11	+	126288442	126288573	126283105	126283153	126290461	126290585	73655	4,3,4	7,5,5	0,2,0	1,8,4	275	144	0.000485472	0.0350572	0.23,0.239,0.295	0.0,0.116,0.0	0.216	protein_coding	7.59305666666667	8.493035
ENSG00000138606	SHF	chr15	-	45172146	45172318	45171593	45172002	45175218	45175425	24527	13,5,15	0,0,1	10,16,19	4,0,4	316	144	0.000230713	0.0210466	1.0,1.0,0.872	0.533,1.0,0.684	0.218	protein_coding	0.9965447	1.9053163
ENSG00000188738	FSIP2	chr2	+	185815370	185815471	185813544	185814042	185824433	185824480	23733	11,2,6	0,0,0	33,22,24	2,4,7	245	144	3.79979e-06	0.00136053	1.0,1.0,1.0	0.907,0.764,0.668	0.22	protein_coding	1.67452017666667	2.82533766666667
ENSG00000174652	ZNF266	chr19	-	9418761	9418895	9418504	9418631	9419050	9419299	78811	3,0,1	0,1,0	2,0,1	2,2,0	278	144	0.000104012	0.0125889	1.0,0.0,1.0	0.341,0.0,1.0	0.22	protein_coding	4.29998187023333	6.04758966666667
ENSG00000114395	CYB561D2	chr3	+	50352008	50352046	50350857	50351560	50358117	50358460	32892	27,10,17	1,0,0	9,13,17	3,4,2	182	144	2.17056e-05	0.00445162	0.955,1.0,1.0	0.704,0.72,0.871	0.22	protein_coding	13.4800386666667	12.388092
ENSG00000100979	PLTP	chr20	-	45909515	45909671	45907840	45907904	45909941	45910070	98400	21,5,21	0,0,0	16,10,17	1,1,5	300	144	6.86732e-05	0.00959459	1.0,1.0,1.0	0.885,0.828,0.62	0.222	protein_coding	1.57271593333333	1.3721007
ENSG00000140859	KIFC3	chr16	-	57788574	57788713	57772222	57772288	57794998	57795141	100123	9,4,0	6,4,4	1,0,1	10,1,9	283	144	0.000143563	0.0154985	0.433,0.337,0.0	0.048,0.0,0.054	0.223	protein_coding	7.65232026740267	9.6079566563
ENSG00000147799	ARHGAP39	chr8	-	144580845	144581277	144555559	144555643	144605534	144605699	32873	46,36,28	2,0,1	49,41,51	8,2,8	576	144	0.00030672	0.0256214	0.852,1.0,0.875	0.605,0.837,0.614	0.224	protein_coding	4.138683	3.19396083333333
ENSG00000115170	ACVR1	chr2	-	157826527	157826646	157818384	157818559	157875795	157875840	61637	11,3,0	6,8,7	0,0,0	6,6,3	263	144	2.42547e-05	0.00480051	0.501,0.17,0.0	0.0,0.0,0.0	0.224	protein_coding	11.1445033333333	8.95456433333333
ENSG00000068137	PLEKHH3	chr17	-	42674740	42674875	42674353	42674409	42675930	42676061	99216	35,24,35	2,0,0	31,20,25	2,8,4	279	144	1.46277e-05	0.0033973	0.9,1.0,1.0	0.889,0.563,0.763	0.228	protein_coding	23.3005323333333	25.3544626666667
ENSG00000115568	ZNF142	chr2	-	218651700	218652300	218650500	218650526	218656149	218656403	28846	245,174,70	5,16,3	132,154,105	20,16,20	744	144	0.000435437	0.0326486	0.905,0.678,0.819	0.561,0.651,0.504	0.229	protein_coding	14.1184295333333	13.1196496557667
ENSG00000214941	ZSWIM7	chr17	-	15986799	15986892	15977726	15978163	15987265	15987368	17991	13,12,8	1,0,0	16,7,9	0,2,5	237	144	0.000468579	0.0342692	0.888,1.0,1.0	1.0,0.68,0.522	0.229	protein_coding	24.6339806700916	22.1674360372
ENSG00000004139	SARM1	chr17	+	28388122	28388276	28385430	28385466	28388349	28388539	88335	27,14,13	0,0,0	13,5,10	2,0,4	298	144	0.000475447	0.034563	1.0,1.0,1.0	0.759,1.0,0.547	0.231	protein_coding	4.75505663333333	5.18882863333333
ENSG00000180694	TMEM64	chr8	-	90690443	90690575	90631565	90631707	90703393	90703522	95822	9,3,3	0,1,0	10,9,5	5,7,0	276	144	9.50783e-05	0.0118842	1.0,0.61,1.0	0.511,0.401,1.0	0.233	protein_coding	26.7040116666667	154.067793
ENSG00000116151	MORN1	chr1	-	2389924	2389996	2388003	2388337	2391457	2391707	94883	21,8,9	1,0,0	22,11,11	1,4,4	216	144	5.7105e-05	0.00841715	0.933,1.0,1.0	0.936,0.647,0.647	0.234	protein_coding	3.28082986666667	3.2092176
ENSG00000134986	NREP	chr5	-	111755769	111755926	111735429	111735507	111757135	111757179	52124	9,7,10	0,0,0	14,17,11	0,3,4	301	144	9.53951e-05	0.0118863	1.0,1.0,1.0	1.0,0.731,0.568	0.234	protein_coding	3.46153197369582	8.18746223333333
ENSG00000171067	C11orf24	chr11	-	68263572	68263714	68262462	68262918	68268053	68268251	95189	23,19,9	1,0,0	16,13,15	3,0,8	286	144	3.95235e-05	0.00663354	0.921,1.0,1.0	0.729,1.0,0.486	0.235	protein_coding	45.7654223333333	37.1991956666667
ENSG00000197816	CCDC180	chr9	+	97318462	97318582	97317064	97317228	97320125	97320205	76512	7,13,7	1,1,0	9,7,11	4,2,2	264	144	0.000727216	0.0459341	0.792,0.876,1.0	0.551,0.656,0.75	0.237	protein_coding	0.990453666666667	2.09884643333333
ENSG00000152556	PFKM	chr12	+	48108071	48108194	48105922	48106137	48122766	48122859	42377	12,14,10	1,0,2	15,19,22	4,4,12	267	144	0.000750675	0.0467448	0.866,1.0,0.729	0.669,0.719,0.497	0.237	protein_coding	59.2854895333333	82.6714889333333
ENSG00000137103	TMEM8B	chr9	+	35841525	35841794	35841133	35841267	35842391	35842467	12059	23,9,2	2,0,0	33,25,47	10,3,4	413	144	0.000766075	0.0472925	0.8,1.0,1.0	0.535,0.744,0.804	0.239	protein_coding	1.76638413333333	4.43059113333333
ENSG00000170412	GPRC5C	chr17	+	74448822	74448915	74443084	74443912	74449334	74450580	84582	9,10,5	0,0,0	11,10,16	8,0,2	237	144	2.57939e-05	0.00489568	1.0,1.0,1.0	0.455,1.0,0.829	0.239	protein_coding	17.1043393333333	24.5633243333333
ENSG00000112759	SLC29A1	chr6	+	44226060	44226167	44219655	44219782	44227262	44227342	90245	65,55,39	17,26,27	31,47,40	43,48,50	251	144	0.000130663	0.0147712	0.687,0.548,0.453	0.293,0.36,0.315	0.24	protein_coding	39.5183706666667	32.2803203333333
ENSG00000174516	PELI3	chr11	+	66468832	66468904	66468127	66468280	66471241	66471371	54474	49,30,17	7,0,2	32,37,37	12,13,13	216	144	0.000139303	0.01523	0.824,1.0,0.85	0.64,0.655,0.655	0.241	protein_coding	6.32003623886	7.18817235094557
ENSG00000188833	ENTPD8	chr9	-	137435718	137435829	137435203	137435338	137436012	137436276	18547	10,7,4	0,1,0	6,18,22	0,8,12	255	144	3.09704e-05	0.00549872	1.0,0.798,1.0	1.0,0.56,0.509	0.243	protein_coding	0.604317533333333	2.04056667666667
ENSG00000067208	EVI5	chr1	-	92605306	92605402	92563641	92563737	92624175	92624334	13036	26,14,14	0,0,0	14,16,13	2,5,2	240	144	1.41029e-06	0.000651561	1.0,1.0,1.0	0.808,0.658,0.796	0.246	protein_coding	3.22973733333333	2.82039536666667
ENSG00000070371	CLTCL1	chr22	-	19187557	19187728	19183389	19183611	19187980	19188091	89628	35,11,29	2,0,1	37,26,18	5,2,10	315	144	0.000502042	0.035888	0.889,1.0,0.93	0.772,0.856,0.451	0.247	protein_coding	2.5090771	3.113968
ENSG00000167515	TRAPPC2L	chr16	+	88859344	88859443	88858618	88858789	88859572	88859750	73914	25,11,7	1,0,2	13,14,16	6,3,7	243	144	0.000370884	0.0291478	0.937,1.0,0.675	0.562,0.734,0.575	0.247	protein_coding	157.058855333333	168.542729666667
ENSG00000176732	PFN4	chr2	-	24122418	24122547	24121162	24121300	24123117	24123477	81897	13,10,9	0,0,0	10,11,8	0,2,4	273	144	0.000639325	0.0422608	1.0,1.0,1.0	1.0,0.744,0.513	0.248	protein_coding	0.691293666666667	1.608996
ENSG00000150627	WDR17	chr4	+	176145994	176146159	176141982	176142069	176148132	176148335	74959	25,10,6	1,0,1	21,29,13	6,6,4	309	144	6.1654e-05	0.00890439	0.921,1.0,0.737	0.62,0.693,0.602	0.248	protein_coding	1.50656796666667	2.3010683
ENSG00000061656	SPAG4	chr20	+	35617519	35617840	35617045	35617240	35619194	35619310	55822	42,39,55	0,0,1	21,31,27	5,2,2	465	144	7.16753e-06	0.00211659	1.0,1.0,0.945	0.565,0.828,0.807	0.248	protein_coding	12.9540816666667	8.90068053333333
ENSG00000168101	NUDT16L1	chr16	+	4693977	4694308	4693706	4693879	4694957	4695859	73342	64,35,30	1,1,1	37,44,47	7,7,5	475	144	1.95836e-05	0.00413875	0.951,0.914,0.901	0.616,0.656,0.74	0.251	protein_coding	38.2788146666667	36.3819396666667
ENSG00000117543	DPH5	chr1	-	100995109	100995149	100990062	100990631	101021640	101021647	65727	15,8,15	0,0,0	11,11,12	0,5,6	184	144	1.96597e-06	0.000820106	1.0,1.0,1.0	1.0,0.633,0.61	0.252	protein_coding	29.2138848333333	29.1559153
ENSG00000177565	TBL1XR1	chr3	-	177098465	177098541	177053772	177053918	177197120	177197192	93030	9,16,13	0,0,0	10,13,6	3,1,2	220	144	0.000621234	0.0414798	1.0,1.0,1.0	0.686,0.895,0.663	0.252	protein_coding	33.1890113333333	33.8942876666667
ENSG00000067208	EVI5	chr1	-	92607580	92607727	92563641	92563737	92624175	92624334	13037	30,14,12	0,0,0	19,24,10	2,5,2	291	144	1.80081e-06	0.000762312	1.0,1.0,1.0	0.825,0.704,0.712	0.253	protein_coding	3.22973733333333	2.82039536666667
ENSG00000174151	CYB561D1	chr1	+	109494519	109494623	109494098	109494287	109495142	109495180	92569	32,19,14	25,7,18	14,21,10	53,33,26	248	144	0.00070287	0.0450073	0.426,0.612,0.311	0.133,0.27,0.183	0.254	protein_coding	8.53125046666667	11.7223471
ENSG00000168101	NUDT16L1	chr16	+	4693983	4694238	4693760	4693879	4694957	4695292	73343	44,32,29	1,1,1	33,41,33	7,7,5	399	144	2.22235e-05	0.00452542	0.941,0.92,0.913	0.63,0.679,0.704	0.254	protein_coding	38.2788146666667	36.3819396666667
ENSG00000061656	SPAG4	chr20	+	35618922	35618998	35617023	35617240	35619194	35619310	55836	22,9,23	0,0,1	10,13,12	5,2,2	220	144	1.04665e-05	0.00268955	1.0,1.0,0.938	0.567,0.81,0.797	0.255	protein_coding	12.9540816666667	8.90068053333333
ENSG00000117899	MESDC2	chr15	-	80952936	80953036	80952074	80952296	80989578	80989795	25339	3,4,1	4,5,1	0,1,0	3,2,1	244	144	0.000217865	0.0204048	0.307,0.321,0.371	0.0,0.228,0.0	0.257	protein_coding	41.5080622666667	42.6434662666667
ENSG00000168172	HOOK3	chr8	+	43000270	43000276	42997589	42997637	43002106	43002141	9956	13,11,2	22,10,14	2,1,0	12,11,6	150	144	0.000282817	0.0244105	0.362,0.514,0.121	0.138,0.08,0.0	0.26	protein_coding	4.860494	2.93005866666667
ENSG00000157911	PEX10	chr1	-	2410629	2410868	2410370	2410451	2412390	2412514	24996	7,7,6	7,14,2	2,2,1	8,12,10	383	144	0.000646615	0.0425464	0.273,0.158,0.53	0.086,0.059,0.036	0.26	protein_coding	11.9376677666667	6.73278573333333
ENSG00000181894	ZNF329	chr19	-	58143104	58143198	58142556	58142661	58154734	58155110	39406	15,6,7	0,1,0	12,6,9	3,2,3	238	144	4.79652e-05	0.00749603	1.0,0.784,1.0	0.708,0.645,0.645	0.262	protein_coding	2.897375	3.93837053333333
ENSG00000129187	DCTD	chr4	-	182916672	182916857	182916418	182916539	182917287	182917345	28456	20,21,8	1,0,0	10,14,20	5,0,5	329	144	4.19053e-05	0.00690656	0.897,1.0,1.0	0.467,1.0,0.636	0.265	protein_coding	59.1625889133333	46.3468623333333
ENSG00000072134	EPN2	chr17	+	19274050	19274318	19237395	19237531	19279861	19279980	99711	13,15,14	0,0,0	15,22,15	4,0,3	412	144	4.88146e-05	0.00753954	1.0,1.0,1.0	0.567,1.0,0.636	0.266	protein_coding	17.1884800566667	14.9422368266667
ENSG00000064607	SUGP2	chr19	-	18991339	18991553	18990892	18991149	18993637	18993740	47835	77,53,52	8,5,12	54,37,57	18,25,21	358	144	0.000203484	0.0194938	0.795,0.81,0.635	0.547,0.373,0.522	0.266	protein_coding	22.5478865	22.1539206666667
ENSG00000172379	ARNT2	chr15	+	80442836	80443025	80404489	80404546	80450879	80450994	87434	3,4,2	1,14,6	0,0,0	1,4,4	333	144	0.000198518	0.0192542	0.565,0.11,0.126	0.0,0.0,0.0	0.267	protein_coding	9.49795476333333	8.1486672811
ENSG00000100065	CARD10	chr22	-	37508526	37508682	37507828	37507954	37510211	37510421	41235	23,27,10	0,0,2	4,8,23	4,2,1	300	144	0.000583959	0.0397949	1.0,1.0,0.706	0.324,0.658,0.917	0.269	protein_coding	5.7600707	3.60835856666667
ENSG00000164054	SHISA5	chr3	-	48503094	48503193	48501136	48501293	48503720	48504050	58552	8,2,4	0,0,0	5,10,4	2,4,0	243	144	0.000355382	0.0284349	1.0,1.0,1.0	0.597,0.597,1.0	0.269	protein_coding	65.1593670333333	79.8830053333333
ENSG00000080823	MOK	chr14	-	102265822	102265912	102251916	102251995	102283477	102283592	89092	11,4,6	11,4,5	3,1,3	10,9,11	234	144	0.000773952	0.0474941	0.381,0.381,0.425	0.156,0.064,0.144	0.274	protein_coding	11.3606903666667	10.6718668759733
ENSG00000214279	SCART1	chr10	+	133491221	133491319	133467197	133467353	133497828	133498005	10576	6,3,4	0,0,0	8,6,6	2,0,4	242	144	0.000405825	0.0310541	1.0,1.0,1.0	0.704,1.0,0.472	0.275	protein_coding	4.45152833333333	5.0276231
ENSG00000170581	STAT2	chr12	-	56349162	56349261	56348528	56348623	56349344	56349509	20206	4,0,3	0,1,0	3,0,1	0,2,3	243	144	0.000315014	0.0262307	1.0,0.0,1.0	1.0,0.0,0.165	0.278	protein_coding	31.2518310604	41.1939963333333
ENSG00000204120	GIGYF2	chr2	+	232722553	232722658	232703423	232703489	232731121	232731258	39730	15,4,2	0,1,0	11,26,8	3,3,9	249	144	3.38658e-05	0.0058492	1.0,0.698,1.0	0.68,0.834,0.34	0.281	protein_coding	29.6509760144067	35.1907095573
ENSG00000134668	SPOCD1	chr1	-	31799400	31799485	31798441	31798601	31799808	31799863	76489	2,9,4	0,0,0	4,3,16	0,2,5	229	144	0.000172689	0.0174584	1.0,1.0,1.0	1.0,0.485,0.668	0.282	protein_coding	2.79292924004667	2.47820373333333
ENSG00000060069	CTDP1	chr18	+	79736354	79736521	79717809	79718016	79753651	79754503	39104	9,4,7	0,0,0	13,10,16	1,2,5	311	144	1.83563e-06	0.000773183	1.0,1.0,1.0	0.858,0.698,0.597	0.282	protein_coding	4.67139583333333	4.191811
ENSG00000204120	GIGYF2	chr2	+	232734416	232734486	232722553	232722658	232735154	232735238	39761	15,10,2	0,0,0	6,15,17	3,2,4	214	144	3.57743e-06	0.00130262	1.0,1.0,1.0	0.574,0.835,0.741	0.283	protein_coding	29.6509760144067	35.1907095573
ENSG00000101104	PABPC1L	chr20	+	44932341	44932432	44930459	44930726	44933056	44933185	54099	19,15,24	0,1,0	9,8,30	3,3,5	235	144	4.17971e-06	0.00146006	1.0,0.902,1.0	0.648,0.62,0.786	0.283	protein_coding	70.2636213369171	66.3528840433333
ENSG00000232859	LYRM9	chr17	-	27882938	27883130	27882568	27882712	27892242	27892321	17691	4,2,1	0,0,1	2,2,5	1,1,2	336	144	0.000178766	0.0178627	1.0,1.0,0.3	0.462,0.462,0.517	0.286	protein_coding	6.4175624	8.8212411
ENSG00000204410	MSH5	chr6	+	31753566	31753629	31747386	31747432	31758164	31758293	9773	11,2,9	1,0,0	9,9,10	7,3,1	207	144	2.58495e-05	0.00489568	0.884,1.0,1.0	0.472,0.676,0.874	0.287	protein_coding	15.2483820124067	25.6179411333333
ENSG00000148985	PGAP2	chr11	+	3823612	3823740	3822908	3822993	3823882	3824135	15094	9,9,4	11,5,3	1,0,3	3,8,7	272	144	0.000421282	0.0318961	0.302,0.488,0.414	0.15,0.0,0.185	0.29	protein_coding	21.9618437357081	22.7215979802967
ENSG00000165115	KIF27	chr9	-	83867683	83867860	83859155	83859371	83870518	83870632	57679	16,16,5	0,1,0	10,6,6	3,0,4	321	144	8.62898e-05	0.0112027	1.0,0.878,1.0	0.599,1.0,0.402	0.292	protein_coding	1.04839453333333	1.2497457
ENSG00000031823	RANBP3	chr19	-	5957917	5957973	5951392	5951596	5978060	5978085	106340	5,5,8	0,0,0	9,4,18	2,2,4	200	144	7.46741e-06	0.00217524	1.0,1.0,1.0	0.764,0.59,0.764	0.294	protein_coding	28.1013507234905	28.2379940253333
ENSG00000133460	SLC2A11	chr22	+	23877384	23877869	23877041	23877171	23882758	23882869	188	24,20,9	2,0,0	23,17,15	2,2,4	629	144	0.000529209	0.0370889	0.733,1.0,1.0	0.725,0.661,0.462	0.295	protein_coding	13.0026472333333	16.1836338037815
ENSG00000197980	LEKR1	chr3	+	156852767	156852982	156829285	156829377	156920574	156920694	4189	5,2,7	0,0,1	7,6,5	1,1,3	359	144	0.00069389	0.0446318	1.0,1.0,0.737	0.737,0.706,0.401	0.298	protein_coding	2.15052843333333	2.07834576666667
ENSG00000112964	GHR	chr5	+	42629037	42629103	42565855	42565944	42688889	42689019	6631	9,7,5	0,0,0	10,7,8	3,1,4	210	144	1.6371e-06	0.000710508	1.0,1.0,1.0	0.696,0.828,0.578	0.299	protein_coding	1.57698788197852	2.73128966793494
ENSG00000160781	PAQR6	chr1	-	156245781	156245987	156245141	156245238	156246122	156246250	18326	15,5,5	0,0,0	11,8,10	0,3,3	350	144	0.000207654	0.019783	1.0,1.0,1.0	1.0,0.523,0.578	0.3	protein_coding	10.2247161218144	12.9870953333333
ENSG00000122678	POLM	chr7	-	44076508	44076629	44073782	44074025	44078739	44078811	28137	20,10,14	0,0,2	7,17,12	2,8,3	265	144	1.46007e-05	0.0033973	1.0,1.0,0.792	0.655,0.536,0.685	0.305	protein_coding	8.1659554	9.00959566666667
ENSG00000175309	PHYKPL	chr5	-	178224615	178224729	178215275	178215430	178229939	178230073	106069	2,4,5	1,0,0	2,12,6	2,4,2	258	144	0.000135685	0.0150367	0.527,1.0,1.0	0.358,0.626,0.626	0.306	protein_coding	53.767459	60.908903
ENSG00000280670	CCDC163P	chr1	-	45497298	45497383	45495417	45495545	45499344	45499440	45686	6,3,8	0,0,0	9,21,12	3,1,8	229	144	1.06422e-06	0.0005436	1.0,1.0,1.0	0.654,0.93,0.485	0.31	protein_coding	2.99820223756667	4.932167
ENSG00000123684	LPGAT1	chr1	-	211830182	211830330	211829058	211829323	211830572	211830722	40647	6,5,2	0,0,1	7,7,3	1,4,3	292	144	6.81442e-05	0.00955276	1.0,1.0,0.497	0.775,0.463,0.33	0.31	protein_coding	8.660947	7.85735696666667
ENSG00000140374	ETFA	chr15	-	76283756	76283825	76230503	76231398	76287845	76287945	56590	6,17,10	0,1,0	6,3,8	2,1,3	213	144	0.000106371	0.0127843	1.0,0.92,1.0	0.67,0.67,0.643	0.312	protein_coding	666.263845066416	539.320678
ENSG00000163947	ARHGEF3	chr3	-	57035087	57035176	56958822	56958889	57079225	57079308	62019	9,11,9	0,0,0	5,13,5	7,0,1	233	144	0.000327116	0.026977	1.0,1.0,1.0	0.306,1.0,0.756	0.313	protein_coding	3.91806390320411	3.41506566666667
ENSG00000148737	TCF7L2	chr10	+	113158666	113158717	113158020	113158069	113159919	113159992	43891	6,7,2	0,0,0	5,12,6	5,2,1	195	144	3.96891e-06	0.00140934	1.0,1.0,1.0	0.425,0.816,0.816	0.314	protein_coding	10.1518610933089	11.5248749225471
ENSG00000136147	PHF11	chr13	+	49497055	49497217	49496391	49496482	49506634	49506756	66855	8,9,9	0,0,2	14,12,10	2,5,6	306	144	0.000239324	0.0216939	1.0,1.0,0.679	0.767,0.53,0.44	0.314	protein_coding	23.8985506705551	25.6884811333333
ENSG00000136883	KIF12	chr9	-	114096050	114096207	114095213	114095332	114096386	114096478	63814	65,39,66	3,1,1	20,40,47	10,6,13	301	144	1.66611e-07	0.000132568	0.912,0.949,0.969	0.489,0.761,0.634	0.315	protein_coding	4.30603266731396	5.63384476666667
ENSG00000101966	XIAP	chrX	+	123860166	123860293	123859723	123859905	123888618	123888718	68172	27,32,13	7,15,3	20,14,17	18,30,15	271	144	0.000212257	0.0201769	0.672,0.531,0.697	0.371,0.199,0.376	0.318	protein_coding	19.9577063333333	22.8460946666667
ENSG00000100600	LGMN	chr14	-	92741061	92741179	92732648	92732815	92741704	92741859	34178	11,1,10	0,1,0	1,8,2	1,2,2	262	144	0.000505549	0.036043	1.0,0.355,1.0	0.355,0.687,0.355	0.319	protein_coding	28.9733016666667	26.2440503333333
ENSG00000170271	FAXDC2	chr5	-	154834624	154834728	154830326	154830922	154834842	154834934	73058	5,2,3	1,0,0	4,3,12	5,2,0	248	144	0.000189757	0.0186146	0.744,1.0,1.0	0.317,0.466,1.0	0.32	protein_coding	1.78879653333333	2.76165351212767
ENSG00000167216	KATNAL2	chr18	+	47046390	47046527	46946796	46946923	47052879	47053046	9550	7,4,13	0,0,1	6,11,9	4,3,1	281	144	4.27574e-05	0.00697732	1.0,1.0,0.869	0.435,0.653,0.822	0.32	protein_coding	4.21495166666667	7.19109833333333
ENSG00000047634	SCML1	chrX	+	17744070	17744219	17737468	17737680	17745455	17745539	24709	10,12,7	0,0,0	10,11,6	2,4,1	293	144	7.32035e-06	0.00213966	1.0,1.0,1.0	0.711,0.575,0.747	0.322	protein_coding	11.6612256666667	13.632162439
ENSG00000114796	KLHL24	chr3	+	183643479	183643542	183635567	183635793	183650295	183650590	86850	12,11,8	0,0,0	12,16,20	8,8,1	207	144	2.07318e-07	0.0001605	1.0,1.0,1.0	0.511,0.582,0.933	0.325	protein_coding	3.61176633333333	8.59743033333333
ENSG00000163138	PACRGL	chr4	+	20702140	20702221	20701757	20701884	20704465	20704524	86074	11,8,5	0,0,1	6,10,6	1,5,5	225	144	6.12901e-06	0.00193634	1.0,1.0,0.762	0.793,0.561,0.434	0.325	protein_coding	12.2619107276667	12.0649025333333
ENSG00000117543	DPH5	chr1	-	101001466	101001544	100990062	100990631	101021640	101021647	65732	4,12,10	0,0,0	5,11,7	0,5,6	222	144	1.10067e-06	0.000549906	1.0,1.0,1.0	1.0,0.588,0.431	0.327	protein_coding	29.2138848333333	29.1559153
ENSG00000141127	PRPSAP2	chr17	+	18857783	18857853	18856340	18856429	18865801	18865952	91251	10,2,2	3,2,6	0,3,0	5,5,7	214	144	0.000805678	0.0485855	0.692,0.402,0.183	0.0,0.288,0.0	0.33	protein_coding	35.8103029160916	34.7748824385033
ENSG00000241484	ARHGAP8	chr22	+	44808306	44808438	44786456	44786606	44822370	44822469	399	8,7,3	0,0,0	10,5,6	0,4,2	276	144	0.000257205	0.0229041	1.0,1.0,1.0	1.0,0.395,0.61	0.332	protein_coding	38.367247	37.5423003333333
ENSG00000174306	ZHX3	chr20	-	41267462	41267612	41213757	41213899	41268989	41269083	2883	3,2,5	0,1,0	4,0,1	2,3,0	294	144	9.39279e-05	0.0118004	1.0,0.495,1.0	0.495,0.0,1.0	0.333	protein_coding	16.307371	14.3217975666667
ENSG00000103351	CLUAP1	chr16	+	3506330	3506415	3500981	3501089	3512382	3512478	66782	10,1,3	0,0,2	1,1,2	0,3,3	229	144	0.000509478	0.0362125	1.0,1.0,0.485	1.0,0.173,0.295	0.339	protein_coding	26.2427466418684	23.4162636666667
ENSG00000157020	SEC13	chr3	-	10319256	10319316	10318067	10318094	10320610	10321056	56268	4,5,1	3,7,1	0,0,2	2,4,6	204	144	0.000225681	0.0208059	0.485,0.335,0.414	0.0,0.0,0.19	0.348	protein_coding	166.41765	144.216860172333
ENSG00000280670	CCDC163P	chr1	-	45496555	45496623	45495417	45495545	45499344	45499443	45685	5,5,4	0,0,0	8,4,15	3,1,8	212	144	4.27564e-08	4.32257e-05	1.0,1.0,1.0	0.644,0.731,0.56	0.355	protein_coding	2.99820223756667	4.932167
ENSG00000173599	PC	chr11	-	66954248	66954436	66952295	66952468	66957739	66957902	37953	13,19,12	1,1,1	16,19,11	16,8,2	332	144	9.70421e-05	0.0119987	0.849,0.892,0.839	0.303,0.507,0.705	0.355	protein_coding	19.9085646668291	21.7099196666667
ENSG00000072803	FBXW11	chr5	-	171996889	171997051	171957596	171957698	172006457	172006649	74255	30,15,14	2,0,0	13,14,17	8,7,1	306	144	1.00039e-05	0.00261296	0.876,1.0,1.0	0.433,0.485,0.889	0.356	protein_coding	39.0966159333333	36.2224223333333
ENSG00000008294	SPAG9	chr17	-	51047374	51047469	51021157	51021365	51079583	51079622	28741	5,3,0	0,0,1	2,0,1	1,2,1	239	144	6.32865e-05	0.00907913	1.0,1.0,0.0	0.546,0.0,0.376	0.359	protein_coding	65.2288726933333	66.2670105148649
ENSG00000162961	DPY30	chr2	-	31891991	31892134	31867808	31868492	31943301	31943383	102705	19,5,12	0,0,0	16,5,5	2,2,2	287	144	0.00013209	0.0148325	1.0,1.0,1.0	0.801,0.556,0.556	0.362	protein_coding	139.758136333333	157.599618
ENSG00000104863	LIN7B	chr19	+	49114848	49114967	49114323	49114441	49115259	49115331	91800	11,2,2	1,0,0	7,5,9	3,2,3	263	144	3.24853e-05	0.00569705	0.858,1.0,1.0	0.561,0.578,0.622	0.366	protein_coding	12.9995813333333	13.343981
ENSG00000160323	ADAMTS13	chr9	+	133443375	133443561	133440343	133440525	133444862	133445052	25321	5,1,1	0,0,1	2,1,7	1,3,2	330	144	0.000122859	0.0141903	1.0,1.0,0.304	0.466,0.127,0.604	0.369	protein_coding	3.21475164516473	3.728650569
ENSG00000109670	FBXW7	chr4	-	152412479	152412529	152411159	152411872	152534940	152535001	44560	35,20,14	13,13,9	7,5,5	16,12,22	194	144	4.06433e-07	0.000281661	0.666,0.533,0.536	0.245,0.236,0.144	0.37	protein_coding	15.2053173333333	13.7491932
ENSG00000125846	ZNF133	chr20	+	18297984	18298062	18289898	18290074	18305007	18305178	104138	1,2,4	1,0,1	5,0,0	0,2,3	222	144	0.000250602	0.0224557	0.393,1.0,0.722	1.0,0.0,0.0	0.372	protein_coding	10.4894579	13.991421804
ENSG00000143621	ILF2	chr1	-	153663018	153663133	153661787	153662556	153664042	153664130	20772	3,3,0	0,0,1	1,4,0	1,2,2	259	144	0.000343666	0.0276698	1.0,1.0,0.0	0.357,0.527,0.0	0.372	protein_coding	303.473947333333	275.583140333333
ENSG00000117543	DPH5	chr1	-	101001466	101001587	100989622	100990631	101021640	101021765	65737	15,21,20	0,0,0	11,7,9	0,5,6	265	144	7.77537e-07	0.000427808	1.0,1.0,1.0	1.0,0.432,0.449	0.373	protein_coding	29.2138848333333	29.1559153
ENSG00000155542	SETD9	chr5	+	56911041	56911111	56910086	56910394	56913010	56913134	27513	8,4,5	8,3,2	0,2,1	4,5,4	214	144	0.000278852	0.0242291	0.402,0.473,0.627	0.0,0.212,0.144	0.382	protein_coding	13.278659	12.3312016666667
ENSG00000214193	SH3D21	chr1	+	36322366	36322664	36321723	36321778	36323939	36324886	55469	7,1,2	0,0,1	5,0,1	0,4,1	442	144	0.000100949	0.0123047	1.0,1.0,0.395	1.0,0.0,0.246	0.383	protein_coding	17.8134326666667	11.362544
ENSG00000164808	SPIDR	chr8	+	47330779	47330895	47293866	47294030	47440322	47440542	32751	2,6,2	3,2,3	0,0,0	7,11,7	260	144	2.7832e-07	0.000204417	0.27,0.624,0.27	0.0,0.0,0.0	0.388	protein_coding	63.2357823772208	77.5607487127133
ENSG00000120647	CCDC77	chr12	+	395123	395221	389418	389486	411746	411978	28954	5,4,3	1,4,4	1,0,2	5,6,7	242	144	0.000241406	0.0218136	0.748,0.373,0.309	0.106,0.0,0.145	0.393	protein_coding	8.08942633333333	11.6417514333333
ENSG00000124313	IQSEC2	chrX	-	53279563	53279659	53255799	53256061	53291894	53291924	24203	16,3,7	0,0,0	8,8,2	0,2,10	240	144	2.88877e-05	0.00530429	1.0,1.0,1.0	1.0,0.706,0.107	0.396	protein_coding	17.1104725333333	19.3778108333333
ENSG00000156170	NDUFAF6	chr8	+	94975317	94975415	94957994	94958179	94980854	94980973	97101	9,11,5	1,0,0	26,13,11	5,6,13	242	144	1.1415e-06	0.000563749	0.843,1.0,1.0	0.756,0.563,0.335	0.396	protein_coding	49.384216	37.9197213333333
ENSG00000080298	RFX3	chr9	-	3488775	3488895	3395471	3395596	3490278	3490345	89969	1,4,2	2,0,0	1,0,0	0,2,1	264	144	7.80995e-06	0.00222229	0.214,1.0,1.0	1.0,0.0,0.0	0.405	protein_coding	1.8522851	2.11643640438603
ENSG00000163513	TGFBR2	chr3	+	30623198	30623273	30606600	30606977	30644746	30644915	75405	7,6,6	10,10,1	0,0,1	7,3,3	219	144	4.64164e-06	0.00159548	0.315,0.283,0.798	0.0,0.0,0.18	0.405	protein_coding	2.91246166666667	1.31251900011542
ENSG00000112290	WASF1	chr6	-	110178597	110178742	110160634	110160732	110179438	110179649	99854	7,11,16	0,0,1	8,7,13	5,3,3	289	144	1.21609e-06	0.000587092	1.0,1.0,0.889	0.444,0.538,0.683	0.408	protein_coding	9.26289700100681	10.5175765154447
ENSG00000031823	RANBP3	chr19	-	5957917	5957968	5951392	5951596	5978060	5978093	106335	2,2,4	0,0,0	3,4,8	2,2,4	195	144	1.67558e-06	0.00071994	1.0,1.0,1.0	0.526,0.596,0.596	0.427	protein_coding	28.1013507234905	28.2379940253333
ENSG00000174151	CYB561D1	chr1	+	109494519	109494623	109494079	109494154	109495142	109495180	92567	23,9,11	4,1,0	10,11,10	13,3,12	248	144	0.000128176	0.0145888	0.77,0.839,1.0	0.309,0.68,0.326	0.431	protein_coding	8.53125046666667	11.7223471
ENSG00000115419	GLS	chr2	+	190920214	190920248	190913192	190913364	190921023	190921056	3404	11,2,3	0,1,0	0,2,3	4,1,1	178	144	4.84339e-05	0.00751276	1.0,0.618,1.0	0.0,0.618,0.708	0.431	protein_coding	32.2310357666667	28.0091533666667
ENSG00000146733	PSPH	chr7	-	56043147	56043261	56033960	56034106	56051137	56051604	28085	6,4,6	0,0,1	5,12,2	3,2,4	258	144	1.68185e-05	0.00374421	1.0,1.0,0.77	0.482,0.77,0.218	0.433	protein_coding	12.162378	9.84055866666667
ENSG00000104205	SGK3	chr8	+	66790722	66790831	66775565	66775636	66793615	66793832	95357	1,4,2	1,1,1	0,1,2	3,5,5	253	144	0.000749563	0.0467094	0.363,0.695,0.532	0.0,0.102,0.185	0.434	protein_coding	13.269393881	10.1150016666667
ENSG00000161860	SYCE2	chr19	-	12899957	12900117	12899081	12899385	12900459	12900484	91173	2,3,5	0,0,0	3,6,3	1,3,1	304	144	5.55436e-05	0.00826001	1.0,1.0,1.0	0.587,0.486,0.587	0.447	protein_coding	2.35675	5.021728
ENSG00000163071	SPATA18	chr4	+	52060781	52060897	52051460	52051791	52071916	52072032	19435	5,1,3	0,0,0	1,1,2	4,0,1	260	144	0.000434797	0.0326318	1.0,1.0,1.0	0.122,1.0,0.526	0.451	protein_coding	3.90939433333333	11.2880153333333
ENSG00000080298	RFX3	chr9	-	3488775	3488892	3395471	3395596	3490278	3490345	89968	2,4,2	2,0,0	2,0,0	0,2,1	261	144	0.000168479	0.0172247	0.356,1.0,1.0	1.0,0.0,0.0	0.452	protein_coding	1.8522851	2.11643640438603
ENSG00000050130	JKAMP	chr14	+	59484989	59485116	59484442	59484593	59486680	59486804	12596	4,5,2	1,1,0	1,5,4	5,7,1	271	144	0.00014812	0.0157442	0.68,0.727,1.0	0.096,0.275,0.68	0.452	protein_coding	65.5361753333333	56.9417022352635
ENSG00000109452	INPP4B	chr4	-	142086143	142086256	142023159	142028914	142145839	142145996	60129	7,5,7	1,1,0	8,5,1	4,2,8	257	144	2.05007e-05	0.0042823	0.797,0.737,1.0	0.528,0.583,0.065	0.453	protein_coding	78.0536554939	87.6543292533621
ENSG00000244754	N4BP2L2	chr13	-	32480589	32480637	32443965	32444126	32535768	32537027	81284	4,5,6	0,2,0	3,10,1	8,2,2	192	144	0.000174388	0.0175476	1.0,0.652,1.0	0.22,0.789,0.273	0.457	protein_coding	34.629352	44.8439115666667
ENSG00000125630	POLR1B	chr2	+	112545830	112545922	112542188	112542671	112547082	112547179	102277	5,3,3	1,0,0	2,1,4	1,1,3	236	144	8.27577e-05	0.0108908	0.753,1.0,1.0	0.55,0.379,0.449	0.458	protein_coding	26.976797	25.0953763333333
ENSG00000138347	MYPN	chr10	+	68114232	68114296	68109432	68109723	68121437	68122340	35569	37,12,11	21,5,1	8,4,3	16,9,9	208	144	5.34153e-05	0.00803877	0.55,0.624,0.884	0.257,0.235,0.188	0.459	protein_coding	19.225992	11.3075658572333
ENSG00000115307	AUP1	chr2	-	74528416	74528489	74527939	74528006	74529579	74529685	4452	10,3,4	1,0,0	3,2,8	2,4,2	217	144	9.42715e-06	0.00251585	0.869,1.0,1.0	0.499,0.249,0.726	0.465	protein_coding	185.349827	183.614676666667
ENSG00000215021	PHB2	chr12	-	6967891	6968021	6966422	6966500	6970195	6970280	94063	4,1,5	0,3,5	0,1,0	2,6,1	274	144	7.34792e-05	0.00995622	1.0,0.149,0.344	0.0,0.081,0.0	0.471	protein_coding	200.731689	169.047654
ENSG00000161956	SENP3	chr17	+	7570355	7570493	7565716	7565764	7571372	7571727	3034	9,9,7	0,0,0	11,1,6	0,2,5	282	144	8.11521e-05	0.0107287	1.0,1.0,1.0	1.0,0.203,0.38	0.472	protein_coding	82.1206216666667	62.675851
ENSG00000151576	QTRTD1	chr3	+	114066227	114066283	114056998	114057106	114070625	114070806	79280	1,3,2	1,0,0	0,3,0	6,0,1	200	144	4.22085e-05	0.00693519	0.419,1.0,1.0	0.0,1.0,0.0	0.473	protein_coding	30.5920992666667	23.7083886666667
ENSG00000115966	ATF2	chr2	-	175092542	175092616	175074473	175074835	175093060	175093267	63753	4,1,3	0,0,0	1,3,2	3,3,0	218	144	3.57162e-05	0.00611395	1.0,1.0,1.0	0.18,0.398,1.0	0.474	protein_coding	13.4768408778996	17.59050479622
ENSG00000138802	SEC24B	chr4	+	109449416	109449509	109433771	109434002	109462900	109463644	34379	7,5,3	6,2,1	2,0,0	4,8,6	237	144	1.37439e-06	0.000642085	0.415,0.603,0.646	0.233,0.0,0.0	0.477	protein_coding	16.7825366666667	15.7468766666667
ENSG00000214827	MTCP1	chrX	-	155065905	155066057	155065618	155065789	155070693	155071226	70932	4,7,9	0,0,0	11,11,9	4,5,5	296	144	5.05733e-09	7.38791e-06	1.0,1.0,1.0	0.572,0.517,0.467	0.481	protein_coding	11.973063	14.4387583333333
ENSG00000110025	SNX15	chr11	+	65035519	65035663	65032430	65032551	65039685	65039792	44147	2,6,4	0,0,0	1,6,7	1,1,4	288	144	2.62582e-05	0.00493752	1.0,1.0,1.0	0.333,0.75,0.467	0.483	protein_coding	12.3909663333333	19.33134
ENSG00000135253	KCP	chr7	-	128886654	128886737	128886463	128886557	128887214	128887300	41885	2,2,3	1,0,0	2,7,1	4,5,1	227	144	1.68032e-05	0.00374421	0.559,1.0,1.0	0.241,0.47,0.388	0.487	protein_coding	1.94818042276667	3.5498181
ENSG00000020426	MNAT1	chr14	+	60808324	60808428	60734778	60734951	60879713	60879835	74984	3,9,0	2,0,3	0,0,0	3,2,3	248	144	4.44027e-05	0.00715883	0.466,1.0,0.0	0.0,0.0,0.0	0.489	protein_coding	71.117083	77.2795566666667
ENSG00000198908	BHLHB9	chrX	+	102747816	102747911	102720956	102721091	102748698	102748881	18716	15,7,6	3,0,1	1,3,5	2,4,3	239	144	0.000727129	0.0459341	0.751,1.0,0.783	0.232,0.311,0.501	0.497	protein_coding	2.15960198537	2.02286768807768
ENSG00000226887	ERVMER34-1	chr4	-	52750709	52750829	52743516	52745943	52750929	52751069	14176	18,21,25	6,8,5	0,9,3	10,11,11	264	144	2.39011e-07	0.000179663	0.621,0.589,0.732	0.0,0.309,0.129	0.501	protein_coding	4.85766633333333	3.57840033333333
ENSG00000135679	MDM2	chr12	+	68820324	68820374	68813553	68813628	68835828	68835843	75171	14,4,6	0,0,0	2,4,1	4,0,3	194	144	1.17334e-05	0.00293962	1.0,1.0,1.0	0.271,1.0,0.198	0.51	protein_coding	72.1712608299	83.1078304786823
ENSG00000141127	PRPSAP2	chr17	+	18857783	18857853	18856340	18856429	18865468	18865564	91250	2,3,2	1,0,5	0,2,0	2,4,5	214	144	0.000284959	0.0245365	0.574,1.0,0.212	0.0,0.252,0.0	0.511	protein_coding	35.8103029160916	34.7748824385033
ENSG00000166435	XRRA1	chr11	-	74859157	74859283	74851988	74852082	74862980	74863021	104411	5,2,2	0,0,0	1,2,4	5,2,0	270	144	1.10766e-05	0.00283286	1.0,1.0,1.0	0.096,0.348,1.0	0.519	protein_coding	5.4897130085886	6.1013243
ENSG00000161091	MFSD12	chr19	-	3567144	3567242	3550987	3551194	3573555	3573629	41122	3,1,0	0,0,1	0,0,4	4,3,3	242	144	0.000462254	0.0338644	1.0,1.0,0.0	0.0,0.0,0.442	0.519	protein_coding	31.4713816666667	34.1931736666667
ENSG00000031003	FAM13B	chr5	-	137985256	137985389	137954165	137954376	138006989	138007147	15415	3,7,2	1,0,0	2,1,2	1,3,2	277	144	2.25331e-06	0.000917696	0.609,1.0,1.0	0.51,0.148,0.342	0.536	protein_coding	16.5936413833333	20.9055254666667
ENSG00000116580	GON4L	chr1	-	155832831	155832950	155831534	155831620	155853275	155853405	98263	2,6,2	2,0,0	3,0,4	6,1,2	263	144	0.000403074	0.0308711	0.354,1.0,1.0	0.215,0.0,0.523	0.539	protein_coding	16.4334724333333	16.6079396666667
ENSG00000187609	EXD3	chr9	-	137354566	137354773	137354338	137354377	137356267	137356368	58343	11,12,3	2,1,0	2,5,7	3,4,6	351	144	7.90521e-05	0.0105321	0.693,0.831,1.0	0.215,0.339,0.324	0.549	protein_coding	6.977762	8.2515765
ENSG00000198908	BHLHB9	chrX	+	102747832	102747911	102720956	102721091	102748698	102748735	18719	9,3,2	3,0,1	1,3,0	2,4,3	223	144	0.000586266	0.0398845	0.66,1.0,0.564	0.244,0.326,0.0	0.551	protein_coding	2.15960198537	2.02286768807768
ENSG00000135740	SLC9A5	chr16	+	67264351	67264522	67257344	67257434	67266087	67266225	61487	11,6,5	0,0,0	2,0,6	2,2,0	315	144	0.000500392	0.0358377	1.0,1.0,1.0	0.314,0.0,1.0	0.562	protein_coding	2.62907533333333	2.88959513333333
ENSG00000106701	FSD1L	chr9	+	105479353	105479376	105471903	105472005	105484380	105484502	43721	7,1,4	0,3,0	0,0,4	2,2,3	167	144	0.000338335	0.0274097	1.0,0.223,1.0	0.0,0.0,0.535	0.563	protein_coding	1.12350866666667	1.6784749
ENSG00000170632	ARMC10	chr7	+	103075776	103075881	103074880	103075411	103081881	103081908	82132	6,4,2	0,0,0	4,1,6	1,7,3	249	144	4.04662e-09	6.4396e-06	1.0,1.0,1.0	0.698,0.076,0.536	0.563	protein_coding	65.5905890666667	50.8791163333333
ENSG00000196220	SRGAP3	chr3	-	8990511	8990839	8980590	8985932	8992905	8993055	74329	2,1,2	0,0,0	4,1,3	6,2,0	472	144	1.19732e-06	0.000581298	1.0,1.0,1.0	0.169,0.132,1.0	0.566	protein_coding	1.77105601373333	3.06118894666667
ENSG00000187860	CCDC157	chr22	+	30372074	30372286	30370325	30371727	30373596	30373764	6509	1,2,2	0,0,0	0,1,1	2,1,0	356	144	5.91055e-05	0.00865266	1.0,1.0,1.0	0.0,0.288,1.0	0.571	protein_coding	1.08821676666667	1.04365262101
ENSG00000143502	SUSD4	chr1	-	223360202	223360311	223358824	223359121	223363277	223363460	101660	4,7,10	1,0,0	2,0,8	3,1,2	253	144	2.45979e-05	0.00480402	0.695,1.0,1.0	0.275,0.0,0.695	0.575	protein_coding	9.18258133333333	6.62676376666667
ENSG00000243147	MRPL33	chr2	+	27782571	27782694	27772673	27772692	27894532	27894684	62053	2,2,1	0,0,0	2,0,5	3,3,0	267	144	6.96185e-06	0.00210553	1.0,1.0,1.0	0.264,0.0,1.0	0.579	protein_coding	289.682289333333	260.339966333333
ENSG00000204410	MSH5	chr6	+	31761749	31761780	31761471	31761615	31761865	31761955	9784	3,1,4	0,0,1	4,0,2	1,2,5	175	144	4.68041e-06	0.0016024	1.0,1.0,0.767	0.767,0.0,0.248	0.584	protein_coding	15.2483820124067	25.6179411333333
ENSG00000187531	SIRT7	chr17	-	81916057	81916139	81915610	81915681	81917487	81917780	68157	7,6,2	0,2,0	0,3,4	2,9,1	226	144	2.61554e-05	0.00492898	1.0,0.657,1.0	0.0,0.175,0.718	0.588	protein_coding	37.9046767116767	34.660506
ENSG00000175318	GRAMD2	chr15	-	72168490	72168566	72167735	72167839	72168938	72168996	61385	10,5,7	2,0,0	2,0,0	0,2,1	220	144	0.000221737	0.0205995	0.766,1.0,1.0	1.0,0.0,0.0	0.589	protein_coding	2.67826726666667	1.67633366666667
ENSG00000061656	SPAG4	chr20	+	35618449	35618720	35617045	35617240	35619194	35619310	55833	6,16,20	0,0,1	2,6,5	5,2,2	415	144	3.85767e-08	3.99399e-05	1.0,1.0,0.874	0.122,0.51,0.465	0.592	protein_coding	12.9540816666667	8.90068053333333
ENSG00000143543	JTB	chr1	-	153976975	153977013	153975816	153975905	153977338	153977394	96913	3,1,2	0,0,0	2,0,1	0,1,4	182	144	0.00075605	0.0469547	1.0,1.0,1.0	1.0,0.0,0.165	0.612	protein_coding	128.416199	122.734731333333
ENSG00000196511	TPK1	chr7	-	144667725	144667846	144648806	144648879	144681806	144681864	86213	4,5,3	1,0,0	3,2,0	1,4,1	265	144	6.29507e-07	0.000378289	0.685,1.0,1.0	0.62,0.214,0.0	0.617	protein_coding	5.80146523333333	7.0050379
ENSG00000243716	NPIPB5	chr16	+	22519137	22519269	22513763	22513921	22523819	22523908	69426	3,4,3	0,1,0	1,0,3	2,4,1	276	144	5.05698e-07	0.000324737	1.0,0.676,1.0	0.207,0.0,0.61	0.62	protein_coding	88.2253194616667	97.6078261644509
ENSG00000105223	PLD3	chr19	+	40365717	40365930	40348684	40348768	40366383	40366510	34305	6,2,1	0,0,0	6,1,4	2,3,2	357	144	9.7917e-09	1.2374e-05	1.0,1.0,1.0	0.548,0.119,0.447	0.629	protein_coding	42.7102700161887	52.2222988776
ENSG00000177302	TOP3A	chr17	-	18308412	18308424	18306890	18306966	18308881	18308941	101928	3,4,2	0,0,0	4,1,3	5,2,5	156	144	9.46908e-10	1.84933e-06	1.0,1.0,1.0	0.425,0.316,0.356	0.634	protein_coding	36.052599	37.7670086933333
ENSG00000184640	SEPT9	chr17	+	77294488	77294571	77286306	77286441	77307140	77307197	79192	4,5,3	0,3,0	3,3,0	8,3,4	227	144	7.78863e-05	0.010409	1.0,0.514,1.0	0.192,0.388,0.0	0.645	protein_coding	147.854318766667	135.277555966667
ENSG00000196705	ZNF431	chr19	+	21167570	21167666	21143550	21143643	21189864	21190231	65139	1,5,5	0,0,0	4,0,3	2,3,2	240	144	1.76061e-08	2.04452e-05	1.0,1.0,1.0	0.545,0.0,0.474	0.66	protein_coding	4.90517166666667	6.98072833333333
ENSG00000243716	NPIPB5	chr16	+	22519137	22519414	22513759	22513921	22523819	22523948	69427	3,4,3	0,1,0	0,1,3	2,4,1	421	144	4.74113e-07	0.000315829	1.0,0.578,1.0	0.0,0.079,0.506	0.664	protein_coding	88.2253194616667	97.6078261644509
ENSG00000119616	FCF1	chr14	+	74713484	74713507	74713169	74713200	74714871	74714943	71209	6,1,2	0,0,0	2,0,0	0,2,1	167	144	0.000705091	0.0451158	1.0,1.0,1.0	1.0,0.0,0.0	0.667	protein_coding	109.709192666667	122.076558333333
ENSG00000186625	KATNA1	chr6	-	149603267	149603373	149598052	149598350	149623102	149623283	2802	6,5,18	0,2,7	1,0,0	3,3,4	250	144	1.41516e-08	1.68901e-05	1.0,0.59,0.597	0.161,0.0,0.0	0.675	protein_coding	10.2378293333333	8.84990929333333
ENSG00000118705	RPN2	chr20	+	37238401	37238449	37234019	37234095	37241302	37241619	28896	5,5,1	0,5,0	1,0,3	4,5,8	192	144	0.000159625	0.0166793	1.0,0.429,1.0	0.158,0.0,0.22	0.684	protein_coding	258.583725333333	251.585156
ENSG00000180304	OAZ2	chr15	-	64693074	64693181	64691433	64691591	64695963	64696050	59939	2,3,2	0,0,0	0,1,4	6,2,1	251	144	4.33288e-10	1.06382e-06	1.0,1.0,1.0	0.0,0.223,0.696	0.694	protein_coding	53.7557406666667	112.101403333333
ENSG00000147649	MTDH	chr8	+	97686667	97686752	97644178	97644887	97690951	97691164	24837	4,3,1	1,0,1	0,0,0	1,1,2	229	144	6.58396e-10	1.41445e-06	0.716,1.0,0.386	0.0,0.0,0.0	0.701	protein_coding	124.684805666667	97.775019
ENSG00000095321	CRAT	chr9	-	129108762	129108903	129107813	129108077	129109178	129109276	67238	2,1,3	1,0,0	0,0,2	2,3,2	285	144	1.0118e-07	8.96363e-05	0.503,1.0,1.0	0.0,0.0,0.336	0.722	protein_coding	13.1312629666667	4.00214026666667
ENSG00000188493	C19orf54	chr19	-	40742072	40742189	40740855	40741439	40742576	40742770	46883	3,3,1	1,0,0	0,1,0	2,1,9	261	144	7.65296e-10	1.604e-06	0.623,1.0,1.0	0.0,0.356,0.0	0.756	protein_coding	10.7276546666667	14.7770824316622
ENSG00000141084	RANBP10	chr16	-	67762438	67762584	67759572	67759732	67772033	67772086	32101	1,3,2	0,0,0	6,0,0	3,3,3	290	144	1.14142e-12	9.80857e-09	1.0,1.0,1.0	0.498,0.0,0.0	0.834	protein_coding	14.2433431	17.1097457
ENSG00000196535	MYO18A	chr17	-	29124652	29124688	29122165	29122253	29125892	29125967	69489	5,1,2	1,0,0	2,0,0	6,6,1	180	144	1.74826e-10	5.55104e-07	0.8,1.0,1.0	0.211,0.0,0.0	0.863	protein_coding	26.5193091167704	20.1783382333333
