# Supplementary material for: The transcription factor c-Jun inhibits RBM39 to reprogram pre-mRNA splicing during genotoxic stress
Source: Nucleic Acids Res. 2022 Dec 8;50(22):12768–89. doi: 10.1093/nar/gkac1130 (PMC9825188; doi:10.1093/nar/gkac1130)
Supplement: gkac1130_Supplemental_Files [file gkac1130_supplemental_files.zip › Suppl Table S6 DESEeq2 and rMATS sic-Jun_CIS_vs_sic-Jun_NT.xlsx]

## Sheet: INDEX
Condition 1		MCF7 cells transfected with sic-Jun non-treated						sic-Jun_NT
Condition 2		MCF7 cells transfected with sic-Jun treated with cisplatin 50 µM for 24 h						sic-Jun_CIS
DEG	List of differentially expressed genes induced by Cisplatin in c-Jun depleted cells					Log2 |FC| ≥1; adj pvalue <0.05; TPM ≥1 in at least one conditon
DE mRNA	List of differentially expressed mRNA induced by Cisplatin in c-Jun depleted cells					Log2 |FC|≥1; adj pvalue <0.05; TPM ≥1 in at least one conditon
A3SS	List of alternative 3' splice sites in mRNA induced by Cisplatin in c-Jun depleted cells					ILD ≥0.1 and ≤-0.1 ; FDR<0.05; TMP≥1 in at least one condition
A5SS	List of alternative 5' splice sites in mRNA induced by Cisplatin in c-Jun depleted cells					ILD ≥0.1 and ≤-0.1; FDR<0.05; TMP≥1 in at least one condition
MXE	List of mutually exclusive exons in mRNA induced by Cisplatin in c-Jun depleted cells					ILD ≥0.1 and ≤-0.1; FDR<0.05; TMP≥1 in at least one condition
RI	List of retained introns in mRNA induced by Cisplatin in c-Jun depleted cells					ILD ≥0.1 and ≤-0.1; FDR<0.05; TMP≥1 in at least one condition
SE	List of skipped exons in mRNA induced by Cisplatin in c-Jun depleted cellls					ILD ≥0.1 and ≤-0.1; FDR<0.05; TMP≥1 in at least one condition
FC = Fold Change
TPM = Transcript per million
ILD = Inclusion Level Difference
FDR= False Discovery Rate

## Sheet: DEG by CIS in sic-Jun
Ensembl_ID	Gene_Name	Gene.type	baseMean	log2FoldChange	lfcSE	stat	pvalue	padj	sic-Jun_NT_TPM	sic-Jun_CIS_TPM
ENSG00000248445	SEMA6A-AS1	antisense_RNA	15.6467	-2.47657	0.444064	-5.57706	2.44618e-08	5.01234e-07	2.43533	0.0989889
ENSG00000259343	TMC3-AS1	antisense_RNA	31.0401	-2.1187	0.429744	-4.93014	8.21694e-07	1.22344e-05	2.91307	0.28695
ENSG00000224533	TMLHE-AS1	antisense_RNA	54.8161	-1.55865	0.330373	-4.71786	2.38335e-06	3.23724e-05	4.62741	1.23783
ENSG00000258365	AC073655.2	antisense_RNA	14.2603	-1.5233	0.440066	-3.46152	0.000537128	0.00386112	2.99949	0.523578
ENSG00000267532	MIR497HG	antisense_RNA	26.5027	-1.50485	0.381389	-3.94569	7.95697e-05	0.000736953	1.48484	0.370193
ENSG00000247809	NR2F2-AS1	antisense_RNA	50.1698	-1.47204	0.386309	-3.81051	0.000138678	0.00118871	6.10727	1.53234
ENSG00000250132	AC004803.1	antisense_RNA	198.146	-1.432	0.264308	-5.4179	6.03027e-08	1.13908e-06	7.42627	2.40743
ENSG00000258162	AC069228.1	antisense_RNA	34.9083	-1.37329	0.358487	-3.83081	0.000127723	0.00110897	2.11463	0.631765
ENSG00000233175	AC008105.1	antisense_RNA	85.3296	-1.33028	0.269126	-4.94297	7.69409e-07	1.15117e-05	4.48335	1.57039
ENSG00000259620	AC016987.1	antisense_RNA	5.18926	-1.30036	0.447767	-2.90411	0.00368298	0.019546	1.47842	0.103127
ENSG00000265678	AC129510.1	antisense_RNA	14.9332	-1.2392	0.432119	-2.86772	0.00413442	0.0214446	3.0048	0.813716
ENSG00000254024	AP001207.3	antisense_RNA	36.3563	-1.22331	0.354753	-3.44835	0.000564015	0.00402481	8.51511	2.94649
ENSG00000233251	AC007743.1	antisense_RNA	1132.2	-1.2187	0.155426	-7.84103	4.46878e-15	2.37397e-13	25.2387	10.266
ENSG00000231233	CFAP58-AS1	antisense_RNA	17.4144	-1.21616	0.419957	-2.89591	0.00378055	0.0199849	1.96544	0.540579
ENSG00000259768	AC004943.2	antisense_RNA	339.862	-1.20328	0.184574	-6.51921	7.0677e-11	2.22312e-09	4.04438	1.64245
ENSG00000261235	AC092142.1	antisense_RNA	36.8715	-1.17742	0.330182	-3.56599	0.000362491	0.00278138	5.0903	1.92298
ENSG00000177640	CASC2	antisense_RNA	43.7402	-1.15377	0.402595	-2.86584	0.00415907	0.0215206	1.8535	0.611921
ENSG00000266850	AC090912.2	antisense_RNA	4.56182	-1.15267	0.442014	-2.60777	0.00911347	0.0408663	1.54409	0.138108
ENSG00000253194	AL365275.1	antisense_RNA	12.0845	-1.14563	0.442734	-2.58763	0.00966379	0.0429491	3.21076	0.838515
ENSG00000228487	AL450263.1	antisense_RNA	17.1352	-1.13468	0.411125	-2.75994	0.00578124	0.0280712	5.21629	1.75485
ENSG00000265511	AC020558.2	antisense_RNA	17.2966	-1.12692	0.419298	-2.68763	0.00719602	0.0335113	1.89444	0.587741
ENSG00000281501	AC104662.3	antisense_RNA	289.713	-1.111	0.15625	-7.11043	1.15685e-12	4.55855e-11	22.782	10.0741
ENSG00000247708	STX18-AS1	antisense_RNA	21.1382	-1.10101	0.416739	-2.64198	0.00824235	0.0376266	2.05149	0.631562
ENSG00000236137	AL445231.1	antisense_RNA	54.9809	-1.08268	0.308526	-3.5092	0.000449456	0.00332761	2.5751	1.05232
ENSG00000240291	AL450384.2	antisense_RNA	37.8462	-1.03998	0.343721	-3.02564	0.00248106	0.0141454	2.93089	1.19226
ENSG00000249421	ADAMTS19-AS1	antisense_RNA	53.6633	-1.03529	0.364522	-2.84012	0.00450965	0.0229972	5.56266	2.1614
ENSG00000264672	SEPT4-AS1	antisense_RNA	67.6817	-1.02811	0.283493	-3.62659	0.000287185	0.00227161	7.4377	3.25258
ENSG00000269600	AC016629.3	antisense_RNA	27.0116	1.00911	0.363882	2.77318	0.00555108	0.0272021	2.07266	4.90076
ENSG00000281376	ABALON	antisense_RNA	48.8145	1.03011	0.31985	3.2206	0.00127924	0.00804527	0.690613	1.55304
ENSG00000225313	AL513327.1	antisense_RNA	40.2207	1.04142	0.378661	2.75028	0.00595448	0.0287501	1.87032	4.68232
ENSG00000224138	AC000123.1	antisense_RNA	39.7268	1.06581	0.373923	2.85034	0.00436729	0.0223773	3.24993	8.32912
ENSG00000277496	AL357033.4	antisense_RNA	72.5568	1.07206	0.269264	3.98147	6.84915e-05	0.000648589	1.1012	2.46549
ENSG00000271730	AL390208.1	antisense_RNA	15.8339	1.07559	0.416259	2.58393	0.00976806	0.0433141	0.807101	2.33323
ENSG00000228242	AC093495.1	antisense_RNA	158.173	1.07815	0.301913	3.57107	0.000355526	0.00273575	10.2484	23.8034
ENSG00000265474	AC010761.4	antisense_RNA	31.1322	1.08904	0.3773	2.8864	0.00389682	0.0204738	2.41917	6.44957
ENSG00000268069	AC004466.1	antisense_RNA	54.0618	1.09578	0.329416	3.32643	0.000879646	0.00584845	1.453	3.55159
ENSG00000231187	AL356056.2	antisense_RNA	133.74	1.09599	0.216766	5.05607	4.2798e-07	6.75073e-06	8.24264	18.1733
ENSG00000227603	AL583839.1	antisense_RNA	19.6173	1.09684	0.39947	2.74575	0.00603729	0.0290652	0.893884	2.48463
ENSG00000227518	AL928970.1	antisense_RNA	389.456	1.11617	0.307852	3.62568	0.000288206	0.00227885	3.33223	8.07522
ENSG00000272457	AC113194.1	antisense_RNA	3.71121	1.13649	0.429767	2.64444	0.00818262	0.0374095	0.0483883	1.06254
ENSG00000226904	AL353608.2	antisense_RNA	21.5369	1.14588	0.406033	2.82213	0.00477062	0.0241108	3.53884	10.6953
ENSG00000237399	PITRM1-AS1	antisense_RNA	123.526	1.15542	0.306508	3.76963	0.000163492	0.00137458	4.92262	12.4387
ENSG00000250999	AC136604.3	antisense_RNA	12.0688	1.18431	0.435196	2.72133	0.00650205	0.0309427	0.920893	3.33153
ENSG00000266993	AL050343.1	antisense_RNA	51.3635	1.18866	0.362002	3.28356	0.00102504	0.0066769	3.54931	9.74152
ENSG00000263466	AC006441.1	antisense_RNA	7.41694	1.19358	0.453657	2.63102	0.00851301	0.0386735	0.414029	2.55188
ENSG00000267033	AC020911.1	antisense_RNA	17.9169	1.21355	0.41067	2.95506	0.00312611	0.0170577	1.02724	3.25372
ENSG00000244268	AC117394.2	antisense_RNA	4.73254	1.21707	0.44937	2.70838	0.0067612	0.0319357	0.377778	3.01444
ENSG00000283907	AD000090.1	antisense_RNA	82634.4	1.25165	0.205718	6.08431	1.16997e-09	3.00382e-08	7525.34	18222.9
ENSG00000230098	TCERG1L-AS1	antisense_RNA	5.22663	1.28082	0.443938	2.88513	0.00391256	0.0205314	0.104117	1.65449
ENSG00000253930	TNFRSF10A-AS1	antisense_RNA	57.2107	1.30795	0.316198	4.13651	3.52632e-05	0.000364579	3.03269	8.52538
ENSG00000267270	PARD6G-AS1	antisense_RNA	19.7055	1.31267	0.40146	3.26973	0.0010765	0.00694066	0.493685	1.69522
ENSG00000197670	AL157838.1	antisense_RNA	201.266	1.3134	0.278427	4.71722	2.39088e-06	3.24541e-05	1.86004	5.1112
ENSG00000232725	U52111.1	antisense_RNA	18.1056	1.31498	0.41764	3.14859	0.00164058	0.0099625	4.38879	15.8961
ENSG00000224093	AL109613.1	antisense_RNA	9.5424	1.33262	0.450506	2.95804	0.00309601	0.0169321	0.455778	2.5217
ENSG00000227811	FAM212B-AS1	antisense_RNA	95.4675	1.35814	0.273322	4.96899	6.73011e-07	1.02043e-05	1.20214	3.39184
ENSG00000203362	AL355802.1	antisense_RNA	42.8918	1.39049	0.352805	3.94125	8.1059e-05	0.000749457	1.06305	3.4711
ENSG00000276317	AL357033.3	antisense_RNA	20.1064	1.39177	0.415467	3.34989	0.000808445	0.0054577	0.866801	3.4186
ENSG00000237512	UNC5B-AS1	antisense_RNA	8.43756	1.5137	0.451986	3.349	0.000811032	0.00547173	0.15983	2.12105
ENSG00000255120	OVOL1-AS1	antisense_RNA	18.364	1.51678	0.417485	3.63315	0.000279985	0.00222038	1.02095	4.78516
ENSG00000248245	AC010307.2	antisense_RNA	17.51	1.52407	0.433563	3.51521	0.000439409	0.00326446	0.932515	4.90746
ENSG00000235663	SAPCD1-AS1	antisense_RNA	9.23096	1.67719	0.453657	3.69704	0.00021813	0.00177768	0.20698	3.00846
ENSG00000272056	AC013472.3	antisense_RNA	13.8137	1.7686	0.43329	4.08179	4.46898e-05	0.000448462	0.327557	2.33652
ENSG00000255438	AL354813.1	antisense_RNA	80.0918	1.78525	0.32173	5.54892	2.87441e-08	5.77971e-07	0.544285	2.30321
ENSG00000229867	STEAP3-AS1	antisense_RNA	49.8757	1.78842	0.310818	5.75393	8.71935e-09	1.9221e-07	0.251509	1.04698
ENSG00000251095	AC097478.1	antisense_RNA	652.046	1.79708	0.204424	8.79096	1.48287e-18	1.08149e-16	5.77296	21.4564
ENSG00000266680	AL135905.2	antisense_RNA	195.05	1.90809	0.247188	7.71919	1.17073e-14	5.95468e-13	2.50538	10.5497
ENSG00000268812	AC004264.1	antisense_RNA	26.6766	2.00023	0.403307	4.95957	7.06484e-07	1.06592e-05	0.49442	3.33402
ENSG00000229272	AL157788.1	antisense_RNA	12.1643	2.19993	0.445966	4.93295	8.0995e-07	1.20679e-05	1.04345	19.0792
ENSG00000267128	RNF157-AS1	antisense_RNA	49.7971	2.40778	0.381669	6.30855	2.81657e-10	8.0583e-09	0.453196	3.8566
ENSG00000211891	IGHE	IG_C_gene	202.485	1.04652	0.314511	3.32745	0.00087645	0.00583377	4.03273	9.06037
ENSG00000249364	AC112206.2	lincRNA	18.3414	-2.94298	0.442746	-6.64709	2.98935e-11	9.78934e-10	2.90685	0.0247071
ENSG00000259275	AC087477.2	lincRNA	83.0249	-2.61547	0.313251	-8.34943	6.85954e-17	4.32795e-15	1.39128	0.166349
ENSG00000267374	AC016205.1	lincRNA	54.8165	-2.51966	0.321298	-7.84215	4.42905e-15	2.35869e-13	1.86961	0.228903
ENSG00000272369	AC008035.1	lincRNA	15.801	-2.24664	0.433292	-5.18505	2.15955e-07	3.63274e-06	5.55391	0.405954
ENSG00000226453	LINC02542	lincRNA	22.5348	-2.18478	0.404379	-5.40281	6.56055e-08	1.22846e-06	2.75141	0.321706
ENSG00000253154	AC100801.1	lincRNA	44.4985	-2.03778	0.4071	-5.0056	5.56885e-07	8.55813e-06	11.2722	1.43667
ENSG00000259306	AC020891.2	lincRNA	19.4899	-1.92777	0.407659	-4.72887	2.2577e-06	3.08998e-05	2.54084	0.363455
ENSG00000223872	AC006372.1	lincRNA	9.73968	-1.91926	0.451671	-4.24923	2.14503e-05	0.000232261	2.45634	0.139266
ENSG00000254343	AC091563.1	lincRNA	8.4974	-1.81029	0.452332	-4.00213	6.27741e-05	0.000603478	2.49769	0.049837
ENSG00000251129	LINC02506	lincRNA	13.0555	-1.77298	0.439457	-4.03449	5.47219e-05	0.000534427	1.89244	0.224822
ENSG00000272129	AL359715.4	lincRNA	19.2637	-1.73408	0.401072	-4.32361	1.53493e-05	0.000171732	1.06504	0.19573
ENSG00000262801	U91319.1	lincRNA	7.72678	-1.73098	0.453404	-3.81773	0.000134682	0.00115861	1.21582	0.0576453
ENSG00000251574	AC099520.1	lincRNA	19.462	-1.66622	0.41531	-4.012	6.02072e-05	0.000581661	10.1147	1.69266
ENSG00000259240	MIR4713HG	lincRNA	18.5724	-1.6579	0.406761	-4.07585	4.58464e-05	0.000457507	3.88187	0.795814
ENSG00000275322	AC103746.1	lincRNA	68.9846	-1.64304	0.307286	-5.34696	8.94446e-08	1.63362e-06	4.76684	1.27508
ENSG00000236039	AC019117.1	lincRNA	32.8181	-1.62577	0.383851	-4.23543	2.28119e-05	0.000245645	4.77746	1.06555
ENSG00000272275	AC092687.3	lincRNA	15.7479	-1.59667	0.42221	-3.78169	0.000155769	0.0013184	6.5133	1.20023
ENSG00000237248	LINC00987	lincRNA	114.718	-1.54478	0.248262	-6.22237	4.89709e-10	1.34732e-08	3.06722	0.918247
ENSG00000281641	SAMD12-AS1	lincRNA	6.36448	-1.53396	0.448257	-3.42205	0.000621498	0.0043755	1.10439	0.0339963
ENSG00000257894	AC027288.3	lincRNA	29.5359	-1.53095	0.363962	-4.20634	2.59535e-05	0.000276293	1.43458	0.366816
ENSG00000228043	AC114763.1	lincRNA	27.2432	-1.52981	0.40018	-3.8228	0.000131947	0.00113781	2.78299	0.647424
ENSG00000233895	AL121761.1	lincRNA	29.1224	-1.50433	0.368196	-4.08569	4.39466e-05	0.000441621	8.02776	2.05878
ENSG00000233967	AL359715.2	lincRNA	9.92857	-1.50001	0.449817	-3.33471	0.000853899	0.0057158	1.93504	0.270525
ENSG00000257261	AC008014.1	lincRNA	105.555	-1.48801	0.344272	-4.32218	1.54492e-05	0.00017258	19.7331	5.41648
ENSG00000248373	AC096577.1	lincRNA	33.896	-1.45317	0.388642	-3.73911	0.000184676	0.00153302	9.13444	2.31142
ENSG00000234840	LINC01239	lincRNA	80.6512	-1.45292	0.262662	-5.53154	3.17426e-08	6.33527e-07	2.29899	0.742984
ENSG00000248242	AC004053.1	lincRNA	4.91793	-1.44753	0.438202	-3.30335	0.000955381	0.0062706	1.19738	0
ENSG00000226266	AC009961.1	lincRNA	35.2379	-1.43495	0.386546	-3.71223	0.000205444	0.00168707	1.99768	0.551315
ENSG00000248663	LINC00992	lincRNA	319.991	-1.37289	0.311077	-4.41335	1.01781e-05	0.000119207	50.697	16.3002
ENSG00000259527	LINC00052	lincRNA	221.655	-1.37143	0.236871	-5.78978	7.04782e-09	1.58117e-07	7.33693	2.57108
ENSG00000254337	AC083967.1	lincRNA	142.872	-1.36875	0.452726	-3.02335	0.00249995	0.014233	35.2134	5.28979
ENSG00000271850	LINC02343	lincRNA	6.30824	-1.36528	0.452321	-3.01838	0.0025413	0.0144264	1.39059	0.12335
ENSG00000257698	AC084033.3	lincRNA	21.9765	-1.33122	0.404522	-3.29085	0.000998868	0.00652418	4.24304	1.12197
ENSG00000249815	AC004704.1	lincRNA	20.968	-1.31053	0.38777	-3.37966	0.000725743	0.00498066	3.78083	1.10352
ENSG00000232931	LINC00342	lincRNA	73.0024	-1.30071	0.304103	-4.27719	1.89264e-05	0.000207227	2.02883	0.71359
ENSG00000213468	FIRRE	lincRNA	46.3281	-1.28216	0.307441	-4.17041	3.04049e-05	0.000318948	1.17254	0.414932
ENSG00000272142	AL359643.3	lincRNA	49.4482	-1.28082	0.336608	-3.80506	0.000141768	0.00121278	4.38883	1.48079
ENSG00000228065	LINC01515	lincRNA	183.215	-1.21804	0.188239	-6.47072	9.75388e-11	2.99792e-09	21.1571	8.55785
ENSG00000223685	LINC00571	lincRNA	4.8583	-1.16612	0.44244	-2.63566	0.00839729	0.0382123	1.2963	0.100538
ENSG00000230490	AL139383.1	lincRNA	27.4986	-1.16553	0.383318	-3.04065	0.0023607	0.0135949	5.2724	1.7875
ENSG00000248727	LINC01948	lincRNA	14.621	-1.15752	0.423695	-2.73197	0.00629563	0.0300734	2.24119	0.661146
ENSG00000261008	LINC01572	lincRNA	83.9925	-1.15732	0.283817	-4.07768	4.54866e-05	0.000455183	4.47788	1.75322
ENSG00000224008	LINC01441	lincRNA	79.8251	-1.13836	0.319223	-3.56602	0.000362444	0.00278138	2.17688	0.827603
ENSG00000259977	AL121578.3	lincRNA	91.1118	-1.12346	0.331313	-3.39094	0.000696529	0.00481859	11.0744	4.23053
ENSG00000236204	LINC01376	lincRNA	72.8393	-1.11164	0.256471	-4.33437	1.46178e-05	0.000164316	5.69343	2.37286
ENSG00000272622	AC010735.2	lincRNA	93.3556	-1.10692	0.256027	-4.32347	1.53595e-05	0.000171757	15.3662	6.43995
ENSG00000242741	LINC02005	lincRNA	17.6963	-1.10076	0.420381	-2.61848	0.00883218	0.0398876	1.95898	0.648235
ENSG00000228878	SEPT7-AS1	lincRNA	21.7307	-1.0754	0.390552	-2.75354	0.00589543	0.028536	2.16036	0.765669
ENSG00000231028	LINC00271	lincRNA	26.9432	-1.071	0.367258	-2.9162	0.00354327	0.0189098	2.99855	1.17393
ENSG00000261824	LINC00662	lincRNA	97.1622	-1.0507	0.233538	-4.49904	6.826e-06	8.33492e-05	5.91992	2.64564
ENSG00000227403	LINC01806	lincRNA	127.46	-1.03467	0.258102	-4.00876	6.10386e-05	0.000588636	6.78748	3.05484
ENSG00000213062	AL021068.1	lincRNA	35.3607	-1.02802	0.34681	-2.96421	0.00303462	0.0166683	2.97862	1.23039
ENSG00000272755	AC245297.2	lincRNA	25.7	-1.02723	0.377296	-2.72261	0.0064769	0.0308434	4.51894	1.77084
ENSG00000254164	AC008663.3	lincRNA	77.89	-1.00133	0.286693	-3.49268	0.000478191	0.00349894	19.3489	8.57123
ENSG00000230658	KLHL7-AS1	lincRNA	71.1983	1.00392	0.307578	3.26395	0.00109872	0.00707332	0.739525	1.64851
ENSG00000228526	MIR34AHG	lincRNA	507.341	1.08364	0.19746	5.48792	4.06692e-08	7.94009e-07	3.62091	7.86354
ENSG00000277159	AL139384.2	lincRNA	157.5	1.10119	0.208027	5.29347	1.20016e-07	2.11824e-06	1.12384	2.45743
ENSG00000179082	C9orf106	lincRNA	99.8139	1.17251	0.314803	3.72459	0.000195635	0.00161639	0.756708	1.93686
ENSG00000272482	AC254633.1	lincRNA	7.62288	1.2475	0.452824	2.75494	0.00587027	0.0284313	0.595266	4.28738
ENSG00000268307	LINC02560	lincRNA	11.499	1.24752	0.443965	2.80996	0.00495481	0.0248433	0.787937	3.28193
ENSG00000237807	AC022034.2	lincRNA	85.9178	1.26256	0.28522	4.42663	9.57188e-06	0.000112905	0.856244	2.23974
ENSG00000254204	AC022034.4	lincRNA	4.47963	1.32663	0.440181	3.01383	0.00257972	0.0145868	0.052685	1.48239
ENSG00000187013	C17orf82	lincRNA	132.611	1.33784	0.244006	5.48282	4.18593e-08	8.16503e-07	2.14778	5.71768
ENSG00000250337	LINC01021	lincRNA	126.482	1.35442	0.339672	3.98742	6.67946e-05	0.000635316	3.38394	10.4449
ENSG00000271788	AC008875.1	lincRNA	15.2803	1.37678	0.425806	3.23334	0.0012235	0.00773313	0.422902	1.70509
ENSG00000263718	AC068594.1	lincRNA	9.41654	1.37746	0.450005	3.06099	0.00220603	0.0128382	0.226976	1.33108
ENSG00000271882	AP001330.5	lincRNA	23.1456	1.41779	0.419497	3.37974	0.000725544	0.00498066	2.01607	8.37133
ENSG00000280800	FP671120.3	lincRNA	17292	1.51966	0.436502	3.48144	0.000498719	0.00361887	314.32	1584.22
ENSG00000281181	FP236383.3	lincRNA	17290.7	1.51967	0.436486	3.4816	0.000498428	0.00361797	314.321	1584.09
ENSG00000280614	FP236383.2	lincRNA	17291.1	1.51972	0.43649	3.48168	0.000498284	0.00361797	314.321	1584.12
ENSG00000261087	AP003469.4	lincRNA	89.096	1.53439	0.268988	5.7043	1.16821e-08	2.52349e-07	0.636202	2.02655
ENSG00000258413	AL158801.2	lincRNA	7.20611	1.54921	0.453393	3.41692	0.00063335	0.0044444	0.161077	1.91314
ENSG00000234944	AL365199.1	lincRNA	30.4021	1.63151	0.376345	4.33514	1.45668e-05	0.000163829	0.302514	1.30757
ENSG00000244649	LINC02086	lincRNA	16.8292	1.77599	0.431761	4.11336	3.8994e-05	0.000398554	0.17283	1.24329
ENSG00000275329	AL138781.2	lincRNA	128.465	1.83084	0.27277	6.71203	1.91938e-11	6.45241e-10	1.21518	4.98594
ENSG00000260193	AL138781.1	lincRNA	140.332	1.84484	0.300868	6.13172	8.69347e-10	2.28198e-08	2.11946	8.93365
ENSG00000237864	LINC00322	lincRNA	48.8804	1.84579	0.347941	5.30491	1.12731e-07	2.00281e-06	1.49821	7.05108
ENSG00000225511	LINC00475	lincRNA	163.311	1.94594	0.281831	6.90465	5.03271e-12	1.82903e-10	8.60266	38.7512
ENSG00000178977	LINC00324	lincRNA	39.1599	2.08559	0.367903	5.66886	1.4375e-08	3.07129e-07	0.23064	1.42682
ENSG00000281383	FP671120.4	lincRNA	26.2845	2.41141	0.433604	5.56132	2.67735e-08	5.42403e-07	0.190093	2.75971
ENSG00000258602	LINC01629	lincRNA	37.8339	3.14544	0.417435	7.53516	4.87737e-14	2.32161e-12	0.295118	8.75593
ENSG00000189275	LINC01164	lincRNA	129.97	3.63606	0.284152	12.7962	1.72223e-37	5.14636e-35	0.176037	2.93517
ENSG00000264175	MIR3189	miRNA	52.4102	2.32122	0.335315	6.9225	4.43756e-12	1.62648e-10	17.6775	121.042
ENSG00000252915	Y_RNA	misc_RNA	14.6259	1.35321	0.430011	3.14692	0.00165002	0.010017	6.1799	26.3392
ENSG00000211459	MT-RNR1	Mt_rRNA	44377.4	1.04836	0.221832	4.72589	2.29106e-06	3.13165e-05	1537.95	3275.13
ENSG00000230638	AL445933.1	processed_pseudogene	68.9179	-2.5619	0.369437	-6.93462	4.07324e-12	1.49805e-10	2.41947	0.235799
ENSG00000251485	AC068134.3	processed_pseudogene	23.4051	-2.44555	0.419763	-5.82602	5.6766e-09	1.29514e-07	3.13131	0.240982
ENSG00000217648	AL136116.3	processed_pseudogene	25.7021	-2.03666	0.393817	-5.17159	2.32114e-07	3.88588e-06	1.97151	0.288654
ENSG00000224604	AC008069.1	processed_pseudogene	50.2398	-1.61763	0.3058	-5.28984	1.22421e-07	2.15715e-06	4.40807	1.17098
ENSG00000124097	HMGB1P1	processed_pseudogene	16.0209	-1.58333	0.414656	-3.8184	0.000134317	0.00115686	2.70822	0.53484
ENSG00000185296	AC026785.1	processed_pseudogene	17.8804	1.05044	0.402227	2.61157	0.00901275	0.0405498	1.13723	3.09094
ENSG00000275339	Z99129.1	processed_pseudogene	7.52417	1.19017	0.452566	2.62983	0.00854264	0.0387835	1.56964	7.91196
ENSG00000233892	AL671855.1	processed_pseudogene	16.4834	1.20821	0.444591	2.71757	0.00657637	0.0312113	0.267022	1.10119
ENSG00000235354	RPS29P16	processed_pseudogene	23.9807	1.23992	0.428948	2.8906	0.00384506	0.0202612	26.2601	97.8958
ENSG00000229853	AL034418.1	processed_pseudogene	13.3794	1.27982	0.436394	2.93272	0.00336004	0.0180999	0.338928	1.39159
ENSG00000230280	HNRNPA1P59	processed_pseudogene	107.277	1.37076	0.309626	4.42716	9.548e-06	0.000112747	3.15787	9.49642
ENSG00000225840	AC010970.1	processed_pseudogene	12278	1.40908	0.440673	3.19757	0.00138589	0.00860533	99.4825	463.294
ENSG00000229417	NPM1P25	processed_pseudogene	21.9256	1.53093	0.396077	3.86523	0.000110986	0.0009855	0.540895	2.24656
ENSG00000256664	AC025423.2	processed_pseudogene	353.415	1.82404	0.181853	10.0303	1.12194e-23	1.23787e-21	29.423	107.519
ENSG00000226535	AL445487.1	processed_pseudogene	22.5103	2.45722	0.421066	5.83572	5.35598e-09	1.22982e-07	0.0912749	1.20648
ENSG00000269540	AC010624.4	processed_pseudogene	20.2959	2.6911	0.440388	6.11075	9.91654e-10	2.57986e-08	0.0438371	1.40939
ENSG00000271894	AC007744.1	processed_transcript	87.5104	-1.82849	0.309824	-5.90169	3.59804e-09	8.52554e-08	2.71227	0.63321
ENSG00000137808	AC027088.1	processed_transcript	20.4208	-1.50831	0.418248	-3.60626	0.000310642	0.00243035	1.49683	0.308853
ENSG00000243176	AC092944.1	processed_transcript	12.7177	-1.49661	0.435036	-3.44021	0.000581265	0.00413282	3.04863	0.553354
ENSG00000240086	AC128689.1	processed_transcript	40.2887	-1.26212	0.34205	-3.68986	0.000224377	0.001821	6.81339	2.3352
ENSG00000224376	AC017104.1	processed_transcript	15.8154	-1.2148	0.430193	-2.82385	0.00474502	0.0240153	1.28583	0.34646
ENSG00000250033	SLC7A11-AS1	processed_transcript	20.9135	-1.20584	0.440621	-2.73668	0.00620632	0.0297458	1.36914	0.384405
ENSG00000230102	LINC02028	processed_transcript	12.726	-1.11297	0.436265	-2.55113	0.0107375	0.0467834	1.15931	0.330933
ENSG00000241472	PTPRG-AS1	processed_transcript	214.816	-1.0788	0.266704	-4.04496	5.23332e-05	0.000514131	13.2998	5.7563
ENSG00000267757	EML2-AS1	processed_transcript	47.4828	1.02921	0.315348	3.26374	0.00109953	0.0070764	2.02893	4.50774
ENSG00000261253	AC137932.2	processed_transcript	17.5754	1.09223	0.410827	2.65861	0.00784626	0.0361328	0.387673	1.12195
ENSG00000261487	AC135048.1	processed_transcript	147.035	1.19544	0.278656	4.29001	1.78666e-05	0.000196624	8.632	21.1379
ENSG00000214049	UCA1	processed_transcript	42.8343	1.22135	0.408349	2.99096	0.00278101	0.0155543	0.555823	1.57424
ENSG00000231419	LINC00689	processed_transcript	97.0111	1.22776	0.238709	5.14332	2.69929e-07	4.46389e-06	0.564602	1.38013
ENSG00000268189	AC005785.1	processed_transcript	21.0421	1.26172	0.407781	3.09411	0.00197403	0.0116583	3.2423	10.7228
ENSG00000227195	MIR663AHG	processed_transcript	18.8111	1.42182	0.434646	3.27122	0.00107085	0.00691871	0.770482	3.55826
ENSG00000261659	Z92544.2	processed_transcript	59.3537	1.48045	0.335182	4.41686	1.00145e-05	0.000117739	0.326589	1.12794
ENSG00000261713	SSTR5-AS1	processed_transcript	33.8021	1.50424	0.363206	4.14157	3.44939e-05	0.000357656	0.540702	1.81124
ENSG00000227128	LBX1-AS1	processed_transcript	13.5534	1.76622	0.453123	3.89789	9.70345e-05	0.000876079	0.140381	1.68121
ENSG00000185352	HS6ST3	protein_coding	340.385	-5.15496	0.240518	-21.4328	6.61354e-102	4.74301e-98	3.55747	0.0701965
ENSG00000176771	NCKAP5	protein_coding	78.1147	-4.44588	0.402102	-11.0566	2.03664e-28	3.3449e-26	1.05419	0.00714518
ENSG00000172260	NEGR1	protein_coding	351.487	-4.37818	0.294275	-14.8778	4.59048e-50	2.99286e-47	4.0256	0.125292
ENSG00000147202	DIAPH2	protein_coding	295.173	-4.34138	0.226998	-19.1252	1.55741e-81	3.35078e-78	4.3572	0.167801
ENSG00000139173	TMEM117	protein_coding	110.716	-4.20951	0.32232	-13.06	5.56931e-39	1.78841e-36	4.32801	0.12917
ENSG00000139915	MDGA2	protein_coding	78.6829	-4.18126	0.363077	-11.5162	1.09343e-30	2.02803e-28	1.78362	0.038519
ENSG00000182732	RGS6	protein_coding	120.891	-3.99258	0.340321	-11.7318	8.75794e-32	1.761e-29	4.34541	0.147939
ENSG00000155974	GRIP1	protein_coding	167.353	-3.82943	0.323266	-11.8461	2.25516e-32	4.85197e-30	8.92788	0.368998
ENSG00000081803	CADPS2	protein_coding	442.786	-3.74318	0.194267	-19.2682	9.94104e-83	2.37646e-79	9.08857	0.57765
ENSG00000114279	FGF12	protein_coding	182.654	-3.73748	0.234435	-15.9425	3.21438e-57	2.88156e-54	11.4771	0.700208
ENSG00000184220	CMSS1	protein_coding	738.104	-3.68449	0.173488	-21.2377	4.28006e-100	2.30214e-96	35.3735	2.43181
ENSG00000065413	ANKRD44	protein_coding	160.194	-3.68447	0.364417	-10.1106	4.958e-24	5.58489e-22	11.4836	0.427927
ENSG00000049323	LTBP1	protein_coding	718.872	-3.65213	0.175637	-20.7936	4.94408e-96	2.12744e-92	10.5129	0.732313
ENSG00000196284	SUPT3H	protein_coding	102.093	-3.61921	0.31681	-11.4239	3.17558e-30	5.64649e-28	6.5203	0.334535
ENSG00000182168	UNC5C	protein_coding	191.58	-3.49714	0.243317	-14.3728	7.67172e-47	4.12642e-44	1.79356	0.12409
ENSG00000144724	PTPRG	protein_coding	238.983	-3.48825	0.239289	-14.5775	3.90304e-48	2.20984e-45	4.05624	0.298896
ENSG00000164684	ZNF704	protein_coding	214.591	-3.44363	0.311123	-11.0684	1.78598e-28	2.9558e-26	1.86587	0.123685
ENSG00000078018	MAP2	protein_coding	293.557	-3.43035	0.195406	-17.555	5.44391e-69	6.88975e-66	7.20169	0.583119
ENSG00000179104	TMTC2	protein_coding	261.253	-3.41146	0.240059	-14.2109	7.84229e-46	4.0173e-43	4.73622	0.356438
ENSG00000171723	GPHN	protein_coding	610.268	-3.40292	0.260757	-13.0501	6.34337e-39	1.97794e-36	21.7456	1.54286
ENSG00000196782	MAML3	protein_coding	130.83	-3.38354	0.28796	-11.7501	7.05701e-32	1.45992e-29	1.45715	0.0983287
ENSG00000120594	PLXDC2	protein_coding	652.63	-3.36435	0.213128	-15.7856	3.90883e-56	3.11476e-53	8.66522	0.70429
ENSG00000175048	ZDHHC14	protein_coding	63.6787	-3.34932	0.330476	-10.1348	3.87036e-24	4.38267e-22	1.65877	0.103899
ENSG00000184178	SCFD2	protein_coding	187.75	-3.32371	0.247818	-13.4119	5.14982e-41	2.05182e-38	6.42171	0.544766
ENSG00000139269	INHBE	protein_coding	76.2239	-3.3194	0.313587	-10.5852	3.48885e-26	4.7508e-24	2.9532	0.18521
ENSG00000109265	KIAA1211	protein_coding	71.5303	-3.30877	0.336236	-9.84061	7.52496e-23	7.82123e-21	1.36351	0.0834192
ENSG00000114805	PLCH1	protein_coding	146.721	-3.29795	0.297878	-11.0715	1.72481e-28	2.87669e-26	1.95816	0.14454
ENSG00000153814	JAZF1	protein_coding	69.6648	-3.28892	0.340722	-9.65279	4.78363e-22	4.657e-20	2.88599	0.192092
ENSG00000170381	SEMA3E	protein_coding	105.165	-3.2772	0.352563	-9.29535	1.46719e-20	1.30982e-18	3.1721	0.175959
ENSG00000158528	PPP1R9A	protein_coding	217.314	-3.26451	0.222717	-14.6576	1.20409e-48	7.0016e-46	2.35642	0.205904
ENSG00000172915	NBEA	protein_coding	571.8	-3.23953	0.243535	-13.3021	2.25107e-40	8.07198e-38	5.41533	0.478714
ENSG00000175806	MSRA	protein_coding	121.93	-3.21784	0.259087	-12.4199	2.03838e-35	5.09949e-33	7.70149	0.644476
ENSG00000261115	TMEM178B	protein_coding	298.186	-3.21067	0.302705	-10.6066	2.77686e-26	3.90485e-24	2.54406	0.21539
ENSG00000185420	SMYD3	protein_coding	377.95	-3.19151	0.174767	-18.2616	1.6743e-74	2.57305e-71	26.0945	2.56971
ENSG00000112699	GMDS	protein_coding	326.889	-3.17691	0.205419	-15.4655	5.93209e-54	4.401e-51	21.9453	2.09346
ENSG00000147010	SH3KBP1	protein_coding	250.381	-3.1757	0.271655	-11.6902	1.43062e-31	2.82383e-29	7.93335	0.688314
ENSG00000185052	SLC24A3	protein_coding	410.396	-3.15969	0.436152	-7.24447	4.34142e-13	1.81723e-11	8.27563	0.198783
ENSG00000145982	FARS2	protein_coding	233.467	-3.15385	0.271381	-11.6215	3.20491e-31	6.10209e-29	13.1064	1.17756
ENSG00000105784	RUNDC3B	protein_coding	58.0723	-3.15182	0.35897	-8.78018	1.63219e-18	1.18238e-16	2.06594	0.146513
ENSG00000172456	FGGY	protein_coding	201.329	-3.13735	0.253826	-12.3603	4.28709e-35	1.03637e-32	11.7099	1.08692
ENSG00000158813	EDA	protein_coding	72.0581	-3.12209	0.331768	-9.41049	4.9384e-21	4.52127e-19	1.53636	0.127531
ENSG00000179241	LDLRAD3	protein_coding	167.296	-3.10448	0.264746	-11.7262	9.3521e-32	1.86306e-29	3.66418	0.330454
ENSG00000183098	GPC6	protein_coding	933.062	-3.10089	0.399122	-7.76926	7.89462e-15	4.10272e-13	12.6452	0.622708
ENSG00000184903	IMMP2L	protein_coding	130.135	-3.08754	0.303793	-10.1633	2.89037e-24	3.32548e-22	20.3839	1.86933
ENSG00000129682	FGF13	protein_coding	677.298	-3.08607	0.24926	-12.381	3.3139e-35	8.19524e-33	24.954	2.36222
ENSG00000146555	SDK1	protein_coding	106.715	-3.07588	0.297826	-10.3278	5.27785e-25	6.56376e-23	1.35231	0.119474
ENSG00000123104	ITPR2	protein_coding	1070.81	-3.07312	0.166546	-18.452	5.02041e-76	9.00117e-73	8.15366	0.86749
ENSG00000133808	MICALCL	protein_coding	30.7395	-2.99606	0.412615	-7.26114	3.83846e-13	1.6193e-11	1.16059	0.0503247
ENSG00000184613	NELL2	protein_coding	315.847	-2.98117	0.302559	-9.85316	6.64196e-23	6.93697e-21	10.5452	0.976844
ENSG00000152661	GJA1	protein_coding	267.489	-2.95753	0.323518	-9.14177	6.1438e-20	5.16343e-18	6.70717	0.582655
ENSG00000156299	TIAM1	protein_coding	70.6248	-2.91058	0.34756	-8.37431	5.55482e-17	3.52543e-15	1.3571	0.115263
ENSG00000182197	EXT1	protein_coding	307.543	-2.90466	0.250355	-11.6022	4.0176e-31	7.58233e-29	10.5906	1.14885
ENSG00000133424	LARGE1	protein_coding	358.558	-2.89154	0.305082	-9.47789	2.59483e-21	2.41679e-19	9.08322	0.905652
ENSG00000131558	EXOC4	protein_coding	991.945	-2.87326	0.153581	-18.7085	4.22479e-78	8.2633e-75	30.0446	3.84012
ENSG00000198589	LRBA	protein_coding	2628.55	-2.85646	0.21402	-13.3467	1.23822e-40	4.67374e-38	25.9245	3.03744
ENSG00000167632	TRAPPC9	protein_coding	587.618	-2.85081	0.175084	-16.2825	1.31363e-59	1.22882e-56	12.0777	1.5291
ENSG00000151276	MAGI1	protein_coding	647.625	-2.84988	0.263951	-10.797	3.55513e-27	5.34886e-25	15.3	1.63174
ENSG00000196353	CPNE4	protein_coding	45.7626	-2.84245	0.405867	-7.00341	2.49806e-12	9.44567e-11	1.64611	0.117109
ENSG00000133216	EPHB2	protein_coding	149.43	-2.83919	0.300261	-9.45576	3.20679e-21	2.96112e-19	2.9063	0.303026
ENSG00000152818	UTRN	protein_coding	429.294	-2.83487	0.185596	-15.2744	1.13215e-52	8.11943e-50	9.57485	1.19436
ENSG00000204740	MALRD1	protein_coding	747.71	-2.78061	0.280844	-9.90091	4.12512e-23	4.39366e-21	11.9254	1.32157
ENSG00000133195	SLC39A11	protein_coding	422.806	-2.77508	0.202031	-13.7359	6.18466e-43	2.71557e-40	20.77	2.70597
ENSG00000198739	LRRTM3	protein_coding	56.4517	-2.7618	0.368715	-7.49034	6.86957e-14	3.21302e-12	1.02099	0.0819975
ENSG00000101846	STS	protein_coding	241.96	-2.67719	0.20926	-12.7937	1.77912e-37	5.24353e-35	2.63498	0.362171
ENSG00000121964	GTDC1	protein_coding	115.18	-2.67466	0.28994	-9.22488	2.83866e-20	2.46265e-18	7.14545	0.929351
ENSG00000145730	PAM	protein_coding	783.569	-2.66982	0.186318	-14.3294	1.43421e-46	7.52608e-44	24.1619	3.35912
ENSG00000154217	PITPNC1	protein_coding	514.244	-2.66478	0.231654	-11.5033	1.27015e-30	2.33567e-28	21.4666	2.8341
ENSG00000158019	BABAM2	protein_coding	828.287	-2.66137	0.179811	-14.8009	1.44475e-49	9.1423e-47	42.3735	5.97552
ENSG00000164946	FREM1	protein_coding	49.1603	-2.65941	0.360963	-7.36755	1.73789e-13	7.70943e-12	1.03063	0.0923886
ENSG00000198873	GRK5	protein_coding	52.2993	-2.65858	0.315985	-8.41364	3.97469e-17	2.54511e-15	1.31394	0.147515
ENSG00000112964	GHR	protein_coding	119.536	-2.63655	0.256459	-10.2806	8.61967e-25	1.04187e-22	2.73129	0.361647
ENSG00000184305	CCSER1	protein_coding	81.5126	-2.62685	0.290423	-9.04493	1.49765e-19	1.19784e-17	4.46787	0.547575
ENSG00000184304	PRKD1	protein_coding	70.4239	-2.62197	0.337595	-7.76659	8.0626e-15	4.15988e-13	1.81484	0.199638
ENSG00000170310	STX8	protein_coding	180.109	-2.60186	0.210179	-12.3792	3.38561e-35	8.27744e-33	23.0957	3.3454
ENSG00000174473	GALNTL6	protein_coding	106.574	-2.59855	0.268251	-9.68701	3.42394e-22	3.37918e-20	3.43738	0.453667
ENSG00000080224	EPHA6	protein_coding	51.8195	-2.57356	0.345829	-7.44172	9.93822e-14	4.53972e-12	2.54717	0.298753
ENSG00000187398	LUZP2	protein_coding	79.9677	-2.56922	0.41622	-6.17275	6.71109e-10	1.79588e-08	1.92735	0.17654
ENSG00000133812	SBF2	protein_coding	339.588	-2.56884	0.204946	-12.5342	4.85151e-36	1.27293e-33	8.40316	1.24521
ENSG00000155792	DEPTOR	protein_coding	179.309	-2.56762	0.351122	-7.31263	2.61971e-13	1.14095e-11	5.99502	0.647346
ENSG00000165061	ZMAT4	protein_coding	49.8196	-2.5661	0.354638	-7.23585	4.62637e-13	1.92155e-11	3.33428	0.385002
ENSG00000113391	FAM172A	protein_coding	372.216	-2.56131	0.202803	-12.6295	1.45153e-36	4.0558e-34	8.21816	1.2367
ENSG00000173163	COMMD1	protein_coding	317.336	-2.55124	0.188229	-13.554	7.50776e-42	3.23059e-39	40.8142	6.35007
ENSG00000067715	SYT1	protein_coding	613.001	-2.53407	0.153293	-16.5309	2.19783e-61	2.33693e-58	10.7983	1.71625
ENSG00000073282	TP63	protein_coding	91.933	-2.52011	0.340828	-7.39408	1.4239e-13	6.40904e-12	1.82891	0.212194
ENSG00000169862	CTNND2	protein_coding	1000.7	-2.51584	0.438886	-5.73234	9.90538e-09	2.15703e-07	28.1097	1.43506
ENSG00000122507	BBS9	protein_coding	184.438	-2.51256	0.33814	-7.43053	1.08164e-13	4.9096e-12	6.78325	0.874286
ENSG00000164674	SYTL3	protein_coding	27.6067	-2.51175	0.386878	-6.49234	8.45121e-11	2.62378e-09	1.13304	0.108768
ENSG00000157827	FMNL2	protein_coding	129.243	-2.50915	0.258804	-9.69516	3.16128e-22	3.13432e-20	2.01263	0.292423
ENSG00000130635	COL5A1	protein_coding	568.711	-2.50854	0.198049	-12.6662	9.09871e-37	2.57577e-34	6.7588	1.04966
ENSG00000158966	CACHD1	protein_coding	101.273	-2.49683	0.273041	-9.14452	5.98944e-20	5.05344e-18	1.3517	0.188787
ENSG00000110328	GALNT18	protein_coding	160.551	-2.48914	0.226517	-10.9888	4.32718e-28	6.79557e-26	4.90695	0.74776
ENSG00000187720	THSD4	protein_coding	1139.73	-2.47878	0.250761	-9.88501	4.83551e-23	5.07493e-21	14.2572	2.10972
ENSG00000143502	SUSD4	protein_coding	139.82	-2.47685	0.286293	-8.65145	5.08477e-18	3.52899e-16	6.62676	0.927546
ENSG00000125851	PCSK2	protein_coding	155.689	-2.47643	0.365929	-6.76752	1.31006e-11	4.49536e-10	4.30069	0.483079
ENSG00000198947	DMD	protein_coding	232.63	-2.46745	0.248206	-9.94113	2.75695e-23	2.98069e-21	5.2984	0.79284
ENSG00000145451	GLRA3	protein_coding	543.111	-2.46472	0.237861	-10.362	3.69026e-25	4.64303e-23	9.72373	1.50558
ENSG00000163590	PPM1L	protein_coding	513.283	-2.46436	0.206499	-11.934	7.86616e-33	1.72694e-30	4.06026	0.642162
ENSG00000169855	ROBO1	protein_coding	1076.05	-2.45808	0.215258	-11.4192	3.3533e-30	5.91363e-28	14.8958	2.39446
ENSG00000141564	RPTOR	protein_coding	475.021	-2.45033	0.299484	-8.18184	2.79552e-16	1.68004e-14	7.66617	1.07487
ENSG00000144036	EXOC6B	protein_coding	963.666	-2.43047	0.184233	-13.1924	9.70345e-40	3.31381e-37	13.1071	2.19597
ENSG00000119522	DENND1A	protein_coding	390.58	-2.41992	0.221075	-10.9462	6.9332e-28	1.08093e-25	13.0547	2.15423
ENSG00000134030	CTIF	protein_coding	158.295	-2.41492	0.26144	-9.237	2.53515e-20	2.21723e-18	4.03556	0.648158
ENSG00000183346	C10orf107	protein_coding	24.8999	-2.40749	0.424396	-5.67275	1.40526e-08	3.00838e-07	1.4531	0.10308
ENSG00000126091	ST3GAL3	protein_coding	127.492	-2.40082	0.252922	-9.49235	2.25876e-21	2.13146e-19	7.37359	1.21314
ENSG00000114670	NEK11	protein_coding	176.903	-2.39435	0.258377	-9.2669	1.91642e-20	1.69678e-18	6.23745	0.972493
ENSG00000183049	CAMK1D	protein_coding	112.569	-2.38216	0.295605	-8.05861	7.7169e-16	4.42744e-14	2.54249	0.380757
ENSG00000182621	PLCB1	protein_coding	528.299	-2.36625	0.258652	-9.1484	5.77855e-20	4.91405e-18	14.6063	2.31459
ENSG00000113494	PRLR	protein_coding	207.569	-2.36565	0.291704	-8.10977	5.07155e-16	2.94904e-14	2.40762	0.364125
ENSG00000145012	LPP	protein_coding	873.033	-2.36123	0.22312	-10.5828	3.58077e-26	4.8453e-24	6.98064	1.1936
ENSG00000151779	NBAS	protein_coding	821.15	-2.34752	0.179827	-13.0543	6.00438e-39	1.89977e-36	9.21591	1.63487
ENSG00000183570	PCBP3	protein_coding	97.9687	-2.3372	0.287367	-8.13317	4.18208e-16	2.4584e-14	5.30242	0.851595
ENSG00000214944	ARHGEF28	protein_coding	153.29	-2.33564	0.25552	-9.14072	6.20366e-20	5.19346e-18	2.24681	0.376132
ENSG00000135905	DOCK10	protein_coding	76.3771	-2.3276	0.357733	-6.50651	7.69154e-11	2.40528e-09	1.30547	0.174188
ENSG00000140718	FTO	protein_coding	540.87	-2.3126	0.176494	-13.1029	3.16709e-39	1.03242e-36	22.8462	4.1654
ENSG00000113273	ARSB	protein_coding	127.702	-2.31075	0.252953	-9.13509	6.53544e-20	5.42896e-18	2.7892	0.48622
ENSG00000183621	ZNF438	protein_coding	82.2611	-2.30728	0.331141	-6.96767	3.22243e-12	1.19949e-10	2.14367	0.306931
ENSG00000145147	SLIT2	protein_coding	164.74	-2.30549	0.249515	-9.23989	2.46759e-20	2.16694e-18	2.6377	0.452343
ENSG00000185737	NRG3	protein_coding	122.361	-2.30489	0.299514	-7.69543	1.41021e-14	7.08896e-13	3.22218	0.502167
ENSG00000064655	EYA2	protein_coding	56.3126	-2.30382	0.369701	-6.23158	4.61763e-10	1.27697e-08	2.15468	0.250143
ENSG00000145743	FBXL17	protein_coding	376.279	-2.30041	0.249242	-9.22961	2.71614e-20	2.3659e-18	11.0998	1.94665
ENSG00000173950	XXYLT1	protein_coding	386.259	-2.29258	0.207616	-11.0424	2.38447e-28	3.8865e-26	13.0682	2.31406
ENSG00000184719	RNLS	protein_coding	212.062	-2.25494	0.207669	-10.8583	1.82076e-27	2.79812e-25	10.5303	1.94627
ENSG00000068024	HDAC4	protein_coding	40.8675	-2.25248	0.427342	-5.27089	1.35763e-07	2.37282e-06	1.13813	0.113047
ENSG00000148700	ADD3	protein_coding	248.734	-2.25059	0.18588	-12.1078	9.60835e-34	2.17604e-31	6.76766	1.28376
ENSG00000004866	ST7	protein_coding	443.842	-2.24502	0.160463	-13.9909	1.77155e-44	8.47e-42	15.9788	3.13023
ENSG00000010810	FYN	protein_coding	30.1016	-2.24219	0.430752	-5.20528	1.937e-07	3.28405e-06	2.71488	0.22633
ENSG00000175175	PPM1E	protein_coding	394.188	-2.24078	0.177656	-12.613	1.78981e-36	4.87441e-34	4.059	0.778974
ENSG00000183826	BTBD9	protein_coding	352.457	-2.23546	0.191908	-11.6486	2.33386e-31	4.5237e-29	4.85786	0.927651
ENSG00000168734	PKIG	protein_coding	147.196	-2.23039	0.290681	-7.67298	1.68049e-14	8.31165e-13	10.4781	1.72304
ENSG00000174705	SH3PXD2B	protein_coding	149.616	-2.22473	0.270777	-8.21612	2.10202e-16	1.27754e-14	1.34621	0.235213
ENSG00000145526	CDH18	protein_coding	50.8105	-2.21511	0.360117	-6.15108	7.69571e-10	2.04411e-08	3.21354	0.44833
ENSG00000117643	MAN1C1	protein_coding	41.1839	-2.21315	0.349767	-6.3275	2.4916e-10	7.1859e-09	1.18904	0.179838
ENSG00000183671	GPR1	protein_coding	23.972	-2.20987	0.403211	-5.48068	4.23705e-08	8.24979e-07	1.57971	0.171184
ENSG00000085276	MECOM	protein_coding	90.2391	-2.20945	0.290724	-7.59981	2.9657e-14	1.43386e-12	2.8668	0.500329
ENSG00000141627	DYM	protein_coding	1007.77	-2.19883	0.205947	-10.6766	1.30916e-26	1.89037e-24	26.0484	5.00454
ENSG00000189283	FHIT	protein_coding	23.2678	-2.19616	0.418012	-5.25383	1.48967e-07	2.58054e-06	2.07484	0.209756
ENSG00000178105	DDX10	protein_coding	462.825	-2.18591	0.209999	-10.4092	2.25163e-25	2.88356e-23	21.0546	4.11961
ENSG00000114841	DNAH1	protein_coding	145.86	-2.18526	0.225098	-9.70803	2.78664e-22	2.78858e-20	1.81665	0.350804
ENSG00000112319	EYA4	protein_coding	49.7851	-2.18387	0.329427	-6.62928	3.37317e-11	1.0996e-09	1.33315	0.213451
ENSG00000153237	CCDC148	protein_coding	22.5101	-2.18235	0.411598	-5.30215	1.14444e-07	2.02575e-06	1.34686	0.150071
ENSG00000135205	CCDC146	protein_coding	79.0153	-2.17426	0.284119	-7.65263	1.9691e-14	9.65039e-13	2.8562	0.52527
ENSG00000197943	PLCG2	protein_coding	120.555	-2.17102	0.297354	-7.30113	2.85359e-13	1.23036e-11	3.67496	0.665862
ENSG00000197442	MAP3K5	protein_coding	477.44	-2.16518	0.170223	-12.7196	4.59997e-37	1.31958e-34	6.48719	1.33168
ENSG00000176463	SLCO3A1	protein_coding	302.176	-2.15965	0.305809	-7.0621	1.64008e-12	6.38089e-11	9.78937	1.70249
ENSG00000182185	RAD51B	protein_coding	168.332	-2.1508	0.262785	-8.18465	2.73098e-16	1.64585e-14	19.3846	3.7046
ENSG00000154654	NCAM2	protein_coding	816.913	-2.14986	0.272591	-7.88675	3.10168e-15	1.66002e-13	17.9588	3.25867
ENSG00000058091	CDK14	protein_coding	38.2791	-2.13929	0.411236	-5.20211	1.97037e-07	3.33537e-06	1.35567	0.183166
ENSG00000138411	HECW2	protein_coding	129.907	-2.13472	0.388414	-5.496	3.88502e-08	7.61259e-07	1.8748	0.274259
ENSG00000143156	NME7	protein_coding	230.799	-2.13304	0.210272	-10.1442	3.51789e-24	4.00463e-22	13.6729	2.78413
ENSG00000123106	CCDC91	protein_coding	197.235	-2.12846	0.205578	-10.3535	4.03377e-25	5.04573e-23	11.3502	2.36106
ENSG00000125246	CLYBL	protein_coding	18.5409	-2.11841	0.433215	-4.88998	1.00845e-06	1.47898e-05	1.72441	0.160938
ENSG00000128656	CHN1	protein_coding	139.37	-2.10766	0.279247	-7.54764	4.43229e-14	2.11443e-12	5.5586	1.05858
ENSG00000005249	PRKAR2B	protein_coding	303.782	-2.09723	0.172156	-12.1821	3.87027e-34	9.05097e-32	5.78579	1.24289
ENSG00000144535	DIS3L2	protein_coding	341.257	-2.09603	0.196335	-10.6758	1.32092e-26	1.89464e-24	12.4358	2.60265
ENSG00000151229	SLC2A13	protein_coding	130.925	-2.08243	0.333771	-6.23909	4.40113e-10	1.22005e-08	1.75143	0.325054
ENSG00000008441	NFIX	protein_coding	59.7228	-2.08126	0.344557	-6.04038	1.53749e-09	3.89624e-08	1.81074	0.319692
ENSG00000130052	STARD8	protein_coding	46.2887	-2.07947	0.385949	-5.38793	7.12732e-08	1.32422e-06	1.21408	0.211686
ENSG00000107562	CXCL12	protein_coding	143.816	-2.06357	0.32974	-6.25817	3.89513e-10	1.08695e-08	4.61748	0.813665
ENSG00000148655	LRMDA	protein_coding	32.3885	-2.05546	0.384073	-5.35176	8.71035e-08	1.59492e-06	1.48003	0.229488
ENSG00000131374	TBC1D5	protein_coding	1151.26	-2.05177	0.391246	-5.24421	1.56955e-07	2.70584e-06	20.4333	2.91917
ENSG00000008277	ADAM22	protein_coding	229.198	-2.04714	0.220662	-9.27729	1.73846e-20	1.54557e-18	3.99535	0.881314
ENSG00000177694	NAALADL2	protein_coding	68.2391	-2.04354	0.324772	-6.29223	3.12939e-10	8.89417e-09	3.56025	0.681057
ENSG00000140479	PCSK6	protein_coding	319.337	-2.04154	0.188438	-10.834	2.37622e-27	3.62585e-25	8.5829	1.94031
ENSG00000011201	ANOS1	protein_coding	80.9277	-2.03985	0.394148	-5.17533	2.27508e-07	3.81812e-06	2.21542	0.335764
ENSG00000138696	BMPR1B	protein_coding	670.074	-2.01759	0.13684	-14.7442	3.35378e-49	2.00435e-46	12.7148	2.97667
ENSG00000163689	C3orf67	protein_coding	83.0676	-2.01299	0.281882	-7.14128	9.24662e-13	3.67728e-11	3.78777	0.767948
ENSG00000160145	KALRN	protein_coding	162.632	-2.0126	0.223867	-8.99014	2.4691e-19	1.93173e-17	5.39958	1.19149
ENSG00000075391	RASAL2	protein_coding	191.918	-2.00785	0.208126	-9.64732	5.0457e-22	4.89001e-20	2.68199	0.596857
ENSG00000145819	ARHGAP26	protein_coding	40.2166	-2.00494	0.38293	-5.2358	1.64276e-07	2.823e-06	1.56773	0.266401
ENSG00000187134	AKR1C1	protein_coding	240.885	-2.00165	0.315725	-6.33984	2.30004e-10	6.66021e-09	14.3517	2.79394
ENSG00000140937	CDH11	protein_coding	45.992	-1.9991	0.344302	-5.80623	6.38933e-09	1.44398e-07	1.87024	0.348421
ENSG00000172164	SNTB1	protein_coding	82.3828	-1.99598	0.302385	-6.6008	4.08958e-11	1.31915e-09	1.34766	0.268105
ENSG00000156103	MMP16	protein_coding	414.335	-1.99099	0.44606	-4.46351	8.06266e-06	9.68555e-05	3.16438	0.272338
ENSG00000156110	ADK	protein_coding	2021.44	-1.98882	0.185207	-10.7384	6.72179e-27	9.97374e-25	101.548	23.1242
ENSG00000125821	DTD1	protein_coding	1425.92	-1.96592	0.220114	-8.93136	4.20815e-19	3.23351e-17	78.7547	17.7241
ENSG00000068615	REEP1	protein_coding	184.428	-1.95915	0.199993	-9.79609	1.17031e-22	1.19901e-20	3.68631	0.858602
ENSG00000153064	BANK1	protein_coding	71.8283	-1.95633	0.278125	-7.03401	2.00688e-12	7.71035e-11	3.31091	0.730604
ENSG00000176658	MYO1D	protein_coding	1588.22	-1.95511	0.129674	-15.0771	2.29274e-51	1.54151e-48	24.0741	5.8697
ENSG00000079819	EPB41L2	protein_coding	1510.6	-1.94699	0.20887	-9.32153	1.1468e-20	1.02806e-18	31.4852	7.32214
ENSG00000066382	MPPED2	protein_coding	70.5881	-1.94405	0.404594	-4.80495	1.54792e-06	2.19826e-05	2.46357	0.38518
ENSG00000148484	RSU1	protein_coding	1460.16	-1.9397	0.144754	-13.4	6.04811e-41	2.36591e-38	53.5138	13.0666
ENSG00000183036	PCP4	protein_coding	30.9517	-1.93463	0.383275	-5.04762	4.47336e-07	7.00979e-06	5.03181	0.838133
ENSG00000185104	FAF1	protein_coding	1622.78	-1.92625	0.179429	-10.7354	6.9401e-27	1.02271e-24	76.5843	18.4307
ENSG00000197157	SND1	protein_coding	6467.32	-1.92324	0.19354	-9.93718	2.86838e-23	3.08566e-21	128.757	30.533
ENSG00000159685	CHCHD6	protein_coding	127.404	-1.91853	0.242889	-7.89878	2.81647e-15	1.51491e-13	11.746	2.71686
ENSG00000186868	MAPT	protein_coding	313.694	-1.91704	0.229973	-8.33591	7.69028e-17	4.8238e-15	4.92493	1.15433
ENSG00000165695	AK8	protein_coding	25.3251	-1.91539	0.429859	-4.45586	8.35571e-06	0.000100096	1.07734	0.125483
ENSG00000139144	PIK3C2G	protein_coding	68.3738	-1.91198	0.356296	-5.36628	8.0379e-08	1.48315e-06	1.41596	0.280343
ENSG00000164989	CCDC171	protein_coding	91.4516	-1.9117	0.248214	-7.70183	1.34136e-14	6.75861e-13	1.70527	0.395486
ENSG00000132549	VPS13B	protein_coding	1242.99	-1.89224	0.11986	-15.787	3.82284e-56	3.11476e-53	12.288	3.16166
ENSG00000116678	LEPR	protein_coding	71.5032	-1.89117	0.299775	-6.30863	2.81519e-10	8.0583e-09	1.11662	0.246544
ENSG00000159167	STC1	protein_coding	73.9783	-1.88485	0.399797	-4.71453	2.42272e-06	3.28655e-05	1.37573	0.21974
ENSG00000123095	BHLHE41	protein_coding	26.299	-1.88175	0.430148	-4.37466	1.21624e-05	0.000139783	1.62121	0.218717
ENSG00000188559	RALGAPA2	protein_coding	1161.67	-1.87867	0.150513	-12.4818	9.3881e-36	2.43355e-33	9.84932	2.5002
ENSG00000186417	GLDN	protein_coding	119.609	-1.87423	0.22767	-8.23221	1.83794e-16	1.12021e-14	2.75449	0.674999
ENSG00000170430	MGMT	protein_coding	387.881	-1.86569	0.249816	-7.46825	8.12699e-14	3.73616e-12	16.262	3.82169
ENSG00000135116	HRK	protein_coding	73.6538	-1.8648	0.344873	-5.40721	6.40129e-08	1.20388e-06	1.16506	0.238419
ENSG00000123572	NRK	protein_coding	118.503	-1.86431	0.274531	-6.7909	1.11437e-11	3.8546e-10	1.10798	0.250559
ENSG00000172339	ALG14	protein_coding	117.569	-1.86384	0.3531	-5.2785	1.30245e-07	2.2838e-06	1.73599	0.344069
ENSG00000111962	UST	protein_coding	136.314	-1.86116	0.23752	-7.83581	4.6584e-15	2.46861e-13	2.87492	0.712044
ENSG00000113805	CNTN3	protein_coding	107.266	-1.85699	0.316316	-5.87067	4.3404e-09	1.01174e-07	1.83838	0.396664
ENSG00000111799	COL12A1	protein_coding	991.991	-1.83852	0.422107	-4.35557	1.32723e-05	0.00015063	8.44516	1.23522
ENSG00000152348	ATG10	protein_coding	165.608	-1.83796	0.253467	-7.25128	4.12844e-13	1.73823e-11	7.62988	1.81791
ENSG00000151413	NUBPL	protein_coding	220.38	-1.8373	0.245629	-7.47999	7.43259e-14	3.44638e-12	10.73	2.62668
ENSG00000172403	SYNPO2	protein_coding	112.119	-1.8351	0.28068	-6.53804	6.23306e-11	1.97794e-09	1.09509	0.253937
ENSG00000106078	COBL	protein_coding	465.741	-1.83198	0.254524	-7.19766	6.12553e-13	2.50078e-11	5.96116	1.42649
ENSG00000107282	APBA1	protein_coding	78.527	-1.81716	0.291262	-6.23892	4.40612e-10	1.22005e-08	1.03481	0.245483
ENSG00000156475	PPP2R2B	protein_coding	30.0629	-1.81137	0.387069	-4.6797	2.87296e-06	3.82498e-05	1.46143	0.27739
ENSG00000151338	MIPOL1	protein_coding	314.697	-1.8082	0.180941	-9.99336	1.6296e-23	1.77974e-21	6.52113	1.71852
ENSG00000169084	DHRSX	protein_coding	148.566	-1.80474	0.237864	-7.58725	3.26759e-14	1.57628e-12	7.79451	2.03594
ENSG00000054611	TBC1D22A	protein_coding	346.842	-1.80218	0.23625	-7.62829	2.37885e-14	1.16056e-12	9.38296	2.33049
ENSG00000102349	KLF8	protein_coding	79.5858	-1.80181	0.336092	-5.36107	8.27285e-08	1.52389e-06	1.11878	0.24703
ENSG00000082805	ERC1	protein_coding	1984.49	-1.79368	0.243964	-7.35224	1.94918e-13	8.59356e-12	18.4721	4.67198
ENSG00000145781	COMMD10	protein_coding	495.476	-1.79329	0.169246	-10.5957	3.11853e-26	4.30097e-24	26.5585	7.08817
ENSG00000154930	ACSS1	protein_coding	220.175	-1.79228	0.181236	-9.8892	4.63714e-23	4.89059e-21	4.00388	1.06918
ENSG00000153993	SEMA3D	protein_coding	137.014	-1.78986	0.249113	-7.18495	6.72334e-13	2.72415e-11	2.2683	0.583466
ENSG00000171097	KYAT1	protein_coding	103.904	-1.78333	0.279142	-6.3886	1.67413e-10	4.97499e-09	4.0888	0.989434
ENSG00000214595	EML6	protein_coding	97.4675	-1.78284	0.319243	-5.58458	2.34269e-08	4.81864e-07	1.51668	0.368725
ENSG00000283154	IQCJ-SCHIP1	protein_coding	34.5384	-1.77816	0.358704	-4.95718	7.1525e-07	1.07763e-05	1.98753	0.42268
ENSG00000132669	RIN2	protein_coding	223.844	-1.77685	0.200496	-8.86224	7.84201e-19	5.83809e-17	7.60141	2.05016
ENSG00000163697	APBB2	protein_coding	1120.14	-1.77114	0.228774	-7.74187	9.7968e-15	5.0305e-13	19.6619	5.09556
ENSG00000184564	SLITRK6	protein_coding	997.371	-1.76847	0.268896	-6.57679	4.80724e-11	1.54601e-09	15.0074	3.68759
ENSG00000178568	ERBB4	protein_coding	357.646	-1.76135	0.424655	-4.14772	3.35804e-05	0.000348856	6.15931	0.926007
ENSG00000147255	IGSF1	protein_coding	303.119	-1.76028	0.23698	-7.42795	1.10291e-13	4.99562e-12	5.99736	1.57785
ENSG00000206535	LNP1	protein_coding	52.9924	-1.76023	0.302243	-5.8239	5.74908e-09	1.3089e-07	1.69149	0.402814
ENSG00000168542	COL3A1	protein_coding	131.045	-1.7601	0.243088	-7.24059	4.46743e-13	1.85913e-11	1.67724	0.438632
ENSG00000197415	VEPH1	protein_coding	58.5734	-1.757	0.354549	-4.95559	7.21125e-07	1.08421e-05	3.74945	0.865276
ENSG00000120519	SLC10A7	protein_coding	174.972	-1.75538	0.26563	-6.60835	3.8864e-11	1.25738e-09	6.15945	1.59019
ENSG00000169851	PCDH7	protein_coding	106.542	-1.75508	0.371895	-4.71929	2.36669e-06	3.21866e-05	1.50375	0.301657
ENSG00000101333	PLCB4	protein_coding	494.655	-1.75463	0.217755	-8.05783	7.76604e-16	4.44379e-14	9.1022	2.3944
ENSG00000134533	RERG	protein_coding	44.948	-1.74875	0.366405	-4.77273	1.81745e-06	2.54905e-05	2.51538	0.532632
ENSG00000071242	RPS6KA2	protein_coding	469.249	-1.74752	0.191033	-9.14776	5.81248e-20	4.92344e-18	7.30476	2.02549
ENSG00000138639	ARHGAP24	protein_coding	48.1019	-1.74471	0.396445	-4.4009	1.07803e-05	0.000125644	2.72447	0.55155
ENSG00000164494	PDSS2	protein_coding	375.538	-1.74068	0.205351	-8.47661	2.31859e-17	1.51165e-15	9.46286	2.56359
ENSG00000136895	GARNL3	protein_coding	89.2062	-1.73793	0.350552	-4.9577	7.1332e-07	1.07548e-05	3.7301	0.826136
ENSG00000125354	SEPT6	protein_coding	30.7178	-1.73492	0.385092	-4.50522	6.63032e-06	8.13756e-05	1.03437	0.213314
ENSG00000174827	PDZK1	protein_coding	146.152	-1.73467	0.349466	-4.96379	6.91321e-07	1.04598e-05	7.11683	1.60743
ENSG00000164199	ADGRV1	protein_coding	283.875	-1.72795	0.275503	-6.272	3.56445e-10	1.00378e-08	6.49667	1.71079
ENSG00000083123	BCKDHB	protein_coding	374.346	-1.72791	0.238335	-7.24992	4.17006e-13	1.74891e-11	10.9674	2.91941
ENSG00000146350	TBC1D32	protein_coding	146.369	-1.72545	0.248982	-6.93001	4.20816e-12	1.54503e-10	4.39991	1.15211
ENSG00000119397	CNTRL	protein_coding	507.799	-1.71479	0.176463	-9.71756	2.53794e-22	2.55158e-20	6.83046	1.96801
ENSG00000114698	PLSCR4	protein_coding	32.7192	-1.71424	0.394538	-4.34495	1.3931e-05	0.000157502	1.29732	0.249763
ENSG00000135333	EPHA7	protein_coding	193.289	-1.71193	0.200457	-8.54011	1.34096e-17	8.87717e-16	2.24318	0.630572
ENSG00000156049	GNA14	protein_coding	45.0963	-1.70778	0.35365	-4.82902	1.37209e-06	1.9602e-05	1.35993	0.307212
ENSG00000158089	GALNT14	protein_coding	236.799	-1.7021	0.323611	-5.25971	1.44284e-07	2.50546e-06	9.77655	2.31582
ENSG00000144218	AFF3	protein_coding	133.219	-1.6979	0.278028	-6.10691	1.01576e-09	2.63619e-08	2.92892	0.77763
ENSG00000058668	ATP2B4	protein_coding	431.752	-1.69713	0.232524	-7.29875	2.90456e-13	1.24983e-11	3.62046	1.00518
ENSG00000137941	TTLL7	protein_coding	97.4957	-1.69684	0.337658	-5.02531	5.02625e-07	7.8023e-06	2.59211	0.608752
ENSG00000125257	ABCC4	protein_coding	430.174	-1.69682	0.189742	-8.94279	3.79462e-19	2.93674e-17	4.9951	1.43337
ENSG00000104755	ADAM2	protein_coding	26.86	-1.69182	0.413931	-4.08719	4.36623e-05	0.000439586	1.60035	0.293345
ENSG00000198838	RYR3	protein_coding	61.7613	-1.68732	0.337269	-5.0029	5.64728e-07	8.66629e-06	6.31933	1.4847
ENSG00000164742	ADCY1	protein_coding	268.318	-1.68549	0.326605	-5.16065	2.46092e-07	4.09393e-06	2.34012	0.564675
ENSG00000117148	ACTL8	protein_coding	40.1876	-1.68307	0.349549	-4.81498	1.47216e-06	2.10037e-05	1.59788	0.368842
ENSG00000183092	BEGAIN	protein_coding	38.5638	-1.67972	0.426355	-3.93971	8.15795e-05	0.000753945	2.38669	0.438686
ENSG00000254221	PCDHGB1	protein_coding	104.151	-1.67951	0.233862	-7.18161	6.88943e-13	2.78621e-11	1.90045	0.529698
ENSG00000152154	TMEM178A	protein_coding	18.6593	-1.679	0.416945	-4.0269	5.6516e-05	0.00054871	1.21086	0.220173
ENSG00000080298	RFX3	protein_coding	182.306	-1.67374	0.221033	-7.57235	3.66543e-14	1.76031e-12	2.11644	0.593611
ENSG00000160111	CPAMD8	protein_coding	141	-1.66585	0.297629	-5.59707	2.1801e-08	4.51442e-07	4.3345	1.13284
ENSG00000254535	PABPC4L	protein_coding	156.948	-1.66384	0.334323	-4.97676	6.46575e-07	9.81726e-06	2.03199	0.498594
ENSG00000173599	PC	protein_coding	812.716	-1.66315	0.15518	-10.7175	8.42412e-27	1.23296e-24	21.7099	6.41611
ENSG00000165591	FAAH2	protein_coding	98.9185	-1.66151	0.314903	-5.27626	1.31849e-07	2.31004e-06	3.9606	1.01034
ENSG00000100867	DHRS2	protein_coding	149.954	-1.66147	0.240563	-6.90659	4.96436e-12	1.81031e-10	5.44813	1.51445
ENSG00000248905	FMN1	protein_coding	196.031	-1.65786	0.286065	-5.79541	6.81564e-09	1.53709e-07	1.42264	0.375754
ENSG00000157985	AGAP1	protein_coding	1399.55	-1.65622	0.209011	-7.92406	2.2988e-15	1.2553e-13	22.5997	6.47262
ENSG00000184349	EFNA5	protein_coding	414.057	-1.6549	0.264079	-6.26671	3.6876e-10	1.0344e-08	10.5398	2.84454
ENSG00000130294	KIF1A	protein_coding	215.512	-1.65095	0.280752	-5.88046	4.09117e-09	9.5884e-08	2.05257	0.5577
ENSG00000141293	SKAP1	protein_coding	15.9144	-1.65039	0.443629	-3.7202	0.000199066	0.00164222	1.34779	0.182722
ENSG00000135549	PKIB	protein_coding	2283.41	-1.65005	0.226706	-7.27837	3.37881e-13	1.43666e-11	132.951	37.6043
ENSG00000148498	PARD3	protein_coding	2496.45	-1.64366	0.18891	-8.70078	3.29597e-18	2.34035e-16	55.5033	16.2035
ENSG00000092421	SEMA6A	protein_coding	115.974	-1.64327	0.340117	-4.8315	1.3551e-06	1.93979e-05	2.42374	0.603317
ENSG00000154153	RETREG1	protein_coding	80.3204	-1.64315	0.334558	-4.9114	9.04297e-07	1.3381e-05	2.17353	0.551694
ENSG00000124299	PEPD	protein_coding	360.256	-1.63923	0.200484	-8.17638	2.9251e-16	1.74816e-14	16.5009	4.93376
ENSG00000079739	PGM1	protein_coding	320.924	-1.63793	0.187343	-8.74298	2.27035e-18	1.62822e-16	8.67001	2.5499
ENSG00000165548	TMEM63C	protein_coding	101.802	-1.62933	0.233366	-6.98188	2.91259e-12	1.09553e-10	3.5113	1.01841
ENSG00000130997	POLN	protein_coding	47.2457	-1.62429	0.33151	-4.89967	9.5997e-07	1.41561e-05	1.47344	0.374457
ENSG00000048471	SNX29	protein_coding	147.874	-1.62205	0.263023	-6.16695	6.96217e-10	1.86076e-08	2.84997	0.821476
ENSG00000149269	PAK1	protein_coding	91.2552	-1.62139	0.316576	-5.12164	3.02883e-07	4.94425e-06	3.14054	0.845522
ENSG00000214237	MINDY4B	protein_coding	34.7048	-1.61789	0.43133	-3.75093	0.000176183	0.00146922	1.99188	0.328739
ENSG00000171444	MCC	protein_coding	113.675	-1.60709	0.297933	-5.39412	6.88588e-08	1.28268e-06	1.47297	0.402913
ENSG00000196511	TPK1	protein_coding	85.1476	-1.60695	0.255042	-6.30072	2.96261e-10	8.4313e-09	7.00504	2.02688
ENSG00000091490	SEL1L3	protein_coding	454.058	-1.60453	0.201573	-7.96006	1.71952e-15	9.51041e-14	7.83461	2.37655
ENSG00000175785	PRIMA1	protein_coding	56.8733	-1.60309	0.303239	-5.28656	1.24636e-07	2.1926e-06	1.07178	0.290494
ENSG00000162814	SPATA17	protein_coding	93.5191	-1.60126	0.273252	-5.86	4.62871e-09	1.07545e-07	3.83204	1.08456
ENSG00000109861	CTSC	protein_coding	238.11	-1.59629	0.31899	-5.0042	5.60931e-07	8.61416e-06	7.68752	2.02496
ENSG00000185305	ARL15	protein_coding	174.933	-1.59003	0.261138	-6.08886	1.13717e-09	2.93009e-08	8.17008	2.32959
ENSG00000084628	NKAIN1	protein_coding	44.1407	-1.5897	0.362739	-4.38247	1.1734e-05	0.000135584	1.24222	0.311337
ENSG00000141449	GREB1L	protein_coding	526.782	-1.58888	0.189242	-8.39603	4.61815e-17	2.94835e-15	6.39511	1.9428
ENSG00000157600	TMEM164	protein_coding	869.41	-1.58848	0.380576	-4.17389	2.99442e-05	0.000314575	12.529	2.9411
ENSG00000073331	ALPK1	protein_coding	257.643	-1.5884	0.236772	-6.70857	1.96542e-11	6.59687e-10	5.12156	1.55411
ENSG00000121898	CPXM2	protein_coding	457.597	-1.58736	0.147652	-10.7507	5.88231e-27	8.78874e-25	8.24885	2.59126
ENSG00000148346	LCN2	protein_coding	14.5764	-1.58552	0.444609	-3.5661	0.00036233	0.00278138	1.84701	0.269795
ENSG00000182993	C12orf60	protein_coding	84.8906	-1.5831	0.308782	-5.12691	2.9454e-07	4.82637e-06	5.75538	1.60125
ENSG00000089177	KIF16B	protein_coding	679.05	-1.57865	0.163124	-9.67761	3.75404e-22	3.67128e-20	10.6104	3.33673
ENSG00000206561	COLQ	protein_coding	65.9569	-1.57797	0.354811	-4.44735	8.69345e-06	0.000103623	3.33389	0.830239
ENSG00000137573	SULF1	protein_coding	1351.53	-1.57755	0.441557	-3.57269	0.00035333	0.00271982	29.8237	4.65544
ENSG00000054392	HHAT	protein_coding	91.4897	-1.57521	0.391258	-4.02601	5.67304e-05	0.000550047	2.01191	0.452876
ENSG00000196159	FAT4	protein_coding	252.114	-1.57194	0.278458	-5.64517	1.65017e-08	3.47051e-07	1.23113	0.370296
ENSG00000145996	CDKAL1	protein_coding	301.367	-1.5713	0.161239	-9.74518	1.9343e-22	1.97234e-20	8.65881	2.75564
ENSG00000063761	ADCK1	protein_coding	447.386	-1.56983	0.167759	-9.35765	8.15328e-21	7.3705e-19	15.9648	5.01376
ENSG00000141384	TAF4B	protein_coding	193.07	-1.56883	0.194912	-8.04891	8.35324e-16	4.74195e-14	2.65204	0.827886
ENSG00000184226	PCDH9	protein_coding	464.448	-1.56586	0.155677	-10.0584	8.43567e-24	9.35534e-22	3.46803	1.10514
ENSG00000204262	COL5A2	protein_coding	907.896	-1.56371	0.222974	-7.01295	2.33339e-12	8.83853e-11	8.28085	2.5506
ENSG00000175198	PCCA	protein_coding	257.366	-1.55881	0.258316	-6.0345	1.59456e-09	4.02191e-08	9.8141	2.90793
ENSG00000162599	NFIA	protein_coding	267.177	-1.55594	0.298532	-5.21197	1.86845e-07	3.17534e-06	6.4639	1.79473
ENSG00000153132	CLGN	protein_coding	203.811	-1.55235	0.215553	-7.20169	5.94724e-13	2.44189e-11	4.52136	1.38955
ENSG00000150556	LYPD6B	protein_coding	181.452	-1.54924	0.192877	-8.03225	9.57013e-16	5.39009e-14	12.1144	3.82391
ENSG00000152527	PLEKHH2	protein_coding	390.679	-1.54809	0.266063	-5.81853	5.93661e-09	1.3459e-07	5.57454	1.71309
ENSG00000164619	BMPER	protein_coding	70.9833	-1.54392	0.442051	-3.49263	0.000478289	0.00349894	1.88372	0.048201
ENSG00000136828	RALGPS1	protein_coding	615.207	-1.54315	0.172734	-8.93365	4.12163e-19	3.17838e-17	16.6818	5.36471
ENSG00000152127	MGAT5	protein_coding	926.467	-1.5406	0.194303	-7.92885	2.21193e-15	1.21093e-13	8.34671	2.6271
ENSG00000255346	NOX5	protein_coding	270.758	-1.53843	0.231376	-6.64903	2.95032e-11	9.67624e-10	2.89688	0.889343
ENSG00000136002	ARHGEF4	protein_coding	79.7506	-1.5377	0.29506	-5.21147	1.8735e-07	3.18139e-06	1.69689	0.49645
ENSG00000143919	CAMKMT	protein_coding	112.278	-1.53634	0.265334	-5.79021	7.02982e-09	1.57877e-07	8.99232	2.70926
ENSG00000140386	SCAPER	protein_coding	318.344	-1.53235	0.163971	-9.34527	9.16592e-21	8.25125e-19	7.56588	2.47526
ENSG00000170456	DENND5B	protein_coding	143.77	-1.53027	0.235153	-6.50754	7.63893e-11	2.39231e-09	2.24505	0.694612
ENSG00000124788	ATXN1	protein_coding	1183.15	-1.52905	0.155862	-9.8103	1.01664e-22	1.05159e-20	14.6024	4.75747
ENSG00000176884	GRIN1	protein_coding	135.421	-1.52587	0.342369	-4.45681	8.3187e-06	9.97085e-05	6.77309	1.82266
ENSG00000108924	HLF	protein_coding	59.6738	-1.52556	0.366826	-4.15879	3.19932e-05	0.000333944	1.5446	0.40326
ENSG00000082196	C1QTNF3	protein_coding	99.9582	-1.5244	0.251909	-6.0514	1.43594e-09	3.65181e-08	5.8052	1.83965
ENSG00000197261	C6orf141	protein_coding	118.34	-1.52229	0.291769	-5.21745	1.81403e-07	3.09507e-06	11.3533	3.33127
ENSG00000157554	ERG	protein_coding	43.5449	-1.52225	0.384112	-3.96303	7.40039e-05	0.000693465	1.2987	0.303842
ENSG00000020577	SAMD4A	protein_coding	340.501	-1.52187	0.198253	-7.67639	1.63629e-14	8.11168e-13	4.11036	1.3013
ENSG00000106541	AGR2	protein_coding	11975.6	-1.52057	0.143649	-10.5853	3.48592e-26	4.7508e-24	803.65	264.343
ENSG00000157388	CACNA1D	protein_coding	156.718	-1.5196	0.302059	-5.03081	4.88422e-07	7.60376e-06	3.76847	1.1222
ENSG00000154229	PRKCA	protein_coding	176.343	-1.51252	0.319358	-4.73612	2.17854e-06	2.9988e-05	3.28021	1.01319
ENSG00000198189	HSD17B11	protein_coding	309.787	-1.51128	0.263497	-5.73547	9.72403e-09	2.12614e-07	13.5596	4.13578
ENSG00000115841	RMDN2	protein_coding	25.9441	-1.50954	0.394052	-3.8308	0.000127726	0.00110897	1.32588	0.314907
ENSG00000068366	ACSL4	protein_coding	63.7056	-1.50935	0.319052	-4.73072	2.23727e-06	3.06592e-05	1.30613	0.397965
ENSG00000075945	KIFAP3	protein_coding	232.392	-1.50679	0.214762	-7.01609	2.28161e-12	8.67295e-11	4.98627	1.58786
ENSG00000118513	MYB	protein_coding	336.414	-1.50648	0.322299	-4.67417	2.95148e-06	3.92224e-05	8.67969	2.46094
ENSG00000033327	GAB2	protein_coding	768.435	-1.49854	0.146609	-10.2214	1.59056e-24	1.88027e-22	8.32846	2.79757
ENSG00000136244	IL6	protein_coding	40.6555	-1.49835	0.385369	-3.88809	0.000101034	0.000908002	4.49986	1.12985
ENSG00000133027	PEMT	protein_coding	243.31	-1.49652	0.279169	-5.3606	8.29441e-08	1.52655e-06	21.9122	6.57577
ENSG00000172731	LRRC20	protein_coding	824.642	-1.49396	0.230876	-6.47082	9.7472e-11	2.99792e-09	21.8559	6.94877
ENSG00000179399	GPC5	protein_coding	257.654	-1.49264	0.439958	-3.3927	0.000692073	0.00480012	6.19909	1.07403
ENSG00000215421	ZNF407	protein_coding	214.423	-1.48733	0.217096	-6.851	7.3335e-12	2.61659e-10	2.11613	0.695975
ENSG00000196620	UGT2B15	protein_coding	80.3544	-1.48692	0.382939	-3.88293	0.000103206	0.000925199	2.66267	0.662526
ENSG00000198797	BRINP2	protein_coding	42.1888	-1.48437	0.44764	-3.316	0.00091317	0.00603961	2.24318	0.368959
ENSG00000162949	CAPN13	protein_coding	333.326	-1.48162	0.200659	-7.38377	1.53865e-13	6.89669e-12	14.8378	4.86569
ENSG00000107614	TRDMT1	protein_coding	63.3913	-1.48108	0.326355	-4.53825	5.67231e-06	7.07887e-05	2.09662	0.647367
ENSG00000010932	FMO1	protein_coding	10.7391	-1.4805	0.449967	-3.29024	0.00100103	0.00653635	2.19043	0.302585
ENSG00000189108	IL1RAPL2	protein_coding	20.5949	-1.48024	0.44788	-3.30498	0.000949834	0.006238	1.04502	0.154069
ENSG00000103599	IQCH	protein_coding	68.1449	-1.47653	0.328431	-4.49572	6.93365e-06	8.45198e-05	2.84512	0.870828
ENSG00000115380	EFEMP1	protein_coding	1221.98	-1.47351	0.168765	-8.73115	2.52088e-18	1.80044e-16	40.5834	13.6209
ENSG00000196335	STK31	protein_coding	110.722	-1.46869	0.271863	-5.40232	6.57839e-08	1.23058e-06	4.15602	1.30365
ENSG00000159023	EPB41	protein_coding	1289.83	-1.46847	0.168987	-8.68984	3.62939e-18	2.56021e-16	27.7713	9.39858
ENSG00000196876	SCN8A	protein_coding	212.804	-1.46807	0.275784	-5.32327	1.01917e-07	1.83801e-06	1.65395	0.518987
ENSG00000145860	RNF145	protein_coding	214.007	-1.46617	0.260442	-5.62953	1.80704e-08	3.78196e-07	4.31346	1.3673
ENSG00000162670	BRINP3	protein_coding	35.8015	-1.46519	0.427049	-3.43095	0.000601461	0.00425812	1.45282	0.293294
ENSG00000159267	HLCS	protein_coding	361.025	-1.46432	0.155967	-9.38861	6.07972e-21	5.54259e-19	6.14274	2.11591
ENSG00000177570	SAMD12	protein_coding	263.066	-1.46288	0.263959	-5.54206	2.98936e-08	5.98847e-07	6.15565	1.97079
ENSG00000169129	AFAP1L2	protein_coding	314.081	-1.46277	0.268497	-5.448	5.09386e-08	9.75908e-07	7.63843	2.4342
ENSG00000157653	C9orf43	protein_coding	34.4074	-1.46247	0.361719	-4.04311	5.27471e-05	0.000517725	1.49461	0.430329
ENSG00000149260	CAPN5	protein_coding	132.447	-1.46244	0.328349	-4.45391	8.43192e-06	0.000100897	2.29452	0.661637
ENSG00000113763	UNC5A	protein_coding	83.3913	-1.46153	0.372485	-3.92374	8.7186e-05	0.000799236	1.48514	0.388923
ENSG00000174891	RSRC1	protein_coding	962.819	-1.46023	0.169682	-8.60567	7.58728e-18	5.14953e-16	51.2039	17.3242
ENSG00000181458	TMEM45A	protein_coding	148.317	-1.45705	0.213783	-6.81554	9.39092e-12	3.29602e-10	2.81939	0.944558
ENSG00000124191	TOX2	protein_coding	48.0113	-1.45702	0.41156	-3.54024	0.00039977	0.00302215	2.15305	0.476376
ENSG00000152422	XRCC4	protein_coding	262.656	-1.4553	0.18323	-7.94248	1.98171e-15	1.09045e-13	11.593	3.93044
ENSG00000111110	PPM1H	protein_coding	1615.28	-1.45514	0.202109	-7.19977	6.03157e-13	2.46709e-11	15.6696	5.20245
ENSG00000188191	PRKAR1B	protein_coding	836.775	-1.45128	0.246243	-5.8937	3.77649e-09	8.90913e-08	35.41	11.443
ENSG00000102547	CAB39L	protein_coding	407.828	-1.44956	0.217212	-6.67346	2.49849e-11	8.32121e-10	11.2322	3.70271
ENSG00000138821	SLC39A8	protein_coding	680.091	-1.44913	0.23454	-6.17861	6.46679e-10	1.74134e-08	13.9817	4.57039
ENSG00000144824	PHLDB2	protein_coding	59.9887	-1.44698	0.408064	-3.54595	0.000391197	0.00296882	1.01763	0.248012
ENSG00000162105	SHANK2	protein_coding	346.739	-1.44499	0.198401	-7.28317	3.26063e-13	1.39191e-11	9.42023	3.1827
ENSG00000170075	GPR37L1	protein_coding	254.456	-1.4437	0.236526	-6.10376	1.03602e-09	2.68555e-08	2.3191	0.756115
ENSG00000137261	KIAA0319	protein_coding	106.516	-1.44167	0.290233	-4.96727	6.79028e-07	1.0281e-05	1.07466	0.339929
ENSG00000196912	ANKRD36B	protein_coding	102.503	-1.43935	0.307311	-4.6837	2.81748e-06	3.7581e-05	1.98922	0.634629
ENSG00000153093	ACOXL	protein_coding	35.7452	-1.43832	0.369557	-3.892	9.94209e-05	0.000895746	1.25188	0.343666
ENSG00000197977	ELOVL2	protein_coding	278.924	-1.43794	0.202131	-7.11392	1.12791e-12	4.45264e-11	4.25013	1.45416
ENSG00000162989	KCNJ3	protein_coding	103.558	-1.4373	0.229851	-6.25316	4.02228e-10	1.11953e-08	1.5897	0.534104
ENSG00000134940	ACRV1	protein_coding	17.7814	-1.43486	0.431315	-3.32671	0.00087879	0.00584463	1.2052	0.249622
ENSG00000249884	RNF103-CHMP3	protein_coding	22.1086	-1.43378	0.401092	-3.57469	0.000350647	0.00270207	1.83743	0.471343
ENSG00000152270	PDE3B	protein_coding	134.941	-1.43168	0.32321	-4.42957	9.44215e-06	0.00011162	1.64768	0.496221
ENSG00000154330	PGM5	protein_coding	83.8915	-1.43141	0.327531	-4.37029	1.24081e-05	0.000142076	2.1725	0.663156
ENSG00000111885	MAN1A1	protein_coding	4581.88	-1.4309	0.37414	-3.8245	0.000131038	0.00113179	57.5015	15.5901
ENSG00000170873	MTSS1	protein_coding	309.074	-1.42769	0.254796	-5.60325	2.10373e-08	4.37312e-07	7.30701	2.37665
ENSG00000145555	MYO10	protein_coding	362.625	-1.42742	0.233508	-6.11296	9.77993e-10	2.5474e-08	3.28272	1.09573
ENSG00000135046	ANXA1	protein_coding	97.2283	-1.4262	0.289363	-4.92876	8.27524e-07	1.23127e-05	4.73986	1.52009
ENSG00000113296	THBS4	protein_coding	19.7774	-1.42434	0.408944	-3.48297	0.000495891	0.0036032	1.08477	0.262869
ENSG00000151632	AKR1C2	protein_coding	913.932	-1.41783	0.428208	-3.31107	0.000929391	0.0061337	67.2442	15.0514
ENSG00000188352	FOCAD	protein_coding	970.065	-1.41701	0.189294	-7.48576	7.11319e-14	3.31256e-12	11.692	4.0199
ENSG00000164120	HPGD	protein_coding	55.2966	-1.41697	0.361683	-3.91772	8.93909e-05	0.000816664	2.65042	0.752348
ENSG00000171843	MLLT3	protein_coding	306.855	-1.41348	0.276468	-5.11266	3.17661e-07	5.14645e-06	10.0858	3.24342
ENSG00000107902	LHPP	protein_coding	225.486	-1.41303	0.229164	-6.16603	7.00241e-10	1.86919e-08	13.3454	4.52658
ENSG00000118596	SLC16A7	protein_coding	999.833	-1.41265	0.172673	-8.18107	2.81326e-16	1.686e-14	8.6239	3.04312
ENSG00000153015	CWC27	protein_coding	617.716	-1.41263	0.189642	-7.44896	9.40779e-14	4.30657e-12	19.771	6.82887
ENSG00000181449	SOX2	protein_coding	78.7743	-1.4102	0.339892	-4.14898	3.33957e-05	0.000347273	2.04807	0.602096
ENSG00000064652	SNX24	protein_coding	350.774	-1.40453	0.1996	-7.03671	1.96826e-12	7.5755e-11	19.5459	6.75335
ENSG00000184500	PROS1	protein_coding	81.2017	-1.40441	0.298837	-4.69958	2.60703e-06	3.50799e-05	1.53057	0.486666
ENSG00000079691	CARMIL1	protein_coding	953.075	-1.40346	0.182601	-7.68593	1.5189e-14	7.58217e-13	11.3221	3.95495
ENSG00000146416	AIG1	protein_coding	1274.88	-1.40039	0.14772	-9.47999	2.54312e-21	2.37892e-19	88.7299	31.7694
ENSG00000105974	CAV1	protein_coding	1813.69	-1.40027	0.36497	-3.83667	0.000124713	0.00108764	49.213	14.2123
ENSG00000169604	ANTXR1	protein_coding	607.72	-1.39965	0.183863	-7.61245	2.68947e-14	1.30618e-12	8.44017	2.95905
ENSG00000055813	CCDC85A	protein_coding	198.306	-1.39957	0.329881	-4.24264	2.20903e-05	0.000238591	3.10992	0.92766
ENSG00000165194	PCDH19	protein_coding	255.584	-1.39851	0.32679	-4.27953	1.87287e-05	0.000205272	1.8538	0.570117
ENSG00000169372	CRADD	protein_coding	369.742	-1.39314	0.231515	-6.0175	1.77128e-09	4.44163e-08	28.3429	9.65884
ENSG00000168032	ENTPD3	protein_coding	177.049	-1.39261	0.273826	-5.08576	3.66163e-07	5.83988e-06	4.41511	1.48247
ENSG00000268104	SLC6A14	protein_coding	62.9049	-1.39063	0.349296	-3.98123	6.85592e-05	0.000648944	1.17753	0.368219
ENSG00000140451	PIF1	protein_coding	625.464	-1.38983	0.233289	-5.95754	2.56063e-09	6.23917e-08	40.2318	14.332
ENSG00000018699	TTC27	protein_coding	595.13	-1.38909	0.170565	-8.14407	3.82217e-16	2.25299e-14	13.5634	4.84049
ENSG00000197555	SIPA1L1	protein_coding	2906.05	-1.38729	0.206226	-6.72703	1.73159e-11	5.86739e-10	44.4892	15.5109
ENSG00000151090	THRB	protein_coding	79.4272	-1.37863	0.293346	-4.69967	2.60583e-06	3.50799e-05	1.86301	0.616281
ENSG00000150054	MPP7	protein_coding	1275.77	-1.37862	0.180762	-7.62673	2.40786e-14	1.17206e-12	17.9024	6.35776
ENSG00000144331	ZNF385B	protein_coding	46.9171	-1.37834	0.376346	-3.66243	0.000249834	0.00200417	1.42971	0.418635
ENSG00000100605	ITPK1	protein_coding	5242.69	-1.37178	0.247734	-5.53732	3.0714e-08	6.13566e-07	206.385	70.623
ENSG00000091409	ITGA6	protein_coding	155.497	-1.37112	0.237859	-5.76442	8.19414e-09	1.81562e-07	1.86192	0.65672
ENSG00000183032	SLC25A21	protein_coding	27.5893	-1.36806	0.378872	-3.61086	0.00030518	0.00239371	2.1637	0.603024
ENSG00000152767	FARP1	protein_coding	950.719	-1.36805	0.145844	-9.38025	6.5816e-21	5.97482e-19	15.3751	5.74219
ENSG00000109321	AREG	protein_coding	1428.49	-1.36582	0.249411	-5.47619	4.34585e-08	8.4235e-07	85.2314	29.7488
ENSG00000147650	LRP12	protein_coding	71.7891	-1.36233	0.296759	-4.5907	4.41759e-06	5.6306e-05	1.33308	0.446062
ENSG00000151692	RNF144A	protein_coding	89.3325	-1.36129	0.265417	-5.12886	2.91507e-07	4.78396e-06	1.10469	0.382633
ENSG00000198945	L3MBTL3	protein_coding	131.44	-1.35956	0.255361	-5.32406	1.01474e-07	1.83156e-06	4.08415	1.44011
ENSG00000100626	GALNT16	protein_coding	80.2761	-1.35955	0.348742	-3.89842	9.68211e-05	0.000875255	1.55421	0.503431
ENSG00000133315	MACROD1	protein_coding	395.502	-1.35934	0.237438	-5.72504	1.03412e-08	2.24738e-07	64.8305	22.5969
ENSG00000166780	C16orf45	protein_coding	372.773	-1.35926	0.181992	-7.4688	8.09275e-14	3.72838e-12	15.2447	5.53684
ENSG00000137601	NEK1	protein_coding	366.963	-1.35568	0.168503	-8.04543	8.59415e-16	4.86587e-14	4.23772	1.55993
ENSG00000118217	ATF6	protein_coding	968.066	-1.35228	0.155978	-8.66969	4.33308e-18	3.02683e-16	7.51271	2.76328
ENSG00000171033	PKIA	protein_coding	33.0252	-1.35224	0.422908	-3.19748	0.00138636	0.00860577	1.17772	0.277622
ENSG00000171877	FRMD5	protein_coding	90.2124	-1.35049	0.303016	-4.45682	8.31861e-06	9.97085e-05	1.74324	0.597561
ENSG00000104324	CPQ	protein_coding	60.2486	-1.34962	0.297074	-4.54305	5.54449e-06	6.93948e-05	3.81031	1.28174
ENSG00000165675	ENOX2	protein_coding	588.92	-1.34885	0.179412	-7.51816	5.55535e-14	2.63267e-12	15.714	5.74952
ENSG00000113356	POLR3G	protein_coding	69.9542	-1.34592	0.279794	-4.81039	1.50633e-06	2.14627e-05	3.96364	1.3713
ENSG00000145349	CAMK2D	protein_coding	344.687	-1.34535	0.182386	-7.37643	1.62593e-13	7.25765e-12	7.85114	2.86922
ENSG00000091831	ESR1	protein_coding	6142.07	-1.34452	0.237256	-5.66698	1.45339e-08	3.09907e-07	70.3426	24.6264
ENSG00000066629	EML1	protein_coding	530.388	-1.34398	0.208822	-6.43598	1.22675e-10	3.72265e-09	13.5047	4.8445
ENSG00000176473	WDR25	protein_coding	248.801	-1.34187	0.204133	-6.57352	4.91391e-11	1.5756e-09	10.6614	3.85047
ENSG00000118007	STAG1	protein_coding	2424.09	-1.34024	0.175076	-7.65521	1.93002e-14	9.48044e-13	25.244	9.28721
ENSG00000150760	DOCK1	protein_coding	732.26	-1.33512	0.137576	-9.70459	2.88237e-22	2.87103e-20	10.7508	4.09338
ENSG00000107099	DOCK8	protein_coding	872.807	-1.333	0.179387	-7.43087	1.07886e-13	4.90731e-12	9.07449	3.3613
ENSG00000121988	ZRANB3	protein_coding	278.527	-1.33226	0.191567	-6.95455	3.53689e-12	1.30749e-10	13.8356	5.07986
ENSG00000044574	HSPA5	protein_coding	17167.4	-1.3282	0.128072	-10.3708	3.36794e-25	4.26242e-23	263.16	100.036
ENSG00000130347	RTN4IP1	protein_coding	130.487	-1.32735	0.223253	-5.94551	2.75592e-09	6.6622e-08	5.19634	1.88197
ENSG00000138792	ENPEP	protein_coding	184.81	-1.3273	0.279106	-4.75553	1.97928e-06	2.74915e-05	2.79994	0.996414
ENSG00000197548	ATG7	protein_coding	562.588	-1.32106	0.147183	-8.97564	2.81715e-19	2.19605e-17	23.4907	8.94793
ENSG00000074410	CA12	protein_coding	1094.03	-1.32089	0.399606	-3.30548	0.000948139	0.00623257	20.2979	5.52741
ENSG00000169116	PARM1	protein_coding	277.902	-1.32059	0.221511	-5.96175	2.49557e-09	6.09446e-08	3.27561	1.19632
ENSG00000164362	TERT	protein_coding	30.8493	-1.31884	0.435504	-3.0283	0.00245936	0.0140516	1.01577	0.241855
ENSG00000150627	WDR17	protein_coding	168.163	-1.31626	0.215953	-6.09509	1.09378e-09	2.82167e-08	2.30107	0.847173
ENSG00000143341	HMCN1	protein_coding	3081.06	-1.31444	0.192701	-6.82112	9.03352e-12	3.1914e-10	29.0127	10.7819
ENSG00000185046	ANKS1B	protein_coding	30.9984	-1.31433	0.385503	-3.40939	0.000651093	0.00454814	1.53284	0.456137
ENSG00000164440	TXLNB	protein_coding	125.849	-1.31145	0.24713	-5.30669	1.11631e-07	1.98655e-06	1.56938	0.567427
ENSG00000140470	ADAMTS17	protein_coding	63.8604	-1.30943	0.348196	-3.76062	0.000169494	0.00141948	2.69918	0.863106
ENSG00000164597	COG5	protein_coding	1460.06	-1.30458	0.169138	-7.71314	1.22759e-14	6.21451e-13	34.5167	13.16
ENSG00000164683	HEY1	protein_coding	167.265	-1.30245	0.273508	-4.76202	1.91666e-06	2.67252e-05	5.02768	1.78616
ENSG00000011105	TSPAN9	protein_coding	461.953	-1.30008	0.244325	-5.32112	1.0313e-07	1.85678e-06	16.6481	5.99872
ENSG00000164182	NDUFAF2	protein_coding	331.965	-1.2991	0.225737	-5.75493	8.66789e-09	1.91271e-07	42.6635	15.5938
ENSG00000196405	EVL	protein_coding	1917.24	-1.29738	0.181551	-7.14609	8.92841e-13	3.57053e-11	66.3636	25.2836
ENSG00000149557	FEZ1	protein_coding	113.325	-1.29725	0.253136	-5.12473	2.97965e-07	4.87879e-06	5.46766	1.99678
ENSG00000135547	HEY2	protein_coding	56.6457	-1.29648	0.395697	-3.27644	0.00105123	0.0068186	1.39172	0.403696
ENSG00000141337	ARSG	protein_coding	365.377	-1.2947	0.198328	-6.52805	6.66301e-11	2.10198e-09	12.2591	4.7261
ENSG00000100629	CEP128	protein_coding	315.391	-1.2931	0.199683	-6.47573	9.43572e-11	2.91262e-09	7.20785	2.78833
ENSG00000012124	CD22	protein_coding	563.695	-1.29207	0.256252	-5.04219	4.6024e-07	7.18583e-06	23.1942	8.28181
ENSG00000133943	C14orf159	protein_coding	75.1393	-1.29037	0.265915	-4.85256	1.21879e-06	1.75753e-05	4.0109	1.46732
ENSG00000114439	BBX	protein_coding	1249.76	-1.28783	0.186087	-6.92058	4.49797e-12	1.64581e-10	13.3363	5.03474
ENSG00000186314	PRELID2	protein_coding	65.9295	-1.28496	0.31276	-4.10844	3.98334e-05	0.000406361	4.45035	1.53982
ENSG00000127249	ATP13A4	protein_coding	23.5148	-1.27964	0.45361	-2.82101	0.00478725	0.0241778	1.27621	0.20075
ENSG00000167306	MYO5B	protein_coding	1441.2	-1.27829	0.134026	-9.53766	1.46091e-21	1.40319e-19	22.3521	8.78201
ENSG00000185361	TNFAIP8L1	protein_coding	171.331	-1.27824	0.219794	-5.81564	6.04039e-09	1.36655e-07	2.68888	1.02967
ENSG00000143951	WDPCP	protein_coding	128.876	-1.27824	0.247901	-5.15623	2.51974e-07	4.18627e-06	3.76881	1.39953
ENSG00000127928	GNGT1	protein_coding	17.6809	-1.27665	0.403001	-3.16785	0.00153571	0.00939728	1.15769	0.335555
ENSG00000064199	SPA17	protein_coding	175.798	-1.27635	0.201973	-6.31943	2.62533e-10	7.54125e-09	10.3132	3.93203
ENSG00000189362	NEMP2	protein_coding	129.267	-1.27276	0.27898	-4.5622	5.06205e-06	6.38768e-05	4.32868	1.6434
ENSG00000198483	ANKRD35	protein_coding	63.3326	-1.27098	0.299465	-4.24415	2.19427e-05	0.000237115	1.21511	0.436557
ENSG00000160191	PDE9A	protein_coding	59.1835	-1.26976	0.346533	-3.66417	0.000248141	0.00199282	2.69587	0.943136
ENSG00000196739	COL27A1	protein_coding	258.967	-1.26686	0.268175	-4.724	2.31249e-06	3.15694e-05	3.33313	1.26584
ENSG00000091536	MYO15A	protein_coding	39.3851	-1.26512	0.357633	-3.53748	0.00040397	0.00304641	1.31322	0.441978
ENSG00000081189	MEF2C	protein_coding	37.7851	-1.26478	0.38866	-3.2542	0.00113713	0.00727486	1.63226	0.549732
ENSG00000170293	CMTM8	protein_coding	33.1789	-1.26404	0.338682	-3.73222	0.000189799	0.00157119	2.09112	0.706721
ENSG00000106804	C5	protein_coding	171.398	-1.26268	0.246502	-5.12241	3.01659e-07	4.93175e-06	3.47866	1.30001
ENSG00000151892	GFRA1	protein_coding	10321.5	-1.26177	0.449699	-2.8058	0.00501911	0.0250897	82.3922	16.32
ENSG00000081842	PCDHA6	protein_coding	106.369	-1.25562	0.280484	-4.4766	7.58394e-06	9.18741e-05	2.12447	0.77649
ENSG00000144354	CDCA7	protein_coding	368.803	-1.25539	0.148213	-8.47016	2.45059e-17	1.59288e-15	8.6448	3.44859
ENSG00000084710	EFR3B	protein_coding	314.48	-1.25485	0.200461	-6.25983	3.85407e-10	1.07689e-08	2.49477	0.986541
ENSG00000158296	SLC13A3	protein_coding	100.698	-1.25471	0.276964	-4.53022	5.8923e-06	7.32367e-05	4.92371	1.79635
ENSG00000116127	ALMS1	protein_coding	912.134	-1.25377	0.141444	-8.86404	7.71645e-19	5.78465e-17	6.94157	2.77597
ENSG00000116675	DNAJC6	protein_coding	180.756	-1.25259	0.237509	-5.27388	1.33573e-07	2.33644e-06	2.78514	1.05966
ENSG00000006740	ARHGAP44	protein_coding	300.54	-1.25096	0.279253	-4.47967	7.47598e-06	9.07195e-05	5.26154	1.90724
ENSG00000077232	DNAJC10	protein_coding	2023.83	-1.25055	0.136384	-9.16935	4.7586e-20	4.06275e-18	29.0845	11.6464
ENSG00000109680	TBC1D19	protein_coding	21.1503	-1.25049	0.400721	-3.12061	0.00180477	0.0108161	1.06352	0.306741
ENSG00000152952	PLOD2	protein_coding	1770.45	-1.24925	0.223208	-5.59678	2.18369e-08	4.51752e-07	34.7175	13.2838
ENSG00000118193	KIF14	protein_coding	902.784	-1.24901	0.195499	-6.38885	1.67136e-10	4.97361e-09	7.35687	2.93122
ENSG00000138439	FAM117B	protein_coding	154.683	-1.24756	0.323426	-3.85733	0.000114632	0.00101369	1.59724	0.552651
ENSG00000150630	VEGFC	protein_coding	70.3441	-1.24574	0.28369	-4.39119	1.1273e-05	0.000130693	2.21475	0.806577
ENSG00000135119	RNFT2	protein_coding	168.987	-1.2432	0.206298	-6.02623	1.67826e-09	4.22314e-08	3.92803	1.54757
ENSG00000170522	ELOVL6	protein_coding	989.149	-1.24263	0.159169	-7.80698	5.85759e-15	3.08887e-13	39.5258	15.6595
ENSG00000133661	SFTPD	protein_coding	25.2487	-1.24055	0.447133	-2.77445	0.00552946	0.0271303	2.16169	0.447212
ENSG00000092964	DPYSL2	protein_coding	708.726	-1.23833	0.189984	-6.51806	7.12211e-11	2.23697e-09	9.16736	3.59861
ENSG00000079156	OSBPL6	protein_coding	118.835	-1.23804	0.252949	-4.89444	9.85879e-07	1.45083e-05	2.80279	1.05521
ENSG00000137869	CYP19A1	protein_coding	26.2946	-1.23689	0.392821	-3.14874	0.00163978	0.00996045	1.47777	0.449521
ENSG00000117399	CDC20	protein_coding	2629.63	-1.23623	0.107891	-11.4582	2.14032e-30	3.83742e-28	123.974	51.0172
ENSG00000145687	SSBP2	protein_coding	511.252	-1.23227	0.170186	-7.24074	4.46244e-13	1.85913e-11	30.7703	12.3006
ENSG00000145088	EAF2	protein_coding	63.565	-1.23103	0.300597	-4.0953	4.21623e-05	0.000426079	5.38383	1.9397
ENSG00000164808	SPIDR	protein_coding	1076.58	-1.23069	0.264367	-4.65523	3.23621e-06	4.25074e-05	77.5607	28.9438
ENSG00000099204	ABLIM1	protein_coding	906.337	-1.22956	0.17515	-7.02003	2.21818e-12	8.46172e-11	10.4455	4.23275
ENSG00000167216	KATNAL2	protein_coding	122.723	-1.22828	0.247507	-4.96261	6.95539e-07	1.05088e-05	7.1911	2.78308
ENSG00000129158	SERGEF	protein_coding	282.032	-1.22352	0.205923	-5.9416	2.82245e-09	6.80775e-08	22.1087	8.9927
ENSG00000188641	DPYD	protein_coding	31.0781	-1.22206	0.37532	-3.25606	0.0011297	0.00723378	1.01385	0.364173
ENSG00000120725	SIL1	protein_coding	782.246	-1.22043	0.133679	-9.12953	6.87949e-20	5.69277e-18	40.3687	16.6138
ENSG00000137764	MAP2K5	protein_coding	440.822	-1.22022	0.219802	-5.55142	2.83351e-08	5.70814e-07	17.0422	6.71201
ENSG00000163818	LZTFL1	protein_coding	301.92	-1.21849	0.169114	-7.20516	5.79756e-13	2.38498e-11	9.56338	3.89346
ENSG00000134986	NREP	protein_coding	248.23	-1.2176	0.297053	-4.09894	4.15045e-05	0.000420903	8.18746	3.0505
ENSG00000169439	SDC2	protein_coding	387.851	-1.21712	0.17424	-6.98529	2.84274e-12	1.07298e-10	15.0234	6.13585
ENSG00000166432	ZMAT1	protein_coding	248.791	-1.21707	0.182912	-6.65387	2.85475e-11	9.39144e-10	3.45163	1.39752
ENSG00000121440	PDZRN3	protein_coding	115.355	-1.21681	0.311939	-3.90078	9.58835e-05	0.000867508	3.13228	1.13738
ENSG00000158623	COPG2	protein_coding	1583.27	-1.21627	0.164899	-7.37584	1.63312e-13	7.27465e-12	30.2188	12.2582
ENSG00000106526	ACTR3C	protein_coding	85.614	-1.21617	0.333038	-3.65174	0.000260472	0.0020802	5.13475	1.94791
ENSG00000073464	CLCN4	protein_coding	73.9371	-1.21503	0.354072	-3.43159	0.000600058	0.00425239	1.00777	0.36862
ENSG00000160746	ANO10	protein_coding	430.242	-1.21454	0.165671	-7.33102	2.28415e-13	1.00498e-11	13.662	5.54738
ENSG00000101464	PIGU	protein_coding	640.089	-1.21386	0.169892	-7.1449	9.00586e-13	3.59483e-11	26.6811	10.8248
ENSG00000134146	DPH6	protein_coding	138.845	-1.21173	0.247974	-4.88651	1.02638e-06	1.50017e-05	7.60125	3.00028
ENSG00000203943	SAMD13	protein_coding	18.2338	-1.21131	0.415191	-2.91747	0.00352888	0.0188537	1.20572	0.360118
ENSG00000151532	VTI1A	protein_coding	843.577	-1.20968	0.127234	-9.50749	1.95325e-21	1.85128e-19	18.0082	7.45817
ENSG00000027075	PRKCH	protein_coding	937.248	-1.20772	0.139756	-8.64161	5.54272e-18	3.83446e-16	23.1302	9.5579
ENSG00000172878	METAP1D	protein_coding	199.302	-1.20764	0.228446	-5.28633	1.24792e-07	2.19354e-06	7.2285	2.94263
ENSG00000164929	BAALC	protein_coding	12.6105	-1.20582	0.453623	-2.6582	0.00785589	0.0361616	1.63161	0.295774
ENSG00000116874	WARS2	protein_coding	465.435	-1.20571	0.189469	-6.36362	1.9705e-10	5.76806e-09	10.8446	4.39785
ENSG00000187676	B3GLCT	protein_coding	232.661	-1.20251	0.196892	-6.10746	1.01228e-09	2.63035e-08	3.19979	1.29088
ENSG00000119042	SATB2	protein_coding	139.442	-1.20135	0.273387	-4.39431	1.11123e-05	0.000129094	3.49387	1.3932
ENSG00000108878	CACNG1	protein_coding	26.9135	-1.20069	0.399281	-3.00714	0.00263721	0.0148494	1.54695	0.483767
ENSG00000101868	POLA1	protein_coding	1301.13	-1.19736	0.160031	-7.48203	7.31812e-14	3.40064e-12	14.1148	5.82089
ENSG00000203666	EFCAB2	protein_coding	259.541	-1.1966	0.180894	-6.61494	3.71699e-11	1.20802e-09	20.2273	8.36658
ENSG00000102763	VWA8	protein_coding	570.747	-1.19554	0.247305	-4.83428	1.33629e-06	1.91541e-05	6.80146	2.64379
ENSG00000166348	USP54	protein_coding	768.339	-1.19381	0.180263	-6.62261	3.52913e-11	1.1487e-09	12.1535	5.03212
ENSG00000167693	NXN	protein_coding	64.072	-1.19321	0.280172	-4.25885	2.05486e-05	0.000223059	2.45424	0.982974
ENSG00000144061	NPHP1	protein_coding	52.3847	-1.19281	0.344888	-3.45853	0.000543127	0.00389512	2.92187	1.04919
ENSG00000259024	TVP23C-CDRT4	protein_coding	209.69	-1.18518	0.270083	-4.3882	1.14294e-05	0.000132349	5.18666	2.00764
ENSG00000188488	SERPINA5	protein_coding	109.46	-1.18518	0.289903	-4.08819	4.34756e-05	0.000438116	3.44129	1.29492
ENSG00000166974	MAPRE2	protein_coding	130.255	-1.1842	0.288268	-4.10798	3.99134e-05	0.000406984	2.78157	1.07035
ENSG00000164649	CDCA7L	protein_coding	1333.29	-1.18347	0.18365	-6.44417	1.16236e-10	3.53222e-09	37.1336	15.2627
ENSG00000066827	ZFAT	protein_coding	305.288	-1.18088	0.198411	-5.95167	2.65427e-09	6.43818e-08	4.68944	1.91722
ENSG00000068724	TTC7A	protein_coding	615.18	-1.1792	0.187043	-6.30442	2.89274e-10	8.25428e-09	9.91942	4.10808
ENSG00000112425	EPM2A	protein_coding	90.3873	-1.17879	0.257545	-4.57704	4.71602e-06	5.98261e-05	2.23754	0.904772
ENSG00000256061	DNAAF4	protein_coding	38.6649	-1.17877	0.334567	-3.52329	0.000426229	0.00318444	2.15455	0.80905
ENSG00000149926	FAM57B	protein_coding	25.8394	-1.17823	0.361401	-3.26018	0.0011134	0.00715496	1.61064	0.569086
ENSG00000104375	STK3	protein_coding	642.569	-1.17564	0.163256	-7.20122	5.96745e-13	2.44552e-11	19.5395	8.17483
ENSG00000170689	HOXB9	protein_coding	48.7555	-1.17422	0.304451	-3.85683	0.000114865	0.00101492	1.15999	0.446297
ENSG00000106701	FSD1L	protein_coding	107.487	-1.17321	0.269239	-4.35752	1.31546e-05	0.000149668	1.67847	0.659295
ENSG00000145757	SPATA9	protein_coding	11.55	-1.17179	0.438962	-2.66946	0.00759722	0.0351666	1.18323	0.309972
ENSG00000170745	KCNS3	protein_coding	157.216	-1.17139	0.205641	-5.69629	1.22443e-08	2.63965e-07	4.74069	1.97762
ENSG00000174099	MSRB3	protein_coding	30.9421	-1.17013	0.374804	-3.12197	0.00179646	0.0107752	1.17295	0.434633
ENSG00000226124	FTCDNL1	protein_coding	73.0003	-1.16928	0.287081	-4.07298	4.64154e-05	0.000462542	2.76757	1.07733
ENSG00000269190	FBXO17	protein_coding	119.488	-1.16808	0.291546	-4.00651	6.16223e-05	0.000592935	3.58504	1.38198
ENSG00000138814	PPP3CA	protein_coding	6797.81	-1.16657	0.174757	-6.67536	2.46633e-11	8.22683e-10	110.074	45.8786
ENSG00000072571	HMMR	protein_coding	1275.95	-1.16582	0.178572	-6.52861	6.63827e-11	2.09724e-09	31.4252	13.461
ENSG00000266028	SRGAP2	protein_coding	1926.43	-1.16344	0.118716	-9.80019	1.12378e-22	1.15685e-20	29.2325	12.5683
ENSG00000145808	ADAMTS19	protein_coding	1262.19	-1.16336	0.423389	-2.74773	0.0060009	0.0289288	26.3583	7.64057
ENSG00000178538	CA8	protein_coding	97.3002	-1.16316	0.259336	-4.48516	7.28592e-06	8.85631e-05	4.64627	1.86984
ENSG00000138400	MDH1B	protein_coding	37.4314	-1.16228	0.339126	-3.42729	0.000609639	0.0043061	1.42462	0.5263
ENSG00000121361	KCNJ8	protein_coding	797.668	-1.16188	0.447328	-2.59737	0.00939419	0.0419668	23.069	5.3982
ENSG00000166851	PLK1	protein_coding	2996.07	-1.1616	0.145104	-8.00531	1.1917e-15	6.67692e-14	98.8914	42.6649
ENSG00000222014	RAB6C	protein_coding	216.874	-1.16101	0.232113	-5.00193	5.67584e-07	8.6977e-06	4.16711	1.69805
ENSG00000008083	JARID2	protein_coding	922.426	-1.16059	0.221822	-5.2321	1.67595e-07	2.87774e-06	9.32708	3.82197
ENSG00000149328	GLB1L2	protein_coding	597.884	-1.15848	0.140681	-8.23479	1.79873e-16	1.10256e-14	11.2187	4.80657
ENSG00000140025	EFCAB11	protein_coding	602.661	-1.15773	0.192731	-6.00695	1.89049e-09	4.71854e-08	38.3005	15.9068
ENSG00000082068	WDR70	protein_coding	562.825	-1.15611	0.393362	-2.93905	0.00329216	0.0178235	18.5333	6.04236
ENSG00000135678	CPM	protein_coding	451.403	-1.15593	0.267855	-4.3155	1.5924e-05	0.000177239	9.79829	3.92415
ENSG00000198919	DZIP3	protein_coding	774.788	-1.15581	0.186009	-6.21372	5.17456e-10	1.42003e-08	10.2551	4.30436
ENSG00000237515	SHISA9	protein_coding	637.233	-1.15548	0.220398	-5.24267	1.58265e-07	2.72625e-06	8.73339	3.62521
ENSG00000185432	METTL7A	protein_coding	110.224	-1.15483	0.341418	-3.38243	0.000718467	0.0049465	2.60707	0.986584
ENSG00000170634	ACYP2	protein_coding	77.5934	-1.15335	0.281526	-4.09679	4.18921e-05	0.000424146	5.10597	1.99019
ENSG00000155158	TTC39B	protein_coding	150.102	-1.1526	0.304192	-3.78905	0.000151224	0.00128499	2.4786	0.961405
ENSG00000104369	JPH1	protein_coding	372.21	-1.15239	0.190896	-6.03673	1.57265e-09	3.97597e-08	6.38151	2.67868
ENSG00000014257	ACPP	protein_coding	94.8341	-1.15222	0.24912	-4.62515	3.74326e-06	4.8341e-05	2.62099	1.0817
ENSG00000162415	ZSWIM5	protein_coding	666.639	-1.1514	0.209067	-5.50735	3.64279e-08	7.16403e-07	6.49736	2.69204
ENSG00000172292	CERS6	protein_coding	1992.27	-1.14969	0.152944	-7.51707	5.60171e-14	2.643e-12	15.4409	6.58296
ENSG00000088992	TESC	protein_coding	21.3779	-1.14908	0.415654	-2.76451	0.00570076	0.0277654	1.84245	0.5589
ENSG00000176049	JAKMIP2	protein_coding	816.638	-1.14729	0.276292	-4.15246	3.28921e-05	0.000342533	11.8538	4.66556
ENSG00000115290	GRB14	protein_coding	318.875	-1.14704	0.212526	-5.39715	6.77091e-08	1.26345e-06	12.6518	5.27615
ENSG00000182247	UBE2E2	protein_coding	388.952	-1.14567	0.245038	-4.67547	2.93286e-06	3.8999e-05	29.4294	11.9531
ENSG00000135299	ANKRD6	protein_coding	38.7746	-1.14504	0.330147	-3.46827	0.000523828	0.00377686	1.94369	0.743471
ENSG00000091129	NRCAM	protein_coding	6468.66	-1.14094	0.125314	-9.10472	8.64882e-20	7.07526e-18	68.1173	29.6
ENSG00000150893	FREM2	protein_coding	3730	-1.13858	0.181617	-6.26913	3.63076e-10	1.01979e-08	13.3426	5.70207
ENSG00000078114	NEBL	protein_coding	3170.29	-1.13699	0.20594	-5.52097	3.37138e-08	6.69144e-07	43.6345	18.1998
ENSG00000166250	CLMP	protein_coding	33.252	-1.13631	0.371685	-3.0572	0.00223418	0.0129704	1.51468	0.53998
ENSG00000173926	MARCH3	protein_coding	58.8658	-1.13618	0.367634	-3.09053	0.00199802	0.0117838	3.74676	1.29444
ENSG00000097021	ACOT7	protein_coding	571.368	-1.13609	0.17058	-6.66015	2.73544e-11	9.02652e-10	28.508	12.1964
ENSG00000064763	FAR2	protein_coding	474.677	-1.13356	0.179365	-6.31984	2.61835e-10	7.53126e-09	11.3875	4.86238
ENSG00000164142	FAM160A1	protein_coding	100.241	-1.13341	0.323871	-3.49959	0.000465978	0.00343105	1.86979	0.759157
ENSG00000273294	C1QTNF3-AMACR	protein_coding	140.765	-1.13331	0.298873	-3.79195	0.000149468	0.00127157	2.43419	0.94604
ENSG00000259803	SLC22A31	protein_coding	15.2834	-1.132	0.423145	-2.6752	0.00746839	0.0346447	1.40221	0.446644
ENSG00000164949	GEM	protein_coding	212.135	-1.13104	0.205619	-5.50066	3.78371e-08	7.4276e-07	7.10731	3.08521
ENSG00000147862	NFIB	protein_coding	470.725	-1.13009	0.182493	-6.19254	5.92006e-10	1.60618e-08	5.22909	2.22386
ENSG00000101311	FERMT1	protein_coding	76.9475	-1.12547	0.263877	-4.26512	1.99793e-05	0.000217537	1.21438	0.506263
ENSG00000189337	KAZN	protein_coding	257.68	-1.12471	0.205534	-5.4721	4.4473e-08	8.58921e-07	3.96231	1.67666
ENSG00000118690	ARMC2	protein_coding	26.4097	-1.12411	0.371961	-3.02211	0.00251016	0.0142835	2.44514	0.914917
ENSG00000164626	KCNK5	protein_coding	234.67	-1.1227	0.324556	-3.4592	0.00054179	0.00388813	3.64086	1.41603
ENSG00000188677	PARVB	protein_coding	41.3548	-1.12255	0.311475	-3.60397	0.00031339	0.00245007	1.83497	0.738159
ENSG00000149150	SLC43A1	protein_coding	66.2388	-1.12247	0.280936	-3.99546	6.45691e-05	0.000617974	1.93689	0.782978
ENSG00000163093	BBS5	protein_coding	64.5165	-1.12032	0.341754	-3.27816	0.00104487	0.00678347	1.48397	0.54358
ENSG00000188153	COL4A5	protein_coding	1130.56	-1.11974	0.137928	-8.11829	4.72792e-16	2.75667e-14	15.1549	6.63686
ENSG00000124215	CDH26	protein_coding	62.2107	-1.11922	0.315347	-3.54916	0.000386461	0.00293909	2.45008	0.978906
ENSG00000138190	EXOC6	protein_coding	748.208	-1.11769	0.284214	-3.93255	8.40496e-05	0.000773781	16.9144	6.68071
ENSG00000092621	PHGDH	protein_coding	621.418	-1.11708	0.191851	-5.82264	5.79254e-09	1.3174e-07	29.8538	12.8225
ENSG00000003436	TFPI	protein_coding	1156.78	-1.11698	0.141534	-7.89193	2.9755e-15	1.59645e-13	34.4504	15.2044
ENSG00000187554	TLR5	protein_coding	43.8738	-1.11543	0.382974	-2.91254	0.00358501	0.0190937	1.23868	0.430401
ENSG00000182985	CADM1	protein_coding	1879.89	-1.11408	0.190142	-5.85919	4.65131e-09	1.07953e-07	44.4148	19.0541
ENSG00000136111	TBC1D4	protein_coding	248.598	-1.11354	0.295461	-3.76883	0.000164013	0.00137787	2.82419	1.11834
ENSG00000058404	CAMK2B	protein_coding	68.3675	-1.1114	0.288487	-3.85252	0.000116907	0.00102915	2.75573	1.13333
ENSG00000032389	EIPR1	protein_coding	942.916	-1.11103	0.199508	-5.56884	2.56444e-08	5.23472e-07	36.3064	15.5229
ENSG00000142875	PRKACB	protein_coding	75.2708	-1.11063	0.260612	-4.26162	2.0295e-05	0.00022064	1.11017	0.463091
ENSG00000146802	TMEM168	protein_coding	1023.4	-1.11036	0.128791	-8.62136	6.61636e-18	4.5255e-16	17.2925	7.72072
ENSG00000156970	BUB1B	protein_coding	1130.33	-1.11035	0.133276	-8.33117	8.00489e-17	5.00655e-15	21.0005	9.43186
ENSG00000124493	GRM4	protein_coding	216.682	-1.10886	0.230876	-4.80284	1.56432e-06	2.21715e-05	3.2364	1.38541
ENSG00000133083	DCLK1	protein_coding	47.725	-1.10863	0.338473	-3.27538	0.00105519	0.00684017	1.14666	0.44629
ENSG00000148488	ST8SIA6	protein_coding	413.345	-1.1078	0.426214	-2.59916	0.00934517	0.041792	18.7802	5.63235
ENSG00000149179	C11orf49	protein_coding	536.684	-1.10775	0.143163	-7.73765	1.01272e-14	5.18779e-13	31.5787	14.0683
ENSG00000105866	SP4	protein_coding	227.704	-1.10762	0.250897	-4.41462	1.01188e-05	0.000118641	2.97609	1.25699
ENSG00000086619	ERO1B	protein_coding	124.498	-1.10755	0.254257	-4.35604	1.32438e-05	0.000150443	2.01017	0.83846
ENSG00000128606	LRRC17	protein_coding	34.7654	-1.10539	0.342384	-3.2285	0.00124441	0.00785374	1.59574	0.630385
ENSG00000105810	CDK6	protein_coding	2366.61	-1.10396	0.194368	-5.67974	1.34902e-08	2.89663e-07	18.7228	8.10823
ENSG00000111052	LIN7A	protein_coding	649.52	-1.1011	0.204025	-5.39691	6.78e-08	1.26405e-06	9.54576	4.09982
ENSG00000132394	EEFSEC	protein_coding	419.585	-1.10067	0.215196	-5.11472	3.142e-07	5.09804e-06	15.9771	6.81695
ENSG00000073849	ST6GAL1	protein_coding	45.6797	-1.09887	0.325211	-3.37896	0.000727608	0.00499187	3.85901	1.55804
ENSG00000100077	GRK3	protein_coding	112.954	-1.09832	0.225145	-4.87827	1.07018e-06	1.55784e-05	1.26607	0.553703
ENSG00000040341	STAU2	protein_coding	846.889	-1.09829	0.146488	-7.49749	6.50491e-14	3.06243e-12	25.4628	11.3557
ENSG00000164294	GPX8	protein_coding	115.383	-1.09781	0.253947	-4.32298	1.53937e-05	0.000172049	4.02878	1.70338
ENSG00000113739	STC2	protein_coding	16225.8	-1.09761	0.238102	-4.60983	4.03004e-06	5.18888e-05	362.952	152.9
ENSG00000158270	COLEC12	protein_coding	80.109	-1.09732	0.358853	-3.05785	0.00222932	0.0129492	1.22906	0.469995
ENSG00000153904	DDAH1	protein_coding	327.789	-1.09486	0.21791	-5.02437	5.05094e-07	7.82932e-06	4.77996	2.05088
ENSG00000196549	MME	protein_coding	213.851	-1.0945	0.209303	-5.22926	1.70191e-07	2.91766e-06	4.26553	1.85914
ENSG00000165449	SLC16A9	protein_coding	64.5289	-1.09423	0.308298	-3.54927	0.0003863	0.00293891	1.03191	0.428338
ENSG00000158169	FANCC	protein_coding	513.944	-1.09324	0.150063	-7.28517	3.21259e-13	1.37687e-11	11.7607	5.28132
ENSG00000174628	IQCK	protein_coding	215.151	-1.09322	0.214871	-5.08781	3.62217e-07	5.78552e-06	12.7758	5.57332
ENSG00000106554	CHCHD3	protein_coding	2144.44	-1.09285	0.147366	-7.4159	1.20806e-13	5.46038e-12	88.3682	39.3371
ENSG00000187535	IFT140	protein_coding	674.8	-1.09157	0.263673	-4.13987	3.47509e-05	0.000360148	11.6417	4.85875
ENSG00000119509	INVS	protein_coding	327.72	-1.09113	0.190734	-5.72067	1.06105e-08	2.30126e-07	6.89346	3.02883
ENSG00000198648	STK39	protein_coding	863.504	-1.0907	0.177928	-6.12998	8.78906e-10	2.30045e-08	13.5881	6.0659
ENSG00000075420	FNDC3B	protein_coding	1138.76	-1.08903	0.190511	-5.71636	1.08832e-08	2.35565e-07	13.6701	6.07448
ENSG00000152284	TCF7L1	protein_coding	144.421	-1.08765	0.23218	-4.68452	2.80616e-06	3.74532e-05	3.8961	1.68415
ENSG00000144645	OSBPL10	protein_coding	808.705	-1.08714	0.232178	-4.68234	2.83624e-06	3.78078e-05	16.202	6.97621
ENSG00000004399	PLXND1	protein_coding	424.887	-1.084	0.15277	-7.09566	1.28734e-12	5.06347e-11	13.8402	6.22536
ENSG00000115970	THADA	protein_coding	1408.64	-1.08396	0.186268	-5.81934	5.908e-09	1.34083e-07	33.4408	14.7375
ENSG00000136205	TNS3	protein_coding	1090.15	-1.08275	0.198611	-5.45163	4.99095e-08	9.57897e-07	8.76744	3.86856
ENSG00000134215	VAV3	protein_coding	815.34	-1.08239	0.184797	-5.8572	4.70725e-09	1.09134e-07	19.5131	8.62294
ENSG00000164687	FABP5	protein_coding	103.343	-1.08239	0.226954	-4.76918	1.84978e-06	2.58933e-05	9.44403	4.13724
ENSG00000111879	FAM184A	protein_coding	117.542	-1.08128	0.28005	-3.86104	0.000112906	0.000999656	3.51907	1.449
ENSG00000120254	MTHFD1L	protein_coding	508.658	-1.08045	0.165472	-6.52948	6.5999e-11	2.08819e-09	16.6447	7.53281
ENSG00000114473	IQCG	protein_coding	142.83	-1.07963	0.23423	-4.60929	4.04053e-06	5.19928e-05	7.67912	3.33331
ENSG00000128590	DNAJB9	protein_coding	3648.44	-1.07883	0.184633	-5.8431	5.12381e-09	1.17777e-07	80.4989	35.8922
ENSG00000158220	ESYT3	protein_coding	44.4957	-1.07757	0.368147	-2.92701	0.00342236	0.0183804	1.28112	0.512759
ENSG00000172340	SUCLG2	protein_coding	1393.63	-1.07737	0.178399	-6.0391	1.54977e-09	3.92274e-08	35.8655	15.9708
ENSG00000068383	INPP5A	protein_coding	1027.33	-1.07623	0.218644	-4.92229	8.55393e-07	1.26748e-05	22.4879	9.8394
ENSG00000112812	PRSS16	protein_coding	179.336	-1.07546	0.205735	-5.22741	1.71903e-07	2.94231e-06	7.45095	3.31485
ENSG00000111058	ACSS3	protein_coding	741.974	-1.07416	0.224298	-4.78898	1.67634e-06	2.36347e-05	12.3847	5.34517
ENSG00000118965	WDR35	protein_coding	354.475	-1.0709	0.239881	-4.46428	8.03367e-06	9.65611e-05	3.7732	1.62525
ENSG00000120262	CCDC170	protein_coding	844.365	-1.06873	0.172247	-6.20464	5.48228e-10	1.49305e-08	15.9665	7.29808
ENSG00000112297	CRYBG1	protein_coding	921.994	-1.06776	0.148139	-7.2078	5.68615e-13	2.34363e-11	8.6237	3.94854
ENSG00000107020	PLGRKT	protein_coding	213.502	-1.06775	0.225731	-4.73019	2.24311e-06	3.07196e-05	18.2549	8.07328
ENSG00000122547	EEPD1	protein_coding	108.621	-1.06765	0.321225	-3.3237	0.000888328	0.00590253	3.12711	1.25297
ENSG00000137502	RAB30	protein_coding	581.272	-1.06616	0.415073	-2.5686	0.010211	0.0449262	12.6638	4.23909
ENSG00000151914	DST	protein_coding	4460.84	-1.06598	0.142225	-7.49499	6.63024e-14	3.10783e-12	44.9463	20.5666
ENSG00000154358	OBSCN	protein_coding	979.819	-1.06472	0.229293	-4.6435	3.42555e-06	4.46942e-05	12.4199	5.41269
ENSG00000123213	NLN	protein_coding	929.835	-1.06468	0.123351	-8.63129	6.06618e-18	4.18314e-16	16.7499	7.69841
ENSG00000198157	HMGN5	protein_coding	304.643	-1.06407	0.172348	-6.17397	6.65945e-10	1.78428e-08	17.8626	8.15228
ENSG00000178409	BEND3	protein_coding	184.691	-1.0637	0.188649	-5.63854	1.71493e-08	3.6032e-07	1.64245	0.739989
ENSG00000184374	COLEC10	protein_coding	18.8563	-1.06274	0.415123	-2.56006	0.0104653	0.045831	1.33035	0.434553
ENSG00000146476	ARMT1	protein_coding	5825.83	-1.06181	0.162575	-6.53123	6.52317e-11	2.06695e-09	136.362	61.6463
ENSG00000163617	CCDC191	protein_coding	193.287	-1.05919	0.214266	-4.94336	7.67866e-07	1.14966e-05	4.10514	1.87298
ENSG00000188001	TPRG1	protein_coding	20.7133	-1.05864	0.415198	-2.54973	0.0107806	0.0469618	1.35418	0.476952
ENSG00000079482	OPHN1	protein_coding	1162.78	-1.05778	0.176824	-5.98213	2.20238e-09	5.42775e-08	9.31383	4.23039
ENSG00000182871	COL18A1	protein_coding	1173.01	-1.05686	0.226779	-4.66032	3.15716e-06	4.16215e-05	20.638	9.12013
ENSG00000276043	UHRF1	protein_coding	1830.24	-1.05675	0.179428	-5.88955	3.87249e-09	9.0957e-08	27.0224	12.208
ENSG00000047578	KIAA0556	protein_coding	1329.7	-1.05479	0.168193	-6.27132	3.57996e-10	1.00683e-08	23.3162	10.6599
ENSG00000029559	IBSP	protein_coding	29.7206	-1.05223	0.388678	-2.70719	0.00678556	0.0320297	1.27341	0.475426
ENSG00000113368	LMNB1	protein_coding	3273.82	-1.05062	0.126505	-8.30499	9.98247e-17	6.18942e-15	92.8544	43.0661
ENSG00000106991	ENG	protein_coding	34.5768	-1.04995	0.349032	-3.00819	0.00262812	0.0148098	2.4186	0.987224
ENSG00000132763	MMACHC	protein_coding	515.348	-1.04506	0.236687	-4.41539	1.00828e-05	0.00011833	11.2601	5.03744
ENSG00000115840	SLC25A12	protein_coding	423.753	-1.04346	0.155227	-6.72214	1.79075e-11	6.04835e-10	9.41449	4.36117
ENSG00000137198	GMPR	protein_coding	69.222	-1.04329	0.281634	-3.70442	0.000211874	0.00173194	3.08257	1.36255
ENSG00000153815	CMIP	protein_coding	850.978	-1.04285	0.208308	-5.00631	5.54842e-07	8.53282e-06	14.6205	6.5291
ENSG00000100206	DMC1	protein_coding	69.1349	-1.04229	0.33921	-3.07271	0.00212128	0.0124256	6.58428	2.81092
ENSG00000054654	SYNE2	protein_coding	2872.02	-1.04144	0.150986	-6.89756	5.29033e-12	1.91619e-10	20.5102	9.44523
ENSG00000135537	AFG1L	protein_coding	60.7611	-1.04103	0.294675	-3.5328	0.000411182	0.00309213	2.25684	0.959014
ENSG00000185437	SH3BGR	protein_coding	107.461	-1.04088	0.26885	-3.87162	0.000108116	0.000964395	8.86222	3.87862
ENSG00000164659	KIAA1324L	protein_coding	680.254	-1.04053	0.166057	-6.26609	3.70234e-10	1.03719e-08	16.3192	7.55918
ENSG00000178764	ZHX2	protein_coding	2477.74	-1.04002	0.189808	-5.47933	4.26939e-08	8.29773e-07	30.1755	13.6434
ENSG00000101849	TBL1X	protein_coding	2436.43	-1.03914	0.174166	-5.96636	2.42599e-09	5.93803e-08	24.9463	11.4401
ENSG00000075223	SEMA3C	protein_coding	18040.3	-1.03889	0.11406	-9.10833	8.3658e-20	6.86985e-18	267.223	125.414
ENSG00000203780	FANK1	protein_coding	103.593	-1.03837	0.228926	-4.53583	5.73774e-06	7.15223e-05	8.05539	3.62552
ENSG00000120800	UTP20	protein_coding	1104.81	-1.03606	0.172623	-6.00189	1.95039e-09	4.85679e-08	6.81803	3.15729
ENSG00000261652	C15orf65	protein_coding	25.483	-1.03562	0.378758	-2.73425	0.00625217	0.0299231	3.03491	1.17542
ENSG00000184792	OSBP2	protein_coding	174.908	-1.03524	0.19428	-5.32859	9.8979e-08	1.79254e-06	4.19558	1.93773
ENSG00000078596	ITM2A	protein_coding	91.82	-1.03425	0.363265	-2.8471	0.0044119	0.0225683	4.21048	1.66204
ENSG00000072422	RHOBTB1	protein_coding	284.83	-1.03305	0.222542	-4.64206	3.44956e-06	4.49802e-05	4.49867	2.02519
ENSG00000197892	KIF13B	protein_coding	311.039	-1.02908	0.172282	-5.97322	2.3261e-09	5.71302e-08	2.34573	1.08033
ENSG00000147408	CSGALNACT1	protein_coding	92.5418	-1.02799	0.309881	-3.31738	0.000908662	0.00601904	1.79863	0.776511
ENSG00000168078	PBK	protein_coding	948.595	-1.02627	0.115867	-8.85736	8.19316e-19	6.07848e-17	27.7707	13.171
ENSG00000169570	DTWD2	protein_coding	316.566	-1.02623	0.199732	-5.13804	2.77626e-07	4.58413e-06	5.06987	2.31941
ENSG00000108641	B9D1	protein_coding	211.327	-1.0257	0.177571	-5.77628	7.63682e-09	1.70442e-07	18.8891	8.80113
ENSG00000086300	SNX10	protein_coding	404.063	-1.0255	0.21327	-4.80847	1.52091e-06	2.16418e-05	10.2838	4.70809
ENSG00000169814	BTD	protein_coding	279.978	-1.02435	0.191651	-5.34489	9.04744e-08	1.64922e-06	10.4434	4.80996
ENSG00000173517	PEAK1	protein_coding	796.32	-1.02403	0.153659	-6.6643	2.65935e-11	8.78893e-10	6.97313	3.25051
ENSG00000160193	WDR4	protein_coding	496.966	-1.02339	0.187558	-5.45638	4.85941e-08	9.33484e-07	18.2395	8.48508
ENSG00000188158	NHS	protein_coding	280.769	-1.02337	0.289001	-3.54107	0.000398514	0.00301703	2.0251	0.905605
ENSG00000152766	ANKRD22	protein_coding	96.9098	-1.023	0.300832	-3.40057	0.000672456	0.00468368	4.0327	1.71667
ENSG00000122965	RBM19	protein_coding	1109.69	-1.0199	0.132546	-7.6947	1.41825e-14	7.11274e-13	18.8302	8.94232
ENSG00000127124	HIVEP3	protein_coding	533.953	-1.01972	0.293205	-3.47786	0.000505435	0.00366235	15.4007	6.60114
ENSG00000070785	EIF2B3	protein_coding	591.327	-1.01847	0.150508	-6.76691	1.3156e-11	4.50717e-10	24.2556	11.4364
ENSG00000114544	SLC41A3	protein_coding	786.886	-1.01737	0.22743	-4.47333	7.70125e-06	9.30856e-05	24.4945	11.0777
ENSG00000165392	WRN	protein_coding	384.644	-1.01709	0.158515	-6.41636	1.39573e-10	4.19989e-09	5.0652	2.39311
ENSG00000104814	MAP4K1	protein_coding	34.1499	-1.01571	0.391679	-2.59322	0.00950816	0.0423576	2.19483	0.845074
ENSG00000169122	FAM110B	protein_coding	102.624	-1.01462	0.273615	-3.70819	0.000208745	0.00171077	2.93179	1.30365
ENSG00000135318	NT5E	protein_coding	200.186	-1.01261	0.280741	-3.60693	0.000309843	0.00242586	3.81454	1.68848
ENSG00000115504	EHBP1	protein_coding	869.119	-1.01228	0.184327	-5.4918	3.97861e-08	7.78181e-07	19.3322	9.05405
ENSG00000165238	WNK2	protein_coding	298.137	-1.00977	0.206577	-4.8881	1.01812e-06	1.48912e-05	7.22864	3.33371
ENSG00000158050	DUSP2	protein_coding	182.726	-1.00962	0.198054	-5.09768	3.4385e-07	5.51673e-06	7.34762	3.42098
ENSG00000013619	MAMLD1	protein_coding	108.932	-1.00911	0.288804	-3.49408	0.00047569	0.00348704	1.75985	0.814594
ENSG00000106477	CEP41	protein_coding	417.318	-1.00884	0.230652	-4.37388	1.22057e-05	0.000140131	13.8334	6.32568
ENSG00000083720	OXCT1	protein_coding	679.959	-1.00822	0.1486	-6.78481	1.16242e-11	4.01435e-10	13.8676	6.61429
ENSG00000178075	GRAMD1C	protein_coding	165.316	-1.00809	0.19857	-5.07675	3.83937e-07	6.10976e-06	4.46685	2.09232
ENSG00000106125	MINDY4	protein_coding	80.834	-1.00775	0.260946	-3.86193	0.000112497	0.00099717	1.67979	0.764871
ENSG00000106868	SUSD1	protein_coding	360.97	-1.00738	0.205761	-4.89585	9.78838e-07	1.44245e-05	7.69391	3.61042
ENSG00000138101	DTNB	protein_coding	259.182	-1.00709	0.2152	-4.67979	2.87174e-06	3.82498e-05	9.82699	4.57467
ENSG00000177189	RPS6KA3	protein_coding	1303.57	-1.00705	0.171803	-5.86168	4.58217e-09	1.06579e-07	16.4248	7.73583
ENSG00000118420	UBE3D	protein_coding	128.294	-1.00508	0.295916	-3.39651	0.000682503	0.00473832	4.57518	1.9769
ENSG00000205309	NT5M	protein_coding	51.9857	-1.00243	0.340601	-2.94313	0.00324908	0.0176169	2.89793	1.20883
ENSG00000160917	CPSF4	protein_coding	3247.29	1.0002	0.108942	9.18103	4.26978e-20	3.65993e-18	92.4262	182.909
ENSG00000090238	YPEL3	protein_coding	2105.81	1.0004	0.253543	3.9457	7.95679e-05	0.000736953	62.4784	129.542
ENSG00000130518	KIAA1683	protein_coding	430.563	1.002	0.219741	4.55993	5.11696e-06	6.44941e-05	2.27425	4.68639
ENSG00000197530	MIB2	protein_coding	506.531	1.00348	0.189228	5.30302	1.13905e-07	2.01926e-06	8.99144	18.1123
ENSG00000185304	RGPD2	protein_coding	265.062	1.00388	0.222187	4.51818	6.23744e-06	7.70821e-05	1.65422	3.41756
ENSG00000163362	INAVA	protein_coding	294.005	1.00546	0.181181	5.54951	2.86468e-08	5.76553e-07	2.39761	4.86376
ENSG00000223573	TINCR	protein_coding	1208.32	1.00572	0.148439	6.77531	1.24138e-11	4.27332e-10	12.6274	25.4088
ENSG00000178026	LRRC75B	protein_coding	85.5873	1.0059	0.264352	3.80514	0.000141721	0.00121278	1.71595	3.62499
ENSG00000166619	BLCAP	protein_coding	2290.87	1.00841	0.166379	6.06091	1.35355e-09	3.45042e-08	36.7776	74.5541
ENSG00000087077	TRIP6	protein_coding	9310.06	1.00853	0.150615	6.69611	2.14037e-11	7.16174e-10	203.078	405.724
ENSG00000137216	TMEM63B	protein_coding	5080.88	1.00856	0.132996	7.58334	3.36783e-14	1.621e-12	49.4369	98.7913
ENSG00000205730	ITPRIPL2	protein_coding	2151.54	1.00942	0.129825	7.77524	7.53053e-15	3.92299e-13	7.89524	15.9069
ENSG00000162772	ATF3	protein_coding	688.528	1.00965	0.223563	4.51618	6.29642e-06	7.77654e-05	13.694	28.5669
ENSG00000174514	MFSD4A	protein_coding	54.379	1.01049	0.321568	3.1424	0.00167569	0.0101385	0.823723	1.86934
ENSG00000116761	CTH	protein_coding	142.557	1.01094	0.238655	4.23599	2.27545e-05	0.000245149	2.46388	5.19863
ENSG00000107537	PHYH	protein_coding	1005.87	1.01176	0.126402	8.00427	1.20182e-15	6.71612e-14	20.1725	40.4229
ENSG00000171940	ZNF217	protein_coding	13451	1.01329	0.121948	8.30919	9.63552e-17	5.99157e-15	73.069	146.826
ENSG00000134072	CAMK1	protein_coding	135.813	1.01405	0.235842	4.29973	1.7101e-05	0.000188681	2.77316	5.75221
ENSG00000102984	ZNF821	protein_coding	340.653	1.01486	0.15951	6.36236	1.98676e-10	5.80778e-09	8.3617	17.0124
ENSG00000089356	FXYD3	protein_coding	6073.76	1.01622	0.132654	7.66067	1.84971e-14	9.10675e-13	284.664	570.317
ENSG00000185386	MAPK11	protein_coding	875.232	1.01655	0.124569	8.16052	3.33583e-16	1.98261e-14	10.5629	21.1473
ENSG00000116663	FBXO6	protein_coding	224.716	1.01688	0.179692	5.659	1.52255e-08	3.23055e-07	4.51952	9.1716
ENSG00000151065	DCP1B	protein_coding	857.421	1.01732	0.160337	6.34491	2.22554e-10	6.45317e-09	13.2101	26.6807
ENSG00000181026	AEN	protein_coding	6894.92	1.01747	0.0963136	10.5641	4.37e-26	5.87628e-24	61.3513	122.286
ENSG00000136048	DRAM1	protein_coding	2322.15	1.01799	0.166023	6.13165	8.69729e-10	2.28198e-08	27.2644	55.4619
ENSG00000103269	RHBDL1	protein_coding	161.716	1.01805	0.291276	3.49514	0.000473813	0.00347617	2.96908	6.39875
ENSG00000157514	TSC22D3	protein_coding	4547.29	1.02029	0.142206	7.17474	7.24442e-13	2.92427e-11	66.8297	134.739
ENSG00000139192	TAPBPL	protein_coding	396.762	1.02068	0.145447	7.01755	2.25799e-12	8.59836e-11	8.46311	17.0531
ENSG00000253958	CLDN23	protein_coding	68.6462	1.02338	0.292185	3.50249	0.000460922	0.00339964	0.855007	1.84771
ENSG00000037757	MRI1	protein_coding	1044.3	1.02354	0.150029	6.82225	8.96242e-12	3.17671e-10	17.7321	36.3463
ENSG00000120913	PDLIM2	protein_coding	188.293	1.02389	0.213056	4.80572	1.54192e-06	2.19118e-05	4.50836	9.34539
ENSG00000113504	SLC12A7	protein_coding	1753.39	1.02848	0.140776	7.30577	2.75678e-13	1.19274e-11	14.5438	29.5792
ENSG00000107731	UNC5B	protein_coding	278.442	1.03057	0.199352	5.16962	2.34576e-07	3.92144e-06	1.1046	2.25818
ENSG00000171346	KRT15	protein_coding	337.981	1.03319	0.261578	3.94985	7.82e-05	0.000725517	5.22503	11.176
ENSG00000168918	INPP5D	protein_coding	86.9932	1.03403	0.307362	3.36422	0.000767614	0.00522633	0.807433	1.74087
ENSG00000136003	ISCU	protein_coding	3942.75	1.035	0.11431	9.05435	1.37388e-19	1.11966e-17	117.874	239.404
ENSG00000105655	ISYNA1	protein_coding	2809.24	1.03531	0.256831	4.03108	5.55212e-05	0.000540982	58.624	123.88
ENSG00000181016	LSMEM1	protein_coding	108.49	1.0356	0.347301	2.98185	0.00286513	0.0158957	3.43761	8.15229
ENSG00000116213	WRAP73	protein_coding	1105.82	1.03686	0.140391	7.38554	1.51835e-13	6.8199e-12	20.1371	41.0314
ENSG00000167716	WDR81	protein_coding	1969.56	1.03874	0.121022	8.58302	9.2411e-18	6.23267e-16	15.6644	31.8122
ENSG00000113328	CCNG1	protein_coding	7245.34	1.04057	0.125487	8.29224	1.11136e-16	6.87093e-15	95.5657	195.42
ENSG00000189190	ZNF600	protein_coding	451.625	1.04117	0.152664	6.82002	9.10273e-12	3.21058e-10	6.70664	13.8605
ENSG00000100647	SUSD6	protein_coding	1924.62	1.04143	0.142552	7.30558	2.76078e-13	1.19274e-11	13.5882	28.017
ENSG00000106992	AK1	protein_coding	886.063	1.04159	0.134076	7.76861	7.93509e-15	4.11382e-13	38.6259	78.9898
ENSG00000142235	LMTK3	protein_coding	392.649	1.04283	0.215545	4.8381	1.31086e-06	1.88272e-05	2.0322	4.22173
ENSG00000116661	FBXO2	protein_coding	483.643	1.04305	0.295854	3.52556	0.000422585	0.00316459	9.79465	21.5577
ENSG00000119686	FLVCR2	protein_coding	3452.19	1.04319	0.117856	8.8514	8.64264e-19	6.36803e-17	35.2464	72.0755
ENSG00000117595	IRF6	protein_coding	802.125	1.04339	0.157366	6.63031	3.3498e-11	1.09364e-09	6.28266	13.0696
ENSG00000176046	NUPR1	protein_coding	255.262	1.04367	0.248455	4.20063	2.66176e-05	0.000282944	5.34051	11.3592
ENSG00000139219	COL2A1	protein_coding	70.3626	1.04398	0.316698	3.29645	0.000979159	0.00641492	1.46534	3.2503
ENSG00000091073	DTX2	protein_coding	464.897	1.0444	0.145919	7.15743	8.2204e-13	3.29966e-11	10.3743	21.3078
ENSG00000261456	TUBB8	protein_coding	29.2132	1.04485	0.349041	2.99347	0.00275823	0.0154499	0.45688	1.0994
ENSG00000198342	ZNF442	protein_coding	63.3597	1.0452	0.286051	3.65388	0.000258302	0.00206364	0.715695	1.5693
ENSG00000205978	NYNRIN	protein_coding	932.081	1.04538	0.274064	3.81435	0.000136542	0.00117174	3.58407	7.7733
ENSG00000110697	PITPNM1	protein_coding	1251.99	1.04773	0.12051	8.69413	3.49506e-18	2.47356e-16	18.0353	36.8429
ENSG00000135596	MICAL1	protein_coding	795.657	1.05032	0.130236	8.06475	7.33875e-16	4.23306e-14	7.01995	14.4334
ENSG00000100949	RABGGTA	protein_coding	1223.01	1.05082	0.125546	8.37	5.76175e-17	3.646e-15	22.3351	45.9042
ENSG00000198933	TBKBP1	protein_coding	958.961	1.05147	0.16275	6.46064	1.04263e-10	3.20001e-09	11.9956	24.7567
ENSG00000169495	HTRA4	protein_coding	40.6236	1.05255	0.311917	3.37445	0.000739634	0.00506468	0.514428	1.17961
ENSG00000140832	MARVELD3	protein_coding	1531.03	1.05269	0.142168	7.40451	1.31636e-13	5.93742e-12	19.122	39.6478
ENSG00000168528	SERINC2	protein_coding	1571.74	1.05276	0.20818	5.05699	4.25917e-07	6.72311e-06	21.6324	45.4936
ENSG00000104689	TNFRSF10A	protein_coding	837.009	1.05652	0.151487	6.97431	3.07385e-12	1.15216e-10	12.5892	26.2201
ENSG00000261052	SULT1A3	protein_coding	771.541	1.05766	0.198978	5.31544	1.064e-07	1.90926e-06	22.5592	48.4404
ENSG00000140859	KIFC3	protein_coding	402.372	1.05783	0.212035	4.98896	6.07044e-07	9.27595e-06	9.60796	20.9574
ENSG00000178498	DTX3	protein_coding	1687.89	1.05796	0.109292	9.68014	3.66231e-22	3.59792e-20	27.8824	57.4575
ENSG00000197191	CYSRT1	protein_coding	487.274	1.06042	0.163109	6.50131	7.96215e-11	2.48269e-09	11.591	24.1078
ENSG00000085117	CD82	protein_coding	168.764	1.06252	0.312669	3.39822	0.000678268	0.00471259	3.5449	8.03941
ENSG00000135002	RFK	protein_coding	949.147	1.06256	0.201716	5.2676	1.38215e-07	2.41372e-06	14.0906	30.0957
ENSG00000102879	CORO1A	protein_coding	124.486	1.06482	0.308238	3.45455	0.000551212	0.00394351	3.34524	7.4633
ENSG00000070404	FSTL3	protein_coding	627.436	1.06521	0.134595	7.91416	2.48922e-15	1.35583e-13	8.0094	16.7776
ENSG00000179750	APOBEC3B	protein_coding	527.888	1.06573	0.162628	6.55322	5.63107e-11	1.79095e-09	10.5863	22.2809
ENSG00000277117	FP565260.3	protein_coding	133.953	1.06638	0.296879	3.59199	0.000328166	0.00255241	1.16951	2.674
ENSG00000182580	EPHB3	protein_coding	686.321	1.06897	0.152132	7.02663	2.1158e-12	8.0999e-11	6.45059	13.6637
ENSG00000177666	PNPLA2	protein_coding	1316.71	1.0701	0.235603	4.54195	5.57353e-06	6.96773e-05	20.2609	44.028
ENSG00000136943	CTSV	protein_coding	487.73	1.07108	0.152213	7.03674	1.96784e-12	7.5755e-11	8.90007	18.8761
ENSG00000105991	HOXA1	protein_coding	55.7879	1.07146	0.410266	2.61163	0.00901107	0.0405498	0.592208	1.66845
ENSG00000256235	SMIM3	protein_coding	264.957	1.0722	0.181113	5.92007	3.21803e-09	7.66731e-08	3.10543	6.61382
ENSG00000172890	NADSYN1	protein_coding	6471.68	1.07339	0.110314	9.73027	2.23988e-22	2.26249e-20	101.184	211.785
ENSG00000099889	ARVCF	protein_coding	542.143	1.07514	0.247556	4.343	1.40548e-05	0.000158485	9.24127	20.251
ENSG00000074370	ATP2A3	protein_coding	5938.76	1.07651	0.174853	6.15667	7.42915e-10	1.97575e-08	46.9398	99.4252
ENSG00000166448	TMEM130	protein_coding	74.5596	1.07864	0.357148	3.02015	0.0025265	0.0143613	0.628234	1.5517
ENSG00000163993	S100P	protein_coding	4822.73	1.08022	0.157246	6.86963	6.43671e-12	2.3081e-10	266.525	559.335
ENSG00000156574	NODAL	protein_coding	23.6855	1.08403	0.38411	2.82217	0.00476992	0.0241108	0.411405	1.07109
ENSG00000254852	NPIPA2	protein_coding	29.534	1.08597	0.364034	2.98315	0.00285302	0.0158605	0.848536	2.1187
ENSG00000205426	KRT81	protein_coding	806.486	1.08635	0.274422	3.95866	7.537e-05	0.000703813	11.2997	24.9891
ENSG00000135114	OASL	protein_coding	115.483	1.08652	0.276454	3.93021	8.48711e-05	0.000781011	1.27597	2.85822
ENSG00000124201	ZNFX1	protein_coding	6030.83	1.0894	0.172756	6.30599	2.86355e-10	8.18185e-09	21.1718	45.7968
ENSG00000241839	PLEKHO2	protein_coding	200.343	1.08968	0.202736	5.37485	7.66475e-08	1.41795e-06	1.39124	3.05248
ENSG00000132793	LPIN3	protein_coding	4358.06	1.09175	0.141708	7.70423	1.31636e-14	6.64825e-13	43.6354	93.4733
ENSG00000177106	EPS8L2	protein_coding	5191.38	1.09344	0.150127	7.2834	3.25514e-13	1.39191e-11	69.3343	146.878
ENSG00000068078	FGFR3	protein_coding	445.552	1.09401	0.204178	5.35811	8.40989e-08	1.54516e-06	3.52168	7.62575
ENSG00000183569	SERHL2	protein_coding	238.862	1.09977	0.206118	5.33561	9.52239e-08	1.72598e-06	4.90343	10.7111
ENSG00000101986	ABCD1	protein_coding	568.76	1.10343	0.140439	7.85701	3.93423e-15	2.10037e-13	8.33524	17.8607
ENSG00000069764	PLA2G10	protein_coding	384.316	1.1047	0.216361	5.10581	3.29375e-07	5.32246e-06	15.5908	34.3985
ENSG00000182326	C1S	protein_coding	50.4669	1.10577	0.362287	3.05218	0.00227182	0.013143	0.865122	2.22972
ENSG00000196072	BLOC1S2	protein_coding	3051.29	1.10944	0.120591	9.20005	3.57786e-20	3.07911e-18	77.3955	166.187
ENSG00000165891	E2F7	protein_coding	2863.75	1.11078	0.211514	5.25158	1.50801e-07	2.60602e-06	14.5765	32.5151
ENSG00000164308	ERAP2	protein_coding	50.8178	1.11106	0.349616	3.17795	0.00148318	0.00913299	0.838139	2.09692
ENSG00000139626	ITGB7	protein_coding	90.602	1.11189	0.26163	4.24985	2.1391e-05	0.000231736	1.68501	3.83837
ENSG00000127824	TUBA4A	protein_coding	446.098	1.11305	0.279999	3.97521	7.03168e-05	0.000663829	10.9436	25.6001
ENSG00000125775	SDCBP2	protein_coding	124.748	1.11523	0.29133	3.82806	0.000129159	0.00111825	2.57037	6.11481
ENSG00000184986	TMEM121	protein_coding	12.5561	1.11555	0.422925	2.6377	0.00834702	0.0380318	0.55733	1.67454
ENSG00000196975	ANXA4	protein_coding	5396.79	1.11568	0.121035	9.21779	3.03272e-20	2.62044e-18	111.916	240.11
ENSG00000156427	FGF18	protein_coding	44.9812	1.11912	0.372309	3.00587	0.00264818	0.0149034	0.535485	1.41554
ENSG00000076604	TRAF4	protein_coding	8798.83	1.12098	0.110051	10.1859	2.29154e-24	2.67949e-22	187.638	403.228
ENSG00000110171	TRIM3	protein_coding	681.3	1.12124	0.144354	7.76729	8.01847e-15	4.14705e-13	11.0305	24.0732
ENSG00000160271	RALGDS	protein_coding	2704.95	1.12462	0.131515	8.55128	1.21734e-17	8.13389e-16	24.1734	52.6039
ENSG00000167653	PSCA	protein_coding	679.01	1.12593	0.232947	4.83343	1.34202e-06	1.92235e-05	23.3035	51.8703
ENSG00000135637	CCDC142	protein_coding	502.685	1.12743	0.163831	6.88168	5.91494e-12	2.13166e-10	10.1104	22.1144
ENSG00000136490	LIMD2	protein_coding	102.976	1.13545	0.259718	4.37188	1.23181e-05	0.000141196	1.77287	4.13031
ENSG00000164543	STK17A	protein_coding	426.869	1.13562	0.198327	5.72601	1.02817e-08	2.23672e-07	4.34173	9.72278
ENSG00000165804	ZNF219	protein_coding	475.604	1.1372	0.165222	6.88289	5.8651e-12	2.11724e-10	13.5529	30.3266
ENSG00000162572	SCNN1D	protein_coding	77.3371	1.13828	0.34136	3.33455	0.000854382	0.0057158	1.15216	3.09474
ENSG00000198576	ARC	protein_coding	41.9245	1.13958	0.400724	2.84382	0.00445769	0.0227646	0.5885	1.50967
ENSG00000139625	MAP3K12	protein_coding	1348.91	1.14133	0.213126	5.35518	8.54714e-08	1.56904e-06	27.5078	62.2671
ENSG00000167771	RCOR2	protein_coding	70.2334	1.14303	0.259098	4.41157	1.02624e-05	0.000120063	0.693959	1.61669
ENSG00000179476	C14orf28	protein_coding	468.229	1.14515	0.205314	5.57756	2.4392e-08	5.0028e-07	6.0282	13.8758
ENSG00000154767	XPC	protein_coding	3859.76	1.14637	0.115533	9.92252	3.32259e-23	3.55649e-21	30.4417	67.1756
ENSG00000153029	MR1	protein_coding	1767.64	1.14736	0.169621	6.76424	1.3401e-11	4.58382e-10	19.2968	43.4295
ENSG00000053108	FSTL4	protein_coding	378.99	1.1483	0.21134	5.43341	5.52865e-08	1.04893e-06	5.5294	12.6899
ENSG00000110375	UPK2	protein_coding	726.71	1.14974	0.243912	4.71374	2.43213e-06	3.29516e-05	24.9374	57.421
ENSG00000185507	IRF7	protein_coding	135.94	1.15003	0.215919	5.32622	1.00277e-07	1.81299e-06	3.39728	7.69817
ENSG00000197696	NMB	protein_coding	415.846	1.15111	0.165322	6.96284	3.33471e-12	1.237e-10	13.0235	29.2741
ENSG00000142961	MOB3C	protein_coding	476.142	1.1551	0.177026	6.52505	6.79804e-11	2.14143e-09	3.62044	8.22704
ENSG00000174791	RIN1	protein_coding	399.708	1.15777	0.180381	6.41846	1.37664e-10	4.15406e-09	4.98711	11.2813
ENSG00000125746	EML2	protein_coding	1302.08	1.1597	0.132394	8.75943	1.96242e-18	1.41209e-16	30.9169	68.7047
ENSG00000178752	ERFE	protein_coding	105.66	1.16064	0.247141	4.69627	2.64958e-06	3.55398e-05	1.72154	4.10741
ENSG00000090554	FLT3LG	protein_coding	94.6278	1.16103	0.230906	5.02814	4.95249e-07	7.69335e-06	3.07129	7.13634
ENSG00000095596	CYP26A1	protein_coding	437.468	1.16462	0.235714	4.94084	7.77852e-07	1.16299e-05	9.63995	22.847
ENSG00000178685	PARP10	protein_coding	68.6668	1.16594	0.308912	3.77434	0.000160432	0.00135096	1.47419	3.71772
ENSG00000106004	HOXA5	protein_coding	314.765	1.16598	0.264047	4.41579	1.0064e-05	0.000118192	7.26317	16.9646
ENSG00000089639	GMIP	protein_coding	839.999	1.16803	0.143806	8.12225	4.57611e-16	2.67541e-14	11.1315	24.7914
ENSG00000132109	TRIM21	protein_coding	350.975	1.17	0.172279	6.7913	1.11126e-11	3.85005e-10	4.9086	11.2476
ENSG00000187550	SBK2	protein_coding	22.9931	1.17224	0.435486	2.6918	0.00710676	0.0331891	0.461483	1.59366
ENSG00000131080	EDA2R	protein_coding	904.093	1.17355	0.172677	6.79622	1.07398e-11	3.72689e-10	7.02352	16.1582
ENSG00000161642	ZNF385A	protein_coding	6559.33	1.17365	0.132421	8.86302	7.7879e-19	5.81794e-17	103.723	233.786
ENSG00000124216	SNAI1	protein_coding	43.5899	1.17391	0.334292	3.51162	0.000445378	0.00330196	0.641424	1.6816
ENSG00000184939	ZFP90	protein_coding	2627.09	1.17539	0.129858	9.05136	1.41193e-19	1.14278e-17	18.7324	42.4357
ENSG00000174950	CD164L2	protein_coding	31.1028	1.17872	0.373877	3.1527	0.00161765	0.00983992	0.674371	1.92844
ENSG00000170425	ADORA2B	protein_coding	68.5794	1.18138	0.279631	4.22477	2.39181e-05	0.000256402	1.01246	2.45667
ENSG00000104783	KCNN4	protein_coding	1523.58	1.18226	0.14009	8.43925	3.19372e-17	2.06345e-15	31.0402	70.399
ENSG00000168060	NAALADL1	protein_coding	20.917	1.18432	0.397927	2.97621	0.00291831	0.0161366	0.629341	1.84358
ENSG00000100362	PVALB	protein_coding	4.6622	1.1879	0.441688	2.68946	0.00715679	0.0333575	0.088189	1.09484
ENSG00000204323	SMIM5	protein_coding	209.867	1.18823	0.206524	5.75348	8.74235e-09	1.9252e-07	2.86388	6.65579
ENSG00000184702	SEPT5	protein_coding	171.693	1.18864	0.19146	6.2083	5.35618e-10	1.46117e-08	3.79417	8.84849
ENSG00000165861	ZFYVE1	protein_coding	3205.04	1.19068	0.112296	10.603	2.88518e-26	4.03082e-24	24.7451	56.1855
ENSG00000170855	TRIAP1	protein_coding	3262.27	1.19555	0.140853	8.48788	2.10436e-17	1.38034e-15	81.8475	187.657
ENSG00000143110	C1orf162	protein_coding	23.228	1.19975	0.440046	2.72641	0.00640279	0.0305243	0.345359	1.37618
ENSG00000122861	PLAU	protein_coding	525.637	1.20098	0.138776	8.6541	4.96808e-18	3.45916e-16	6.08981	13.9187
ENSG00000176153	GPX2	protein_coding	217.068	1.20606	0.335067	3.59946	0.000318879	0.00248846	6.17499	16.5931
ENSG00000176428	VPS37D	protein_coding	105.531	1.20984	0.309008	3.91525	9.03093e-05	0.000823656	1.92298	4.99644
ENSG00000270885	RASL10B	protein_coding	92.6517	1.21172	0.386718	3.13335	0.0017282	0.0104094	1.23387	3.45232
ENSG00000110492	MDK	protein_coding	968.626	1.21315	0.189832	6.39064	1.65191e-10	4.92256e-09	39.3786	92.4521
ENSG00000130813	C19orf66	protein_coding	329.844	1.2135	0.179489	6.76085	1.37188e-11	4.68507e-10	4.95618	11.5947
ENSG00000172803	SNX32	protein_coding	63.5829	1.21566	0.346068	3.51277	0.000443459	0.00329001	0.641591	1.76601
ENSG00000163132	MSX1	protein_coding	54.8413	1.21585	0.37172	3.27089	0.0010721	0.00692266	0.832335	2.44391
ENSG00000172818	OVOL1	protein_coding	947.188	1.21801	0.128435	9.48342	2.46086e-21	2.31203e-19	8.67114	20.1695
ENSG00000168116	KIAA1586	protein_coding	823.837	1.21991	0.14961	8.1539	3.52371e-16	2.08277e-14	9.25604	21.7483
ENSG00000179057	IGSF22	protein_coding	31.2588	1.22018	0.352279	3.46367	0.000532851	0.00383531	1.13727	3.17086
ENSG00000172602	RND1	protein_coding	428.33	1.22098	0.261236	4.67387	2.95575e-06	3.92549e-05	7.00015	17.4414
ENSG00000100036	SLC35E4	protein_coding	55.2845	1.22198	0.290408	4.20779	2.57877e-05	0.000274815	0.50069	1.2751
ENSG00000178573	MAF	protein_coding	207.48	1.22419	0.237044	5.1644	2.41218e-07	4.0231e-06	0.794026	1.95263
ENSG00000148400	NOTCH1	protein_coding	793.937	1.22474	0.241449	5.07243	3.92761e-07	6.23636e-06	2.19564	5.40576
ENSG00000110925	CSRNP2	protein_coding	1642.81	1.22714	0.220045	5.57677	2.45031e-08	5.01602e-07	13.6231	33.6399
ENSG00000165272	AQP3	protein_coding	12347.9	1.22778	0.145756	8.42354	3.65277e-17	2.35297e-15	184.897	429.209
ENSG00000090776	EFNB1	protein_coding	951.991	1.22844	0.207319	5.92538	3.11583e-09	7.47347e-08	6.92096	16.7575
ENSG00000261150	EPPK1	protein_coding	1650.14	1.22905	0.184396	6.6653	2.6413e-11	8.7427e-10	2.36858	5.67838
ENSG00000164403	SHROOM1	protein_coding	163.713	1.23331	0.230422	5.35239	8.68024e-08	1.59076e-06	2.07426	5.17132
ENSG00000135926	TMBIM1	protein_coding	188.735	1.23427	0.209563	5.88971	3.86869e-09	9.0957e-08	3.30204	8.11432
ENSG00000131037	EPS8L1	protein_coding	1106.17	1.23444	0.124152	9.94299	2.70575e-23	2.94011e-21	54.7986	128.201
ENSG00000143382	ADAMTSL4	protein_coding	99.244	1.23892	0.246801	5.01989	5.17008e-07	7.99671e-06	0.94558	2.36757
ENSG00000196152	ZNF79	protein_coding	608.899	1.23969	0.137801	8.99629	2.33481e-19	1.84634e-17	7.40923	17.5447
ENSG00000092096	SLC22A17	protein_coding	75.766	1.24095	0.270523	4.58724	4.4915e-06	5.71803e-05	1.25935	3.26056
ENSG00000258947	TUBB3	protein_coding	1522.32	1.24294	0.136365	9.11478	7.88296e-20	6.49816e-18	31.3088	73.9669
ENSG00000114378	HYAL1	protein_coding	188.149	1.24434	0.228794	5.43868	5.36754e-08	1.02197e-06	2.33461	5.72714
ENSG00000105287	PRKD2	protein_coding	2322.33	1.24813	0.151505	8.2382	1.74815e-16	1.07461e-14	35.5617	84.7074
ENSG00000111725	PRKAB1	protein_coding	2556.35	1.24871	0.144774	8.62523	6.39652e-18	4.39684e-16	33.4945	80.3416
ENSG00000170537	TMC7	protein_coding	742.943	1.25067	0.207873	6.0165	1.78229e-09	4.46403e-08	4.89583	12.0441
ENSG00000090097	PCBP4	protein_coding	730.506	1.25084	0.135302	9.24476	2.35777e-20	2.079e-18	10.0225	23.8544
ENSG00000186567	CEACAM19	protein_coding	210.465	1.25439	0.202052	6.20823	5.35841e-10	1.46117e-08	2.74898	6.70539
ENSG00000170836	PPM1D	protein_coding	14354.1	1.25568	0.103237	12.1631	4.88541e-34	1.13021e-31	106.266	250.838
ENSG00000109670	FBXW7	protein_coding	1453	1.25682	0.173055	7.26255	3.79853e-13	1.60561e-11	13.7492	33.4473
ENSG00000187595	ZNF385C	protein_coding	51.1745	1.26038	0.289191	4.3583	1.31074e-05	0.000149288	0.594056	1.56212
ENSG00000181467	RAP2B	protein_coding	2097.06	1.26804	0.117179	10.8215	2.72387e-27	4.12704e-25	5.81376	13.8941
ENSG00000134574	DDB2	protein_coding	8039.02	1.26805	0.103825	12.2133	2.6381e-34	6.23723e-32	146.389	349.133
ENSG00000012171	SEMA3B	protein_coding	1274.51	1.26903	0.133991	9.47101	2.77144e-21	2.57015e-19	17.3264	41.4993
ENSG00000277758	FO681492.1	protein_coding	186.446	1.26918	0.239834	5.29191	1.21047e-07	2.13469e-06	3.06805	7.73655
ENSG00000240891	PLCXD2	protein_coding	203.848	1.2705	0.312991	4.05921	4.92399e-05	0.000487303	0.908364	2.53159
ENSG00000261832	AC138894.1	protein_coding	92.2041	1.27334	0.37244	3.41891	0.000628718	0.00441703	1.03094	3.17207
ENSG00000170734	POLH	protein_coding	1731.25	1.27595	0.161449	7.90309	2.72077e-15	1.46773e-13	12.6831	31.136
ENSG00000204941	PSG5	protein_coding	116.169	1.27819	0.305248	4.18738	2.82194e-05	0.000298202	3.08962	8.29747
ENSG00000099814	CEP170B	protein_coding	3557.44	1.27975	0.109048	11.7356	8.36922e-32	1.69871e-29	14.53	34.8256
ENSG00000148175	STOM	protein_coding	6580.36	1.27987	0.108511	11.7949	4.1492e-32	8.83861e-30	62.877	150.734
ENSG00000213190	MLLT11	protein_coding	397.852	1.28072	0.224163	5.71336	1.10767e-08	2.39513e-07	2.26485	5.78685
ENSG00000136383	ALPK3	protein_coding	454.3	1.28152	0.285364	4.49083	7.09447e-06	8.63334e-05	1.75204	4.677
ENSG00000165125	TRPV6	protein_coding	177.109	1.28228	0.312273	4.10627	4.02096e-05	0.000409542	1.2096	3.2855
ENSG00000204219	TCEA3	protein_coding	517.972	1.28293	0.235625	5.44479	5.18671e-08	9.89291e-07	9.68658	24.6791
ENSG00000112599	GUCA1B	protein_coding	41.8342	1.28369	0.33382	3.84546	0.000120326	0.00105493	0.983043	2.79617
ENSG00000008735	MAPK8IP2	protein_coding	483.96	1.28415	0.149214	8.60613	7.55717e-18	5.14533e-16	2.97376	7.24444
ENSG00000187017	ESPN	protein_coding	80.5347	1.28431	0.30404	4.22416	2.39831e-05	0.000256971	1.83994	4.95376
ENSG00000143816	WNT9A	protein_coding	199.543	1.28668	0.194531	6.61427	3.73388e-11	1.21168e-09	1.16568	2.93025
ENSG00000090530	P3H2	protein_coding	34.9494	1.29072	0.344957	3.74167	0.000182801	0.00152149	0.622811	1.85659
ENSG00000204618	RNF39	protein_coding	223.645	1.29096	0.18991	6.79776	1.06257e-11	3.69324e-10	2.72468	6.86444
ENSG00000187583	PLEKHN1	protein_coding	114.817	1.292	0.277679	4.65286	3.27368e-06	4.29734e-05	1.20096	3.22132
ENSG00000166130	IKBIP	protein_coding	1071.29	1.29305	0.143744	8.99551	2.35136e-19	1.84634e-17	14.5697	35.7261
ENSG00000129667	RHBDF2	protein_coding	775.753	1.30083	0.121451	10.7107	9.06422e-27	1.31768e-24	12.6955	31.1159
ENSG00000164070	HSPA4L	protein_coding	1220.78	1.3017	0.127334	10.2227	1.5683e-24	1.87456e-22	7.23943	17.8855
ENSG00000140545	MFGE8	protein_coding	876.808	1.30536	0.144818	9.01378	1.99069e-19	1.58043e-17	19.0539	47.5341
ENSG00000120889	TNFRSF10B	protein_coding	3474.58	1.30558	0.102359	12.7549	2.92767e-37	8.512e-35	46.1427	113.279
ENSG00000182853	VMO1	protein_coding	24.4005	1.30588	0.373876	3.49283	0.000477932	0.00349894	1.01569	3.19802
ENSG00000125089	SH3TC1	protein_coding	80.6695	1.3066	0.316966	4.12221	3.75255e-05	0.000385007	1.48825	4.15477
ENSG00000160223	ICOSLG	protein_coding	328.359	1.31229	0.220427	5.95341	2.62616e-09	6.38438e-08	1.14329	3.0108
ENSG00000185567	AHNAK2	protein_coding	314.691	1.31305	0.198591	6.61182	3.79623e-11	1.23006e-09	0.823669	2.1246
ENSG00000078237	TIGAR	protein_coding	1679.11	1.31436	0.163445	8.04161	8.86655e-16	5.00693e-14	21.6882	54.5249
ENSG00000274349	ZNF658	protein_coding	86.7567	1.3167	0.247809	5.31338	1.07612e-07	1.92618e-06	0.603551	1.58274
ENSG00000171469	ZNF561	protein_coding	1832.5	1.31827	0.165739	7.95389	1.80741e-15	9.97087e-14	28.1575	71.6767
ENSG00000160703	NLRX1	protein_coding	423.38	1.31841	0.146561	8.99562	2.34898e-19	1.84634e-17	3.50731	8.75578
ENSG00000122786	CALD1	protein_coding	351.781	1.32431	0.239523	5.52895	3.22149e-08	6.41168e-07	2.843	7.63235
ENSG00000140931	CMTM3	protein_coding	36.0492	1.32674	0.333331	3.98025	6.8843e-05	0.000651344	0.550441	1.59754
ENSG00000137699	TRIM29	protein_coding	310.828	1.32694	0.216462	6.13013	8.78087e-10	2.30045e-08	4.76435	12.4316
ENSG00000154127	UBASH3B	protein_coding	86.7151	1.33463	0.324586	4.1118	3.92586e-05	0.000400877	0.461738	1.31935
ENSG00000176531	PHLDB3	protein_coding	493.83	1.34031	0.221676	6.04626	1.48243e-09	3.76113e-08	11.1931	29.4755
ENSG00000154040	CABYR	protein_coding	413.715	1.34592	0.214453	6.27608	3.47212e-10	9.8035e-09	9.07141	24.2828
ENSG00000171295	ZNF440	protein_coding	440.481	1.34605	0.210104	6.40658	1.48824e-10	4.45952e-09	3.32691	8.90824
ENSG00000188868	ZNF563	protein_coding	73.634	1.34763	0.259792	5.18732	2.13339e-07	3.59154e-06	0.942684	2.58788
ENSG00000130005	GAMT	protein_coding	248.032	1.35025	0.264667	5.10167	3.36666e-07	5.41228e-06	7.30519	19.972
ENSG00000008853	RHOBTB2	protein_coding	1612.51	1.35089	0.157282	8.589	8.77332e-18	5.93578e-16	9.57846	24.6306
ENSG00000145506	NKD2	protein_coding	121.004	1.35122	0.261698	5.16329	2.42643e-07	4.04373e-06	3.69173	10.1337
ENSG00000184205	TSPYL2	protein_coding	3735.86	1.35193	0.122907	10.9996	3.83695e-28	6.11551e-26	39.6792	101.477
ENSG00000260342	AC138811.2	protein_coding	9.82823	1.35382	0.45212	2.99439	0.00274993	0.0154075	0.223254	1.28629
ENSG00000125657	TNFSF9	protein_coding	34.5683	1.35522	0.361127	3.75276	0.000174899	0.00146077	0.451157	1.44999
ENSG00000283930	AL117339.5	protein_coding	207.718	1.35563	0.332187	4.08092	4.48582e-05	0.000449942	1.08532	3.29857
ENSG00000005884	ITGA3	protein_coding	5602.17	1.35846	0.110455	12.2988	9.19758e-35	2.19873e-32	45.2746	115.636
ENSG00000249709	ZNF564	protein_coding	393.506	1.36062	0.185029	7.35358	1.92969e-13	8.52509e-12	3.52417	9.23015
ENSG00000172794	RAB37	protein_coding	464.746	1.37201	0.170386	8.05234	8.12235e-16	4.62308e-14	5.15746	13.6068
ENSG00000115657	ABCB6	protein_coding	1741.15	1.37243	0.16209	8.46708	2.51611e-17	1.63055e-15	20.3503	53.5846
ENSG00000174307	PHLDA3	protein_coding	6511.83	1.37412	0.151918	9.04514	1.49473e-19	1.19784e-17	77.9992	202.135
ENSG00000142765	SYTL1	protein_coding	2512.16	1.37618	0.204706	6.72274	1.78339e-11	6.03296e-10	38.5253	102.265
ENSG00000183963	SMTN	protein_coding	1522.1	1.37672	0.154412	8.91591	4.83848e-19	3.69149e-17	14.5842	38.3618
ENSG00000169635	HIC2	protein_coding	229.298	1.37694	0.179045	7.69047	1.46591e-14	7.33466e-13	0.738551	1.95742
ENSG00000115297	TLX2	protein_coding	12.499	1.37703	0.450711	3.05524	0.00224879	0.0130412	0.222788	1.32656
ENSG00000167034	NKX3-1	protein_coding	73.9353	1.37948	0.278665	4.95032	7.40922e-07	1.11242e-05	0.584047	1.66125
ENSG00000075618	FSCN1	protein_coding	116.295	1.38025	0.239223	5.76972	7.94018e-09	1.76298e-07	1.10994	3.07505
ENSG00000178038	ALS2CL	protein_coding	1393	1.3815	0.156224	8.84312	9.30861e-19	6.83532e-17	7.89808	20.7726
ENSG00000178821	TMEM52	protein_coding	107.108	1.38189	0.263674	5.24089	1.598e-07	2.75048e-06	2.76164	7.77405
ENSG00000179630	LACC1	protein_coding	891.396	1.38676	0.19283	7.19163	6.40202e-13	2.60377e-11	5.24118	14.1964
ENSG00000184502	GAST	protein_coding	4.6503	1.38818	0.442565	3.13667	0.0017088	0.0103185	0.054189	1.51308
ENSG00000092295	TGM1	protein_coding	107.415	1.39712	0.232468	6.00996	1.85564e-09	4.64233e-08	2.35199	6.51607
ENSG00000181634	TNFSF15	protein_coding	401.548	1.40202	0.270833	5.17669	2.25862e-07	3.79346e-06	1.35172	3.86359
ENSG00000275993	CU639417.2	protein_coding	1816.83	1.41091	0.11174	12.6267	1.50552e-36	4.15272e-34	8.8053	23.2294
ENSG00000107796	ACTA2	protein_coding	1350.01	1.41288	0.22184	6.36889	1.90407e-10	5.5812e-09	28.6259	79.0818
ENSG00000184371	CSF1	protein_coding	228.646	1.42025	0.208476	6.81255	9.58821e-12	3.35431e-10	1.57111	4.42121
ENSG00000123358	NR4A1	protein_coding	1045.5	1.42724	0.139628	10.2218	1.58419e-24	1.88027e-22	10.6112	28.5361
ENSG00000130766	SESN2	protein_coding	3519.01	1.42726	0.128005	11.15	7.16137e-29	1.22283e-26	22.7483	60.965
ENSG00000010030	ETV7	protein_coding	25.2041	1.43738	0.374675	3.83635	0.000124876	0.00108862	0.342439	1.19192
ENSG00000100298	APOBEC3H	protein_coding	220.432	1.44277	0.209044	6.90177	5.13602e-12	1.86343e-10	6.57882	18.6715
ENSG00000108551	RASD1	protein_coding	53.6233	1.44564	0.28848	5.01124	5.40815e-07	8.33499e-06	0.682792	2.08661
ENSG00000006606	CCL26	protein_coding	38.7497	1.44806	0.350863	4.12713	3.67316e-05	0.000377763	2.4921	8.3951
ENSG00000042445	RETSAT	protein_coding	3657.27	1.44995	0.13974	10.376	3.18708e-25	4.0574e-23	33.6964	93.1901
ENSG00000048392	RRM2B	protein_coding	7793.82	1.45174	0.124666	11.645	2.4329e-31	4.67355e-29	43.296	119.106
ENSG00000081665	ZNF506	protein_coding	45.4355	1.4521	0.348274	4.16941	3.05385e-05	0.000320037	1.54961	5.1519
ENSG00000168505	GBX2	protein_coding	33.491	1.45282	0.371197	3.91388	9.08249e-05	0.000828008	0.437301	1.53412
ENSG00000132879	FBXO44	protein_coding	835.675	1.46261	0.18497	7.90731	2.63014e-15	1.42898e-13	10.1939	28.6029
ENSG00000108602	ALDH3A1	protein_coding	75.0303	1.46375	0.401738	3.64356	0.000268896	0.00214191	0.970966	3.9029
ENSG00000053438	NNAT	protein_coding	43.9215	1.46399	0.367634	3.98219	6.82826e-05	0.00064718	0.714816	2.58818
ENSG00000136295	TTYH3	protein_coding	1398.08	1.46548	0.181887	8.0571	7.8127e-16	4.45862e-14	8.91244	25.1666
ENSG00000130066	SAT1	protein_coding	1764.49	1.46603	0.195007	7.51784	5.56882e-14	2.63326e-12	45.6168	130.942
ENSG00000185112	FAM43A	protein_coding	115.275	1.47513	0.238905	6.17457	6.63454e-10	1.77983e-08	0.994475	2.91545
ENSG00000128335	APOL2	protein_coding	1009.18	1.47752	0.235066	6.28555	3.26694e-10	9.24845e-09	14.0782	42.2224
ENSG00000122694	GLIPR2	protein_coding	178.618	1.48591	0.251306	5.91275	3.36449e-09	7.99855e-08	2.08053	6.29115
ENSG00000172831	CES2	protein_coding	2027.3	1.49274	0.119606	12.4805	9.53869e-36	2.44315e-33	15.8712	44.5418
ENSG00000173535	TNFRSF10C	protein_coding	1072.7	1.50078	0.129998	11.5446	7.86282e-31	1.47103e-28	17.233	48.9524
ENSG00000204176	SYT15	protein_coding	156.584	1.50303	0.209052	7.18973	6.49197e-13	2.63537e-11	1.83123	5.44027
ENSG00000143819	EPHX1	protein_coding	1297.58	1.50693	0.129195	11.664	1.94685e-31	3.80786e-29	18.6846	53.1633
ENSG00000162552	WNT4	protein_coding	44.3837	1.51827	0.371405	4.0879	4.35289e-05	0.000438448	0.396732	1.38819
ENSG00000204396	VWA7	protein_coding	193.272	1.51902	0.221693	6.85191	7.28719e-12	2.60439e-10	2.602	7.77062
ENSG00000149043	SYT8	protein_coding	45.5406	1.51973	0.34991	4.3432	1.40425e-05	0.000158429	0.633731	2.11237
ENSG00000111344	RASAL1	protein_coding	1046.08	1.52167	0.140023	10.8673	1.64965e-27	2.55339e-25	9.59755	27.6093
ENSG00000188322	SBK1	protein_coding	646.489	1.52256	0.185342	8.21485	2.12425e-16	1.28742e-14	2.61387	7.7091
ENSG00000006453	BAIAP2L1	protein_coding	3730.76	1.52476	0.125559	12.1437	6.19406e-34	1.41771e-31	30.9933	88.8883
ENSG00000182541	LIMK2	protein_coding	1610.15	1.52523	0.115164	13.244	4.88472e-40	1.69508e-37	13.0289	37.3602
ENSG00000100342	APOL1	protein_coding	31.801	1.52772	0.419444	3.64225	0.000270267	0.00215204	0.839278	3.86913
ENSG00000141738	GRB7	protein_coding	668.184	1.53252	0.152201	10.0691	7.56985e-24	8.43861e-22	12.8291	37.2721
ENSG00000186517	ARHGAP30	protein_coding	160.655	1.53814	0.266788	5.76543	8.14515e-09	1.80663e-07	0.931926	2.95421
ENSG00000127129	EDN2	protein_coding	61.8408	1.54067	0.301879	5.1036	3.33254e-07	5.36674e-06	1.72237	5.7275
ENSG00000168899	VAMP5	protein_coding	312.81	1.54261	0.211973	7.27738	3.40353e-13	1.44432e-11	15.18	46.1821
ENSG00000143217	NECTIN4	protein_coding	1235.58	1.56154	0.118469	13.181	1.12829e-39	3.79299e-37	11.0843	32.6397
ENSG00000173805	HAP1	protein_coding	173.413	1.5626	0.242246	6.45047	1.115e-10	3.39311e-09	1.25741	4.01692
ENSG00000088836	SLC4A11	protein_coding	552.239	1.56838	0.154436	10.1556	3.13025e-24	3.58231e-22	4.90622	14.6547
ENSG00000140464	PML	protein_coding	1843.79	1.56981	0.130829	11.999	3.59764e-33	7.97972e-31	13.8896	41.4885
ENSG00000124343	XG	protein_coding	192.416	1.58702	0.281097	5.64581	1.64401e-08	3.46095e-07	2.60573	8.95395
ENSG00000203985	LDLRAD1	protein_coding	193.198	1.60055	0.287563	5.56593	2.60762e-08	5.31277e-07	2.25415	7.91976
ENSG00000177076	ACER2	protein_coding	873.747	1.60668	0.214338	7.49602	6.57849e-14	3.09031e-12	8.07063	25.9296
ENSG00000100439	ABHD4	protein_coding	2166.38	1.61005	0.2546	6.32387	2.5509e-10	7.34707e-09	16.0756	54.5261
ENSG00000142627	EPHA2	protein_coding	1436.65	1.61052	0.16098	10.0045	1.45688e-23	1.59923e-21	7.84837	24.3977
ENSG00000130684	ZNF337	protein_coding	2870.26	1.61442	0.146497	11.0201	3.05575e-28	4.94319e-26	17.8737	55.7296
ENSG00000112655	PTK7	protein_coding	646.066	1.6157	0.176833	9.13687	6.42849e-20	5.36081e-18	3.70787	11.6707
ENSG00000107738	VSIR	protein_coding	128.521	1.62434	0.287324	5.65335	1.57352e-08	3.3223e-07	1.45791	5.09606
ENSG00000101443	WFDC2	protein_coding	72.1625	1.62493	0.312506	5.19968	1.99629e-07	3.37129e-06	3.33574	12.0101
ENSG00000141682	PMAIP1	protein_coding	384.024	1.6257	0.231348	7.02707	2.10915e-12	8.08883e-11	4.25057	14.2596
ENSG00000189120	SP6	protein_coding	223.375	1.63295	0.202054	8.08177	6.38323e-16	3.69181e-14	1.13228	3.69589
ENSG00000232070	TMEM253	protein_coding	33.5039	1.64348	0.363451	4.52187	6.12963e-06	7.58797e-05	0.480039	1.93733
ENSG00000127955	GNAI1	protein_coding	16.6451	1.64698	0.430699	3.82397	0.000131318	0.00113375	0.302456	1.72339
ENSG00000166920	C15orf48	protein_coding	81.3124	1.64879	0.255581	6.45114	1.1101e-10	3.38298e-09	2.89204	9.86814
ENSG00000182253	SYNM	protein_coding	392.031	1.64928	0.230938	7.14166	9.22073e-13	3.67378e-11	1.02194	3.46416
ENSG00000105327	BBC3	protein_coding	800.965	1.64998	0.263665	6.25787	3.90261e-10	1.08762e-08	12.1708	41.5549
ENSG00000130589	HELZ2	protein_coding	1030.29	1.65424	0.16077	10.2895	7.8565e-25	9.60412e-23	8.84968	28.5947
ENSG00000140511	HAPLN3	protein_coding	101.374	1.65982	0.273047	6.07888	1.21023e-09	3.10348e-08	1.13319	4.02367
ENSG00000177595	PIDD1	protein_coding	916.395	1.66192	0.208494	7.97107	1.57311e-15	8.74559e-14	6.90892	22.76
ENSG00000065989	PDE4A	protein_coding	317.371	1.66288	0.18688	8.89812	5.68013e-19	4.288e-17	1.67935	5.50657
ENSG00000161544	CYGB	protein_coding	20.0374	1.66617	0.419924	3.9678	7.25402e-05	0.0006817	0.318016	1.62342
ENSG00000158055	GRHL3	protein_coding	1014.27	1.67223	0.159384	10.4918	9.41793e-26	1.22064e-23	7.97444	25.7868
ENSG00000113070	HBEGF	protein_coding	136.32	1.67544	0.300848	5.56904	2.56145e-08	5.23358e-07	1.08631	4.09383
ENSG00000078804	TP53INP2	protein_coding	2119.5	1.69629	0.164926	10.2852	8.22139e-25	9.9934e-23	10.3528	34.4764
ENSG00000130222	GADD45G	protein_coding	99.6747	1.70051	0.28995	5.86484	4.49554e-09	1.04677e-07	2.0351	7.36777
ENSG00000159388	BTG2	protein_coding	7708.04	1.70299	0.151084	11.2718	1.80924e-29	3.1647e-27	56.5366	186.562
ENSG00000115107	STEAP3	protein_coding	2583.54	1.70562	0.188447	9.05088	1.41818e-19	1.14278e-17	11.9031	39.961
ENSG00000187608	ISG15	protein_coding	204.367	1.71722	0.20249	8.48053	2.24165e-17	1.46593e-15	7.68444	26.2635
ENSG00000168394	TAP1	protein_coding	2722.66	1.72833	0.130132	13.2813	2.97018e-40	1.0476e-37	18.1504	60.5118
ENSG00000080031	PTPRH	protein_coding	99.142	1.72891	0.295421	5.85234	4.84698e-09	1.12012e-07	0.612756	2.38133
ENSG00000130821	SLC6A8	protein_coding	690.879	1.73362	0.181785	9.53663	1.47543e-21	1.41084e-19	6.22815	21.7163
ENSG00000277639	AC007906.2	protein_coding	99.0405	1.74203	0.233653	7.45565	8.94286e-14	4.10247e-12	1.86342	6.69345
ENSG00000172667	ZMAT3	protein_coding	1130.46	1.74639	0.158768	10.9996	3.83729e-28	6.11551e-26	2.63651	9.09708
ENSG00000219626	FAM228B	protein_coding	206.308	1.75719	0.271004	6.48402	8.93119e-11	2.7688e-09	5.5184	21.5427
ENSG00000175793	SFN	protein_coding	3474.85	1.76204	0.116111	15.1754	5.14668e-52	3.57196e-49	56.753	191.501
ENSG00000163071	SPATA18	protein_coding	1908.83	1.76839	0.131287	13.4697	2.35975e-41	9.76347e-39	11.288	38.8126
ENSG00000168398	BDKRB2	protein_coding	2112.46	1.76884	0.167603	10.5537	4.88107e-26	6.48248e-24	8.89094	30.6575
ENSG00000158428	CATIP	protein_coding	22.3523	1.78145	0.391879	4.54593	5.46935e-06	6.84942e-05	0.224359	1.1181
ENSG00000188883	KLRG2	protein_coding	256.188	1.7828	0.203357	8.76685	1.83728e-18	1.32648e-16	2.18447	7.92014
ENSG00000164938	TP53INP1	protein_coding	16431	1.78818	0.127436	14.0319	9.94196e-45	4.86139e-42	52.0127	181.494
ENSG00000164331	ANKRA2	protein_coding	1015.87	1.7902	0.209005	8.56533	1.07763e-17	7.22281e-16	19.6001	72.3512
ENSG00000130513	GDF15	protein_coding	4503.67	1.79456	0.202673	8.85448	8.40731e-19	6.21592e-17	90.4385	326.982
ENSG00000213398	LCAT	protein_coding	253.342	1.79992	0.188999	9.52342	1.67569e-21	1.59524e-19	7.18074	25.6508
ENSG00000242732	RTL5	protein_coding	1080.73	1.80898	0.157785	11.4649	1.9808e-30	3.58125e-28	4.42602	15.9348
ENSG00000179776	CDH5	protein_coding	55.6351	1.8138	0.383987	4.7236	2.31707e-06	3.16118e-05	0.280385	1.50324
ENSG00000151689	INPP1	protein_coding	232.03	1.81479	0.229613	7.9037	2.70751e-15	1.46731e-13	2.89798	11.0503
ENSG00000080546	SESN1	protein_coding	2319.96	1.81602	0.138327	13.1285	2.26169e-39	7.48621e-37	18.068	64.5284
ENSG00000197852	FAM212B	protein_coding	1348.44	1.82777	0.16501	11.0767	1.62716e-28	2.73503e-26	6.68934	24.5735
ENSG00000197019	SERTAD1	protein_coding	402.501	1.83667	0.179607	10.226	1.51633e-24	1.82256e-22	3.49945	12.9017
ENSG00000152229	PSTPIP2	protein_coding	472.878	1.83938	0.173543	10.599	3.01258e-26	4.18165e-24	3.16502	11.7509
ENSG00000116717	GADD45A	protein_coding	785.476	1.8417	0.166077	11.0894	1.41185e-28	2.39181e-26	11.0561	40.797
ENSG00000132563	REEP2	protein_coding	150.308	1.84281	0.350574	5.25655	1.46781e-07	2.54678e-06	1.75668	8.13336
ENSG00000116514	RNF19B	protein_coding	1251.45	1.84447	0.132689	13.9006	6.27944e-44	2.937e-41	9.38011	34.0307
ENSG00000135638	EMX1	protein_coding	30.9102	1.84527	0.362268	5.09365	3.51239e-07	5.62688e-06	0.212201	1.03475
ENSG00000106366	SERPINE1	protein_coding	49.7712	1.85578	0.346038	5.36293	8.1882e-08	1.50959e-06	0.229074	1.06542
ENSG00000118094	TREH	protein_coding	17.3918	1.86007	0.40999	4.53688	5.70921e-06	7.12079e-05	0.192905	1.14487
ENSG00000079393	DUSP13	protein_coding	25.5815	1.86281	0.378266	4.92461	8.45268e-07	1.25507e-05	0.334084	1.78787
ENSG00000095585	BLNK	protein_coding	578.031	1.87948	0.17619	10.6673	1.44711e-26	2.06189e-24	7.37902	28.2484
ENSG00000065357	DGKA	protein_coding	1350.92	1.88735	0.179213	10.5313	6.19792e-26	8.131e-24	15.998	61.4527
ENSG00000166183	ASPG	protein_coding	38.9919	1.88969	0.390792	4.83552	1.32796e-06	1.90601e-05	0.548917	3.09573
ENSG00000159409	CELF3	protein_coding	42.3426	1.88996	0.374041	5.0528	4.35376e-07	6.85733e-06	0.291726	1.50149
ENSG00000204252	HLA-DOA	protein_coding	33.0546	1.91532	0.444774	4.30627	1.66031e-05	0.000183943	0.0993232	1.01643
ENSG00000087085	ACHE	protein_coding	283.471	1.92804	0.182773	10.5488	5.14461e-26	6.79057e-24	2.52434	9.89749
ENSG00000135679	MDM2	protein_coding	13205	1.93184	0.15541	12.4306	1.78213e-35	4.5109e-33	83.1078	326.016
ENSG00000167656	LY6D	protein_coding	29.626	1.9421	0.418518	4.64041	3.47714e-06	4.53124e-05	0.458855	3.14031
ENSG00000134873	CLDN10	protein_coding	216.858	1.95502	0.252877	7.73109	1.06627e-14	5.44914e-13	1.27873	5.63245
ENSG00000128342	LIF	protein_coding	716.528	1.95789	0.237807	8.23309	1.8245e-16	1.11518e-14	3.81635	16.1687
ENSG00000162520	SYNC	protein_coding	37.1541	1.97861	0.365781	5.40927	6.32812e-08	1.1922e-06	0.36455	1.94367
ENSG00000101265	RASSF2	protein_coding	233.039	1.97948	0.20712	9.55715	1.21044e-21	1.16783e-19	0.668692	2.79394
ENSG00000170615	SLC26A5	protein_coding	44.5391	1.98172	0.361798	5.47742	4.31576e-08	8.38028e-07	0.302626	1.69353
ENSG00000185055	EFCAB10	protein_coding	147.864	1.9959	0.224865	8.87597	6.93259e-19	5.2152e-17	2.86265	12.3594
ENSG00000088826	SMOX	protein_coding	261.172	2.0025	0.242665	8.25212	1.55609e-16	9.59294e-15	1.96612	8.65051
ENSG00000198753	PLXNB3	protein_coding	1155.81	2.00472	0.170639	11.7483	7.20189e-32	1.4757e-29	10.8839	45.225
ENSG00000198074	AKR1B10	protein_coding	36.3072	2.03549	0.386602	5.26507	1.40137e-07	2.43936e-06	0.315548	1.99229
ENSG00000135144	DTX1	protein_coding	145.629	2.04315	0.226313	9.02798	1.74865e-19	1.39341e-17	0.895344	3.99822
ENSG00000108387	SEPT4	protein_coding	81.6233	2.0512	0.280361	7.31629	2.54929e-13	1.11706e-11	0.819425	3.97478
ENSG00000167711	SERPINF2	protein_coding	61.3312	2.0575	0.290243	7.08889	1.35191e-12	5.30772e-11	0.429549	2.10797
ENSG00000124067	SLC12A4	protein_coding	1688.35	2.07341	0.147457	14.0611	6.58927e-45	3.29694e-42	10.4096	45.0207
ENSG00000110169	HPX	protein_coding	92.5085	2.08956	0.262321	7.96564	1.64374e-15	9.11473e-14	1.968	9.65379
ENSG00000151640	DPYSL4	protein_coding	136.108	2.09619	0.238708	8.78141	1.61433e-18	1.17339e-16	0.972545	4.51832
ENSG00000170835	CEL	protein_coding	248.06	2.16386	0.193133	11.204	3.89739e-29	6.70818e-27	1.5426	7.27067
ENSG00000132554	RGS22	protein_coding	285.302	2.16871	0.193218	11.2242	3.10218e-29	5.38253e-27	1.89608	9.02711
ENSG00000124762	CDKN1A	protein_coding	19738.7	2.17149	0.126604	17.1518	6.09603e-66	7.28644e-63	146.798	668.145
ENSG00000144045	DQX1	protein_coding	317.417	2.21625	0.300181	7.38305	1.54709e-13	6.92011e-12	2.45472	14.2399
ENSG00000130598	TNNI2	protein_coding	17.976	2.22434	0.433488	5.13125	2.87822e-07	4.74158e-06	0.22049	2.768
ENSG00000182749	PAQR7	protein_coding	371.819	2.26183	0.180028	12.5637	3.34161e-36	8.98685e-34	1.54518	7.82671
ENSG00000128284	APOL3	protein_coding	52.8544	2.2713	0.38406	5.91391	3.34072e-09	7.95083e-08	0.456561	3.62224
ENSG00000141574	SECTM1	protein_coding	153.225	2.29442	0.259515	8.84119	9.47082e-19	6.93077e-17	2.0693	11.5638
ENSG00000132386	SERPINF1	protein_coding	685.976	2.3031	0.165749	13.8951	6.78311e-44	3.10508e-41	11.8489	60.546
ENSG00000101000	PROCR	protein_coding	377.335	2.30807	0.17758	12.9973	1.2669e-38	3.83906e-36	4.32101	22.6185
ENSG00000079101	CLUL1	protein_coding	58.2806	2.3376	0.383123	6.10143	1.05126e-09	2.71848e-08	1.01389	8.28773
ENSG00000141579	ZNF750	protein_coding	127.545	2.34694	0.230829	10.1674	2.77188e-24	3.20629e-22	0.432776	2.42966
ENSG00000163637	PRICKLE2	protein_coding	2266.77	2.35133	0.149744	15.7023	1.45854e-55	1.12073e-52	3.9871	21.0315
ENSG00000179023	KLHDC7A	protein_coding	129.059	2.37331	0.265915	8.92504	4.45526e-19	3.4112e-17	0.282536	1.70908
ENSG00000079385	CEACAM1	protein_coding	83.4623	2.40808	0.353403	6.81396	9.4947e-12	3.32701e-10	0.649274	5.04563
ENSG00000128917	DLL4	protein_coding	85.9176	2.41739	0.276879	8.73087	2.52723e-18	1.80044e-16	0.314657	2.01232
ENSG00000011052	NME1-NME2	protein_coding	785.96	2.46364	0.127273	19.3571	1.7766e-83	4.77796e-80	11.8892	66.6247
ENSG00000161513	FDXR	protein_coding	2944.19	2.48793	0.183764	13.5388	9.23162e-42	3.89448e-39	21.8918	129.723
ENSG00000161509	GRIN2C	protein_coding	383.264	2.49999	0.173279	14.4275	3.47311e-47	1.916e-44	1.04609	6.25387
ENSG00000186994	KANK3	protein_coding	98.9601	2.50066	0.336129	7.43959	1.00995e-13	4.60361e-12	0.686059	5.39206
ENSG00000179477	ALOX12B	protein_coding	61.6734	2.52297	0.344974	7.3135	2.60265e-13	1.13707e-11	0.269107	2.09752
ENSG00000267261	AC099811.2	protein_coding	10.7896	2.53652	0.452712	5.60295	2.10729e-08	4.37629e-07	0	1.46095
ENSG00000173846	PLK3	protein_coding	832.886	2.57847	0.144919	17.7924	8.08981e-71	1.08783e-67	6.36411	39.1022
ENSG00000186226	LCE1E	protein_coding	16.3477	2.58486	0.442208	5.84536	5.05486e-09	1.1669e-07	0.0636385	1.82619
ENSG00000088726	TMEM40	protein_coding	244.232	2.58527	0.316929	8.15724	3.42771e-16	2.0316e-14	2.1681	17.1788
ENSG00000026103	FAS	protein_coding	2556.75	2.60467	0.159762	16.3034	9.33371e-60	9.12794e-57	15.8465	101.283
ENSG00000029534	ANK1	protein_coding	283.503	2.63801	0.197214	13.3764	8.30785e-41	3.19185e-38	0.582784	3.83613
ENSG00000167992	VWCE	protein_coding	305.863	2.66628	0.258543	10.3127	6.17293e-25	7.63279e-23	1.62341	12.249
ENSG00000196337	CGB7	protein_coding	40.2085	2.66797	0.382817	6.96931	3.1851e-12	1.18765e-10	0.119298	1.38178
ENSG00000138271	GPR87	protein_coding	1291.5	2.7105	0.148012	18.3128	6.54596e-75	1.08336e-71	9.69486	65.8997
ENSG00000170271	FAXDC2	protein_coding	432.397	2.7117	0.203364	13.3342	1.46376e-40	5.42979e-38	2.76165	19.9627
ENSG00000265763	ZNF488	protein_coding	484.83	2.71333	0.16361	16.5841	9.08379e-62	1.02862e-58	1.45115	9.86312
ENSG00000169403	PTAFR	protein_coding	523.142	2.72309	0.20444	13.3197	1.77769e-40	6.48254e-38	1.6321	11.8757
ENSG00000170324	FRMPD2	protein_coding	160.045	2.83631	0.24084	11.7768	5.1436e-32	1.08495e-29	0.516097	4.27075
ENSG00000178947	SMIM10L2A	protein_coding	310.147	2.83948	0.316453	8.97283	2.8898e-19	2.24455e-17	0.430868	4.23061
ENSG00000188916	FAM196A	protein_coding	168.227	2.86632	0.249933	11.4684	1.90207e-30	3.46806e-28	0.322125	2.79488
ENSG00000105650	PDE4C	protein_coding	263.826	2.90347	0.307734	9.43501	3.90966e-21	3.59471e-19	0.784011	7.77725
ENSG00000135423	GLS2	protein_coding	356.54	2.91274	0.16335	17.8313	4.04029e-71	5.79513e-68	1.65795	13.0417
ENSG00000244509	APOBEC3C	protein_coding	64.9243	2.97654	0.343115	8.67505	4.13383e-18	2.89705e-16	0.179778	2.10182
ENSG00000132517	SLC52A1	protein_coding	486.6	2.97721	0.201783	14.7545	2.87877e-49	1.76962e-46	1.75967	15.2384
ENSG00000129654	FOXJ1	protein_coding	37.1541	2.9881	0.407903	7.32552	2.37979e-13	1.04492e-11	0.0554312	1.1088
ENSG00000167601	AXL	protein_coding	61.1596	3.13535	0.321819	9.74257	1.98473e-22	2.01422e-20	0.0817878	1.03722
ENSG00000136378	ADAMTS7	protein_coding	197.068	3.22158	0.247307	13.0266	8.63404e-39	2.65373e-36	0.351689	3.83742
ENSG00000100033	PRODH	protein_coding	673.765	3.25123	0.164453	19.77	5.40089e-87	1.66e-83	3.45669	34.947
ENSG00000167741	GGT6	protein_coding	424.636	3.25709	0.197057	16.5287	2.28099e-61	2.33693e-58	1.27932	13.4337
ENSG00000222009	BTBD19	protein_coding	109.523	3.26548	0.319799	10.211	1.7699e-24	2.08084e-22	0.477948	6.69646
ENSG00000064300	NGFR	protein_coding	142.743	3.3077	0.240582	13.7487	5.18449e-43	2.32384e-40	0.268616	3.1808
ENSG00000136928	GABBR2	protein_coding	256.154	3.46609	0.426268	8.13124	4.24929e-16	2.4911e-14	0.56306	23.1409
ENSG00000119630	PGF	protein_coding	88.4902	3.5405	0.335358	10.5574	4.6953e-26	6.2745e-24	0.235254	4.53632
ENSG00000175592	FOSL1	protein_coding	755.855	3.54627	0.164222	21.5943	2.03118e-103	2.18504e-99	3.39985	42.7456
ENSG00000177551	NHLH2	protein_coding	57.8776	3.62633	0.359315	10.0924	5.97218e-24	6.69226e-22	0.0583454	1.3368
ENSG00000115129	TP53I3	protein_coding	5664.68	3.62688	0.114563	31.6585	5.80192e-220	1.24828e-215	32.3553	409.161
ENSG00000189280	GJB5	protein_coding	47.4594	3.66592	0.370694	9.88934	4.63086e-23	4.89059e-21	0.108235	3.1853
ENSG00000162490	DRAXIN	protein_coding	105.721	3.67864	0.304161	12.0944	1.13114e-33	2.53504e-31	0.0576902	1.08114
ENSG00000261587	TMEM249	protein_coding	69.321	3.83446	0.348649	10.998	3.90499e-28	6.17764e-26	0.14488	3.84955
ENSG00000069812	HES2	protein_coding	328.797	3.99489	0.252221	15.8388	1.67931e-56	1.44521e-53	0.379339	7.77567
ENSG00000065618	COL17A1	protein_coding	66.9651	4.26026	0.362081	11.766	5.84009e-32	1.2199e-29	0.0228437	1.10814
ENSG00000170426	SDR9C7	protein_coding	71.7609	4.64464	0.391237	11.8717	1.66097e-32	3.60967e-30	0.0232333	3.63576
ENSG00000206075	SERPINB5	protein_coding	730.256	4.72176	0.230531	20.4821	3.10725e-93	1.11421e-89	0.687515	23.1621
ENSG00000236824	BCYRN1	scRNA	269.094	-1.38793	0.254045	-5.4633	4.67364e-08	9.0021e-07	511.5	173.915
ENSG00000230212	AP000688.1	sense_intronic	12.6447	-1.21513	0.44087	-2.75621	0.00584754	0.0283547	1.49766	0.0824367
ENSG00000269951	AC090181.2	sense_intronic	27.2327	-1.01395	0.370936	-2.7335	0.00626645	0.0299739	3.6439	1.44846
ENSG00000227076	AL158166.1	sense_intronic	33.5785	1.11512	0.351882	3.16902	0.00152955	0.00936756	5.18789	13.0251
ENSG00000229955	Z98749.1	sense_intronic	34.3328	1.13406	0.379459	2.98863	0.00280229	0.015652	2.43083	6.76764
ENSG00000268743	AC008737.1	sense_intronic	8.79098	1.15083	0.453645	2.53685	0.0111854	0.0484482	0.76613	4.1114
ENSG00000274627	AC092123.2	sense_intronic	663.957	1.16778	0.243477	4.79625	1.61662e-06	2.28676e-05	2.94077	7.03656
ENSG00000261469	AC020978.5	sense_intronic	16.6961	1.21178	0.436625	2.77533	0.00551452	0.0270632	0.926066	3.54274
ENSG00000253878	AC087752.3	sense_intronic	60.9756	1.22212	0.313737	3.89535	9.80563e-05	0.000884933	2.87123	7.57761
ENSG00000235529	AGAP1-IT1	sense_intronic	27.7014	1.48453	0.35896	4.13564	3.53962e-05	0.000365603	1.1475	4.07764
ENSG00000233052	AL513304.1	sense_intronic	132.181	1.49883	0.367698	4.07626	4.57658e-05	0.000457507	16.691	61.2268
ENSG00000260917	AL158212.3	sense_overlapping	146.357	-1.85559	0.27211	-6.81925	9.15181e-12	3.22261e-10	2.31063	0.53338
ENSG00000254602	AP000662.2	sense_overlapping	27.5767	-1.23156	0.424938	-2.89822	0.00375289	0.0198778	1.44172	0.401544
ENSG00000260912	AL158206.1	sense_overlapping	727.46	1.67908	0.204886	8.19519	2.50199e-16	1.51209e-14	7.47677	25.2757
ENSG00000261438	AL157394.1	sense_overlapping	27.5384	1.78808	0.374071	4.78005	1.75248e-06	2.46114e-05	0.370231	1.79229
ENSG00000204666	AC010624.1	sense_overlapping	80.6566	3.27545	0.313078	10.4621	1.28974e-25	1.66161e-23	0.319121	4.56208
ENSG00000207422	RNU6-813P	snRNA	136.539	-1.09682	0.285694	-3.83914	0.000123467	0.00107764	190.523	79.1633
ENSG00000207524	RNU6-33P	snRNA	3.75701	1.24137	0.423996	2.92778	0.00341395	0.0183399	1.20871e-08	7.08949
ENSG00000283293	RN7SK	snRNA	174.204	1.75693	0.202514	8.67558	4.11455e-18	2.89296e-16	26.8241	94.2215
ENSG00000134297	PLEKHA8P1	transcribed_processed_pseudogene	123.002	-1.27311	0.275776	-4.61646	3.90349e-06	5.03197e-05	15.2985	5.61364
ENSG00000248278	SUMO2P17	transcribed_processed_pseudogene	16.0679	-1.14351	0.406444	-2.81346	0.00490122	0.0246435	2.02176	0.659221
ENSG00000232938	RPL23AP87	transcribed_processed_pseudogene	206.967	1.20122	0.175502	6.84452	7.67323e-12	2.73327e-10	2.37271	5.50294
ENSG00000258352	AC119044.1	transcribed_processed_pseudogene	5.71402	1.24898	0.45172	2.76495	0.00569307	0.027737	0.346258	2.75575
ENSG00000251429	AC098679.3	transcribed_processed_pseudogene	27.5369	1.55873	0.404636	3.85217	0.000117075	0.00102979	0.249839	1.07695
ENSG00000233622	CYP2T1P	transcribed_unitary_pseudogene	88.4838	-1.1377	0.300839	-3.78176	0.00015572	0.0013184	2.15609	0.842262
ENSG00000226057	PHF2P2	transcribed_unprocessed_pseudogene	31.6499	-2.08946	0.368643	-5.66799	1.44483e-08	3.08389e-07	1.04582	0.162533
ENSG00000256069	A2MP1	transcribed_unprocessed_pseudogene	324.521	-1.69336	0.187091	-9.05098	1.41692e-19	1.14278e-17	12.4101	3.51745
ENSG00000189212	DPY19L2P1	transcribed_unprocessed_pseudogene	124.676	-1.48925	0.240666	-6.18804	6.0918e-10	1.64655e-08	2.23708	0.712796
ENSG00000180178	FAR2P1	transcribed_unprocessed_pseudogene	132.048	-1.37365	0.364808	-3.76541	0.000166278	0.00139473	3.63767	1.0862
ENSG00000241361	SLC25A24P1	transcribed_unprocessed_pseudogene	139.042	-1.24568	0.242816	-5.13014	2.89522e-07	4.76228e-06	6.06337	2.33193
ENSG00000234062	AL390879.2	transcribed_unprocessed_pseudogene	37.2141	-1.18239	0.333543	-3.54495	0.000392685	0.00297801	1.70856	0.645052
ENSG00000225449	RAB6C-AS1	transcribed_unprocessed_pseudogene	103.317	-1.1754	0.320175	-3.67112	0.000241487	0.00194664	4.17954	1.61123
ENSG00000274602	PI4KAP1	transcribed_unprocessed_pseudogene	336.428	1.27445	0.233965	5.4472	5.11702e-08	9.79472e-07	4.47335	11.4728
ENSG00000183506	PI4KAP2	transcribed_unprocessed_pseudogene	566.472	1.29774	0.150529	8.6212	6.62576e-18	4.5255e-16	7.03725	17.3667
ENSG00000099251	HSD17B7P2	transcribed_unprocessed_pseudogene	394.895	1.3598	0.169429	8.02576	1.00901e-15	5.66811e-14	7.41298	19.4544
ENSG00000267419	AC011477.1	transcribed_unprocessed_pseudogene	36.1004	1.38366	0.33582	4.12025	3.78458e-05	0.000387924	1.65396	5.18431
ENSG00000254681	PKD1P5	transcribed_unprocessed_pseudogene	159.122	1.53033	0.313072	4.88811	1.01806e-06	1.48912e-05	0.454902	1.59616
ENSG00000173727	AP000769.1	transcribed_unprocessed_pseudogene	133.039	1.83492	0.308381	5.95015	2.67893e-09	6.49066e-08	5.84628	24.7082
ENSG00000234231	AC093616.1	unprocessed_pseudogene	38.5321	-2.03909	0.349936	-5.82705	5.64159e-09	1.28989e-07	1.38993	0.230657
ENSG00000229358	DPY19L1P1	unprocessed_pseudogene	52.4675	-1.09664	0.332606	-3.29712	0.000976825	0.00640158	1.22804	0.485506
ENSG00000279208	CR381653.2	unprocessed_pseudogene	132.673	1.00555	0.247662	4.06016	4.9039e-05	0.000485761	6.40053	13.5993
ENSG00000234769	WASH4P	unprocessed_pseudogene	36.1744	1.0072	0.331231	3.04078	0.00235966	0.0135949	0.85131	1.91765
ENSG00000232815	DUX4L50	unprocessed_pseudogene	50.7557	1.00992	0.294338	3.43115	0.000601032	0.00425788	2.66792	5.81604
ENSG00000254609	AC136443.1	unprocessed_pseudogene	49.8126	1.44484	0.383661	3.76592	0.000165938	0.00139242	6.44865	22.4077
ENSG00000235193	AC006987.2	unprocessed_pseudogene	149.906	1.44662	0.238604	6.06286	1.33724e-09	3.41696e-08	10.64	31.243

## Sheet: DE mRNA by Cis in sic-Jun
Ensembl_ID	Gene_Name	Gene.type	baseMean	log2FoldChange	lfcSE	stat	pvalue	padj	sic-Jun_NT_TPM	sic-Jun_CIS_TPM
ENSG00000185352	HS6ST3	protein_coding	340.385	-5.15496	0.240518	-21.4328	6.61354e-102	4.74301e-98	3.55747	0.0701965
ENSG00000176771	NCKAP5	protein_coding	78.1147	-4.44588	0.402102	-11.0566	2.03664e-28	3.3449e-26	1.05419	0.00714518
ENSG00000172260	NEGR1	protein_coding	351.487	-4.37818	0.294275	-14.8778	4.59048e-50	2.99286e-47	4.0256	0.125292
ENSG00000147202	DIAPH2	protein_coding	295.173	-4.34138	0.226998	-19.1252	1.55741e-81	3.35078e-78	4.3572	0.167801
ENSG00000139173	TMEM117	protein_coding	110.716	-4.20951	0.32232	-13.06	5.56931e-39	1.78841e-36	4.32801	0.12917
ENSG00000139915	MDGA2	protein_coding	78.6829	-4.18126	0.363077	-11.5162	1.09343e-30	2.02803e-28	1.78362	0.038519
ENSG00000182732	RGS6	protein_coding	120.891	-3.99258	0.340321	-11.7318	8.75794e-32	1.761e-29	4.34541	0.147939
ENSG00000155974	GRIP1	protein_coding	167.353	-3.82943	0.323266	-11.8461	2.25516e-32	4.85197e-30	8.92788	0.368998
ENSG00000081803	CADPS2	protein_coding	442.786	-3.74318	0.194267	-19.2682	9.94104e-83	2.37646e-79	9.08857	0.57765
ENSG00000114279	FGF12	protein_coding	182.654	-3.73748	0.234435	-15.9425	3.21438e-57	2.88156e-54	11.4771	0.700208
ENSG00000184220	CMSS1	protein_coding	738.104	-3.68449	0.173488	-21.2377	4.28006e-100	2.30214e-96	35.3735	2.43181
ENSG00000065413	ANKRD44	protein_coding	160.194	-3.68447	0.364417	-10.1106	4.958e-24	5.58489e-22	11.4836	0.427927
ENSG00000049323	LTBP1	protein_coding	718.872	-3.65213	0.175637	-20.7936	4.94408e-96	2.12744e-92	10.5129	0.732313
ENSG00000196284	SUPT3H	protein_coding	102.093	-3.61921	0.31681	-11.4239	3.17558e-30	5.64649e-28	6.5203	0.334535
ENSG00000182168	UNC5C	protein_coding	191.58	-3.49714	0.243317	-14.3728	7.67172e-47	4.12642e-44	1.79356	0.12409
ENSG00000144724	PTPRG	protein_coding	238.983	-3.48825	0.239289	-14.5775	3.90304e-48	2.20984e-45	4.05624	0.298896
ENSG00000164684	ZNF704	protein_coding	214.591	-3.44363	0.311123	-11.0684	1.78598e-28	2.9558e-26	1.86587	0.123685
ENSG00000078018	MAP2	protein_coding	293.557	-3.43035	0.195406	-17.555	5.44391e-69	6.88975e-66	7.20169	0.583119
ENSG00000179104	TMTC2	protein_coding	261.253	-3.41146	0.240059	-14.2109	7.84229e-46	4.0173e-43	4.73622	0.356438
ENSG00000171723	GPHN	protein_coding	610.268	-3.40292	0.260757	-13.0501	6.34337e-39	1.97794e-36	21.7456	1.54286
ENSG00000196782	MAML3	protein_coding	130.83	-3.38354	0.28796	-11.7501	7.05701e-32	1.45992e-29	1.45715	0.0983287
ENSG00000120594	PLXDC2	protein_coding	652.63	-3.36435	0.213128	-15.7856	3.90883e-56	3.11476e-53	8.66522	0.70429
ENSG00000175048	ZDHHC14	protein_coding	63.6787	-3.34932	0.330476	-10.1348	3.87036e-24	4.38267e-22	1.65877	0.103899
ENSG00000184178	SCFD2	protein_coding	187.75	-3.32371	0.247818	-13.4119	5.14982e-41	2.05182e-38	6.42171	0.544766
ENSG00000139269	INHBE	protein_coding	76.2239	-3.3194	0.313587	-10.5852	3.48885e-26	4.7508e-24	2.9532	0.18521
ENSG00000109265	KIAA1211	protein_coding	71.5303	-3.30877	0.336236	-9.84061	7.52496e-23	7.82123e-21	1.36351	0.0834192
ENSG00000114805	PLCH1	protein_coding	146.721	-3.29795	0.297878	-11.0715	1.72481e-28	2.87669e-26	1.95816	0.14454
ENSG00000153814	JAZF1	protein_coding	69.6648	-3.28892	0.340722	-9.65279	4.78363e-22	4.657e-20	2.88599	0.192092
ENSG00000170381	SEMA3E	protein_coding	105.165	-3.2772	0.352563	-9.29535	1.46719e-20	1.30982e-18	3.1721	0.175959
ENSG00000158528	PPP1R9A	protein_coding	217.314	-3.26451	0.222717	-14.6576	1.20409e-48	7.0016e-46	2.35642	0.205904
ENSG00000172915	NBEA	protein_coding	571.8	-3.23953	0.243535	-13.3021	2.25107e-40	8.07198e-38	5.41533	0.478714
ENSG00000175806	MSRA	protein_coding	121.93	-3.21784	0.259087	-12.4199	2.03838e-35	5.09949e-33	7.70149	0.644476
ENSG00000261115	TMEM178B	protein_coding	298.186	-3.21067	0.302705	-10.6066	2.77686e-26	3.90485e-24	2.54406	0.21539
ENSG00000185420	SMYD3	protein_coding	377.95	-3.19151	0.174767	-18.2616	1.6743e-74	2.57305e-71	26.0945	2.56971
ENSG00000112699	GMDS	protein_coding	326.889	-3.17691	0.205419	-15.4655	5.93209e-54	4.401e-51	21.9453	2.09346
ENSG00000147010	SH3KBP1	protein_coding	250.381	-3.1757	0.271655	-11.6902	1.43062e-31	2.82383e-29	7.93335	0.688314
ENSG00000185052	SLC24A3	protein_coding	410.396	-3.15969	0.436152	-7.24447	4.34142e-13	1.81723e-11	8.27563	0.198783
ENSG00000145982	FARS2	protein_coding	233.467	-3.15385	0.271381	-11.6215	3.20491e-31	6.10209e-29	13.1064	1.17756
ENSG00000105784	RUNDC3B	protein_coding	58.0723	-3.15182	0.35897	-8.78018	1.63219e-18	1.18238e-16	2.06594	0.146513
ENSG00000172456	FGGY	protein_coding	201.329	-3.13735	0.253826	-12.3603	4.28709e-35	1.03637e-32	11.7099	1.08692
ENSG00000158813	EDA	protein_coding	72.0581	-3.12209	0.331768	-9.41049	4.9384e-21	4.52127e-19	1.53636	0.127531
ENSG00000179241	LDLRAD3	protein_coding	167.296	-3.10448	0.264746	-11.7262	9.3521e-32	1.86306e-29	3.66418	0.330454
ENSG00000183098	GPC6	protein_coding	933.062	-3.10089	0.399122	-7.76926	7.89462e-15	4.10272e-13	12.6452	0.622708
ENSG00000184903	IMMP2L	protein_coding	130.135	-3.08754	0.303793	-10.1633	2.89037e-24	3.32548e-22	20.3839	1.86933
ENSG00000129682	FGF13	protein_coding	677.298	-3.08607	0.24926	-12.381	3.3139e-35	8.19524e-33	24.954	2.36222
ENSG00000146555	SDK1	protein_coding	106.715	-3.07588	0.297826	-10.3278	5.27785e-25	6.56376e-23	1.35231	0.119474
ENSG00000123104	ITPR2	protein_coding	1070.81	-3.07312	0.166546	-18.452	5.02041e-76	9.00117e-73	8.15366	0.86749
ENSG00000133808	MICALCL	protein_coding	30.7395	-2.99606	0.412615	-7.26114	3.83846e-13	1.6193e-11	1.16059	0.0503247
ENSG00000184613	NELL2	protein_coding	315.847	-2.98117	0.302559	-9.85316	6.64196e-23	6.93697e-21	10.5452	0.976844
ENSG00000152661	GJA1	protein_coding	267.489	-2.95753	0.323518	-9.14177	6.1438e-20	5.16343e-18	6.70717	0.582655
ENSG00000156299	TIAM1	protein_coding	70.6248	-2.91058	0.34756	-8.37431	5.55482e-17	3.52543e-15	1.3571	0.115263
ENSG00000182197	EXT1	protein_coding	307.543	-2.90466	0.250355	-11.6022	4.0176e-31	7.58233e-29	10.5906	1.14885
ENSG00000133424	LARGE1	protein_coding	358.558	-2.89154	0.305082	-9.47789	2.59483e-21	2.41679e-19	9.08322	0.905652
ENSG00000131558	EXOC4	protein_coding	991.945	-2.87326	0.153581	-18.7085	4.22479e-78	8.2633e-75	30.0446	3.84012
ENSG00000198589	LRBA	protein_coding	2628.55	-2.85646	0.21402	-13.3467	1.23822e-40	4.67374e-38	25.9245	3.03744
ENSG00000167632	TRAPPC9	protein_coding	587.618	-2.85081	0.175084	-16.2825	1.31363e-59	1.22882e-56	12.0777	1.5291
ENSG00000151276	MAGI1	protein_coding	647.625	-2.84988	0.263951	-10.797	3.55513e-27	5.34886e-25	15.3	1.63174
ENSG00000196353	CPNE4	protein_coding	45.7626	-2.84245	0.405867	-7.00341	2.49806e-12	9.44567e-11	1.64611	0.117109
ENSG00000133216	EPHB2	protein_coding	149.43	-2.83919	0.300261	-9.45576	3.20679e-21	2.96112e-19	2.9063	0.303026
ENSG00000152818	UTRN	protein_coding	429.294	-2.83487	0.185596	-15.2744	1.13215e-52	8.11943e-50	9.57485	1.19436
ENSG00000204740	MALRD1	protein_coding	747.71	-2.78061	0.280844	-9.90091	4.12512e-23	4.39366e-21	11.9254	1.32157
ENSG00000133195	SLC39A11	protein_coding	422.806	-2.77508	0.202031	-13.7359	6.18466e-43	2.71557e-40	20.77	2.70597
ENSG00000198739	LRRTM3	protein_coding	56.4517	-2.7618	0.368715	-7.49034	6.86957e-14	3.21302e-12	1.02099	0.0819975
ENSG00000101846	STS	protein_coding	241.96	-2.67719	0.20926	-12.7937	1.77912e-37	5.24353e-35	2.63498	0.362171
ENSG00000121964	GTDC1	protein_coding	115.18	-2.67466	0.28994	-9.22488	2.83866e-20	2.46265e-18	7.14545	0.929351
ENSG00000145730	PAM	protein_coding	783.569	-2.66982	0.186318	-14.3294	1.43421e-46	7.52608e-44	24.1619	3.35912
ENSG00000154217	PITPNC1	protein_coding	514.244	-2.66478	0.231654	-11.5033	1.27015e-30	2.33567e-28	21.4666	2.8341
ENSG00000158019	BABAM2	protein_coding	828.287	-2.66137	0.179811	-14.8009	1.44475e-49	9.1423e-47	42.3735	5.97552
ENSG00000164946	FREM1	protein_coding	49.1603	-2.65941	0.360963	-7.36755	1.73789e-13	7.70943e-12	1.03063	0.0923886
ENSG00000198873	GRK5	protein_coding	52.2993	-2.65858	0.315985	-8.41364	3.97469e-17	2.54511e-15	1.31394	0.147515
ENSG00000112964	GHR	protein_coding	119.536	-2.63655	0.256459	-10.2806	8.61967e-25	1.04187e-22	2.73129	0.361647
ENSG00000184305	CCSER1	protein_coding	81.5126	-2.62685	0.290423	-9.04493	1.49765e-19	1.19784e-17	4.46787	0.547575
ENSG00000184304	PRKD1	protein_coding	70.4239	-2.62197	0.337595	-7.76659	8.0626e-15	4.15988e-13	1.81484	0.199638
ENSG00000170310	STX8	protein_coding	180.109	-2.60186	0.210179	-12.3792	3.38561e-35	8.27744e-33	23.0957	3.3454
ENSG00000174473	GALNTL6	protein_coding	106.574	-2.59855	0.268251	-9.68701	3.42394e-22	3.37918e-20	3.43738	0.453667
ENSG00000080224	EPHA6	protein_coding	51.8195	-2.57356	0.345829	-7.44172	9.93822e-14	4.53972e-12	2.54717	0.298753
ENSG00000187398	LUZP2	protein_coding	79.9677	-2.56922	0.41622	-6.17275	6.71109e-10	1.79588e-08	1.92735	0.17654
ENSG00000133812	SBF2	protein_coding	339.588	-2.56884	0.204946	-12.5342	4.85151e-36	1.27293e-33	8.40316	1.24521
ENSG00000155792	DEPTOR	protein_coding	179.309	-2.56762	0.351122	-7.31263	2.61971e-13	1.14095e-11	5.99502	0.647346
ENSG00000165061	ZMAT4	protein_coding	49.8196	-2.5661	0.354638	-7.23585	4.62637e-13	1.92155e-11	3.33428	0.385002
ENSG00000113391	FAM172A	protein_coding	372.216	-2.56131	0.202803	-12.6295	1.45153e-36	4.0558e-34	8.21816	1.2367
ENSG00000173163	COMMD1	protein_coding	317.336	-2.55124	0.188229	-13.554	7.50776e-42	3.23059e-39	40.8142	6.35007
ENSG00000067715	SYT1	protein_coding	613.001	-2.53407	0.153293	-16.5309	2.19783e-61	2.33693e-58	10.7983	1.71625
ENSG00000073282	TP63	protein_coding	91.933	-2.52011	0.340828	-7.39408	1.4239e-13	6.40904e-12	1.82891	0.212194
ENSG00000169862	CTNND2	protein_coding	1000.7	-2.51584	0.438886	-5.73234	9.90538e-09	2.15703e-07	28.1097	1.43506
ENSG00000122507	BBS9	protein_coding	184.438	-2.51256	0.33814	-7.43053	1.08164e-13	4.9096e-12	6.78325	0.874286
ENSG00000164674	SYTL3	protein_coding	27.6067	-2.51175	0.386878	-6.49234	8.45121e-11	2.62378e-09	1.13304	0.108768
ENSG00000157827	FMNL2	protein_coding	129.243	-2.50915	0.258804	-9.69516	3.16128e-22	3.13432e-20	2.01263	0.292423
ENSG00000130635	COL5A1	protein_coding	568.711	-2.50854	0.198049	-12.6662	9.09871e-37	2.57577e-34	6.7588	1.04966
ENSG00000158966	CACHD1	protein_coding	101.273	-2.49683	0.273041	-9.14452	5.98944e-20	5.05344e-18	1.3517	0.188787
ENSG00000110328	GALNT18	protein_coding	160.551	-2.48914	0.226517	-10.9888	4.32718e-28	6.79557e-26	4.90695	0.74776
ENSG00000187720	THSD4	protein_coding	1139.73	-2.47878	0.250761	-9.88501	4.83551e-23	5.07493e-21	14.2572	2.10972
ENSG00000143502	SUSD4	protein_coding	139.82	-2.47685	0.286293	-8.65145	5.08477e-18	3.52899e-16	6.62676	0.927546
ENSG00000125851	PCSK2	protein_coding	155.689	-2.47643	0.365929	-6.76752	1.31006e-11	4.49536e-10	4.30069	0.483079
ENSG00000198947	DMD	protein_coding	232.63	-2.46745	0.248206	-9.94113	2.75695e-23	2.98069e-21	5.2984	0.79284
ENSG00000145451	GLRA3	protein_coding	543.111	-2.46472	0.237861	-10.362	3.69026e-25	4.64303e-23	9.72373	1.50558
ENSG00000163590	PPM1L	protein_coding	513.283	-2.46436	0.206499	-11.934	7.86616e-33	1.72694e-30	4.06026	0.642162
ENSG00000169855	ROBO1	protein_coding	1076.05	-2.45808	0.215258	-11.4192	3.3533e-30	5.91363e-28	14.8958	2.39446
ENSG00000141564	RPTOR	protein_coding	475.021	-2.45033	0.299484	-8.18184	2.79552e-16	1.68004e-14	7.66617	1.07487
ENSG00000144036	EXOC6B	protein_coding	963.666	-2.43047	0.184233	-13.1924	9.70345e-40	3.31381e-37	13.1071	2.19597
ENSG00000119522	DENND1A	protein_coding	390.58	-2.41992	0.221075	-10.9462	6.9332e-28	1.08093e-25	13.0547	2.15423
ENSG00000134030	CTIF	protein_coding	158.295	-2.41492	0.26144	-9.237	2.53515e-20	2.21723e-18	4.03556	0.648158
ENSG00000183346	C10orf107	protein_coding	24.8999	-2.40749	0.424396	-5.67275	1.40526e-08	3.00838e-07	1.4531	0.10308
ENSG00000126091	ST3GAL3	protein_coding	127.492	-2.40082	0.252922	-9.49235	2.25876e-21	2.13146e-19	7.37359	1.21314
ENSG00000114670	NEK11	protein_coding	176.903	-2.39435	0.258377	-9.2669	1.91642e-20	1.69678e-18	6.23745	0.972493
ENSG00000183049	CAMK1D	protein_coding	112.569	-2.38216	0.295605	-8.05861	7.7169e-16	4.42744e-14	2.54249	0.380757
ENSG00000182621	PLCB1	protein_coding	528.299	-2.36625	0.258652	-9.1484	5.77855e-20	4.91405e-18	14.6063	2.31459
ENSG00000113494	PRLR	protein_coding	207.569	-2.36565	0.291704	-8.10977	5.07155e-16	2.94904e-14	2.40762	0.364125
ENSG00000145012	LPP	protein_coding	873.033	-2.36123	0.22312	-10.5828	3.58077e-26	4.8453e-24	6.98064	1.1936
ENSG00000151779	NBAS	protein_coding	821.15	-2.34752	0.179827	-13.0543	6.00438e-39	1.89977e-36	9.21591	1.63487
ENSG00000183570	PCBP3	protein_coding	97.9687	-2.3372	0.287367	-8.13317	4.18208e-16	2.4584e-14	5.30242	0.851595
ENSG00000214944	ARHGEF28	protein_coding	153.29	-2.33564	0.25552	-9.14072	6.20366e-20	5.19346e-18	2.24681	0.376132
ENSG00000135905	DOCK10	protein_coding	76.3771	-2.3276	0.357733	-6.50651	7.69154e-11	2.40528e-09	1.30547	0.174188
ENSG00000140718	FTO	protein_coding	540.87	-2.3126	0.176494	-13.1029	3.16709e-39	1.03242e-36	22.8462	4.1654
ENSG00000113273	ARSB	protein_coding	127.702	-2.31075	0.252953	-9.13509	6.53544e-20	5.42896e-18	2.7892	0.48622
ENSG00000183621	ZNF438	protein_coding	82.2611	-2.30728	0.331141	-6.96767	3.22243e-12	1.19949e-10	2.14367	0.306931
ENSG00000145147	SLIT2	protein_coding	164.74	-2.30549	0.249515	-9.23989	2.46759e-20	2.16694e-18	2.6377	0.452343
ENSG00000185737	NRG3	protein_coding	122.361	-2.30489	0.299514	-7.69543	1.41021e-14	7.08896e-13	3.22218	0.502167
ENSG00000064655	EYA2	protein_coding	56.3126	-2.30382	0.369701	-6.23158	4.61763e-10	1.27697e-08	2.15468	0.250143
ENSG00000145743	FBXL17	protein_coding	376.279	-2.30041	0.249242	-9.22961	2.71614e-20	2.3659e-18	11.0998	1.94665
ENSG00000173950	XXYLT1	protein_coding	386.259	-2.29258	0.207616	-11.0424	2.38447e-28	3.8865e-26	13.0682	2.31406
ENSG00000184719	RNLS	protein_coding	212.062	-2.25494	0.207669	-10.8583	1.82076e-27	2.79812e-25	10.5303	1.94627
ENSG00000068024	HDAC4	protein_coding	40.8675	-2.25248	0.427342	-5.27089	1.35763e-07	2.37282e-06	1.13813	0.113047
ENSG00000148700	ADD3	protein_coding	248.734	-2.25059	0.18588	-12.1078	9.60835e-34	2.17604e-31	6.76766	1.28376
ENSG00000004866	ST7	protein_coding	443.842	-2.24502	0.160463	-13.9909	1.77155e-44	8.47e-42	15.9788	3.13023
ENSG00000010810	FYN	protein_coding	30.1016	-2.24219	0.430752	-5.20528	1.937e-07	3.28405e-06	2.71488	0.22633
ENSG00000175175	PPM1E	protein_coding	394.188	-2.24078	0.177656	-12.613	1.78981e-36	4.87441e-34	4.059	0.778974
ENSG00000183826	BTBD9	protein_coding	352.457	-2.23546	0.191908	-11.6486	2.33386e-31	4.5237e-29	4.85786	0.927651
ENSG00000168734	PKIG	protein_coding	147.196	-2.23039	0.290681	-7.67298	1.68049e-14	8.31165e-13	10.4781	1.72304
ENSG00000174705	SH3PXD2B	protein_coding	149.616	-2.22473	0.270777	-8.21612	2.10202e-16	1.27754e-14	1.34621	0.235213
ENSG00000145526	CDH18	protein_coding	50.8105	-2.21511	0.360117	-6.15108	7.69571e-10	2.04411e-08	3.21354	0.44833
ENSG00000117643	MAN1C1	protein_coding	41.1839	-2.21315	0.349767	-6.3275	2.4916e-10	7.1859e-09	1.18904	0.179838
ENSG00000183671	GPR1	protein_coding	23.972	-2.20987	0.403211	-5.48068	4.23705e-08	8.24979e-07	1.57971	0.171184
ENSG00000085276	MECOM	protein_coding	90.2391	-2.20945	0.290724	-7.59981	2.9657e-14	1.43386e-12	2.8668	0.500329
ENSG00000141627	DYM	protein_coding	1007.77	-2.19883	0.205947	-10.6766	1.30916e-26	1.89037e-24	26.0484	5.00454
ENSG00000189283	FHIT	protein_coding	23.2678	-2.19616	0.418012	-5.25383	1.48967e-07	2.58054e-06	2.07484	0.209756
ENSG00000178105	DDX10	protein_coding	462.825	-2.18591	0.209999	-10.4092	2.25163e-25	2.88356e-23	21.0546	4.11961
ENSG00000114841	DNAH1	protein_coding	145.86	-2.18526	0.225098	-9.70803	2.78664e-22	2.78858e-20	1.81665	0.350804
ENSG00000112319	EYA4	protein_coding	49.7851	-2.18387	0.329427	-6.62928	3.37317e-11	1.0996e-09	1.33315	0.213451
ENSG00000153237	CCDC148	protein_coding	22.5101	-2.18235	0.411598	-5.30215	1.14444e-07	2.02575e-06	1.34686	0.150071
ENSG00000135205	CCDC146	protein_coding	79.0153	-2.17426	0.284119	-7.65263	1.9691e-14	9.65039e-13	2.8562	0.52527
ENSG00000197943	PLCG2	protein_coding	120.555	-2.17102	0.297354	-7.30113	2.85359e-13	1.23036e-11	3.67496	0.665862
ENSG00000197442	MAP3K5	protein_coding	477.44	-2.16518	0.170223	-12.7196	4.59997e-37	1.31958e-34	6.48719	1.33168
ENSG00000176463	SLCO3A1	protein_coding	302.176	-2.15965	0.305809	-7.0621	1.64008e-12	6.38089e-11	9.78937	1.70249
ENSG00000182185	RAD51B	protein_coding	168.332	-2.1508	0.262785	-8.18465	2.73098e-16	1.64585e-14	19.3846	3.7046
ENSG00000154654	NCAM2	protein_coding	816.913	-2.14986	0.272591	-7.88675	3.10168e-15	1.66002e-13	17.9588	3.25867
ENSG00000058091	CDK14	protein_coding	38.2791	-2.13929	0.411236	-5.20211	1.97037e-07	3.33537e-06	1.35567	0.183166
ENSG00000138411	HECW2	protein_coding	129.907	-2.13472	0.388414	-5.496	3.88502e-08	7.61259e-07	1.8748	0.274259
ENSG00000143156	NME7	protein_coding	230.799	-2.13304	0.210272	-10.1442	3.51789e-24	4.00463e-22	13.6729	2.78413
ENSG00000123106	CCDC91	protein_coding	197.235	-2.12846	0.205578	-10.3535	4.03377e-25	5.04573e-23	11.3502	2.36106
ENSG00000125246	CLYBL	protein_coding	18.5409	-2.11841	0.433215	-4.88998	1.00845e-06	1.47898e-05	1.72441	0.160938
ENSG00000128656	CHN1	protein_coding	139.37	-2.10766	0.279247	-7.54764	4.43229e-14	2.11443e-12	5.5586	1.05858
ENSG00000005249	PRKAR2B	protein_coding	303.782	-2.09723	0.172156	-12.1821	3.87027e-34	9.05097e-32	5.78579	1.24289
ENSG00000144535	DIS3L2	protein_coding	341.257	-2.09603	0.196335	-10.6758	1.32092e-26	1.89464e-24	12.4358	2.60265
ENSG00000151229	SLC2A13	protein_coding	130.925	-2.08243	0.333771	-6.23909	4.40113e-10	1.22005e-08	1.75143	0.325054
ENSG00000008441	NFIX	protein_coding	59.7228	-2.08126	0.344557	-6.04038	1.53749e-09	3.89624e-08	1.81074	0.319692
ENSG00000130052	STARD8	protein_coding	46.2887	-2.07947	0.385949	-5.38793	7.12732e-08	1.32422e-06	1.21408	0.211686
ENSG00000107562	CXCL12	protein_coding	143.816	-2.06357	0.32974	-6.25817	3.89513e-10	1.08695e-08	4.61748	0.813665
ENSG00000148655	LRMDA	protein_coding	32.3885	-2.05546	0.384073	-5.35176	8.71035e-08	1.59492e-06	1.48003	0.229488
ENSG00000131374	TBC1D5	protein_coding	1151.26	-2.05177	0.391246	-5.24421	1.56955e-07	2.70584e-06	20.4333	2.91917
ENSG00000008277	ADAM22	protein_coding	229.198	-2.04714	0.220662	-9.27729	1.73846e-20	1.54557e-18	3.99535	0.881314
ENSG00000177694	NAALADL2	protein_coding	68.2391	-2.04354	0.324772	-6.29223	3.12939e-10	8.89417e-09	3.56025	0.681057
ENSG00000140479	PCSK6	protein_coding	319.337	-2.04154	0.188438	-10.834	2.37622e-27	3.62585e-25	8.5829	1.94031
ENSG00000011201	ANOS1	protein_coding	80.9277	-2.03985	0.394148	-5.17533	2.27508e-07	3.81812e-06	2.21542	0.335764
ENSG00000138696	BMPR1B	protein_coding	670.074	-2.01759	0.13684	-14.7442	3.35378e-49	2.00435e-46	12.7148	2.97667
ENSG00000163689	C3orf67	protein_coding	83.0676	-2.01299	0.281882	-7.14128	9.24662e-13	3.67728e-11	3.78777	0.767948
ENSG00000160145	KALRN	protein_coding	162.632	-2.0126	0.223867	-8.99014	2.4691e-19	1.93173e-17	5.39958	1.19149
ENSG00000075391	RASAL2	protein_coding	191.918	-2.00785	0.208126	-9.64732	5.0457e-22	4.89001e-20	2.68199	0.596857
ENSG00000145819	ARHGAP26	protein_coding	40.2166	-2.00494	0.38293	-5.2358	1.64276e-07	2.823e-06	1.56773	0.266401
ENSG00000187134	AKR1C1	protein_coding	240.885	-2.00165	0.315725	-6.33984	2.30004e-10	6.66021e-09	14.3517	2.79394
ENSG00000140937	CDH11	protein_coding	45.992	-1.9991	0.344302	-5.80623	6.38933e-09	1.44398e-07	1.87024	0.348421
ENSG00000172164	SNTB1	protein_coding	82.3828	-1.99598	0.302385	-6.6008	4.08958e-11	1.31915e-09	1.34766	0.268105
ENSG00000156103	MMP16	protein_coding	414.335	-1.99099	0.44606	-4.46351	8.06266e-06	9.68555e-05	3.16438	0.272338
ENSG00000156110	ADK	protein_coding	2021.44	-1.98882	0.185207	-10.7384	6.72179e-27	9.97374e-25	101.548	23.1242
ENSG00000125821	DTD1	protein_coding	1425.92	-1.96592	0.220114	-8.93136	4.20815e-19	3.23351e-17	78.7547	17.7241
ENSG00000068615	REEP1	protein_coding	184.428	-1.95915	0.199993	-9.79609	1.17031e-22	1.19901e-20	3.68631	0.858602
ENSG00000153064	BANK1	protein_coding	71.8283	-1.95633	0.278125	-7.03401	2.00688e-12	7.71035e-11	3.31091	0.730604
ENSG00000176658	MYO1D	protein_coding	1588.22	-1.95511	0.129674	-15.0771	2.29274e-51	1.54151e-48	24.0741	5.8697
ENSG00000079819	EPB41L2	protein_coding	1510.6	-1.94699	0.20887	-9.32153	1.1468e-20	1.02806e-18	31.4852	7.32214
ENSG00000066382	MPPED2	protein_coding	70.5881	-1.94405	0.404594	-4.80495	1.54792e-06	2.19826e-05	2.46357	0.38518
ENSG00000148484	RSU1	protein_coding	1460.16	-1.9397	0.144754	-13.4	6.04811e-41	2.36591e-38	53.5138	13.0666
ENSG00000183036	PCP4	protein_coding	30.9517	-1.93463	0.383275	-5.04762	4.47336e-07	7.00979e-06	5.03181	0.838133
ENSG00000185104	FAF1	protein_coding	1622.78	-1.92625	0.179429	-10.7354	6.9401e-27	1.02271e-24	76.5843	18.4307
ENSG00000197157	SND1	protein_coding	6467.32	-1.92324	0.19354	-9.93718	2.86838e-23	3.08566e-21	128.757	30.533
ENSG00000159685	CHCHD6	protein_coding	127.404	-1.91853	0.242889	-7.89878	2.81647e-15	1.51491e-13	11.746	2.71686
ENSG00000186868	MAPT	protein_coding	313.694	-1.91704	0.229973	-8.33591	7.69028e-17	4.8238e-15	4.92493	1.15433
ENSG00000165695	AK8	protein_coding	25.3251	-1.91539	0.429859	-4.45586	8.35571e-06	0.000100096	1.07734	0.125483
ENSG00000139144	PIK3C2G	protein_coding	68.3738	-1.91198	0.356296	-5.36628	8.0379e-08	1.48315e-06	1.41596	0.280343
ENSG00000164989	CCDC171	protein_coding	91.4516	-1.9117	0.248214	-7.70183	1.34136e-14	6.75861e-13	1.70527	0.395486
ENSG00000132549	VPS13B	protein_coding	1242.99	-1.89224	0.11986	-15.787	3.82284e-56	3.11476e-53	12.288	3.16166
ENSG00000116678	LEPR	protein_coding	71.5032	-1.89117	0.299775	-6.30863	2.81519e-10	8.0583e-09	1.11662	0.246544
ENSG00000159167	STC1	protein_coding	73.9783	-1.88485	0.399797	-4.71453	2.42272e-06	3.28655e-05	1.37573	0.21974
ENSG00000123095	BHLHE41	protein_coding	26.299	-1.88175	0.430148	-4.37466	1.21624e-05	0.000139783	1.62121	0.218717
ENSG00000188559	RALGAPA2	protein_coding	1161.67	-1.87867	0.150513	-12.4818	9.3881e-36	2.43355e-33	9.84932	2.5002
ENSG00000186417	GLDN	protein_coding	119.609	-1.87423	0.22767	-8.23221	1.83794e-16	1.12021e-14	2.75449	0.674999
ENSG00000170430	MGMT	protein_coding	387.881	-1.86569	0.249816	-7.46825	8.12699e-14	3.73616e-12	16.262	3.82169
ENSG00000135116	HRK	protein_coding	73.6538	-1.8648	0.344873	-5.40721	6.40129e-08	1.20388e-06	1.16506	0.238419
ENSG00000123572	NRK	protein_coding	118.503	-1.86431	0.274531	-6.7909	1.11437e-11	3.8546e-10	1.10798	0.250559
ENSG00000172339	ALG14	protein_coding	117.569	-1.86384	0.3531	-5.2785	1.30245e-07	2.2838e-06	1.73599	0.344069
ENSG00000111962	UST	protein_coding	136.314	-1.86116	0.23752	-7.83581	4.6584e-15	2.46861e-13	2.87492	0.712044
ENSG00000113805	CNTN3	protein_coding	107.266	-1.85699	0.316316	-5.87067	4.3404e-09	1.01174e-07	1.83838	0.396664
ENSG00000111799	COL12A1	protein_coding	991.991	-1.83852	0.422107	-4.35557	1.32723e-05	0.00015063	8.44516	1.23522
ENSG00000152348	ATG10	protein_coding	165.608	-1.83796	0.253467	-7.25128	4.12844e-13	1.73823e-11	7.62988	1.81791
ENSG00000151413	NUBPL	protein_coding	220.38	-1.8373	0.245629	-7.47999	7.43259e-14	3.44638e-12	10.73	2.62668
ENSG00000172403	SYNPO2	protein_coding	112.119	-1.8351	0.28068	-6.53804	6.23306e-11	1.97794e-09	1.09509	0.253937
ENSG00000106078	COBL	protein_coding	465.741	-1.83198	0.254524	-7.19766	6.12553e-13	2.50078e-11	5.96116	1.42649
ENSG00000107282	APBA1	protein_coding	78.527	-1.81716	0.291262	-6.23892	4.40612e-10	1.22005e-08	1.03481	0.245483
ENSG00000156475	PPP2R2B	protein_coding	30.0629	-1.81137	0.387069	-4.6797	2.87296e-06	3.82498e-05	1.46143	0.27739
ENSG00000151338	MIPOL1	protein_coding	314.697	-1.8082	0.180941	-9.99336	1.6296e-23	1.77974e-21	6.52113	1.71852
ENSG00000169084	DHRSX	protein_coding	148.566	-1.80474	0.237864	-7.58725	3.26759e-14	1.57628e-12	7.79451	2.03594
ENSG00000054611	TBC1D22A	protein_coding	346.842	-1.80218	0.23625	-7.62829	2.37885e-14	1.16056e-12	9.38296	2.33049
ENSG00000102349	KLF8	protein_coding	79.5858	-1.80181	0.336092	-5.36107	8.27285e-08	1.52389e-06	1.11878	0.24703
ENSG00000082805	ERC1	protein_coding	1984.49	-1.79368	0.243964	-7.35224	1.94918e-13	8.59356e-12	18.4721	4.67198
ENSG00000145781	COMMD10	protein_coding	495.476	-1.79329	0.169246	-10.5957	3.11853e-26	4.30097e-24	26.5585	7.08817
ENSG00000154930	ACSS1	protein_coding	220.175	-1.79228	0.181236	-9.8892	4.63714e-23	4.89059e-21	4.00388	1.06918
ENSG00000153993	SEMA3D	protein_coding	137.014	-1.78986	0.249113	-7.18495	6.72334e-13	2.72415e-11	2.2683	0.583466
ENSG00000171097	KYAT1	protein_coding	103.904	-1.78333	0.279142	-6.3886	1.67413e-10	4.97499e-09	4.0888	0.989434
ENSG00000214595	EML6	protein_coding	97.4675	-1.78284	0.319243	-5.58458	2.34269e-08	4.81864e-07	1.51668	0.368725
ENSG00000283154	IQCJ-SCHIP1	protein_coding	34.5384	-1.77816	0.358704	-4.95718	7.1525e-07	1.07763e-05	1.98753	0.42268
ENSG00000132669	RIN2	protein_coding	223.844	-1.77685	0.200496	-8.86224	7.84201e-19	5.83809e-17	7.60141	2.05016
ENSG00000163697	APBB2	protein_coding	1120.14	-1.77114	0.228774	-7.74187	9.7968e-15	5.0305e-13	19.6619	5.09556
ENSG00000184564	SLITRK6	protein_coding	997.371	-1.76847	0.268896	-6.57679	4.80724e-11	1.54601e-09	15.0074	3.68759
ENSG00000178568	ERBB4	protein_coding	357.646	-1.76135	0.424655	-4.14772	3.35804e-05	0.000348856	6.15931	0.926007
ENSG00000147255	IGSF1	protein_coding	303.119	-1.76028	0.23698	-7.42795	1.10291e-13	4.99562e-12	5.99736	1.57785
ENSG00000206535	LNP1	protein_coding	52.9924	-1.76023	0.302243	-5.8239	5.74908e-09	1.3089e-07	1.69149	0.402814
ENSG00000168542	COL3A1	protein_coding	131.045	-1.7601	0.243088	-7.24059	4.46743e-13	1.85913e-11	1.67724	0.438632
ENSG00000197415	VEPH1	protein_coding	58.5734	-1.757	0.354549	-4.95559	7.21125e-07	1.08421e-05	3.74945	0.865276
ENSG00000120519	SLC10A7	protein_coding	174.972	-1.75538	0.26563	-6.60835	3.8864e-11	1.25738e-09	6.15945	1.59019
ENSG00000169851	PCDH7	protein_coding	106.542	-1.75508	0.371895	-4.71929	2.36669e-06	3.21866e-05	1.50375	0.301657
ENSG00000101333	PLCB4	protein_coding	494.655	-1.75463	0.217755	-8.05783	7.76604e-16	4.44379e-14	9.1022	2.3944
ENSG00000134533	RERG	protein_coding	44.948	-1.74875	0.366405	-4.77273	1.81745e-06	2.54905e-05	2.51538	0.532632
ENSG00000071242	RPS6KA2	protein_coding	469.249	-1.74752	0.191033	-9.14776	5.81248e-20	4.92344e-18	7.30476	2.02549
ENSG00000138639	ARHGAP24	protein_coding	48.1019	-1.74471	0.396445	-4.4009	1.07803e-05	0.000125644	2.72447	0.55155
ENSG00000164494	PDSS2	protein_coding	375.538	-1.74068	0.205351	-8.47661	2.31859e-17	1.51165e-15	9.46286	2.56359
ENSG00000136895	GARNL3	protein_coding	89.2062	-1.73793	0.350552	-4.9577	7.1332e-07	1.07548e-05	3.7301	0.826136
ENSG00000125354	SEPT6	protein_coding	30.7178	-1.73492	0.385092	-4.50522	6.63032e-06	8.13756e-05	1.03437	0.213314
ENSG00000174827	PDZK1	protein_coding	146.152	-1.73467	0.349466	-4.96379	6.91321e-07	1.04598e-05	7.11683	1.60743
ENSG00000164199	ADGRV1	protein_coding	283.875	-1.72795	0.275503	-6.272	3.56445e-10	1.00378e-08	6.49667	1.71079
ENSG00000083123	BCKDHB	protein_coding	374.346	-1.72791	0.238335	-7.24992	4.17006e-13	1.74891e-11	10.9674	2.91941
ENSG00000146350	TBC1D32	protein_coding	146.369	-1.72545	0.248982	-6.93001	4.20816e-12	1.54503e-10	4.39991	1.15211
ENSG00000119397	CNTRL	protein_coding	507.799	-1.71479	0.176463	-9.71756	2.53794e-22	2.55158e-20	6.83046	1.96801
ENSG00000114698	PLSCR4	protein_coding	32.7192	-1.71424	0.394538	-4.34495	1.3931e-05	0.000157502	1.29732	0.249763
ENSG00000135333	EPHA7	protein_coding	193.289	-1.71193	0.200457	-8.54011	1.34096e-17	8.87717e-16	2.24318	0.630572
ENSG00000156049	GNA14	protein_coding	45.0963	-1.70778	0.35365	-4.82902	1.37209e-06	1.9602e-05	1.35993	0.307212
ENSG00000158089	GALNT14	protein_coding	236.799	-1.7021	0.323611	-5.25971	1.44284e-07	2.50546e-06	9.77655	2.31582
ENSG00000144218	AFF3	protein_coding	133.219	-1.6979	0.278028	-6.10691	1.01576e-09	2.63619e-08	2.92892	0.77763
ENSG00000058668	ATP2B4	protein_coding	431.752	-1.69713	0.232524	-7.29875	2.90456e-13	1.24983e-11	3.62046	1.00518
ENSG00000137941	TTLL7	protein_coding	97.4957	-1.69684	0.337658	-5.02531	5.02625e-07	7.8023e-06	2.59211	0.608752
ENSG00000125257	ABCC4	protein_coding	430.174	-1.69682	0.189742	-8.94279	3.79462e-19	2.93674e-17	4.9951	1.43337
ENSG00000104755	ADAM2	protein_coding	26.86	-1.69182	0.413931	-4.08719	4.36623e-05	0.000439586	1.60035	0.293345
ENSG00000198838	RYR3	protein_coding	61.7613	-1.68732	0.337269	-5.0029	5.64728e-07	8.66629e-06	6.31933	1.4847
ENSG00000164742	ADCY1	protein_coding	268.318	-1.68549	0.326605	-5.16065	2.46092e-07	4.09393e-06	2.34012	0.564675
ENSG00000117148	ACTL8	protein_coding	40.1876	-1.68307	0.349549	-4.81498	1.47216e-06	2.10037e-05	1.59788	0.368842
ENSG00000183092	BEGAIN	protein_coding	38.5638	-1.67972	0.426355	-3.93971	8.15795e-05	0.000753945	2.38669	0.438686
ENSG00000254221	PCDHGB1	protein_coding	104.151	-1.67951	0.233862	-7.18161	6.88943e-13	2.78621e-11	1.90045	0.529698
ENSG00000152154	TMEM178A	protein_coding	18.6593	-1.679	0.416945	-4.0269	5.6516e-05	0.00054871	1.21086	0.220173
ENSG00000080298	RFX3	protein_coding	182.306	-1.67374	0.221033	-7.57235	3.66543e-14	1.76031e-12	2.11644	0.593611
ENSG00000160111	CPAMD8	protein_coding	141	-1.66585	0.297629	-5.59707	2.1801e-08	4.51442e-07	4.3345	1.13284
ENSG00000254535	PABPC4L	protein_coding	156.948	-1.66384	0.334323	-4.97676	6.46575e-07	9.81726e-06	2.03199	0.498594
ENSG00000173599	PC	protein_coding	812.716	-1.66315	0.15518	-10.7175	8.42412e-27	1.23296e-24	21.7099	6.41611
ENSG00000165591	FAAH2	protein_coding	98.9185	-1.66151	0.314903	-5.27626	1.31849e-07	2.31004e-06	3.9606	1.01034
ENSG00000100867	DHRS2	protein_coding	149.954	-1.66147	0.240563	-6.90659	4.96436e-12	1.81031e-10	5.44813	1.51445
ENSG00000248905	FMN1	protein_coding	196.031	-1.65786	0.286065	-5.79541	6.81564e-09	1.53709e-07	1.42264	0.375754
ENSG00000157985	AGAP1	protein_coding	1399.55	-1.65622	0.209011	-7.92406	2.2988e-15	1.2553e-13	22.5997	6.47262
ENSG00000184349	EFNA5	protein_coding	414.057	-1.6549	0.264079	-6.26671	3.6876e-10	1.0344e-08	10.5398	2.84454
ENSG00000130294	KIF1A	protein_coding	215.512	-1.65095	0.280752	-5.88046	4.09117e-09	9.5884e-08	2.05257	0.5577
ENSG00000141293	SKAP1	protein_coding	15.9144	-1.65039	0.443629	-3.7202	0.000199066	0.00164222	1.34779	0.182722
ENSG00000135549	PKIB	protein_coding	2283.41	-1.65005	0.226706	-7.27837	3.37881e-13	1.43666e-11	132.951	37.6043
ENSG00000148498	PARD3	protein_coding	2496.45	-1.64366	0.18891	-8.70078	3.29597e-18	2.34035e-16	55.5033	16.2035
ENSG00000092421	SEMA6A	protein_coding	115.974	-1.64327	0.340117	-4.8315	1.3551e-06	1.93979e-05	2.42374	0.603317
ENSG00000154153	RETREG1	protein_coding	80.3204	-1.64315	0.334558	-4.9114	9.04297e-07	1.3381e-05	2.17353	0.551694
ENSG00000124299	PEPD	protein_coding	360.256	-1.63923	0.200484	-8.17638	2.9251e-16	1.74816e-14	16.5009	4.93376
ENSG00000079739	PGM1	protein_coding	320.924	-1.63793	0.187343	-8.74298	2.27035e-18	1.62822e-16	8.67001	2.5499
ENSG00000165548	TMEM63C	protein_coding	101.802	-1.62933	0.233366	-6.98188	2.91259e-12	1.09553e-10	3.5113	1.01841
ENSG00000130997	POLN	protein_coding	47.2457	-1.62429	0.33151	-4.89967	9.5997e-07	1.41561e-05	1.47344	0.374457
ENSG00000048471	SNX29	protein_coding	147.874	-1.62205	0.263023	-6.16695	6.96217e-10	1.86076e-08	2.84997	0.821476
ENSG00000149269	PAK1	protein_coding	91.2552	-1.62139	0.316576	-5.12164	3.02883e-07	4.94425e-06	3.14054	0.845522
ENSG00000214237	MINDY4B	protein_coding	34.7048	-1.61789	0.43133	-3.75093	0.000176183	0.00146922	1.99188	0.328739
ENSG00000171444	MCC	protein_coding	113.675	-1.60709	0.297933	-5.39412	6.88588e-08	1.28268e-06	1.47297	0.402913
ENSG00000196511	TPK1	protein_coding	85.1476	-1.60695	0.255042	-6.30072	2.96261e-10	8.4313e-09	7.00504	2.02688
ENSG00000091490	SEL1L3	protein_coding	454.058	-1.60453	0.201573	-7.96006	1.71952e-15	9.51041e-14	7.83461	2.37655
ENSG00000175785	PRIMA1	protein_coding	56.8733	-1.60309	0.303239	-5.28656	1.24636e-07	2.1926e-06	1.07178	0.290494
ENSG00000162814	SPATA17	protein_coding	93.5191	-1.60126	0.273252	-5.86	4.62871e-09	1.07545e-07	3.83204	1.08456
ENSG00000109861	CTSC	protein_coding	238.11	-1.59629	0.31899	-5.0042	5.60931e-07	8.61416e-06	7.68752	2.02496
ENSG00000185305	ARL15	protein_coding	174.933	-1.59003	0.261138	-6.08886	1.13717e-09	2.93009e-08	8.17008	2.32959
ENSG00000084628	NKAIN1	protein_coding	44.1407	-1.5897	0.362739	-4.38247	1.1734e-05	0.000135584	1.24222	0.311337
ENSG00000141449	GREB1L	protein_coding	526.782	-1.58888	0.189242	-8.39603	4.61815e-17	2.94835e-15	6.39511	1.9428
ENSG00000157600	TMEM164	protein_coding	869.41	-1.58848	0.380576	-4.17389	2.99442e-05	0.000314575	12.529	2.9411
ENSG00000073331	ALPK1	protein_coding	257.643	-1.5884	0.236772	-6.70857	1.96542e-11	6.59687e-10	5.12156	1.55411
ENSG00000121898	CPXM2	protein_coding	457.597	-1.58736	0.147652	-10.7507	5.88231e-27	8.78874e-25	8.24885	2.59126
ENSG00000148346	LCN2	protein_coding	14.5764	-1.58552	0.444609	-3.5661	0.00036233	0.00278138	1.84701	0.269795
ENSG00000182993	C12orf60	protein_coding	84.8906	-1.5831	0.308782	-5.12691	2.9454e-07	4.82637e-06	5.75538	1.60125
ENSG00000089177	KIF16B	protein_coding	679.05	-1.57865	0.163124	-9.67761	3.75404e-22	3.67128e-20	10.6104	3.33673
ENSG00000206561	COLQ	protein_coding	65.9569	-1.57797	0.354811	-4.44735	8.69345e-06	0.000103623	3.33389	0.830239
ENSG00000137573	SULF1	protein_coding	1351.53	-1.57755	0.441557	-3.57269	0.00035333	0.00271982	29.8237	4.65544
ENSG00000054392	HHAT	protein_coding	91.4897	-1.57521	0.391258	-4.02601	5.67304e-05	0.000550047	2.01191	0.452876
ENSG00000196159	FAT4	protein_coding	252.114	-1.57194	0.278458	-5.64517	1.65017e-08	3.47051e-07	1.23113	0.370296
ENSG00000145996	CDKAL1	protein_coding	301.367	-1.5713	0.161239	-9.74518	1.9343e-22	1.97234e-20	8.65881	2.75564
ENSG00000063761	ADCK1	protein_coding	447.386	-1.56983	0.167759	-9.35765	8.15328e-21	7.3705e-19	15.9648	5.01376
ENSG00000141384	TAF4B	protein_coding	193.07	-1.56883	0.194912	-8.04891	8.35324e-16	4.74195e-14	2.65204	0.827886
ENSG00000184226	PCDH9	protein_coding	464.448	-1.56586	0.155677	-10.0584	8.43567e-24	9.35534e-22	3.46803	1.10514
ENSG00000204262	COL5A2	protein_coding	907.896	-1.56371	0.222974	-7.01295	2.33339e-12	8.83853e-11	8.28085	2.5506
ENSG00000175198	PCCA	protein_coding	257.366	-1.55881	0.258316	-6.0345	1.59456e-09	4.02191e-08	9.8141	2.90793
ENSG00000162599	NFIA	protein_coding	267.177	-1.55594	0.298532	-5.21197	1.86845e-07	3.17534e-06	6.4639	1.79473
ENSG00000153132	CLGN	protein_coding	203.811	-1.55235	0.215553	-7.20169	5.94724e-13	2.44189e-11	4.52136	1.38955
ENSG00000150556	LYPD6B	protein_coding	181.452	-1.54924	0.192877	-8.03225	9.57013e-16	5.39009e-14	12.1144	3.82391
ENSG00000152527	PLEKHH2	protein_coding	390.679	-1.54809	0.266063	-5.81853	5.93661e-09	1.3459e-07	5.57454	1.71309
ENSG00000164619	BMPER	protein_coding	70.9833	-1.54392	0.442051	-3.49263	0.000478289	0.00349894	1.88372	0.048201
ENSG00000136828	RALGPS1	protein_coding	615.207	-1.54315	0.172734	-8.93365	4.12163e-19	3.17838e-17	16.6818	5.36471
ENSG00000152127	MGAT5	protein_coding	926.467	-1.5406	0.194303	-7.92885	2.21193e-15	1.21093e-13	8.34671	2.6271
ENSG00000255346	NOX5	protein_coding	270.758	-1.53843	0.231376	-6.64903	2.95032e-11	9.67624e-10	2.89688	0.889343
ENSG00000136002	ARHGEF4	protein_coding	79.7506	-1.5377	0.29506	-5.21147	1.8735e-07	3.18139e-06	1.69689	0.49645
ENSG00000143919	CAMKMT	protein_coding	112.278	-1.53634	0.265334	-5.79021	7.02982e-09	1.57877e-07	8.99232	2.70926
ENSG00000140386	SCAPER	protein_coding	318.344	-1.53235	0.163971	-9.34527	9.16592e-21	8.25125e-19	7.56588	2.47526
ENSG00000170456	DENND5B	protein_coding	143.77	-1.53027	0.235153	-6.50754	7.63893e-11	2.39231e-09	2.24505	0.694612
ENSG00000124788	ATXN1	protein_coding	1183.15	-1.52905	0.155862	-9.8103	1.01664e-22	1.05159e-20	14.6024	4.75747
ENSG00000176884	GRIN1	protein_coding	135.421	-1.52587	0.342369	-4.45681	8.3187e-06	9.97085e-05	6.77309	1.82266
ENSG00000108924	HLF	protein_coding	59.6738	-1.52556	0.366826	-4.15879	3.19932e-05	0.000333944	1.5446	0.40326
ENSG00000082196	C1QTNF3	protein_coding	99.9582	-1.5244	0.251909	-6.0514	1.43594e-09	3.65181e-08	5.8052	1.83965
ENSG00000197261	C6orf141	protein_coding	118.34	-1.52229	0.291769	-5.21745	1.81403e-07	3.09507e-06	11.3533	3.33127
ENSG00000157554	ERG	protein_coding	43.5449	-1.52225	0.384112	-3.96303	7.40039e-05	0.000693465	1.2987	0.303842
ENSG00000020577	SAMD4A	protein_coding	340.501	-1.52187	0.198253	-7.67639	1.63629e-14	8.11168e-13	4.11036	1.3013
ENSG00000106541	AGR2	protein_coding	11975.6	-1.52057	0.143649	-10.5853	3.48592e-26	4.7508e-24	803.65	264.343
ENSG00000157388	CACNA1D	protein_coding	156.718	-1.5196	0.302059	-5.03081	4.88422e-07	7.60376e-06	3.76847	1.1222
ENSG00000154229	PRKCA	protein_coding	176.343	-1.51252	0.319358	-4.73612	2.17854e-06	2.9988e-05	3.28021	1.01319
ENSG00000198189	HSD17B11	protein_coding	309.787	-1.51128	0.263497	-5.73547	9.72403e-09	2.12614e-07	13.5596	4.13578
ENSG00000115841	RMDN2	protein_coding	25.9441	-1.50954	0.394052	-3.8308	0.000127726	0.00110897	1.32588	0.314907
ENSG00000068366	ACSL4	protein_coding	63.7056	-1.50935	0.319052	-4.73072	2.23727e-06	3.06592e-05	1.30613	0.397965
ENSG00000075945	KIFAP3	protein_coding	232.392	-1.50679	0.214762	-7.01609	2.28161e-12	8.67295e-11	4.98627	1.58786
ENSG00000118513	MYB	protein_coding	336.414	-1.50648	0.322299	-4.67417	2.95148e-06	3.92224e-05	8.67969	2.46094
ENSG00000033327	GAB2	protein_coding	768.435	-1.49854	0.146609	-10.2214	1.59056e-24	1.88027e-22	8.32846	2.79757
ENSG00000136244	IL6	protein_coding	40.6555	-1.49835	0.385369	-3.88809	0.000101034	0.000908002	4.49986	1.12985
ENSG00000133027	PEMT	protein_coding	243.31	-1.49652	0.279169	-5.3606	8.29441e-08	1.52655e-06	21.9122	6.57577
ENSG00000172731	LRRC20	protein_coding	824.642	-1.49396	0.230876	-6.47082	9.7472e-11	2.99792e-09	21.8559	6.94877
ENSG00000179399	GPC5	protein_coding	257.654	-1.49264	0.439958	-3.3927	0.000692073	0.00480012	6.19909	1.07403
ENSG00000215421	ZNF407	protein_coding	214.423	-1.48733	0.217096	-6.851	7.3335e-12	2.61659e-10	2.11613	0.695975
ENSG00000196620	UGT2B15	protein_coding	80.3544	-1.48692	0.382939	-3.88293	0.000103206	0.000925199	2.66267	0.662526
ENSG00000198797	BRINP2	protein_coding	42.1888	-1.48437	0.44764	-3.316	0.00091317	0.00603961	2.24318	0.368959
ENSG00000162949	CAPN13	protein_coding	333.326	-1.48162	0.200659	-7.38377	1.53865e-13	6.89669e-12	14.8378	4.86569
ENSG00000107614	TRDMT1	protein_coding	63.3913	-1.48108	0.326355	-4.53825	5.67231e-06	7.07887e-05	2.09662	0.647367
ENSG00000010932	FMO1	protein_coding	10.7391	-1.4805	0.449967	-3.29024	0.00100103	0.00653635	2.19043	0.302585
ENSG00000189108	IL1RAPL2	protein_coding	20.5949	-1.48024	0.44788	-3.30498	0.000949834	0.006238	1.04502	0.154069
ENSG00000103599	IQCH	protein_coding	68.1449	-1.47653	0.328431	-4.49572	6.93365e-06	8.45198e-05	2.84512	0.870828
ENSG00000115380	EFEMP1	protein_coding	1221.98	-1.47351	0.168765	-8.73115	2.52088e-18	1.80044e-16	40.5834	13.6209
ENSG00000196335	STK31	protein_coding	110.722	-1.46869	0.271863	-5.40232	6.57839e-08	1.23058e-06	4.15602	1.30365
ENSG00000159023	EPB41	protein_coding	1289.83	-1.46847	0.168987	-8.68984	3.62939e-18	2.56021e-16	27.7713	9.39858
ENSG00000196876	SCN8A	protein_coding	212.804	-1.46807	0.275784	-5.32327	1.01917e-07	1.83801e-06	1.65395	0.518987
ENSG00000145860	RNF145	protein_coding	214.007	-1.46617	0.260442	-5.62953	1.80704e-08	3.78196e-07	4.31346	1.3673
ENSG00000162670	BRINP3	protein_coding	35.8015	-1.46519	0.427049	-3.43095	0.000601461	0.00425812	1.45282	0.293294
ENSG00000159267	HLCS	protein_coding	361.025	-1.46432	0.155967	-9.38861	6.07972e-21	5.54259e-19	6.14274	2.11591
ENSG00000177570	SAMD12	protein_coding	263.066	-1.46288	0.263959	-5.54206	2.98936e-08	5.98847e-07	6.15565	1.97079
ENSG00000169129	AFAP1L2	protein_coding	314.081	-1.46277	0.268497	-5.448	5.09386e-08	9.75908e-07	7.63843	2.4342
ENSG00000157653	C9orf43	protein_coding	34.4074	-1.46247	0.361719	-4.04311	5.27471e-05	0.000517725	1.49461	0.430329
ENSG00000149260	CAPN5	protein_coding	132.447	-1.46244	0.328349	-4.45391	8.43192e-06	0.000100897	2.29452	0.661637
ENSG00000113763	UNC5A	protein_coding	83.3913	-1.46153	0.372485	-3.92374	8.7186e-05	0.000799236	1.48514	0.388923
ENSG00000174891	RSRC1	protein_coding	962.819	-1.46023	0.169682	-8.60567	7.58728e-18	5.14953e-16	51.2039	17.3242
ENSG00000181458	TMEM45A	protein_coding	148.317	-1.45705	0.213783	-6.81554	9.39092e-12	3.29602e-10	2.81939	0.944558
ENSG00000124191	TOX2	protein_coding	48.0113	-1.45702	0.41156	-3.54024	0.00039977	0.00302215	2.15305	0.476376
ENSG00000152422	XRCC4	protein_coding	262.656	-1.4553	0.18323	-7.94248	1.98171e-15	1.09045e-13	11.593	3.93044
ENSG00000111110	PPM1H	protein_coding	1615.28	-1.45514	0.202109	-7.19977	6.03157e-13	2.46709e-11	15.6696	5.20245
ENSG00000188191	PRKAR1B	protein_coding	836.775	-1.45128	0.246243	-5.8937	3.77649e-09	8.90913e-08	35.41	11.443
ENSG00000102547	CAB39L	protein_coding	407.828	-1.44956	0.217212	-6.67346	2.49849e-11	8.32121e-10	11.2322	3.70271
ENSG00000138821	SLC39A8	protein_coding	680.091	-1.44913	0.23454	-6.17861	6.46679e-10	1.74134e-08	13.9817	4.57039
ENSG00000144824	PHLDB2	protein_coding	59.9887	-1.44698	0.408064	-3.54595	0.000391197	0.00296882	1.01763	0.248012
ENSG00000162105	SHANK2	protein_coding	346.739	-1.44499	0.198401	-7.28317	3.26063e-13	1.39191e-11	9.42023	3.1827
ENSG00000170075	GPR37L1	protein_coding	254.456	-1.4437	0.236526	-6.10376	1.03602e-09	2.68555e-08	2.3191	0.756115
ENSG00000137261	KIAA0319	protein_coding	106.516	-1.44167	0.290233	-4.96727	6.79028e-07	1.0281e-05	1.07466	0.339929
ENSG00000196912	ANKRD36B	protein_coding	102.503	-1.43935	0.307311	-4.6837	2.81748e-06	3.7581e-05	1.98922	0.634629
ENSG00000153093	ACOXL	protein_coding	35.7452	-1.43832	0.369557	-3.892	9.94209e-05	0.000895746	1.25188	0.343666
ENSG00000197977	ELOVL2	protein_coding	278.924	-1.43794	0.202131	-7.11392	1.12791e-12	4.45264e-11	4.25013	1.45416
ENSG00000162989	KCNJ3	protein_coding	103.558	-1.4373	0.229851	-6.25316	4.02228e-10	1.11953e-08	1.5897	0.534104
ENSG00000134940	ACRV1	protein_coding	17.7814	-1.43486	0.431315	-3.32671	0.00087879	0.00584463	1.2052	0.249622
ENSG00000249884	RNF103-CHMP3	protein_coding	22.1086	-1.43378	0.401092	-3.57469	0.000350647	0.00270207	1.83743	0.471343
ENSG00000152270	PDE3B	protein_coding	134.941	-1.43168	0.32321	-4.42957	9.44215e-06	0.00011162	1.64768	0.496221
ENSG00000154330	PGM5	protein_coding	83.8915	-1.43141	0.327531	-4.37029	1.24081e-05	0.000142076	2.1725	0.663156
ENSG00000111885	MAN1A1	protein_coding	4581.88	-1.4309	0.37414	-3.8245	0.000131038	0.00113179	57.5015	15.5901
ENSG00000170873	MTSS1	protein_coding	309.074	-1.42769	0.254796	-5.60325	2.10373e-08	4.37312e-07	7.30701	2.37665
ENSG00000145555	MYO10	protein_coding	362.625	-1.42742	0.233508	-6.11296	9.77993e-10	2.5474e-08	3.28272	1.09573
ENSG00000135046	ANXA1	protein_coding	97.2283	-1.4262	0.289363	-4.92876	8.27524e-07	1.23127e-05	4.73986	1.52009
ENSG00000113296	THBS4	protein_coding	19.7774	-1.42434	0.408944	-3.48297	0.000495891	0.0036032	1.08477	0.262869
ENSG00000151632	AKR1C2	protein_coding	913.932	-1.41783	0.428208	-3.31107	0.000929391	0.0061337	67.2442	15.0514
ENSG00000188352	FOCAD	protein_coding	970.065	-1.41701	0.189294	-7.48576	7.11319e-14	3.31256e-12	11.692	4.0199
ENSG00000164120	HPGD	protein_coding	55.2966	-1.41697	0.361683	-3.91772	8.93909e-05	0.000816664	2.65042	0.752348
ENSG00000171843	MLLT3	protein_coding	306.855	-1.41348	0.276468	-5.11266	3.17661e-07	5.14645e-06	10.0858	3.24342
ENSG00000107902	LHPP	protein_coding	225.486	-1.41303	0.229164	-6.16603	7.00241e-10	1.86919e-08	13.3454	4.52658
ENSG00000118596	SLC16A7	protein_coding	999.833	-1.41265	0.172673	-8.18107	2.81326e-16	1.686e-14	8.6239	3.04312
ENSG00000153015	CWC27	protein_coding	617.716	-1.41263	0.189642	-7.44896	9.40779e-14	4.30657e-12	19.771	6.82887
ENSG00000181449	SOX2	protein_coding	78.7743	-1.4102	0.339892	-4.14898	3.33957e-05	0.000347273	2.04807	0.602096
ENSG00000064652	SNX24	protein_coding	350.774	-1.40453	0.1996	-7.03671	1.96826e-12	7.5755e-11	19.5459	6.75335
ENSG00000184500	PROS1	protein_coding	81.2017	-1.40441	0.298837	-4.69958	2.60703e-06	3.50799e-05	1.53057	0.486666
ENSG00000079691	CARMIL1	protein_coding	953.075	-1.40346	0.182601	-7.68593	1.5189e-14	7.58217e-13	11.3221	3.95495
ENSG00000146416	AIG1	protein_coding	1274.88	-1.40039	0.14772	-9.47999	2.54312e-21	2.37892e-19	88.7299	31.7694
ENSG00000105974	CAV1	protein_coding	1813.69	-1.40027	0.36497	-3.83667	0.000124713	0.00108764	49.213	14.2123
ENSG00000169604	ANTXR1	protein_coding	607.72	-1.39965	0.183863	-7.61245	2.68947e-14	1.30618e-12	8.44017	2.95905
ENSG00000055813	CCDC85A	protein_coding	198.306	-1.39957	0.329881	-4.24264	2.20903e-05	0.000238591	3.10992	0.92766
ENSG00000165194	PCDH19	protein_coding	255.584	-1.39851	0.32679	-4.27953	1.87287e-05	0.000205272	1.8538	0.570117
ENSG00000169372	CRADD	protein_coding	369.742	-1.39314	0.231515	-6.0175	1.77128e-09	4.44163e-08	28.3429	9.65884
ENSG00000168032	ENTPD3	protein_coding	177.049	-1.39261	0.273826	-5.08576	3.66163e-07	5.83988e-06	4.41511	1.48247
ENSG00000268104	SLC6A14	protein_coding	62.9049	-1.39063	0.349296	-3.98123	6.85592e-05	0.000648944	1.17753	0.368219
ENSG00000140451	PIF1	protein_coding	625.464	-1.38983	0.233289	-5.95754	2.56063e-09	6.23917e-08	40.2318	14.332
ENSG00000018699	TTC27	protein_coding	595.13	-1.38909	0.170565	-8.14407	3.82217e-16	2.25299e-14	13.5634	4.84049
ENSG00000197555	SIPA1L1	protein_coding	2906.05	-1.38729	0.206226	-6.72703	1.73159e-11	5.86739e-10	44.4892	15.5109
ENSG00000151090	THRB	protein_coding	79.4272	-1.37863	0.293346	-4.69967	2.60583e-06	3.50799e-05	1.86301	0.616281
ENSG00000150054	MPP7	protein_coding	1275.77	-1.37862	0.180762	-7.62673	2.40786e-14	1.17206e-12	17.9024	6.35776
ENSG00000144331	ZNF385B	protein_coding	46.9171	-1.37834	0.376346	-3.66243	0.000249834	0.00200417	1.42971	0.418635
ENSG00000100605	ITPK1	protein_coding	5242.69	-1.37178	0.247734	-5.53732	3.0714e-08	6.13566e-07	206.385	70.623
ENSG00000091409	ITGA6	protein_coding	155.497	-1.37112	0.237859	-5.76442	8.19414e-09	1.81562e-07	1.86192	0.65672
ENSG00000183032	SLC25A21	protein_coding	27.5893	-1.36806	0.378872	-3.61086	0.00030518	0.00239371	2.1637	0.603024
ENSG00000152767	FARP1	protein_coding	950.719	-1.36805	0.145844	-9.38025	6.5816e-21	5.97482e-19	15.3751	5.74219
ENSG00000109321	AREG	protein_coding	1428.49	-1.36582	0.249411	-5.47619	4.34585e-08	8.4235e-07	85.2314	29.7488
ENSG00000147650	LRP12	protein_coding	71.7891	-1.36233	0.296759	-4.5907	4.41759e-06	5.6306e-05	1.33308	0.446062
ENSG00000151692	RNF144A	protein_coding	89.3325	-1.36129	0.265417	-5.12886	2.91507e-07	4.78396e-06	1.10469	0.382633
ENSG00000198945	L3MBTL3	protein_coding	131.44	-1.35956	0.255361	-5.32406	1.01474e-07	1.83156e-06	4.08415	1.44011
ENSG00000100626	GALNT16	protein_coding	80.2761	-1.35955	0.348742	-3.89842	9.68211e-05	0.000875255	1.55421	0.503431
ENSG00000133315	MACROD1	protein_coding	395.502	-1.35934	0.237438	-5.72504	1.03412e-08	2.24738e-07	64.8305	22.5969
ENSG00000166780	C16orf45	protein_coding	372.773	-1.35926	0.181992	-7.4688	8.09275e-14	3.72838e-12	15.2447	5.53684
ENSG00000137601	NEK1	protein_coding	366.963	-1.35568	0.168503	-8.04543	8.59415e-16	4.86587e-14	4.23772	1.55993
ENSG00000118217	ATF6	protein_coding	968.066	-1.35228	0.155978	-8.66969	4.33308e-18	3.02683e-16	7.51271	2.76328
ENSG00000171033	PKIA	protein_coding	33.0252	-1.35224	0.422908	-3.19748	0.00138636	0.00860577	1.17772	0.277622
ENSG00000171877	FRMD5	protein_coding	90.2124	-1.35049	0.303016	-4.45682	8.31861e-06	9.97085e-05	1.74324	0.597561
ENSG00000104324	CPQ	protein_coding	60.2486	-1.34962	0.297074	-4.54305	5.54449e-06	6.93948e-05	3.81031	1.28174
ENSG00000165675	ENOX2	protein_coding	588.92	-1.34885	0.179412	-7.51816	5.55535e-14	2.63267e-12	15.714	5.74952
ENSG00000113356	POLR3G	protein_coding	69.9542	-1.34592	0.279794	-4.81039	1.50633e-06	2.14627e-05	3.96364	1.3713
ENSG00000145349	CAMK2D	protein_coding	344.687	-1.34535	0.182386	-7.37643	1.62593e-13	7.25765e-12	7.85114	2.86922
ENSG00000091831	ESR1	protein_coding	6142.07	-1.34452	0.237256	-5.66698	1.45339e-08	3.09907e-07	70.3426	24.6264
ENSG00000066629	EML1	protein_coding	530.388	-1.34398	0.208822	-6.43598	1.22675e-10	3.72265e-09	13.5047	4.8445
ENSG00000176473	WDR25	protein_coding	248.801	-1.34187	0.204133	-6.57352	4.91391e-11	1.5756e-09	10.6614	3.85047
ENSG00000118007	STAG1	protein_coding	2424.09	-1.34024	0.175076	-7.65521	1.93002e-14	9.48044e-13	25.244	9.28721
ENSG00000150760	DOCK1	protein_coding	732.26	-1.33512	0.137576	-9.70459	2.88237e-22	2.87103e-20	10.7508	4.09338
ENSG00000107099	DOCK8	protein_coding	872.807	-1.333	0.179387	-7.43087	1.07886e-13	4.90731e-12	9.07449	3.3613
ENSG00000121988	ZRANB3	protein_coding	278.527	-1.33226	0.191567	-6.95455	3.53689e-12	1.30749e-10	13.8356	5.07986
ENSG00000044574	HSPA5	protein_coding	17167.4	-1.3282	0.128072	-10.3708	3.36794e-25	4.26242e-23	263.16	100.036
ENSG00000130347	RTN4IP1	protein_coding	130.487	-1.32735	0.223253	-5.94551	2.75592e-09	6.6622e-08	5.19634	1.88197
ENSG00000138792	ENPEP	protein_coding	184.81	-1.3273	0.279106	-4.75553	1.97928e-06	2.74915e-05	2.79994	0.996414
ENSG00000197548	ATG7	protein_coding	562.588	-1.32106	0.147183	-8.97564	2.81715e-19	2.19605e-17	23.4907	8.94793
ENSG00000074410	CA12	protein_coding	1094.03	-1.32089	0.399606	-3.30548	0.000948139	0.00623257	20.2979	5.52741
ENSG00000169116	PARM1	protein_coding	277.902	-1.32059	0.221511	-5.96175	2.49557e-09	6.09446e-08	3.27561	1.19632
ENSG00000164362	TERT	protein_coding	30.8493	-1.31884	0.435504	-3.0283	0.00245936	0.0140516	1.01577	0.241855
ENSG00000150627	WDR17	protein_coding	168.163	-1.31626	0.215953	-6.09509	1.09378e-09	2.82167e-08	2.30107	0.847173
ENSG00000143341	HMCN1	protein_coding	3081.06	-1.31444	0.192701	-6.82112	9.03352e-12	3.1914e-10	29.0127	10.7819
ENSG00000185046	ANKS1B	protein_coding	30.9984	-1.31433	0.385503	-3.40939	0.000651093	0.00454814	1.53284	0.456137
ENSG00000164440	TXLNB	protein_coding	125.849	-1.31145	0.24713	-5.30669	1.11631e-07	1.98655e-06	1.56938	0.567427
ENSG00000140470	ADAMTS17	protein_coding	63.8604	-1.30943	0.348196	-3.76062	0.000169494	0.00141948	2.69918	0.863106
ENSG00000164597	COG5	protein_coding	1460.06	-1.30458	0.169138	-7.71314	1.22759e-14	6.21451e-13	34.5167	13.16
ENSG00000164683	HEY1	protein_coding	167.265	-1.30245	0.273508	-4.76202	1.91666e-06	2.67252e-05	5.02768	1.78616
ENSG00000011105	TSPAN9	protein_coding	461.953	-1.30008	0.244325	-5.32112	1.0313e-07	1.85678e-06	16.6481	5.99872
ENSG00000164182	NDUFAF2	protein_coding	331.965	-1.2991	0.225737	-5.75493	8.66789e-09	1.91271e-07	42.6635	15.5938
ENSG00000196405	EVL	protein_coding	1917.24	-1.29738	0.181551	-7.14609	8.92841e-13	3.57053e-11	66.3636	25.2836
ENSG00000149557	FEZ1	protein_coding	113.325	-1.29725	0.253136	-5.12473	2.97965e-07	4.87879e-06	5.46766	1.99678
ENSG00000135547	HEY2	protein_coding	56.6457	-1.29648	0.395697	-3.27644	0.00105123	0.0068186	1.39172	0.403696
ENSG00000141337	ARSG	protein_coding	365.377	-1.2947	0.198328	-6.52805	6.66301e-11	2.10198e-09	12.2591	4.7261
ENSG00000100629	CEP128	protein_coding	315.391	-1.2931	0.199683	-6.47573	9.43572e-11	2.91262e-09	7.20785	2.78833
ENSG00000012124	CD22	protein_coding	563.695	-1.29207	0.256252	-5.04219	4.6024e-07	7.18583e-06	23.1942	8.28181
ENSG00000133943	C14orf159	protein_coding	75.1393	-1.29037	0.265915	-4.85256	1.21879e-06	1.75753e-05	4.0109	1.46732
ENSG00000114439	BBX	protein_coding	1249.76	-1.28783	0.186087	-6.92058	4.49797e-12	1.64581e-10	13.3363	5.03474
ENSG00000186314	PRELID2	protein_coding	65.9295	-1.28496	0.31276	-4.10844	3.98334e-05	0.000406361	4.45035	1.53982
ENSG00000127249	ATP13A4	protein_coding	23.5148	-1.27964	0.45361	-2.82101	0.00478725	0.0241778	1.27621	0.20075
ENSG00000167306	MYO5B	protein_coding	1441.2	-1.27829	0.134026	-9.53766	1.46091e-21	1.40319e-19	22.3521	8.78201
ENSG00000185361	TNFAIP8L1	protein_coding	171.331	-1.27824	0.219794	-5.81564	6.04039e-09	1.36655e-07	2.68888	1.02967
ENSG00000143951	WDPCP	protein_coding	128.876	-1.27824	0.247901	-5.15623	2.51974e-07	4.18627e-06	3.76881	1.39953
ENSG00000127928	GNGT1	protein_coding	17.6809	-1.27665	0.403001	-3.16785	0.00153571	0.00939728	1.15769	0.335555
ENSG00000064199	SPA17	protein_coding	175.798	-1.27635	0.201973	-6.31943	2.62533e-10	7.54125e-09	10.3132	3.93203
ENSG00000189362	NEMP2	protein_coding	129.267	-1.27276	0.27898	-4.5622	5.06205e-06	6.38768e-05	4.32868	1.6434
ENSG00000198483	ANKRD35	protein_coding	63.3326	-1.27098	0.299465	-4.24415	2.19427e-05	0.000237115	1.21511	0.436557
ENSG00000160191	PDE9A	protein_coding	59.1835	-1.26976	0.346533	-3.66417	0.000248141	0.00199282	2.69587	0.943136
ENSG00000196739	COL27A1	protein_coding	258.967	-1.26686	0.268175	-4.724	2.31249e-06	3.15694e-05	3.33313	1.26584
ENSG00000091536	MYO15A	protein_coding	39.3851	-1.26512	0.357633	-3.53748	0.00040397	0.00304641	1.31322	0.441978
ENSG00000081189	MEF2C	protein_coding	37.7851	-1.26478	0.38866	-3.2542	0.00113713	0.00727486	1.63226	0.549732
ENSG00000170293	CMTM8	protein_coding	33.1789	-1.26404	0.338682	-3.73222	0.000189799	0.00157119	2.09112	0.706721
ENSG00000106804	C5	protein_coding	171.398	-1.26268	0.246502	-5.12241	3.01659e-07	4.93175e-06	3.47866	1.30001
ENSG00000151892	GFRA1	protein_coding	10321.5	-1.26177	0.449699	-2.8058	0.00501911	0.0250897	82.3922	16.32
ENSG00000081842	PCDHA6	protein_coding	106.369	-1.25562	0.280484	-4.4766	7.58394e-06	9.18741e-05	2.12447	0.77649
ENSG00000144354	CDCA7	protein_coding	368.803	-1.25539	0.148213	-8.47016	2.45059e-17	1.59288e-15	8.6448	3.44859
ENSG00000084710	EFR3B	protein_coding	314.48	-1.25485	0.200461	-6.25983	3.85407e-10	1.07689e-08	2.49477	0.986541
ENSG00000158296	SLC13A3	protein_coding	100.698	-1.25471	0.276964	-4.53022	5.8923e-06	7.32367e-05	4.92371	1.79635
ENSG00000116127	ALMS1	protein_coding	912.134	-1.25377	0.141444	-8.86404	7.71645e-19	5.78465e-17	6.94157	2.77597
ENSG00000116675	DNAJC6	protein_coding	180.756	-1.25259	0.237509	-5.27388	1.33573e-07	2.33644e-06	2.78514	1.05966
ENSG00000006740	ARHGAP44	protein_coding	300.54	-1.25096	0.279253	-4.47967	7.47598e-06	9.07195e-05	5.26154	1.90724
ENSG00000077232	DNAJC10	protein_coding	2023.83	-1.25055	0.136384	-9.16935	4.7586e-20	4.06275e-18	29.0845	11.6464
ENSG00000109680	TBC1D19	protein_coding	21.1503	-1.25049	0.400721	-3.12061	0.00180477	0.0108161	1.06352	0.306741
ENSG00000152952	PLOD2	protein_coding	1770.45	-1.24925	0.223208	-5.59678	2.18369e-08	4.51752e-07	34.7175	13.2838
ENSG00000118193	KIF14	protein_coding	902.784	-1.24901	0.195499	-6.38885	1.67136e-10	4.97361e-09	7.35687	2.93122
ENSG00000138439	FAM117B	protein_coding	154.683	-1.24756	0.323426	-3.85733	0.000114632	0.00101369	1.59724	0.552651
ENSG00000150630	VEGFC	protein_coding	70.3441	-1.24574	0.28369	-4.39119	1.1273e-05	0.000130693	2.21475	0.806577
ENSG00000135119	RNFT2	protein_coding	168.987	-1.2432	0.206298	-6.02623	1.67826e-09	4.22314e-08	3.92803	1.54757
ENSG00000170522	ELOVL6	protein_coding	989.149	-1.24263	0.159169	-7.80698	5.85759e-15	3.08887e-13	39.5258	15.6595
ENSG00000133661	SFTPD	protein_coding	25.2487	-1.24055	0.447133	-2.77445	0.00552946	0.0271303	2.16169	0.447212
ENSG00000092964	DPYSL2	protein_coding	708.726	-1.23833	0.189984	-6.51806	7.12211e-11	2.23697e-09	9.16736	3.59861
ENSG00000079156	OSBPL6	protein_coding	118.835	-1.23804	0.252949	-4.89444	9.85879e-07	1.45083e-05	2.80279	1.05521
ENSG00000137869	CYP19A1	protein_coding	26.2946	-1.23689	0.392821	-3.14874	0.00163978	0.00996045	1.47777	0.449521
ENSG00000117399	CDC20	protein_coding	2629.63	-1.23623	0.107891	-11.4582	2.14032e-30	3.83742e-28	123.974	51.0172
ENSG00000145687	SSBP2	protein_coding	511.252	-1.23227	0.170186	-7.24074	4.46244e-13	1.85913e-11	30.7703	12.3006
ENSG00000145088	EAF2	protein_coding	63.565	-1.23103	0.300597	-4.0953	4.21623e-05	0.000426079	5.38383	1.9397
ENSG00000164808	SPIDR	protein_coding	1076.58	-1.23069	0.264367	-4.65523	3.23621e-06	4.25074e-05	77.5607	28.9438
ENSG00000099204	ABLIM1	protein_coding	906.337	-1.22956	0.17515	-7.02003	2.21818e-12	8.46172e-11	10.4455	4.23275
ENSG00000167216	KATNAL2	protein_coding	122.723	-1.22828	0.247507	-4.96261	6.95539e-07	1.05088e-05	7.1911	2.78308
ENSG00000129158	SERGEF	protein_coding	282.032	-1.22352	0.205923	-5.9416	2.82245e-09	6.80775e-08	22.1087	8.9927
ENSG00000188641	DPYD	protein_coding	31.0781	-1.22206	0.37532	-3.25606	0.0011297	0.00723378	1.01385	0.364173
ENSG00000120725	SIL1	protein_coding	782.246	-1.22043	0.133679	-9.12953	6.87949e-20	5.69277e-18	40.3687	16.6138
ENSG00000137764	MAP2K5	protein_coding	440.822	-1.22022	0.219802	-5.55142	2.83351e-08	5.70814e-07	17.0422	6.71201
ENSG00000163818	LZTFL1	protein_coding	301.92	-1.21849	0.169114	-7.20516	5.79756e-13	2.38498e-11	9.56338	3.89346
ENSG00000134986	NREP	protein_coding	248.23	-1.2176	0.297053	-4.09894	4.15045e-05	0.000420903	8.18746	3.0505
ENSG00000169439	SDC2	protein_coding	387.851	-1.21712	0.17424	-6.98529	2.84274e-12	1.07298e-10	15.0234	6.13585
ENSG00000166432	ZMAT1	protein_coding	248.791	-1.21707	0.182912	-6.65387	2.85475e-11	9.39144e-10	3.45163	1.39752
ENSG00000121440	PDZRN3	protein_coding	115.355	-1.21681	0.311939	-3.90078	9.58835e-05	0.000867508	3.13228	1.13738
ENSG00000158623	COPG2	protein_coding	1583.27	-1.21627	0.164899	-7.37584	1.63312e-13	7.27465e-12	30.2188	12.2582
ENSG00000106526	ACTR3C	protein_coding	85.614	-1.21617	0.333038	-3.65174	0.000260472	0.0020802	5.13475	1.94791
ENSG00000073464	CLCN4	protein_coding	73.9371	-1.21503	0.354072	-3.43159	0.000600058	0.00425239	1.00777	0.36862
ENSG00000160746	ANO10	protein_coding	430.242	-1.21454	0.165671	-7.33102	2.28415e-13	1.00498e-11	13.662	5.54738
ENSG00000101464	PIGU	protein_coding	640.089	-1.21386	0.169892	-7.1449	9.00586e-13	3.59483e-11	26.6811	10.8248
ENSG00000134146	DPH6	protein_coding	138.845	-1.21173	0.247974	-4.88651	1.02638e-06	1.50017e-05	7.60125	3.00028
ENSG00000203943	SAMD13	protein_coding	18.2338	-1.21131	0.415191	-2.91747	0.00352888	0.0188537	1.20572	0.360118
ENSG00000151532	VTI1A	protein_coding	843.577	-1.20968	0.127234	-9.50749	1.95325e-21	1.85128e-19	18.0082	7.45817
ENSG00000027075	PRKCH	protein_coding	937.248	-1.20772	0.139756	-8.64161	5.54272e-18	3.83446e-16	23.1302	9.5579
ENSG00000172878	METAP1D	protein_coding	199.302	-1.20764	0.228446	-5.28633	1.24792e-07	2.19354e-06	7.2285	2.94263
ENSG00000164929	BAALC	protein_coding	12.6105	-1.20582	0.453623	-2.6582	0.00785589	0.0361616	1.63161	0.295774
ENSG00000116874	WARS2	protein_coding	465.435	-1.20571	0.189469	-6.36362	1.9705e-10	5.76806e-09	10.8446	4.39785
ENSG00000187676	B3GLCT	protein_coding	232.661	-1.20251	0.196892	-6.10746	1.01228e-09	2.63035e-08	3.19979	1.29088
ENSG00000119042	SATB2	protein_coding	139.442	-1.20135	0.273387	-4.39431	1.11123e-05	0.000129094	3.49387	1.3932
ENSG00000108878	CACNG1	protein_coding	26.9135	-1.20069	0.399281	-3.00714	0.00263721	0.0148494	1.54695	0.483767
ENSG00000101868	POLA1	protein_coding	1301.13	-1.19736	0.160031	-7.48203	7.31812e-14	3.40064e-12	14.1148	5.82089
ENSG00000203666	EFCAB2	protein_coding	259.541	-1.1966	0.180894	-6.61494	3.71699e-11	1.20802e-09	20.2273	8.36658
ENSG00000102763	VWA8	protein_coding	570.747	-1.19554	0.247305	-4.83428	1.33629e-06	1.91541e-05	6.80146	2.64379
ENSG00000166348	USP54	protein_coding	768.339	-1.19381	0.180263	-6.62261	3.52913e-11	1.1487e-09	12.1535	5.03212
ENSG00000167693	NXN	protein_coding	64.072	-1.19321	0.280172	-4.25885	2.05486e-05	0.000223059	2.45424	0.982974
ENSG00000144061	NPHP1	protein_coding	52.3847	-1.19281	0.344888	-3.45853	0.000543127	0.00389512	2.92187	1.04919
ENSG00000259024	TVP23C-CDRT4	protein_coding	209.69	-1.18518	0.270083	-4.3882	1.14294e-05	0.000132349	5.18666	2.00764
ENSG00000188488	SERPINA5	protein_coding	109.46	-1.18518	0.289903	-4.08819	4.34756e-05	0.000438116	3.44129	1.29492
ENSG00000166974	MAPRE2	protein_coding	130.255	-1.1842	0.288268	-4.10798	3.99134e-05	0.000406984	2.78157	1.07035
ENSG00000164649	CDCA7L	protein_coding	1333.29	-1.18347	0.18365	-6.44417	1.16236e-10	3.53222e-09	37.1336	15.2627
ENSG00000066827	ZFAT	protein_coding	305.288	-1.18088	0.198411	-5.95167	2.65427e-09	6.43818e-08	4.68944	1.91722
ENSG00000068724	TTC7A	protein_coding	615.18	-1.1792	0.187043	-6.30442	2.89274e-10	8.25428e-09	9.91942	4.10808
ENSG00000112425	EPM2A	protein_coding	90.3873	-1.17879	0.257545	-4.57704	4.71602e-06	5.98261e-05	2.23754	0.904772
ENSG00000256061	DNAAF4	protein_coding	38.6649	-1.17877	0.334567	-3.52329	0.000426229	0.00318444	2.15455	0.80905
ENSG00000149926	FAM57B	protein_coding	25.8394	-1.17823	0.361401	-3.26018	0.0011134	0.00715496	1.61064	0.569086
ENSG00000104375	STK3	protein_coding	642.569	-1.17564	0.163256	-7.20122	5.96745e-13	2.44552e-11	19.5395	8.17483
ENSG00000170689	HOXB9	protein_coding	48.7555	-1.17422	0.304451	-3.85683	0.000114865	0.00101492	1.15999	0.446297
ENSG00000106701	FSD1L	protein_coding	107.487	-1.17321	0.269239	-4.35752	1.31546e-05	0.000149668	1.67847	0.659295
ENSG00000145757	SPATA9	protein_coding	11.55	-1.17179	0.438962	-2.66946	0.00759722	0.0351666	1.18323	0.309972
ENSG00000170745	KCNS3	protein_coding	157.216	-1.17139	0.205641	-5.69629	1.22443e-08	2.63965e-07	4.74069	1.97762
ENSG00000174099	MSRB3	protein_coding	30.9421	-1.17013	0.374804	-3.12197	0.00179646	0.0107752	1.17295	0.434633
ENSG00000226124	FTCDNL1	protein_coding	73.0003	-1.16928	0.287081	-4.07298	4.64154e-05	0.000462542	2.76757	1.07733
ENSG00000269190	FBXO17	protein_coding	119.488	-1.16808	0.291546	-4.00651	6.16223e-05	0.000592935	3.58504	1.38198
ENSG00000138814	PPP3CA	protein_coding	6797.81	-1.16657	0.174757	-6.67536	2.46633e-11	8.22683e-10	110.074	45.8786
ENSG00000072571	HMMR	protein_coding	1275.95	-1.16582	0.178572	-6.52861	6.63827e-11	2.09724e-09	31.4252	13.461
ENSG00000266028	SRGAP2	protein_coding	1926.43	-1.16344	0.118716	-9.80019	1.12378e-22	1.15685e-20	29.2325	12.5683
ENSG00000145808	ADAMTS19	protein_coding	1262.19	-1.16336	0.423389	-2.74773	0.0060009	0.0289288	26.3583	7.64057
ENSG00000178538	CA8	protein_coding	97.3002	-1.16316	0.259336	-4.48516	7.28592e-06	8.85631e-05	4.64627	1.86984
ENSG00000138400	MDH1B	protein_coding	37.4314	-1.16228	0.339126	-3.42729	0.000609639	0.0043061	1.42462	0.5263
ENSG00000121361	KCNJ8	protein_coding	797.668	-1.16188	0.447328	-2.59737	0.00939419	0.0419668	23.069	5.3982
ENSG00000166851	PLK1	protein_coding	2996.07	-1.1616	0.145104	-8.00531	1.1917e-15	6.67692e-14	98.8914	42.6649
ENSG00000222014	RAB6C	protein_coding	216.874	-1.16101	0.232113	-5.00193	5.67584e-07	8.6977e-06	4.16711	1.69805
ENSG00000008083	JARID2	protein_coding	922.426	-1.16059	0.221822	-5.2321	1.67595e-07	2.87774e-06	9.32708	3.82197
ENSG00000149328	GLB1L2	protein_coding	597.884	-1.15848	0.140681	-8.23479	1.79873e-16	1.10256e-14	11.2187	4.80657
ENSG00000140025	EFCAB11	protein_coding	602.661	-1.15773	0.192731	-6.00695	1.89049e-09	4.71854e-08	38.3005	15.9068
ENSG00000082068	WDR70	protein_coding	562.825	-1.15611	0.393362	-2.93905	0.00329216	0.0178235	18.5333	6.04236
ENSG00000135678	CPM	protein_coding	451.403	-1.15593	0.267855	-4.3155	1.5924e-05	0.000177239	9.79829	3.92415
ENSG00000198919	DZIP3	protein_coding	774.788	-1.15581	0.186009	-6.21372	5.17456e-10	1.42003e-08	10.2551	4.30436
ENSG00000237515	SHISA9	protein_coding	637.233	-1.15548	0.220398	-5.24267	1.58265e-07	2.72625e-06	8.73339	3.62521
ENSG00000185432	METTL7A	protein_coding	110.224	-1.15483	0.341418	-3.38243	0.000718467	0.0049465	2.60707	0.986584
ENSG00000170634	ACYP2	protein_coding	77.5934	-1.15335	0.281526	-4.09679	4.18921e-05	0.000424146	5.10597	1.99019
ENSG00000155158	TTC39B	protein_coding	150.102	-1.1526	0.304192	-3.78905	0.000151224	0.00128499	2.4786	0.961405
ENSG00000104369	JPH1	protein_coding	372.21	-1.15239	0.190896	-6.03673	1.57265e-09	3.97597e-08	6.38151	2.67868
ENSG00000014257	ACPP	protein_coding	94.8341	-1.15222	0.24912	-4.62515	3.74326e-06	4.8341e-05	2.62099	1.0817
ENSG00000162415	ZSWIM5	protein_coding	666.639	-1.1514	0.209067	-5.50735	3.64279e-08	7.16403e-07	6.49736	2.69204
ENSG00000172292	CERS6	protein_coding	1992.27	-1.14969	0.152944	-7.51707	5.60171e-14	2.643e-12	15.4409	6.58296
ENSG00000088992	TESC	protein_coding	21.3779	-1.14908	0.415654	-2.76451	0.00570076	0.0277654	1.84245	0.5589
ENSG00000176049	JAKMIP2	protein_coding	816.638	-1.14729	0.276292	-4.15246	3.28921e-05	0.000342533	11.8538	4.66556
ENSG00000115290	GRB14	protein_coding	318.875	-1.14704	0.212526	-5.39715	6.77091e-08	1.26345e-06	12.6518	5.27615
ENSG00000182247	UBE2E2	protein_coding	388.952	-1.14567	0.245038	-4.67547	2.93286e-06	3.8999e-05	29.4294	11.9531
ENSG00000135299	ANKRD6	protein_coding	38.7746	-1.14504	0.330147	-3.46827	0.000523828	0.00377686	1.94369	0.743471
ENSG00000091129	NRCAM	protein_coding	6468.66	-1.14094	0.125314	-9.10472	8.64882e-20	7.07526e-18	68.1173	29.6
ENSG00000150893	FREM2	protein_coding	3730	-1.13858	0.181617	-6.26913	3.63076e-10	1.01979e-08	13.3426	5.70207
ENSG00000078114	NEBL	protein_coding	3170.29	-1.13699	0.20594	-5.52097	3.37138e-08	6.69144e-07	43.6345	18.1998
ENSG00000166250	CLMP	protein_coding	33.252	-1.13631	0.371685	-3.0572	0.00223418	0.0129704	1.51468	0.53998
ENSG00000173926	MARCH3	protein_coding	58.8658	-1.13618	0.367634	-3.09053	0.00199802	0.0117838	3.74676	1.29444
ENSG00000097021	ACOT7	protein_coding	571.368	-1.13609	0.17058	-6.66015	2.73544e-11	9.02652e-10	28.508	12.1964
ENSG00000064763	FAR2	protein_coding	474.677	-1.13356	0.179365	-6.31984	2.61835e-10	7.53126e-09	11.3875	4.86238
ENSG00000164142	FAM160A1	protein_coding	100.241	-1.13341	0.323871	-3.49959	0.000465978	0.00343105	1.86979	0.759157
ENSG00000273294	C1QTNF3-AMACR	protein_coding	140.765	-1.13331	0.298873	-3.79195	0.000149468	0.00127157	2.43419	0.94604
ENSG00000259803	SLC22A31	protein_coding	15.2834	-1.132	0.423145	-2.6752	0.00746839	0.0346447	1.40221	0.446644
ENSG00000164949	GEM	protein_coding	212.135	-1.13104	0.205619	-5.50066	3.78371e-08	7.4276e-07	7.10731	3.08521
ENSG00000147862	NFIB	protein_coding	470.725	-1.13009	0.182493	-6.19254	5.92006e-10	1.60618e-08	5.22909	2.22386
ENSG00000101311	FERMT1	protein_coding	76.9475	-1.12547	0.263877	-4.26512	1.99793e-05	0.000217537	1.21438	0.506263
ENSG00000189337	KAZN	protein_coding	257.68	-1.12471	0.205534	-5.4721	4.4473e-08	8.58921e-07	3.96231	1.67666
ENSG00000118690	ARMC2	protein_coding	26.4097	-1.12411	0.371961	-3.02211	0.00251016	0.0142835	2.44514	0.914917
ENSG00000164626	KCNK5	protein_coding	234.67	-1.1227	0.324556	-3.4592	0.00054179	0.00388813	3.64086	1.41603
ENSG00000188677	PARVB	protein_coding	41.3548	-1.12255	0.311475	-3.60397	0.00031339	0.00245007	1.83497	0.738159
ENSG00000149150	SLC43A1	protein_coding	66.2388	-1.12247	0.280936	-3.99546	6.45691e-05	0.000617974	1.93689	0.782978
ENSG00000163093	BBS5	protein_coding	64.5165	-1.12032	0.341754	-3.27816	0.00104487	0.00678347	1.48397	0.54358
ENSG00000188153	COL4A5	protein_coding	1130.56	-1.11974	0.137928	-8.11829	4.72792e-16	2.75667e-14	15.1549	6.63686
ENSG00000124215	CDH26	protein_coding	62.2107	-1.11922	0.315347	-3.54916	0.000386461	0.00293909	2.45008	0.978906
ENSG00000138190	EXOC6	protein_coding	748.208	-1.11769	0.284214	-3.93255	8.40496e-05	0.000773781	16.9144	6.68071
ENSG00000092621	PHGDH	protein_coding	621.418	-1.11708	0.191851	-5.82264	5.79254e-09	1.3174e-07	29.8538	12.8225
ENSG00000003436	TFPI	protein_coding	1156.78	-1.11698	0.141534	-7.89193	2.9755e-15	1.59645e-13	34.4504	15.2044
ENSG00000187554	TLR5	protein_coding	43.8738	-1.11543	0.382974	-2.91254	0.00358501	0.0190937	1.23868	0.430401
ENSG00000182985	CADM1	protein_coding	1879.89	-1.11408	0.190142	-5.85919	4.65131e-09	1.07953e-07	44.4148	19.0541
ENSG00000136111	TBC1D4	protein_coding	248.598	-1.11354	0.295461	-3.76883	0.000164013	0.00137787	2.82419	1.11834
ENSG00000058404	CAMK2B	protein_coding	68.3675	-1.1114	0.288487	-3.85252	0.000116907	0.00102915	2.75573	1.13333
ENSG00000032389	EIPR1	protein_coding	942.916	-1.11103	0.199508	-5.56884	2.56444e-08	5.23472e-07	36.3064	15.5229
ENSG00000142875	PRKACB	protein_coding	75.2708	-1.11063	0.260612	-4.26162	2.0295e-05	0.00022064	1.11017	0.463091
ENSG00000146802	TMEM168	protein_coding	1023.4	-1.11036	0.128791	-8.62136	6.61636e-18	4.5255e-16	17.2925	7.72072
ENSG00000156970	BUB1B	protein_coding	1130.33	-1.11035	0.133276	-8.33117	8.00489e-17	5.00655e-15	21.0005	9.43186
ENSG00000124493	GRM4	protein_coding	216.682	-1.10886	0.230876	-4.80284	1.56432e-06	2.21715e-05	3.2364	1.38541
ENSG00000133083	DCLK1	protein_coding	47.725	-1.10863	0.338473	-3.27538	0.00105519	0.00684017	1.14666	0.44629
ENSG00000148488	ST8SIA6	protein_coding	413.345	-1.1078	0.426214	-2.59916	0.00934517	0.041792	18.7802	5.63235
ENSG00000149179	C11orf49	protein_coding	536.684	-1.10775	0.143163	-7.73765	1.01272e-14	5.18779e-13	31.5787	14.0683
ENSG00000105866	SP4	protein_coding	227.704	-1.10762	0.250897	-4.41462	1.01188e-05	0.000118641	2.97609	1.25699
ENSG00000086619	ERO1B	protein_coding	124.498	-1.10755	0.254257	-4.35604	1.32438e-05	0.000150443	2.01017	0.83846
ENSG00000128606	LRRC17	protein_coding	34.7654	-1.10539	0.342384	-3.2285	0.00124441	0.00785374	1.59574	0.630385
ENSG00000105810	CDK6	protein_coding	2366.61	-1.10396	0.194368	-5.67974	1.34902e-08	2.89663e-07	18.7228	8.10823
ENSG00000111052	LIN7A	protein_coding	649.52	-1.1011	0.204025	-5.39691	6.78e-08	1.26405e-06	9.54576	4.09982
ENSG00000132394	EEFSEC	protein_coding	419.585	-1.10067	0.215196	-5.11472	3.142e-07	5.09804e-06	15.9771	6.81695
ENSG00000073849	ST6GAL1	protein_coding	45.6797	-1.09887	0.325211	-3.37896	0.000727608	0.00499187	3.85901	1.55804
ENSG00000100077	GRK3	protein_coding	112.954	-1.09832	0.225145	-4.87827	1.07018e-06	1.55784e-05	1.26607	0.553703
ENSG00000040341	STAU2	protein_coding	846.889	-1.09829	0.146488	-7.49749	6.50491e-14	3.06243e-12	25.4628	11.3557
ENSG00000164294	GPX8	protein_coding	115.383	-1.09781	0.253947	-4.32298	1.53937e-05	0.000172049	4.02878	1.70338
ENSG00000113739	STC2	protein_coding	16225.8	-1.09761	0.238102	-4.60983	4.03004e-06	5.18888e-05	362.952	152.9
ENSG00000158270	COLEC12	protein_coding	80.109	-1.09732	0.358853	-3.05785	0.00222932	0.0129492	1.22906	0.469995
ENSG00000153904	DDAH1	protein_coding	327.789	-1.09486	0.21791	-5.02437	5.05094e-07	7.82932e-06	4.77996	2.05088
ENSG00000196549	MME	protein_coding	213.851	-1.0945	0.209303	-5.22926	1.70191e-07	2.91766e-06	4.26553	1.85914
ENSG00000165449	SLC16A9	protein_coding	64.5289	-1.09423	0.308298	-3.54927	0.0003863	0.00293891	1.03191	0.428338
ENSG00000158169	FANCC	protein_coding	513.944	-1.09324	0.150063	-7.28517	3.21259e-13	1.37687e-11	11.7607	5.28132
ENSG00000174628	IQCK	protein_coding	215.151	-1.09322	0.214871	-5.08781	3.62217e-07	5.78552e-06	12.7758	5.57332
ENSG00000106554	CHCHD3	protein_coding	2144.44	-1.09285	0.147366	-7.4159	1.20806e-13	5.46038e-12	88.3682	39.3371
ENSG00000187535	IFT140	protein_coding	674.8	-1.09157	0.263673	-4.13987	3.47509e-05	0.000360148	11.6417	4.85875
ENSG00000119509	INVS	protein_coding	327.72	-1.09113	0.190734	-5.72067	1.06105e-08	2.30126e-07	6.89346	3.02883
ENSG00000198648	STK39	protein_coding	863.504	-1.0907	0.177928	-6.12998	8.78906e-10	2.30045e-08	13.5881	6.0659
ENSG00000075420	FNDC3B	protein_coding	1138.76	-1.08903	0.190511	-5.71636	1.08832e-08	2.35565e-07	13.6701	6.07448
ENSG00000152284	TCF7L1	protein_coding	144.421	-1.08765	0.23218	-4.68452	2.80616e-06	3.74532e-05	3.8961	1.68415
ENSG00000144645	OSBPL10	protein_coding	808.705	-1.08714	0.232178	-4.68234	2.83624e-06	3.78078e-05	16.202	6.97621
ENSG00000004399	PLXND1	protein_coding	424.887	-1.084	0.15277	-7.09566	1.28734e-12	5.06347e-11	13.8402	6.22536
ENSG00000115970	THADA	protein_coding	1408.64	-1.08396	0.186268	-5.81934	5.908e-09	1.34083e-07	33.4408	14.7375
ENSG00000136205	TNS3	protein_coding	1090.15	-1.08275	0.198611	-5.45163	4.99095e-08	9.57897e-07	8.76744	3.86856
ENSG00000134215	VAV3	protein_coding	815.34	-1.08239	0.184797	-5.8572	4.70725e-09	1.09134e-07	19.5131	8.62294
ENSG00000164687	FABP5	protein_coding	103.343	-1.08239	0.226954	-4.76918	1.84978e-06	2.58933e-05	9.44403	4.13724
ENSG00000111879	FAM184A	protein_coding	117.542	-1.08128	0.28005	-3.86104	0.000112906	0.000999656	3.51907	1.449
ENSG00000120254	MTHFD1L	protein_coding	508.658	-1.08045	0.165472	-6.52948	6.5999e-11	2.08819e-09	16.6447	7.53281
ENSG00000114473	IQCG	protein_coding	142.83	-1.07963	0.23423	-4.60929	4.04053e-06	5.19928e-05	7.67912	3.33331
ENSG00000128590	DNAJB9	protein_coding	3648.44	-1.07883	0.184633	-5.8431	5.12381e-09	1.17777e-07	80.4989	35.8922
ENSG00000158220	ESYT3	protein_coding	44.4957	-1.07757	0.368147	-2.92701	0.00342236	0.0183804	1.28112	0.512759
ENSG00000172340	SUCLG2	protein_coding	1393.63	-1.07737	0.178399	-6.0391	1.54977e-09	3.92274e-08	35.8655	15.9708
ENSG00000068383	INPP5A	protein_coding	1027.33	-1.07623	0.218644	-4.92229	8.55393e-07	1.26748e-05	22.4879	9.8394
ENSG00000112812	PRSS16	protein_coding	179.336	-1.07546	0.205735	-5.22741	1.71903e-07	2.94231e-06	7.45095	3.31485
ENSG00000111058	ACSS3	protein_coding	741.974	-1.07416	0.224298	-4.78898	1.67634e-06	2.36347e-05	12.3847	5.34517
ENSG00000118965	WDR35	protein_coding	354.475	-1.0709	0.239881	-4.46428	8.03367e-06	9.65611e-05	3.7732	1.62525
ENSG00000120262	CCDC170	protein_coding	844.365	-1.06873	0.172247	-6.20464	5.48228e-10	1.49305e-08	15.9665	7.29808
ENSG00000112297	CRYBG1	protein_coding	921.994	-1.06776	0.148139	-7.2078	5.68615e-13	2.34363e-11	8.6237	3.94854
ENSG00000107020	PLGRKT	protein_coding	213.502	-1.06775	0.225731	-4.73019	2.24311e-06	3.07196e-05	18.2549	8.07328
ENSG00000122547	EEPD1	protein_coding	108.621	-1.06765	0.321225	-3.3237	0.000888328	0.00590253	3.12711	1.25297
ENSG00000137502	RAB30	protein_coding	581.272	-1.06616	0.415073	-2.5686	0.010211	0.0449262	12.6638	4.23909
ENSG00000151914	DST	protein_coding	4460.84	-1.06598	0.142225	-7.49499	6.63024e-14	3.10783e-12	44.9463	20.5666
ENSG00000154358	OBSCN	protein_coding	979.819	-1.06472	0.229293	-4.6435	3.42555e-06	4.46942e-05	12.4199	5.41269
ENSG00000123213	NLN	protein_coding	929.835	-1.06468	0.123351	-8.63129	6.06618e-18	4.18314e-16	16.7499	7.69841
ENSG00000198157	HMGN5	protein_coding	304.643	-1.06407	0.172348	-6.17397	6.65945e-10	1.78428e-08	17.8626	8.15228
ENSG00000178409	BEND3	protein_coding	184.691	-1.0637	0.188649	-5.63854	1.71493e-08	3.6032e-07	1.64245	0.739989
ENSG00000184374	COLEC10	protein_coding	18.8563	-1.06274	0.415123	-2.56006	0.0104653	0.045831	1.33035	0.434553
ENSG00000146476	ARMT1	protein_coding	5825.83	-1.06181	0.162575	-6.53123	6.52317e-11	2.06695e-09	136.362	61.6463
ENSG00000163617	CCDC191	protein_coding	193.287	-1.05919	0.214266	-4.94336	7.67866e-07	1.14966e-05	4.10514	1.87298
ENSG00000188001	TPRG1	protein_coding	20.7133	-1.05864	0.415198	-2.54973	0.0107806	0.0469618	1.35418	0.476952
ENSG00000079482	OPHN1	protein_coding	1162.78	-1.05778	0.176824	-5.98213	2.20238e-09	5.42775e-08	9.31383	4.23039
ENSG00000182871	COL18A1	protein_coding	1173.01	-1.05686	0.226779	-4.66032	3.15716e-06	4.16215e-05	20.638	9.12013
ENSG00000276043	UHRF1	protein_coding	1830.24	-1.05675	0.179428	-5.88955	3.87249e-09	9.0957e-08	27.0224	12.208
ENSG00000047578	KIAA0556	protein_coding	1329.7	-1.05479	0.168193	-6.27132	3.57996e-10	1.00683e-08	23.3162	10.6599
ENSG00000029559	IBSP	protein_coding	29.7206	-1.05223	0.388678	-2.70719	0.00678556	0.0320297	1.27341	0.475426
ENSG00000113368	LMNB1	protein_coding	3273.82	-1.05062	0.126505	-8.30499	9.98247e-17	6.18942e-15	92.8544	43.0661
ENSG00000106991	ENG	protein_coding	34.5768	-1.04995	0.349032	-3.00819	0.00262812	0.0148098	2.4186	0.987224
ENSG00000132763	MMACHC	protein_coding	515.348	-1.04506	0.236687	-4.41539	1.00828e-05	0.00011833	11.2601	5.03744
ENSG00000115840	SLC25A12	protein_coding	423.753	-1.04346	0.155227	-6.72214	1.79075e-11	6.04835e-10	9.41449	4.36117
ENSG00000137198	GMPR	protein_coding	69.222	-1.04329	0.281634	-3.70442	0.000211874	0.00173194	3.08257	1.36255
ENSG00000153815	CMIP	protein_coding	850.978	-1.04285	0.208308	-5.00631	5.54842e-07	8.53282e-06	14.6205	6.5291
ENSG00000100206	DMC1	protein_coding	69.1349	-1.04229	0.33921	-3.07271	0.00212128	0.0124256	6.58428	2.81092
ENSG00000054654	SYNE2	protein_coding	2872.02	-1.04144	0.150986	-6.89756	5.29033e-12	1.91619e-10	20.5102	9.44523
ENSG00000135537	AFG1L	protein_coding	60.7611	-1.04103	0.294675	-3.5328	0.000411182	0.00309213	2.25684	0.959014
ENSG00000185437	SH3BGR	protein_coding	107.461	-1.04088	0.26885	-3.87162	0.000108116	0.000964395	8.86222	3.87862
ENSG00000164659	KIAA1324L	protein_coding	680.254	-1.04053	0.166057	-6.26609	3.70234e-10	1.03719e-08	16.3192	7.55918
ENSG00000178764	ZHX2	protein_coding	2477.74	-1.04002	0.189808	-5.47933	4.26939e-08	8.29773e-07	30.1755	13.6434
ENSG00000101849	TBL1X	protein_coding	2436.43	-1.03914	0.174166	-5.96636	2.42599e-09	5.93803e-08	24.9463	11.4401
ENSG00000075223	SEMA3C	protein_coding	18040.3	-1.03889	0.11406	-9.10833	8.3658e-20	6.86985e-18	267.223	125.414
ENSG00000203780	FANK1	protein_coding	103.593	-1.03837	0.228926	-4.53583	5.73774e-06	7.15223e-05	8.05539	3.62552
ENSG00000120800	UTP20	protein_coding	1104.81	-1.03606	0.172623	-6.00189	1.95039e-09	4.85679e-08	6.81803	3.15729
ENSG00000261652	C15orf65	protein_coding	25.483	-1.03562	0.378758	-2.73425	0.00625217	0.0299231	3.03491	1.17542
ENSG00000184792	OSBP2	protein_coding	174.908	-1.03524	0.19428	-5.32859	9.8979e-08	1.79254e-06	4.19558	1.93773
ENSG00000078596	ITM2A	protein_coding	91.82	-1.03425	0.363265	-2.8471	0.0044119	0.0225683	4.21048	1.66204
ENSG00000072422	RHOBTB1	protein_coding	284.83	-1.03305	0.222542	-4.64206	3.44956e-06	4.49802e-05	4.49867	2.02519
ENSG00000197892	KIF13B	protein_coding	311.039	-1.02908	0.172282	-5.97322	2.3261e-09	5.71302e-08	2.34573	1.08033
ENSG00000147408	CSGALNACT1	protein_coding	92.5418	-1.02799	0.309881	-3.31738	0.000908662	0.00601904	1.79863	0.776511
ENSG00000168078	PBK	protein_coding	948.595	-1.02627	0.115867	-8.85736	8.19316e-19	6.07848e-17	27.7707	13.171
ENSG00000169570	DTWD2	protein_coding	316.566	-1.02623	0.199732	-5.13804	2.77626e-07	4.58413e-06	5.06987	2.31941
ENSG00000108641	B9D1	protein_coding	211.327	-1.0257	0.177571	-5.77628	7.63682e-09	1.70442e-07	18.8891	8.80113
ENSG00000086300	SNX10	protein_coding	404.063	-1.0255	0.21327	-4.80847	1.52091e-06	2.16418e-05	10.2838	4.70809
ENSG00000169814	BTD	protein_coding	279.978	-1.02435	0.191651	-5.34489	9.04744e-08	1.64922e-06	10.4434	4.80996
ENSG00000173517	PEAK1	protein_coding	796.32	-1.02403	0.153659	-6.6643	2.65935e-11	8.78893e-10	6.97313	3.25051
ENSG00000160193	WDR4	protein_coding	496.966	-1.02339	0.187558	-5.45638	4.85941e-08	9.33484e-07	18.2395	8.48508
ENSG00000188158	NHS	protein_coding	280.769	-1.02337	0.289001	-3.54107	0.000398514	0.00301703	2.0251	0.905605
ENSG00000152766	ANKRD22	protein_coding	96.9098	-1.023	0.300832	-3.40057	0.000672456	0.00468368	4.0327	1.71667
ENSG00000122965	RBM19	protein_coding	1109.69	-1.0199	0.132546	-7.6947	1.41825e-14	7.11274e-13	18.8302	8.94232
ENSG00000127124	HIVEP3	protein_coding	533.953	-1.01972	0.293205	-3.47786	0.000505435	0.00366235	15.4007	6.60114
ENSG00000070785	EIF2B3	protein_coding	591.327	-1.01847	0.150508	-6.76691	1.3156e-11	4.50717e-10	24.2556	11.4364
ENSG00000114544	SLC41A3	protein_coding	786.886	-1.01737	0.22743	-4.47333	7.70125e-06	9.30856e-05	24.4945	11.0777
ENSG00000165392	WRN	protein_coding	384.644	-1.01709	0.158515	-6.41636	1.39573e-10	4.19989e-09	5.0652	2.39311
ENSG00000104814	MAP4K1	protein_coding	34.1499	-1.01571	0.391679	-2.59322	0.00950816	0.0423576	2.19483	0.845074
ENSG00000169122	FAM110B	protein_coding	102.624	-1.01462	0.273615	-3.70819	0.000208745	0.00171077	2.93179	1.30365
ENSG00000135318	NT5E	protein_coding	200.186	-1.01261	0.280741	-3.60693	0.000309843	0.00242586	3.81454	1.68848
ENSG00000115504	EHBP1	protein_coding	869.119	-1.01228	0.184327	-5.4918	3.97861e-08	7.78181e-07	19.3322	9.05405
ENSG00000165238	WNK2	protein_coding	298.137	-1.00977	0.206577	-4.8881	1.01812e-06	1.48912e-05	7.22864	3.33371
ENSG00000158050	DUSP2	protein_coding	182.726	-1.00962	0.198054	-5.09768	3.4385e-07	5.51673e-06	7.34762	3.42098
ENSG00000013619	MAMLD1	protein_coding	108.932	-1.00911	0.288804	-3.49408	0.00047569	0.00348704	1.75985	0.814594
ENSG00000106477	CEP41	protein_coding	417.318	-1.00884	0.230652	-4.37388	1.22057e-05	0.000140131	13.8334	6.32568
ENSG00000083720	OXCT1	protein_coding	679.959	-1.00822	0.1486	-6.78481	1.16242e-11	4.01435e-10	13.8676	6.61429
ENSG00000178075	GRAMD1C	protein_coding	165.316	-1.00809	0.19857	-5.07675	3.83937e-07	6.10976e-06	4.46685	2.09232
ENSG00000106125	MINDY4	protein_coding	80.834	-1.00775	0.260946	-3.86193	0.000112497	0.00099717	1.67979	0.764871
ENSG00000106868	SUSD1	protein_coding	360.97	-1.00738	0.205761	-4.89585	9.78838e-07	1.44245e-05	7.69391	3.61042
ENSG00000138101	DTNB	protein_coding	259.182	-1.00709	0.2152	-4.67979	2.87174e-06	3.82498e-05	9.82699	4.57467
ENSG00000177189	RPS6KA3	protein_coding	1303.57	-1.00705	0.171803	-5.86168	4.58217e-09	1.06579e-07	16.4248	7.73583
ENSG00000118420	UBE3D	protein_coding	128.294	-1.00508	0.295916	-3.39651	0.000682503	0.00473832	4.57518	1.9769
ENSG00000205309	NT5M	protein_coding	51.9857	-1.00243	0.340601	-2.94313	0.00324908	0.0176169	2.89793	1.20883
ENSG00000160917	CPSF4	protein_coding	3247.29	1.0002	0.108942	9.18103	4.26978e-20	3.65993e-18	92.4262	182.909
ENSG00000090238	YPEL3	protein_coding	2105.81	1.0004	0.253543	3.9457	7.95679e-05	0.000736953	62.4784	129.542
ENSG00000130518	KIAA1683	protein_coding	430.563	1.002	0.219741	4.55993	5.11696e-06	6.44941e-05	2.27425	4.68639
ENSG00000197530	MIB2	protein_coding	506.531	1.00348	0.189228	5.30302	1.13905e-07	2.01926e-06	8.99144	18.1123
ENSG00000185304	RGPD2	protein_coding	265.062	1.00388	0.222187	4.51818	6.23744e-06	7.70821e-05	1.65422	3.41756
ENSG00000163362	INAVA	protein_coding	294.005	1.00546	0.181181	5.54951	2.86468e-08	5.76553e-07	2.39761	4.86376
ENSG00000223573	TINCR	protein_coding	1208.32	1.00572	0.148439	6.77531	1.24138e-11	4.27332e-10	12.6274	25.4088
ENSG00000178026	LRRC75B	protein_coding	85.5873	1.0059	0.264352	3.80514	0.000141721	0.00121278	1.71595	3.62499
ENSG00000166619	BLCAP	protein_coding	2290.87	1.00841	0.166379	6.06091	1.35355e-09	3.45042e-08	36.7776	74.5541
ENSG00000087077	TRIP6	protein_coding	9310.06	1.00853	0.150615	6.69611	2.14037e-11	7.16174e-10	203.078	405.724
ENSG00000137216	TMEM63B	protein_coding	5080.88	1.00856	0.132996	7.58334	3.36783e-14	1.621e-12	49.4369	98.7913
ENSG00000205730	ITPRIPL2	protein_coding	2151.54	1.00942	0.129825	7.77524	7.53053e-15	3.92299e-13	7.89524	15.9069
ENSG00000162772	ATF3	protein_coding	688.528	1.00965	0.223563	4.51618	6.29642e-06	7.77654e-05	13.694	28.5669
ENSG00000174514	MFSD4A	protein_coding	54.379	1.01049	0.321568	3.1424	0.00167569	0.0101385	0.823723	1.86934
ENSG00000116761	CTH	protein_coding	142.557	1.01094	0.238655	4.23599	2.27545e-05	0.000245149	2.46388	5.19863
ENSG00000107537	PHYH	protein_coding	1005.87	1.01176	0.126402	8.00427	1.20182e-15	6.71612e-14	20.1725	40.4229
ENSG00000171940	ZNF217	protein_coding	13451	1.01329	0.121948	8.30919	9.63552e-17	5.99157e-15	73.069	146.826
ENSG00000134072	CAMK1	protein_coding	135.813	1.01405	0.235842	4.29973	1.7101e-05	0.000188681	2.77316	5.75221
ENSG00000102984	ZNF821	protein_coding	340.653	1.01486	0.15951	6.36236	1.98676e-10	5.80778e-09	8.3617	17.0124
ENSG00000089356	FXYD3	protein_coding	6073.76	1.01622	0.132654	7.66067	1.84971e-14	9.10675e-13	284.664	570.317
ENSG00000185386	MAPK11	protein_coding	875.232	1.01655	0.124569	8.16052	3.33583e-16	1.98261e-14	10.5629	21.1473
ENSG00000116663	FBXO6	protein_coding	224.716	1.01688	0.179692	5.659	1.52255e-08	3.23055e-07	4.51952	9.1716
ENSG00000151065	DCP1B	protein_coding	857.421	1.01732	0.160337	6.34491	2.22554e-10	6.45317e-09	13.2101	26.6807
ENSG00000181026	AEN	protein_coding	6894.92	1.01747	0.0963136	10.5641	4.37e-26	5.87628e-24	61.3513	122.286
ENSG00000136048	DRAM1	protein_coding	2322.15	1.01799	0.166023	6.13165	8.69729e-10	2.28198e-08	27.2644	55.4619
ENSG00000103269	RHBDL1	protein_coding	161.716	1.01805	0.291276	3.49514	0.000473813	0.00347617	2.96908	6.39875
ENSG00000157514	TSC22D3	protein_coding	4547.29	1.02029	0.142206	7.17474	7.24442e-13	2.92427e-11	66.8297	134.739
ENSG00000139192	TAPBPL	protein_coding	396.762	1.02068	0.145447	7.01755	2.25799e-12	8.59836e-11	8.46311	17.0531
ENSG00000253958	CLDN23	protein_coding	68.6462	1.02338	0.292185	3.50249	0.000460922	0.00339964	0.855007	1.84771
ENSG00000037757	MRI1	protein_coding	1044.3	1.02354	0.150029	6.82225	8.96242e-12	3.17671e-10	17.7321	36.3463
ENSG00000120913	PDLIM2	protein_coding	188.293	1.02389	0.213056	4.80572	1.54192e-06	2.19118e-05	4.50836	9.34539
ENSG00000113504	SLC12A7	protein_coding	1753.39	1.02848	0.140776	7.30577	2.75678e-13	1.19274e-11	14.5438	29.5792
ENSG00000107731	UNC5B	protein_coding	278.442	1.03057	0.199352	5.16962	2.34576e-07	3.92144e-06	1.1046	2.25818
ENSG00000171346	KRT15	protein_coding	337.981	1.03319	0.261578	3.94985	7.82e-05	0.000725517	5.22503	11.176
ENSG00000168918	INPP5D	protein_coding	86.9932	1.03403	0.307362	3.36422	0.000767614	0.00522633	0.807433	1.74087
ENSG00000136003	ISCU	protein_coding	3942.75	1.035	0.11431	9.05435	1.37388e-19	1.11966e-17	117.874	239.404
ENSG00000105655	ISYNA1	protein_coding	2809.24	1.03531	0.256831	4.03108	5.55212e-05	0.000540982	58.624	123.88
ENSG00000181016	LSMEM1	protein_coding	108.49	1.0356	0.347301	2.98185	0.00286513	0.0158957	3.43761	8.15229
ENSG00000116213	WRAP73	protein_coding	1105.82	1.03686	0.140391	7.38554	1.51835e-13	6.8199e-12	20.1371	41.0314
ENSG00000167716	WDR81	protein_coding	1969.56	1.03874	0.121022	8.58302	9.2411e-18	6.23267e-16	15.6644	31.8122
ENSG00000113328	CCNG1	protein_coding	7245.34	1.04057	0.125487	8.29224	1.11136e-16	6.87093e-15	95.5657	195.42
ENSG00000189190	ZNF600	protein_coding	451.625	1.04117	0.152664	6.82002	9.10273e-12	3.21058e-10	6.70664	13.8605
ENSG00000100647	SUSD6	protein_coding	1924.62	1.04143	0.142552	7.30558	2.76078e-13	1.19274e-11	13.5882	28.017
ENSG00000106992	AK1	protein_coding	886.063	1.04159	0.134076	7.76861	7.93509e-15	4.11382e-13	38.6259	78.9898
ENSG00000142235	LMTK3	protein_coding	392.649	1.04283	0.215545	4.8381	1.31086e-06	1.88272e-05	2.0322	4.22173
ENSG00000116661	FBXO2	protein_coding	483.643	1.04305	0.295854	3.52556	0.000422585	0.00316459	9.79465	21.5577
ENSG00000119686	FLVCR2	protein_coding	3452.19	1.04319	0.117856	8.8514	8.64264e-19	6.36803e-17	35.2464	72.0755
ENSG00000117595	IRF6	protein_coding	802.125	1.04339	0.157366	6.63031	3.3498e-11	1.09364e-09	6.28266	13.0696
ENSG00000176046	NUPR1	protein_coding	255.262	1.04367	0.248455	4.20063	2.66176e-05	0.000282944	5.34051	11.3592
ENSG00000139219	COL2A1	protein_coding	70.3626	1.04398	0.316698	3.29645	0.000979159	0.00641492	1.46534	3.2503
ENSG00000091073	DTX2	protein_coding	464.897	1.0444	0.145919	7.15743	8.2204e-13	3.29966e-11	10.3743	21.3078
ENSG00000261456	TUBB8	protein_coding	29.2132	1.04485	0.349041	2.99347	0.00275823	0.0154499	0.45688	1.0994
ENSG00000198342	ZNF442	protein_coding	63.3597	1.0452	0.286051	3.65388	0.000258302	0.00206364	0.715695	1.5693
ENSG00000205978	NYNRIN	protein_coding	932.081	1.04538	0.274064	3.81435	0.000136542	0.00117174	3.58407	7.7733
ENSG00000110697	PITPNM1	protein_coding	1251.99	1.04773	0.12051	8.69413	3.49506e-18	2.47356e-16	18.0353	36.8429
ENSG00000135596	MICAL1	protein_coding	795.657	1.05032	0.130236	8.06475	7.33875e-16	4.23306e-14	7.01995	14.4334
ENSG00000100949	RABGGTA	protein_coding	1223.01	1.05082	0.125546	8.37	5.76175e-17	3.646e-15	22.3351	45.9042
ENSG00000198933	TBKBP1	protein_coding	958.961	1.05147	0.16275	6.46064	1.04263e-10	3.20001e-09	11.9956	24.7567
ENSG00000169495	HTRA4	protein_coding	40.6236	1.05255	0.311917	3.37445	0.000739634	0.00506468	0.514428	1.17961
ENSG00000140832	MARVELD3	protein_coding	1531.03	1.05269	0.142168	7.40451	1.31636e-13	5.93742e-12	19.122	39.6478
ENSG00000168528	SERINC2	protein_coding	1571.74	1.05276	0.20818	5.05699	4.25917e-07	6.72311e-06	21.6324	45.4936
ENSG00000104689	TNFRSF10A	protein_coding	837.009	1.05652	0.151487	6.97431	3.07385e-12	1.15216e-10	12.5892	26.2201
ENSG00000261052	SULT1A3	protein_coding	771.541	1.05766	0.198978	5.31544	1.064e-07	1.90926e-06	22.5592	48.4404
ENSG00000140859	KIFC3	protein_coding	402.372	1.05783	0.212035	4.98896	6.07044e-07	9.27595e-06	9.60796	20.9574
ENSG00000178498	DTX3	protein_coding	1687.89	1.05796	0.109292	9.68014	3.66231e-22	3.59792e-20	27.8824	57.4575
ENSG00000197191	CYSRT1	protein_coding	487.274	1.06042	0.163109	6.50131	7.96215e-11	2.48269e-09	11.591	24.1078
ENSG00000085117	CD82	protein_coding	168.764	1.06252	0.312669	3.39822	0.000678268	0.00471259	3.5449	8.03941
ENSG00000135002	RFK	protein_coding	949.147	1.06256	0.201716	5.2676	1.38215e-07	2.41372e-06	14.0906	30.0957
ENSG00000102879	CORO1A	protein_coding	124.486	1.06482	0.308238	3.45455	0.000551212	0.00394351	3.34524	7.4633
ENSG00000070404	FSTL3	protein_coding	627.436	1.06521	0.134595	7.91416	2.48922e-15	1.35583e-13	8.0094	16.7776
ENSG00000179750	APOBEC3B	protein_coding	527.888	1.06573	0.162628	6.55322	5.63107e-11	1.79095e-09	10.5863	22.2809
ENSG00000277117	FP565260.3	protein_coding	133.953	1.06638	0.296879	3.59199	0.000328166	0.00255241	1.16951	2.674
ENSG00000182580	EPHB3	protein_coding	686.321	1.06897	0.152132	7.02663	2.1158e-12	8.0999e-11	6.45059	13.6637
ENSG00000177666	PNPLA2	protein_coding	1316.71	1.0701	0.235603	4.54195	5.57353e-06	6.96773e-05	20.2609	44.028
ENSG00000136943	CTSV	protein_coding	487.73	1.07108	0.152213	7.03674	1.96784e-12	7.5755e-11	8.90007	18.8761
ENSG00000105991	HOXA1	protein_coding	55.7879	1.07146	0.410266	2.61163	0.00901107	0.0405498	0.592208	1.66845
ENSG00000256235	SMIM3	protein_coding	264.957	1.0722	0.181113	5.92007	3.21803e-09	7.66731e-08	3.10543	6.61382
ENSG00000172890	NADSYN1	protein_coding	6471.68	1.07339	0.110314	9.73027	2.23988e-22	2.26249e-20	101.184	211.785
ENSG00000099889	ARVCF	protein_coding	542.143	1.07514	0.247556	4.343	1.40548e-05	0.000158485	9.24127	20.251
ENSG00000074370	ATP2A3	protein_coding	5938.76	1.07651	0.174853	6.15667	7.42915e-10	1.97575e-08	46.9398	99.4252
ENSG00000166448	TMEM130	protein_coding	74.5596	1.07864	0.357148	3.02015	0.0025265	0.0143613	0.628234	1.5517
ENSG00000163993	S100P	protein_coding	4822.73	1.08022	0.157246	6.86963	6.43671e-12	2.3081e-10	266.525	559.335
ENSG00000156574	NODAL	protein_coding	23.6855	1.08403	0.38411	2.82217	0.00476992	0.0241108	0.411405	1.07109
ENSG00000254852	NPIPA2	protein_coding	29.534	1.08597	0.364034	2.98315	0.00285302	0.0158605	0.848536	2.1187
ENSG00000205426	KRT81	protein_coding	806.486	1.08635	0.274422	3.95866	7.537e-05	0.000703813	11.2997	24.9891
ENSG00000135114	OASL	protein_coding	115.483	1.08652	0.276454	3.93021	8.48711e-05	0.000781011	1.27597	2.85822
ENSG00000124201	ZNFX1	protein_coding	6030.83	1.0894	0.172756	6.30599	2.86355e-10	8.18185e-09	21.1718	45.7968
ENSG00000241839	PLEKHO2	protein_coding	200.343	1.08968	0.202736	5.37485	7.66475e-08	1.41795e-06	1.39124	3.05248
ENSG00000132793	LPIN3	protein_coding	4358.06	1.09175	0.141708	7.70423	1.31636e-14	6.64825e-13	43.6354	93.4733
ENSG00000177106	EPS8L2	protein_coding	5191.38	1.09344	0.150127	7.2834	3.25514e-13	1.39191e-11	69.3343	146.878
ENSG00000068078	FGFR3	protein_coding	445.552	1.09401	0.204178	5.35811	8.40989e-08	1.54516e-06	3.52168	7.62575
ENSG00000183569	SERHL2	protein_coding	238.862	1.09977	0.206118	5.33561	9.52239e-08	1.72598e-06	4.90343	10.7111
ENSG00000101986	ABCD1	protein_coding	568.76	1.10343	0.140439	7.85701	3.93423e-15	2.10037e-13	8.33524	17.8607
ENSG00000069764	PLA2G10	protein_coding	384.316	1.1047	0.216361	5.10581	3.29375e-07	5.32246e-06	15.5908	34.3985
ENSG00000182326	C1S	protein_coding	50.4669	1.10577	0.362287	3.05218	0.00227182	0.013143	0.865122	2.22972
ENSG00000196072	BLOC1S2	protein_coding	3051.29	1.10944	0.120591	9.20005	3.57786e-20	3.07911e-18	77.3955	166.187
ENSG00000165891	E2F7	protein_coding	2863.75	1.11078	0.211514	5.25158	1.50801e-07	2.60602e-06	14.5765	32.5151
ENSG00000164308	ERAP2	protein_coding	50.8178	1.11106	0.349616	3.17795	0.00148318	0.00913299	0.838139	2.09692
ENSG00000139626	ITGB7	protein_coding	90.602	1.11189	0.26163	4.24985	2.1391e-05	0.000231736	1.68501	3.83837
ENSG00000127824	TUBA4A	protein_coding	446.098	1.11305	0.279999	3.97521	7.03168e-05	0.000663829	10.9436	25.6001
ENSG00000125775	SDCBP2	protein_coding	124.748	1.11523	0.29133	3.82806	0.000129159	0.00111825	2.57037	6.11481
ENSG00000184986	TMEM121	protein_coding	12.5561	1.11555	0.422925	2.6377	0.00834702	0.0380318	0.55733	1.67454
ENSG00000196975	ANXA4	protein_coding	5396.79	1.11568	0.121035	9.21779	3.03272e-20	2.62044e-18	111.916	240.11
ENSG00000156427	FGF18	protein_coding	44.9812	1.11912	0.372309	3.00587	0.00264818	0.0149034	0.535485	1.41554
ENSG00000076604	TRAF4	protein_coding	8798.83	1.12098	0.110051	10.1859	2.29154e-24	2.67949e-22	187.638	403.228
ENSG00000110171	TRIM3	protein_coding	681.3	1.12124	0.144354	7.76729	8.01847e-15	4.14705e-13	11.0305	24.0732
ENSG00000160271	RALGDS	protein_coding	2704.95	1.12462	0.131515	8.55128	1.21734e-17	8.13389e-16	24.1734	52.6039
ENSG00000167653	PSCA	protein_coding	679.01	1.12593	0.232947	4.83343	1.34202e-06	1.92235e-05	23.3035	51.8703
ENSG00000135637	CCDC142	protein_coding	502.685	1.12743	0.163831	6.88168	5.91494e-12	2.13166e-10	10.1104	22.1144
ENSG00000136490	LIMD2	protein_coding	102.976	1.13545	0.259718	4.37188	1.23181e-05	0.000141196	1.77287	4.13031
ENSG00000164543	STK17A	protein_coding	426.869	1.13562	0.198327	5.72601	1.02817e-08	2.23672e-07	4.34173	9.72278
ENSG00000165804	ZNF219	protein_coding	475.604	1.1372	0.165222	6.88289	5.8651e-12	2.11724e-10	13.5529	30.3266
ENSG00000162572	SCNN1D	protein_coding	77.3371	1.13828	0.34136	3.33455	0.000854382	0.0057158	1.15216	3.09474
ENSG00000198576	ARC	protein_coding	41.9245	1.13958	0.400724	2.84382	0.00445769	0.0227646	0.5885	1.50967
ENSG00000139625	MAP3K12	protein_coding	1348.91	1.14133	0.213126	5.35518	8.54714e-08	1.56904e-06	27.5078	62.2671
ENSG00000167771	RCOR2	protein_coding	70.2334	1.14303	0.259098	4.41157	1.02624e-05	0.000120063	0.693959	1.61669
ENSG00000179476	C14orf28	protein_coding	468.229	1.14515	0.205314	5.57756	2.4392e-08	5.0028e-07	6.0282	13.8758
ENSG00000154767	XPC	protein_coding	3859.76	1.14637	0.115533	9.92252	3.32259e-23	3.55649e-21	30.4417	67.1756
ENSG00000153029	MR1	protein_coding	1767.64	1.14736	0.169621	6.76424	1.3401e-11	4.58382e-10	19.2968	43.4295
ENSG00000053108	FSTL4	protein_coding	378.99	1.1483	0.21134	5.43341	5.52865e-08	1.04893e-06	5.5294	12.6899
ENSG00000110375	UPK2	protein_coding	726.71	1.14974	0.243912	4.71374	2.43213e-06	3.29516e-05	24.9374	57.421
ENSG00000185507	IRF7	protein_coding	135.94	1.15003	0.215919	5.32622	1.00277e-07	1.81299e-06	3.39728	7.69817
ENSG00000197696	NMB	protein_coding	415.846	1.15111	0.165322	6.96284	3.33471e-12	1.237e-10	13.0235	29.2741
ENSG00000142961	MOB3C	protein_coding	476.142	1.1551	0.177026	6.52505	6.79804e-11	2.14143e-09	3.62044	8.22704
ENSG00000174791	RIN1	protein_coding	399.708	1.15777	0.180381	6.41846	1.37664e-10	4.15406e-09	4.98711	11.2813
ENSG00000125746	EML2	protein_coding	1302.08	1.1597	0.132394	8.75943	1.96242e-18	1.41209e-16	30.9169	68.7047
ENSG00000178752	ERFE	protein_coding	105.66	1.16064	0.247141	4.69627	2.64958e-06	3.55398e-05	1.72154	4.10741
ENSG00000090554	FLT3LG	protein_coding	94.6278	1.16103	0.230906	5.02814	4.95249e-07	7.69335e-06	3.07129	7.13634
ENSG00000095596	CYP26A1	protein_coding	437.468	1.16462	0.235714	4.94084	7.77852e-07	1.16299e-05	9.63995	22.847
ENSG00000178685	PARP10	protein_coding	68.6668	1.16594	0.308912	3.77434	0.000160432	0.00135096	1.47419	3.71772
ENSG00000106004	HOXA5	protein_coding	314.765	1.16598	0.264047	4.41579	1.0064e-05	0.000118192	7.26317	16.9646
ENSG00000089639	GMIP	protein_coding	839.999	1.16803	0.143806	8.12225	4.57611e-16	2.67541e-14	11.1315	24.7914
ENSG00000132109	TRIM21	protein_coding	350.975	1.17	0.172279	6.7913	1.11126e-11	3.85005e-10	4.9086	11.2476
ENSG00000187550	SBK2	protein_coding	22.9931	1.17224	0.435486	2.6918	0.00710676	0.0331891	0.461483	1.59366
ENSG00000131080	EDA2R	protein_coding	904.093	1.17355	0.172677	6.79622	1.07398e-11	3.72689e-10	7.02352	16.1582
ENSG00000161642	ZNF385A	protein_coding	6559.33	1.17365	0.132421	8.86302	7.7879e-19	5.81794e-17	103.723	233.786
ENSG00000124216	SNAI1	protein_coding	43.5899	1.17391	0.334292	3.51162	0.000445378	0.00330196	0.641424	1.6816
ENSG00000184939	ZFP90	protein_coding	2627.09	1.17539	0.129858	9.05136	1.41193e-19	1.14278e-17	18.7324	42.4357
ENSG00000174950	CD164L2	protein_coding	31.1028	1.17872	0.373877	3.1527	0.00161765	0.00983992	0.674371	1.92844
ENSG00000170425	ADORA2B	protein_coding	68.5794	1.18138	0.279631	4.22477	2.39181e-05	0.000256402	1.01246	2.45667
ENSG00000104783	KCNN4	protein_coding	1523.58	1.18226	0.14009	8.43925	3.19372e-17	2.06345e-15	31.0402	70.399
ENSG00000168060	NAALADL1	protein_coding	20.917	1.18432	0.397927	2.97621	0.00291831	0.0161366	0.629341	1.84358
ENSG00000100362	PVALB	protein_coding	4.6622	1.1879	0.441688	2.68946	0.00715679	0.0333575	0.088189	1.09484
ENSG00000204323	SMIM5	protein_coding	209.867	1.18823	0.206524	5.75348	8.74235e-09	1.9252e-07	2.86388	6.65579
ENSG00000184702	SEPT5	protein_coding	171.693	1.18864	0.19146	6.2083	5.35618e-10	1.46117e-08	3.79417	8.84849
ENSG00000165861	ZFYVE1	protein_coding	3205.04	1.19068	0.112296	10.603	2.88518e-26	4.03082e-24	24.7451	56.1855
ENSG00000170855	TRIAP1	protein_coding	3262.27	1.19555	0.140853	8.48788	2.10436e-17	1.38034e-15	81.8475	187.657
ENSG00000143110	C1orf162	protein_coding	23.228	1.19975	0.440046	2.72641	0.00640279	0.0305243	0.345359	1.37618
ENSG00000122861	PLAU	protein_coding	525.637	1.20098	0.138776	8.6541	4.96808e-18	3.45916e-16	6.08981	13.9187
ENSG00000176153	GPX2	protein_coding	217.068	1.20606	0.335067	3.59946	0.000318879	0.00248846	6.17499	16.5931
ENSG00000176428	VPS37D	protein_coding	105.531	1.20984	0.309008	3.91525	9.03093e-05	0.000823656	1.92298	4.99644
ENSG00000270885	RASL10B	protein_coding	92.6517	1.21172	0.386718	3.13335	0.0017282	0.0104094	1.23387	3.45232
ENSG00000110492	MDK	protein_coding	968.626	1.21315	0.189832	6.39064	1.65191e-10	4.92256e-09	39.3786	92.4521
ENSG00000130813	C19orf66	protein_coding	329.844	1.2135	0.179489	6.76085	1.37188e-11	4.68507e-10	4.95618	11.5947
ENSG00000172803	SNX32	protein_coding	63.5829	1.21566	0.346068	3.51277	0.000443459	0.00329001	0.641591	1.76601
ENSG00000163132	MSX1	protein_coding	54.8413	1.21585	0.37172	3.27089	0.0010721	0.00692266	0.832335	2.44391
ENSG00000172818	OVOL1	protein_coding	947.188	1.21801	0.128435	9.48342	2.46086e-21	2.31203e-19	8.67114	20.1695
ENSG00000168116	KIAA1586	protein_coding	823.837	1.21991	0.14961	8.1539	3.52371e-16	2.08277e-14	9.25604	21.7483
ENSG00000179057	IGSF22	protein_coding	31.2588	1.22018	0.352279	3.46367	0.000532851	0.00383531	1.13727	3.17086
ENSG00000172602	RND1	protein_coding	428.33	1.22098	0.261236	4.67387	2.95575e-06	3.92549e-05	7.00015	17.4414
ENSG00000100036	SLC35E4	protein_coding	55.2845	1.22198	0.290408	4.20779	2.57877e-05	0.000274815	0.50069	1.2751
ENSG00000178573	MAF	protein_coding	207.48	1.22419	0.237044	5.1644	2.41218e-07	4.0231e-06	0.794026	1.95263
ENSG00000148400	NOTCH1	protein_coding	793.937	1.22474	0.241449	5.07243	3.92761e-07	6.23636e-06	2.19564	5.40576
ENSG00000110925	CSRNP2	protein_coding	1642.81	1.22714	0.220045	5.57677	2.45031e-08	5.01602e-07	13.6231	33.6399
ENSG00000165272	AQP3	protein_coding	12347.9	1.22778	0.145756	8.42354	3.65277e-17	2.35297e-15	184.897	429.209
ENSG00000090776	EFNB1	protein_coding	951.991	1.22844	0.207319	5.92538	3.11583e-09	7.47347e-08	6.92096	16.7575
ENSG00000261150	EPPK1	protein_coding	1650.14	1.22905	0.184396	6.6653	2.6413e-11	8.7427e-10	2.36858	5.67838
ENSG00000164403	SHROOM1	protein_coding	163.713	1.23331	0.230422	5.35239	8.68024e-08	1.59076e-06	2.07426	5.17132
ENSG00000135926	TMBIM1	protein_coding	188.735	1.23427	0.209563	5.88971	3.86869e-09	9.0957e-08	3.30204	8.11432
ENSG00000131037	EPS8L1	protein_coding	1106.17	1.23444	0.124152	9.94299	2.70575e-23	2.94011e-21	54.7986	128.201
ENSG00000143382	ADAMTSL4	protein_coding	99.244	1.23892	0.246801	5.01989	5.17008e-07	7.99671e-06	0.94558	2.36757
ENSG00000196152	ZNF79	protein_coding	608.899	1.23969	0.137801	8.99629	2.33481e-19	1.84634e-17	7.40923	17.5447
ENSG00000092096	SLC22A17	protein_coding	75.766	1.24095	0.270523	4.58724	4.4915e-06	5.71803e-05	1.25935	3.26056
ENSG00000258947	TUBB3	protein_coding	1522.32	1.24294	0.136365	9.11478	7.88296e-20	6.49816e-18	31.3088	73.9669
ENSG00000114378	HYAL1	protein_coding	188.149	1.24434	0.228794	5.43868	5.36754e-08	1.02197e-06	2.33461	5.72714
ENSG00000105287	PRKD2	protein_coding	2322.33	1.24813	0.151505	8.2382	1.74815e-16	1.07461e-14	35.5617	84.7074
ENSG00000111725	PRKAB1	protein_coding	2556.35	1.24871	0.144774	8.62523	6.39652e-18	4.39684e-16	33.4945	80.3416
ENSG00000170537	TMC7	protein_coding	742.943	1.25067	0.207873	6.0165	1.78229e-09	4.46403e-08	4.89583	12.0441
ENSG00000090097	PCBP4	protein_coding	730.506	1.25084	0.135302	9.24476	2.35777e-20	2.079e-18	10.0225	23.8544
ENSG00000186567	CEACAM19	protein_coding	210.465	1.25439	0.202052	6.20823	5.35841e-10	1.46117e-08	2.74898	6.70539
ENSG00000170836	PPM1D	protein_coding	14354.1	1.25568	0.103237	12.1631	4.88541e-34	1.13021e-31	106.266	250.838
ENSG00000109670	FBXW7	protein_coding	1453	1.25682	0.173055	7.26255	3.79853e-13	1.60561e-11	13.7492	33.4473
ENSG00000187595	ZNF385C	protein_coding	51.1745	1.26038	0.289191	4.3583	1.31074e-05	0.000149288	0.594056	1.56212
ENSG00000181467	RAP2B	protein_coding	2097.06	1.26804	0.117179	10.8215	2.72387e-27	4.12704e-25	5.81376	13.8941
ENSG00000134574	DDB2	protein_coding	8039.02	1.26805	0.103825	12.2133	2.6381e-34	6.23723e-32	146.389	349.133
ENSG00000012171	SEMA3B	protein_coding	1274.51	1.26903	0.133991	9.47101	2.77144e-21	2.57015e-19	17.3264	41.4993
ENSG00000277758	FO681492.1	protein_coding	186.446	1.26918	0.239834	5.29191	1.21047e-07	2.13469e-06	3.06805	7.73655
ENSG00000240891	PLCXD2	protein_coding	203.848	1.2705	0.312991	4.05921	4.92399e-05	0.000487303	0.908364	2.53159
ENSG00000261832	AC138894.1	protein_coding	92.2041	1.27334	0.37244	3.41891	0.000628718	0.00441703	1.03094	3.17207
ENSG00000170734	POLH	protein_coding	1731.25	1.27595	0.161449	7.90309	2.72077e-15	1.46773e-13	12.6831	31.136
ENSG00000204941	PSG5	protein_coding	116.169	1.27819	0.305248	4.18738	2.82194e-05	0.000298202	3.08962	8.29747
ENSG00000099814	CEP170B	protein_coding	3557.44	1.27975	0.109048	11.7356	8.36922e-32	1.69871e-29	14.53	34.8256
ENSG00000148175	STOM	protein_coding	6580.36	1.27987	0.108511	11.7949	4.1492e-32	8.83861e-30	62.877	150.734
ENSG00000213190	MLLT11	protein_coding	397.852	1.28072	0.224163	5.71336	1.10767e-08	2.39513e-07	2.26485	5.78685
ENSG00000136383	ALPK3	protein_coding	454.3	1.28152	0.285364	4.49083	7.09447e-06	8.63334e-05	1.75204	4.677
ENSG00000165125	TRPV6	protein_coding	177.109	1.28228	0.312273	4.10627	4.02096e-05	0.000409542	1.2096	3.2855
ENSG00000204219	TCEA3	protein_coding	517.972	1.28293	0.235625	5.44479	5.18671e-08	9.89291e-07	9.68658	24.6791
ENSG00000112599	GUCA1B	protein_coding	41.8342	1.28369	0.33382	3.84546	0.000120326	0.00105493	0.983043	2.79617
ENSG00000008735	MAPK8IP2	protein_coding	483.96	1.28415	0.149214	8.60613	7.55717e-18	5.14533e-16	2.97376	7.24444
ENSG00000187017	ESPN	protein_coding	80.5347	1.28431	0.30404	4.22416	2.39831e-05	0.000256971	1.83994	4.95376
ENSG00000143816	WNT9A	protein_coding	199.543	1.28668	0.194531	6.61427	3.73388e-11	1.21168e-09	1.16568	2.93025
ENSG00000090530	P3H2	protein_coding	34.9494	1.29072	0.344957	3.74167	0.000182801	0.00152149	0.622811	1.85659
ENSG00000204618	RNF39	protein_coding	223.645	1.29096	0.18991	6.79776	1.06257e-11	3.69324e-10	2.72468	6.86444
ENSG00000187583	PLEKHN1	protein_coding	114.817	1.292	0.277679	4.65286	3.27368e-06	4.29734e-05	1.20096	3.22132
ENSG00000166130	IKBIP	protein_coding	1071.29	1.29305	0.143744	8.99551	2.35136e-19	1.84634e-17	14.5697	35.7261
ENSG00000129667	RHBDF2	protein_coding	775.753	1.30083	0.121451	10.7107	9.06422e-27	1.31768e-24	12.6955	31.1159
ENSG00000164070	HSPA4L	protein_coding	1220.78	1.3017	0.127334	10.2227	1.5683e-24	1.87456e-22	7.23943	17.8855
ENSG00000140545	MFGE8	protein_coding	876.808	1.30536	0.144818	9.01378	1.99069e-19	1.58043e-17	19.0539	47.5341
ENSG00000120889	TNFRSF10B	protein_coding	3474.58	1.30558	0.102359	12.7549	2.92767e-37	8.512e-35	46.1427	113.279
ENSG00000182853	VMO1	protein_coding	24.4005	1.30588	0.373876	3.49283	0.000477932	0.00349894	1.01569	3.19802
ENSG00000125089	SH3TC1	protein_coding	80.6695	1.3066	0.316966	4.12221	3.75255e-05	0.000385007	1.48825	4.15477
ENSG00000160223	ICOSLG	protein_coding	328.359	1.31229	0.220427	5.95341	2.62616e-09	6.38438e-08	1.14329	3.0108
ENSG00000185567	AHNAK2	protein_coding	314.691	1.31305	0.198591	6.61182	3.79623e-11	1.23006e-09	0.823669	2.1246
ENSG00000078237	TIGAR	protein_coding	1679.11	1.31436	0.163445	8.04161	8.86655e-16	5.00693e-14	21.6882	54.5249
ENSG00000274349	ZNF658	protein_coding	86.7567	1.3167	0.247809	5.31338	1.07612e-07	1.92618e-06	0.603551	1.58274
ENSG00000171469	ZNF561	protein_coding	1832.5	1.31827	0.165739	7.95389	1.80741e-15	9.97087e-14	28.1575	71.6767
ENSG00000160703	NLRX1	protein_coding	423.38	1.31841	0.146561	8.99562	2.34898e-19	1.84634e-17	3.50731	8.75578
ENSG00000122786	CALD1	protein_coding	351.781	1.32431	0.239523	5.52895	3.22149e-08	6.41168e-07	2.843	7.63235
ENSG00000140931	CMTM3	protein_coding	36.0492	1.32674	0.333331	3.98025	6.8843e-05	0.000651344	0.550441	1.59754
ENSG00000137699	TRIM29	protein_coding	310.828	1.32694	0.216462	6.13013	8.78087e-10	2.30045e-08	4.76435	12.4316
ENSG00000154127	UBASH3B	protein_coding	86.7151	1.33463	0.324586	4.1118	3.92586e-05	0.000400877	0.461738	1.31935
ENSG00000176531	PHLDB3	protein_coding	493.83	1.34031	0.221676	6.04626	1.48243e-09	3.76113e-08	11.1931	29.4755
ENSG00000154040	CABYR	protein_coding	413.715	1.34592	0.214453	6.27608	3.47212e-10	9.8035e-09	9.07141	24.2828
ENSG00000171295	ZNF440	protein_coding	440.481	1.34605	0.210104	6.40658	1.48824e-10	4.45952e-09	3.32691	8.90824
ENSG00000188868	ZNF563	protein_coding	73.634	1.34763	0.259792	5.18732	2.13339e-07	3.59154e-06	0.942684	2.58788
ENSG00000130005	GAMT	protein_coding	248.032	1.35025	0.264667	5.10167	3.36666e-07	5.41228e-06	7.30519	19.972
ENSG00000008853	RHOBTB2	protein_coding	1612.51	1.35089	0.157282	8.589	8.77332e-18	5.93578e-16	9.57846	24.6306
ENSG00000145506	NKD2	protein_coding	121.004	1.35122	0.261698	5.16329	2.42643e-07	4.04373e-06	3.69173	10.1337
ENSG00000184205	TSPYL2	protein_coding	3735.86	1.35193	0.122907	10.9996	3.83695e-28	6.11551e-26	39.6792	101.477
ENSG00000260342	AC138811.2	protein_coding	9.82823	1.35382	0.45212	2.99439	0.00274993	0.0154075	0.223254	1.28629
ENSG00000125657	TNFSF9	protein_coding	34.5683	1.35522	0.361127	3.75276	0.000174899	0.00146077	0.451157	1.44999
ENSG00000283930	AL117339.5	protein_coding	207.718	1.35563	0.332187	4.08092	4.48582e-05	0.000449942	1.08532	3.29857
ENSG00000005884	ITGA3	protein_coding	5602.17	1.35846	0.110455	12.2988	9.19758e-35	2.19873e-32	45.2746	115.636
ENSG00000249709	ZNF564	protein_coding	393.506	1.36062	0.185029	7.35358	1.92969e-13	8.52509e-12	3.52417	9.23015
ENSG00000172794	RAB37	protein_coding	464.746	1.37201	0.170386	8.05234	8.12235e-16	4.62308e-14	5.15746	13.6068
ENSG00000115657	ABCB6	protein_coding	1741.15	1.37243	0.16209	8.46708	2.51611e-17	1.63055e-15	20.3503	53.5846
ENSG00000174307	PHLDA3	protein_coding	6511.83	1.37412	0.151918	9.04514	1.49473e-19	1.19784e-17	77.9992	202.135
ENSG00000142765	SYTL1	protein_coding	2512.16	1.37618	0.204706	6.72274	1.78339e-11	6.03296e-10	38.5253	102.265
ENSG00000183963	SMTN	protein_coding	1522.1	1.37672	0.154412	8.91591	4.83848e-19	3.69149e-17	14.5842	38.3618
ENSG00000169635	HIC2	protein_coding	229.298	1.37694	0.179045	7.69047	1.46591e-14	7.33466e-13	0.738551	1.95742
ENSG00000115297	TLX2	protein_coding	12.499	1.37703	0.450711	3.05524	0.00224879	0.0130412	0.222788	1.32656
ENSG00000167034	NKX3-1	protein_coding	73.9353	1.37948	0.278665	4.95032	7.40922e-07	1.11242e-05	0.584047	1.66125
ENSG00000075618	FSCN1	protein_coding	116.295	1.38025	0.239223	5.76972	7.94018e-09	1.76298e-07	1.10994	3.07505
ENSG00000178038	ALS2CL	protein_coding	1393	1.3815	0.156224	8.84312	9.30861e-19	6.83532e-17	7.89808	20.7726
ENSG00000178821	TMEM52	protein_coding	107.108	1.38189	0.263674	5.24089	1.598e-07	2.75048e-06	2.76164	7.77405
ENSG00000179630	LACC1	protein_coding	891.396	1.38676	0.19283	7.19163	6.40202e-13	2.60377e-11	5.24118	14.1964
ENSG00000184502	GAST	protein_coding	4.6503	1.38818	0.442565	3.13667	0.0017088	0.0103185	0.054189	1.51308
ENSG00000092295	TGM1	protein_coding	107.415	1.39712	0.232468	6.00996	1.85564e-09	4.64233e-08	2.35199	6.51607
ENSG00000181634	TNFSF15	protein_coding	401.548	1.40202	0.270833	5.17669	2.25862e-07	3.79346e-06	1.35172	3.86359
ENSG00000275993	CU639417.2	protein_coding	1816.83	1.41091	0.11174	12.6267	1.50552e-36	4.15272e-34	8.8053	23.2294
ENSG00000107796	ACTA2	protein_coding	1350.01	1.41288	0.22184	6.36889	1.90407e-10	5.5812e-09	28.6259	79.0818
ENSG00000184371	CSF1	protein_coding	228.646	1.42025	0.208476	6.81255	9.58821e-12	3.35431e-10	1.57111	4.42121
ENSG00000123358	NR4A1	protein_coding	1045.5	1.42724	0.139628	10.2218	1.58419e-24	1.88027e-22	10.6112	28.5361
ENSG00000130766	SESN2	protein_coding	3519.01	1.42726	0.128005	11.15	7.16137e-29	1.22283e-26	22.7483	60.965
ENSG00000010030	ETV7	protein_coding	25.2041	1.43738	0.374675	3.83635	0.000124876	0.00108862	0.342439	1.19192
ENSG00000100298	APOBEC3H	protein_coding	220.432	1.44277	0.209044	6.90177	5.13602e-12	1.86343e-10	6.57882	18.6715
ENSG00000108551	RASD1	protein_coding	53.6233	1.44564	0.28848	5.01124	5.40815e-07	8.33499e-06	0.682792	2.08661
ENSG00000006606	CCL26	protein_coding	38.7497	1.44806	0.350863	4.12713	3.67316e-05	0.000377763	2.4921	8.3951
ENSG00000042445	RETSAT	protein_coding	3657.27	1.44995	0.13974	10.376	3.18708e-25	4.0574e-23	33.6964	93.1901
ENSG00000048392	RRM2B	protein_coding	7793.82	1.45174	0.124666	11.645	2.4329e-31	4.67355e-29	43.296	119.106
ENSG00000081665	ZNF506	protein_coding	45.4355	1.4521	0.348274	4.16941	3.05385e-05	0.000320037	1.54961	5.1519
ENSG00000168505	GBX2	protein_coding	33.491	1.45282	0.371197	3.91388	9.08249e-05	0.000828008	0.437301	1.53412
ENSG00000132879	FBXO44	protein_coding	835.675	1.46261	0.18497	7.90731	2.63014e-15	1.42898e-13	10.1939	28.6029
ENSG00000108602	ALDH3A1	protein_coding	75.0303	1.46375	0.401738	3.64356	0.000268896	0.00214191	0.970966	3.9029
ENSG00000053438	NNAT	protein_coding	43.9215	1.46399	0.367634	3.98219	6.82826e-05	0.00064718	0.714816	2.58818
ENSG00000136295	TTYH3	protein_coding	1398.08	1.46548	0.181887	8.0571	7.8127e-16	4.45862e-14	8.91244	25.1666
ENSG00000130066	SAT1	protein_coding	1764.49	1.46603	0.195007	7.51784	5.56882e-14	2.63326e-12	45.6168	130.942
ENSG00000185112	FAM43A	protein_coding	115.275	1.47513	0.238905	6.17457	6.63454e-10	1.77983e-08	0.994475	2.91545
ENSG00000128335	APOL2	protein_coding	1009.18	1.47752	0.235066	6.28555	3.26694e-10	9.24845e-09	14.0782	42.2224
ENSG00000122694	GLIPR2	protein_coding	178.618	1.48591	0.251306	5.91275	3.36449e-09	7.99855e-08	2.08053	6.29115
ENSG00000172831	CES2	protein_coding	2027.3	1.49274	0.119606	12.4805	9.53869e-36	2.44315e-33	15.8712	44.5418
ENSG00000173535	TNFRSF10C	protein_coding	1072.7	1.50078	0.129998	11.5446	7.86282e-31	1.47103e-28	17.233	48.9524
ENSG00000204176	SYT15	protein_coding	156.584	1.50303	0.209052	7.18973	6.49197e-13	2.63537e-11	1.83123	5.44027
ENSG00000143819	EPHX1	protein_coding	1297.58	1.50693	0.129195	11.664	1.94685e-31	3.80786e-29	18.6846	53.1633
ENSG00000162552	WNT4	protein_coding	44.3837	1.51827	0.371405	4.0879	4.35289e-05	0.000438448	0.396732	1.38819
ENSG00000204396	VWA7	protein_coding	193.272	1.51902	0.221693	6.85191	7.28719e-12	2.60439e-10	2.602	7.77062
ENSG00000149043	SYT8	protein_coding	45.5406	1.51973	0.34991	4.3432	1.40425e-05	0.000158429	0.633731	2.11237
ENSG00000111344	RASAL1	protein_coding	1046.08	1.52167	0.140023	10.8673	1.64965e-27	2.55339e-25	9.59755	27.6093
ENSG00000188322	SBK1	protein_coding	646.489	1.52256	0.185342	8.21485	2.12425e-16	1.28742e-14	2.61387	7.7091
ENSG00000006453	BAIAP2L1	protein_coding	3730.76	1.52476	0.125559	12.1437	6.19406e-34	1.41771e-31	30.9933	88.8883
ENSG00000182541	LIMK2	protein_coding	1610.15	1.52523	0.115164	13.244	4.88472e-40	1.69508e-37	13.0289	37.3602
ENSG00000100342	APOL1	protein_coding	31.801	1.52772	0.419444	3.64225	0.000270267	0.00215204	0.839278	3.86913
ENSG00000141738	GRB7	protein_coding	668.184	1.53252	0.152201	10.0691	7.56985e-24	8.43861e-22	12.8291	37.2721
ENSG00000186517	ARHGAP30	protein_coding	160.655	1.53814	0.266788	5.76543	8.14515e-09	1.80663e-07	0.931926	2.95421
ENSG00000127129	EDN2	protein_coding	61.8408	1.54067	0.301879	5.1036	3.33254e-07	5.36674e-06	1.72237	5.7275
ENSG00000168899	VAMP5	protein_coding	312.81	1.54261	0.211973	7.27738	3.40353e-13	1.44432e-11	15.18	46.1821
ENSG00000143217	NECTIN4	protein_coding	1235.58	1.56154	0.118469	13.181	1.12829e-39	3.79299e-37	11.0843	32.6397
ENSG00000173805	HAP1	protein_coding	173.413	1.5626	0.242246	6.45047	1.115e-10	3.39311e-09	1.25741	4.01692
ENSG00000088836	SLC4A11	protein_coding	552.239	1.56838	0.154436	10.1556	3.13025e-24	3.58231e-22	4.90622	14.6547
ENSG00000140464	PML	protein_coding	1843.79	1.56981	0.130829	11.999	3.59764e-33	7.97972e-31	13.8896	41.4885
ENSG00000124343	XG	protein_coding	192.416	1.58702	0.281097	5.64581	1.64401e-08	3.46095e-07	2.60573	8.95395
ENSG00000203985	LDLRAD1	protein_coding	193.198	1.60055	0.287563	5.56593	2.60762e-08	5.31277e-07	2.25415	7.91976
ENSG00000177076	ACER2	protein_coding	873.747	1.60668	0.214338	7.49602	6.57849e-14	3.09031e-12	8.07063	25.9296
ENSG00000100439	ABHD4	protein_coding	2166.38	1.61005	0.2546	6.32387	2.5509e-10	7.34707e-09	16.0756	54.5261
ENSG00000142627	EPHA2	protein_coding	1436.65	1.61052	0.16098	10.0045	1.45688e-23	1.59923e-21	7.84837	24.3977
ENSG00000130684	ZNF337	protein_coding	2870.26	1.61442	0.146497	11.0201	3.05575e-28	4.94319e-26	17.8737	55.7296
ENSG00000112655	PTK7	protein_coding	646.066	1.6157	0.176833	9.13687	6.42849e-20	5.36081e-18	3.70787	11.6707
ENSG00000107738	VSIR	protein_coding	128.521	1.62434	0.287324	5.65335	1.57352e-08	3.3223e-07	1.45791	5.09606
ENSG00000101443	WFDC2	protein_coding	72.1625	1.62493	0.312506	5.19968	1.99629e-07	3.37129e-06	3.33574	12.0101
ENSG00000141682	PMAIP1	protein_coding	384.024	1.6257	0.231348	7.02707	2.10915e-12	8.08883e-11	4.25057	14.2596
ENSG00000189120	SP6	protein_coding	223.375	1.63295	0.202054	8.08177	6.38323e-16	3.69181e-14	1.13228	3.69589
ENSG00000232070	TMEM253	protein_coding	33.5039	1.64348	0.363451	4.52187	6.12963e-06	7.58797e-05	0.480039	1.93733
ENSG00000127955	GNAI1	protein_coding	16.6451	1.64698	0.430699	3.82397	0.000131318	0.00113375	0.302456	1.72339
ENSG00000166920	C15orf48	protein_coding	81.3124	1.64879	0.255581	6.45114	1.1101e-10	3.38298e-09	2.89204	9.86814
ENSG00000182253	SYNM	protein_coding	392.031	1.64928	0.230938	7.14166	9.22073e-13	3.67378e-11	1.02194	3.46416
ENSG00000105327	BBC3	protein_coding	800.965	1.64998	0.263665	6.25787	3.90261e-10	1.08762e-08	12.1708	41.5549
ENSG00000130589	HELZ2	protein_coding	1030.29	1.65424	0.16077	10.2895	7.8565e-25	9.60412e-23	8.84968	28.5947
ENSG00000140511	HAPLN3	protein_coding	101.374	1.65982	0.273047	6.07888	1.21023e-09	3.10348e-08	1.13319	4.02367
ENSG00000177595	PIDD1	protein_coding	916.395	1.66192	0.208494	7.97107	1.57311e-15	8.74559e-14	6.90892	22.76
ENSG00000065989	PDE4A	protein_coding	317.371	1.66288	0.18688	8.89812	5.68013e-19	4.288e-17	1.67935	5.50657
ENSG00000161544	CYGB	protein_coding	20.0374	1.66617	0.419924	3.9678	7.25402e-05	0.0006817	0.318016	1.62342
ENSG00000158055	GRHL3	protein_coding	1014.27	1.67223	0.159384	10.4918	9.41793e-26	1.22064e-23	7.97444	25.7868
ENSG00000113070	HBEGF	protein_coding	136.32	1.67544	0.300848	5.56904	2.56145e-08	5.23358e-07	1.08631	4.09383
ENSG00000078804	TP53INP2	protein_coding	2119.5	1.69629	0.164926	10.2852	8.22139e-25	9.9934e-23	10.3528	34.4764
ENSG00000130222	GADD45G	protein_coding	99.6747	1.70051	0.28995	5.86484	4.49554e-09	1.04677e-07	2.0351	7.36777
ENSG00000159388	BTG2	protein_coding	7708.04	1.70299	0.151084	11.2718	1.80924e-29	3.1647e-27	56.5366	186.562
ENSG00000115107	STEAP3	protein_coding	2583.54	1.70562	0.188447	9.05088	1.41818e-19	1.14278e-17	11.9031	39.961
ENSG00000187608	ISG15	protein_coding	204.367	1.71722	0.20249	8.48053	2.24165e-17	1.46593e-15	7.68444	26.2635
ENSG00000168394	TAP1	protein_coding	2722.66	1.72833	0.130132	13.2813	2.97018e-40	1.0476e-37	18.1504	60.5118
ENSG00000080031	PTPRH	protein_coding	99.142	1.72891	0.295421	5.85234	4.84698e-09	1.12012e-07	0.612756	2.38133
ENSG00000130821	SLC6A8	protein_coding	690.879	1.73362	0.181785	9.53663	1.47543e-21	1.41084e-19	6.22815	21.7163
ENSG00000277639	AC007906.2	protein_coding	99.0405	1.74203	0.233653	7.45565	8.94286e-14	4.10247e-12	1.86342	6.69345
ENSG00000172667	ZMAT3	protein_coding	1130.46	1.74639	0.158768	10.9996	3.83729e-28	6.11551e-26	2.63651	9.09708
ENSG00000219626	FAM228B	protein_coding	206.308	1.75719	0.271004	6.48402	8.93119e-11	2.7688e-09	5.5184	21.5427
ENSG00000175793	SFN	protein_coding	3474.85	1.76204	0.116111	15.1754	5.14668e-52	3.57196e-49	56.753	191.501
ENSG00000163071	SPATA18	protein_coding	1908.83	1.76839	0.131287	13.4697	2.35975e-41	9.76347e-39	11.288	38.8126
ENSG00000168398	BDKRB2	protein_coding	2112.46	1.76884	0.167603	10.5537	4.88107e-26	6.48248e-24	8.89094	30.6575
ENSG00000158428	CATIP	protein_coding	22.3523	1.78145	0.391879	4.54593	5.46935e-06	6.84942e-05	0.224359	1.1181
ENSG00000188883	KLRG2	protein_coding	256.188	1.7828	0.203357	8.76685	1.83728e-18	1.32648e-16	2.18447	7.92014
ENSG00000164938	TP53INP1	protein_coding	16431	1.78818	0.127436	14.0319	9.94196e-45	4.86139e-42	52.0127	181.494
ENSG00000164331	ANKRA2	protein_coding	1015.87	1.7902	0.209005	8.56533	1.07763e-17	7.22281e-16	19.6001	72.3512
ENSG00000130513	GDF15	protein_coding	4503.67	1.79456	0.202673	8.85448	8.40731e-19	6.21592e-17	90.4385	326.982
ENSG00000213398	LCAT	protein_coding	253.342	1.79992	0.188999	9.52342	1.67569e-21	1.59524e-19	7.18074	25.6508
ENSG00000242732	RTL5	protein_coding	1080.73	1.80898	0.157785	11.4649	1.9808e-30	3.58125e-28	4.42602	15.9348
ENSG00000179776	CDH5	protein_coding	55.6351	1.8138	0.383987	4.7236	2.31707e-06	3.16118e-05	0.280385	1.50324
ENSG00000151689	INPP1	protein_coding	232.03	1.81479	0.229613	7.9037	2.70751e-15	1.46731e-13	2.89798	11.0503
ENSG00000080546	SESN1	protein_coding	2319.96	1.81602	0.138327	13.1285	2.26169e-39	7.48621e-37	18.068	64.5284
ENSG00000197852	FAM212B	protein_coding	1348.44	1.82777	0.16501	11.0767	1.62716e-28	2.73503e-26	6.68934	24.5735
ENSG00000197019	SERTAD1	protein_coding	402.501	1.83667	0.179607	10.226	1.51633e-24	1.82256e-22	3.49945	12.9017
ENSG00000152229	PSTPIP2	protein_coding	472.878	1.83938	0.173543	10.599	3.01258e-26	4.18165e-24	3.16502	11.7509
ENSG00000116717	GADD45A	protein_coding	785.476	1.8417	0.166077	11.0894	1.41185e-28	2.39181e-26	11.0561	40.797
ENSG00000132563	REEP2	protein_coding	150.308	1.84281	0.350574	5.25655	1.46781e-07	2.54678e-06	1.75668	8.13336
ENSG00000116514	RNF19B	protein_coding	1251.45	1.84447	0.132689	13.9006	6.27944e-44	2.937e-41	9.38011	34.0307
ENSG00000135638	EMX1	protein_coding	30.9102	1.84527	0.362268	5.09365	3.51239e-07	5.62688e-06	0.212201	1.03475
ENSG00000106366	SERPINE1	protein_coding	49.7712	1.85578	0.346038	5.36293	8.1882e-08	1.50959e-06	0.229074	1.06542
ENSG00000118094	TREH	protein_coding	17.3918	1.86007	0.40999	4.53688	5.70921e-06	7.12079e-05	0.192905	1.14487
ENSG00000079393	DUSP13	protein_coding	25.5815	1.86281	0.378266	4.92461	8.45268e-07	1.25507e-05	0.334084	1.78787
ENSG00000095585	BLNK	protein_coding	578.031	1.87948	0.17619	10.6673	1.44711e-26	2.06189e-24	7.37902	28.2484
ENSG00000065357	DGKA	protein_coding	1350.92	1.88735	0.179213	10.5313	6.19792e-26	8.131e-24	15.998	61.4527
ENSG00000166183	ASPG	protein_coding	38.9919	1.88969	0.390792	4.83552	1.32796e-06	1.90601e-05	0.548917	3.09573
ENSG00000159409	CELF3	protein_coding	42.3426	1.88996	0.374041	5.0528	4.35376e-07	6.85733e-06	0.291726	1.50149
ENSG00000204252	HLA-DOA	protein_coding	33.0546	1.91532	0.444774	4.30627	1.66031e-05	0.000183943	0.0993232	1.01643
ENSG00000087085	ACHE	protein_coding	283.471	1.92804	0.182773	10.5488	5.14461e-26	6.79057e-24	2.52434	9.89749
ENSG00000135679	MDM2	protein_coding	13205	1.93184	0.15541	12.4306	1.78213e-35	4.5109e-33	83.1078	326.016
ENSG00000167656	LY6D	protein_coding	29.626	1.9421	0.418518	4.64041	3.47714e-06	4.53124e-05	0.458855	3.14031
ENSG00000134873	CLDN10	protein_coding	216.858	1.95502	0.252877	7.73109	1.06627e-14	5.44914e-13	1.27873	5.63245
ENSG00000128342	LIF	protein_coding	716.528	1.95789	0.237807	8.23309	1.8245e-16	1.11518e-14	3.81635	16.1687
ENSG00000162520	SYNC	protein_coding	37.1541	1.97861	0.365781	5.40927	6.32812e-08	1.1922e-06	0.36455	1.94367
ENSG00000101265	RASSF2	protein_coding	233.039	1.97948	0.20712	9.55715	1.21044e-21	1.16783e-19	0.668692	2.79394
ENSG00000170615	SLC26A5	protein_coding	44.5391	1.98172	0.361798	5.47742	4.31576e-08	8.38028e-07	0.302626	1.69353
ENSG00000185055	EFCAB10	protein_coding	147.864	1.9959	0.224865	8.87597	6.93259e-19	5.2152e-17	2.86265	12.3594
ENSG00000088826	SMOX	protein_coding	261.172	2.0025	0.242665	8.25212	1.55609e-16	9.59294e-15	1.96612	8.65051
ENSG00000198753	PLXNB3	protein_coding	1155.81	2.00472	0.170639	11.7483	7.20189e-32	1.4757e-29	10.8839	45.225
ENSG00000198074	AKR1B10	protein_coding	36.3072	2.03549	0.386602	5.26507	1.40137e-07	2.43936e-06	0.315548	1.99229
ENSG00000135144	DTX1	protein_coding	145.629	2.04315	0.226313	9.02798	1.74865e-19	1.39341e-17	0.895344	3.99822
ENSG00000108387	SEPT4	protein_coding	81.6233	2.0512	0.280361	7.31629	2.54929e-13	1.11706e-11	0.819425	3.97478
ENSG00000167711	SERPINF2	protein_coding	61.3312	2.0575	0.290243	7.08889	1.35191e-12	5.30772e-11	0.429549	2.10797
ENSG00000124067	SLC12A4	protein_coding	1688.35	2.07341	0.147457	14.0611	6.58927e-45	3.29694e-42	10.4096	45.0207
ENSG00000110169	HPX	protein_coding	92.5085	2.08956	0.262321	7.96564	1.64374e-15	9.11473e-14	1.968	9.65379
ENSG00000151640	DPYSL4	protein_coding	136.108	2.09619	0.238708	8.78141	1.61433e-18	1.17339e-16	0.972545	4.51832
ENSG00000170835	CEL	protein_coding	248.06	2.16386	0.193133	11.204	3.89739e-29	6.70818e-27	1.5426	7.27067
ENSG00000132554	RGS22	protein_coding	285.302	2.16871	0.193218	11.2242	3.10218e-29	5.38253e-27	1.89608	9.02711
ENSG00000124762	CDKN1A	protein_coding	19738.7	2.17149	0.126604	17.1518	6.09603e-66	7.28644e-63	146.798	668.145
ENSG00000144045	DQX1	protein_coding	317.417	2.21625	0.300181	7.38305	1.54709e-13	6.92011e-12	2.45472	14.2399
ENSG00000130598	TNNI2	protein_coding	17.976	2.22434	0.433488	5.13125	2.87822e-07	4.74158e-06	0.22049	2.768
ENSG00000182749	PAQR7	protein_coding	371.819	2.26183	0.180028	12.5637	3.34161e-36	8.98685e-34	1.54518	7.82671
ENSG00000128284	APOL3	protein_coding	52.8544	2.2713	0.38406	5.91391	3.34072e-09	7.95083e-08	0.456561	3.62224
ENSG00000141574	SECTM1	protein_coding	153.225	2.29442	0.259515	8.84119	9.47082e-19	6.93077e-17	2.0693	11.5638
ENSG00000132386	SERPINF1	protein_coding	685.976	2.3031	0.165749	13.8951	6.78311e-44	3.10508e-41	11.8489	60.546
ENSG00000101000	PROCR	protein_coding	377.335	2.30807	0.17758	12.9973	1.2669e-38	3.83906e-36	4.32101	22.6185
ENSG00000079101	CLUL1	protein_coding	58.2806	2.3376	0.383123	6.10143	1.05126e-09	2.71848e-08	1.01389	8.28773
ENSG00000141579	ZNF750	protein_coding	127.545	2.34694	0.230829	10.1674	2.77188e-24	3.20629e-22	0.432776	2.42966
ENSG00000163637	PRICKLE2	protein_coding	2266.77	2.35133	0.149744	15.7023	1.45854e-55	1.12073e-52	3.9871	21.0315
ENSG00000179023	KLHDC7A	protein_coding	129.059	2.37331	0.265915	8.92504	4.45526e-19	3.4112e-17	0.282536	1.70908
ENSG00000079385	CEACAM1	protein_coding	83.4623	2.40808	0.353403	6.81396	9.4947e-12	3.32701e-10	0.649274	5.04563
ENSG00000128917	DLL4	protein_coding	85.9176	2.41739	0.276879	8.73087	2.52723e-18	1.80044e-16	0.314657	2.01232
ENSG00000011052	NME1-NME2	protein_coding	785.96	2.46364	0.127273	19.3571	1.7766e-83	4.77796e-80	11.8892	66.6247
ENSG00000161513	FDXR	protein_coding	2944.19	2.48793	0.183764	13.5388	9.23162e-42	3.89448e-39	21.8918	129.723
ENSG00000161509	GRIN2C	protein_coding	383.264	2.49999	0.173279	14.4275	3.47311e-47	1.916e-44	1.04609	6.25387
ENSG00000186994	KANK3	protein_coding	98.9601	2.50066	0.336129	7.43959	1.00995e-13	4.60361e-12	0.686059	5.39206
ENSG00000179477	ALOX12B	protein_coding	61.6734	2.52297	0.344974	7.3135	2.60265e-13	1.13707e-11	0.269107	2.09752
ENSG00000267261	AC099811.2	protein_coding	10.7896	2.53652	0.452712	5.60295	2.10729e-08	4.37629e-07	0	1.46095
ENSG00000173846	PLK3	protein_coding	832.886	2.57847	0.144919	17.7924	8.08981e-71	1.08783e-67	6.36411	39.1022
ENSG00000186226	LCE1E	protein_coding	16.3477	2.58486	0.442208	5.84536	5.05486e-09	1.1669e-07	0.0636385	1.82619
ENSG00000088726	TMEM40	protein_coding	244.232	2.58527	0.316929	8.15724	3.42771e-16	2.0316e-14	2.1681	17.1788
ENSG00000026103	FAS	protein_coding	2556.75	2.60467	0.159762	16.3034	9.33371e-60	9.12794e-57	15.8465	101.283
ENSG00000029534	ANK1	protein_coding	283.503	2.63801	0.197214	13.3764	8.30785e-41	3.19185e-38	0.582784	3.83613
ENSG00000167992	VWCE	protein_coding	305.863	2.66628	0.258543	10.3127	6.17293e-25	7.63279e-23	1.62341	12.249
ENSG00000196337	CGB7	protein_coding	40.2085	2.66797	0.382817	6.96931	3.1851e-12	1.18765e-10	0.119298	1.38178
ENSG00000138271	GPR87	protein_coding	1291.5	2.7105	0.148012	18.3128	6.54596e-75	1.08336e-71	9.69486	65.8997
ENSG00000170271	FAXDC2	protein_coding	432.397	2.7117	0.203364	13.3342	1.46376e-40	5.42979e-38	2.76165	19.9627
ENSG00000265763	ZNF488	protein_coding	484.83	2.71333	0.16361	16.5841	9.08379e-62	1.02862e-58	1.45115	9.86312
ENSG00000169403	PTAFR	protein_coding	523.142	2.72309	0.20444	13.3197	1.77769e-40	6.48254e-38	1.6321	11.8757
ENSG00000170324	FRMPD2	protein_coding	160.045	2.83631	0.24084	11.7768	5.1436e-32	1.08495e-29	0.516097	4.27075
ENSG00000178947	SMIM10L2A	protein_coding	310.147	2.83948	0.316453	8.97283	2.8898e-19	2.24455e-17	0.430868	4.23061
ENSG00000188916	FAM196A	protein_coding	168.227	2.86632	0.249933	11.4684	1.90207e-30	3.46806e-28	0.322125	2.79488
ENSG00000105650	PDE4C	protein_coding	263.826	2.90347	0.307734	9.43501	3.90966e-21	3.59471e-19	0.784011	7.77725
ENSG00000135423	GLS2	protein_coding	356.54	2.91274	0.16335	17.8313	4.04029e-71	5.79513e-68	1.65795	13.0417
ENSG00000244509	APOBEC3C	protein_coding	64.9243	2.97654	0.343115	8.67505	4.13383e-18	2.89705e-16	0.179778	2.10182
ENSG00000132517	SLC52A1	protein_coding	486.6	2.97721	0.201783	14.7545	2.87877e-49	1.76962e-46	1.75967	15.2384
ENSG00000129654	FOXJ1	protein_coding	37.1541	2.9881	0.407903	7.32552	2.37979e-13	1.04492e-11	0.0554312	1.1088
ENSG00000167601	AXL	protein_coding	61.1596	3.13535	0.321819	9.74257	1.98473e-22	2.01422e-20	0.0817878	1.03722
ENSG00000136378	ADAMTS7	protein_coding	197.068	3.22158	0.247307	13.0266	8.63404e-39	2.65373e-36	0.351689	3.83742
ENSG00000100033	PRODH	protein_coding	673.765	3.25123	0.164453	19.77	5.40089e-87	1.66e-83	3.45669	34.947
ENSG00000167741	GGT6	protein_coding	424.636	3.25709	0.197057	16.5287	2.28099e-61	2.33693e-58	1.27932	13.4337
ENSG00000222009	BTBD19	protein_coding	109.523	3.26548	0.319799	10.211	1.7699e-24	2.08084e-22	0.477948	6.69646
ENSG00000064300	NGFR	protein_coding	142.743	3.3077	0.240582	13.7487	5.18449e-43	2.32384e-40	0.268616	3.1808
ENSG00000136928	GABBR2	protein_coding	256.154	3.46609	0.426268	8.13124	4.24929e-16	2.4911e-14	0.56306	23.1409
ENSG00000119630	PGF	protein_coding	88.4902	3.5405	0.335358	10.5574	4.6953e-26	6.2745e-24	0.235254	4.53632
ENSG00000175592	FOSL1	protein_coding	755.855	3.54627	0.164222	21.5943	2.03118e-103	2.18504e-99	3.39985	42.7456
ENSG00000177551	NHLH2	protein_coding	57.8776	3.62633	0.359315	10.0924	5.97218e-24	6.69226e-22	0.0583454	1.3368
ENSG00000115129	TP53I3	protein_coding	5664.68	3.62688	0.114563	31.6585	5.80192e-220	1.24828e-215	32.3553	409.161
ENSG00000189280	GJB5	protein_coding	47.4594	3.66592	0.370694	9.88934	4.63086e-23	4.89059e-21	0.108235	3.1853
ENSG00000162490	DRAXIN	protein_coding	105.721	3.67864	0.304161	12.0944	1.13114e-33	2.53504e-31	0.0576902	1.08114
ENSG00000261587	TMEM249	protein_coding	69.321	3.83446	0.348649	10.998	3.90499e-28	6.17764e-26	0.14488	3.84955
ENSG00000069812	HES2	protein_coding	328.797	3.99489	0.252221	15.8388	1.67931e-56	1.44521e-53	0.379339	7.77567
ENSG00000065618	COL17A1	protein_coding	66.9651	4.26026	0.362081	11.766	5.84009e-32	1.2199e-29	0.0228437	1.10814
ENSG00000170426	SDR9C7	protein_coding	71.7609	4.64464	0.391237	11.8717	1.66097e-32	3.60967e-30	0.0232333	3.63576
ENSG00000206075	SERPINB5	protein_coding	730.256	4.72176	0.230531	20.4821	3.10725e-93	1.11421e-89	0.687515	23.1621

## Sheet:  A3SS by Cis in sic-Jun
ID	GeneID	geneSymbol	chr	strand	longExonStart_0base	longExonEnd	shortES	shortEE	flankingES	flankingEE	ID.1	IJC_SAMPLE_1	SJC_SAMPLE_1	IJC_SAMPLE_2	SJC_SAMPLE_2	IncFormLen	SkipFormLen	PValue	FDR	IncLevel1	IncLevel2	IncLevelDifference	Gene.type	sic-Jun_NT_TPM	sic-Jun_CIS_TPM
10058	ENSG00000258366	RTEL1	chr20	+	63662395	63662627	63662473	63662627	63661849	63661943	10058	2,3,0	1,7,2	4,4,4	0,3,0	222	144	0.000405439	0.0245132	0.565,0.218,0.0	1.0,0.464,1.0	-0.56	protein_coding	20.3134	15.7809
1094	ENSG00000151276	MAGI1	chr3	-	65375744	65375948	65375744	65375945	65379260	65379554	1094	3,2,9	6,2,8	1,1,2	0,0,0	147	144	6.13896e-09	7.11403e-06	0.329,0.495,0.524	1.0,1.0,1.0	-0.551	protein_coding	15.3	1.63174
8435	ENSG00000119801	YPEL5	chr2	+	30155814	30155910	30155849	30155910	30148244	30148541	8435	5,0,1	1,7,1	7,6,1	1,0,0	179	144	5.15428e-06	0.0016526	0.801,0.0,0.446	0.849,1.0,1.0	-0.534	protein_coding	51.1183	64.7557
5727	ENSG00000152292	SH2D6	chr2	+	85422429	85422490	85422436	85422490	85422202	85422314	5727	1,5,6	4,2,5	3,3,5	0,0,0	151	144	2.00405e-08	1.54824e-05	0.193,0.705,0.534	1.0,1.0,1.0	-0.523	protein_coding	4.2746	3.5451
2701	ENSG00000133216	EPHB2	chr1	+	22896410	22896478	22896413	22896478	22895471	22895580	2701	4,4,11	22,15,26	1,0,1	0,1,0	147	144	0.000498551	0.0275113	0.151,0.207,0.293	1.0,0.0,1.0	-0.45	protein_coding	2.9063	0.303026
9133	ENSG00000004139	SARM1	chr17	+	28388173	28388539	28388349	28388539	28385430	28385466	9133	8,7,1	2,0,4	2,7,4	0,0,0	320	144	0.000144699	0.014581	0.643,1.0,0.101	1.0,1.0,1.0	-0.419	protein_coding	5.18883	3.77718
4252	ENSG00000125967	NECAB3	chr20	-	33659884	33660058	33659884	33660034	33660258	33660395	4252	2,4,1	1,4,4	2,1,1	0,0,1	168	144	5.21813e-05	0.00788731	0.632,0.462,0.176	1.0,1.0,0.462	-0.397	protein_coding	28.2677	30.1129
9705	ENSG00000142530	FAM71E1	chr19	-	50475324	50475503	50475324	50475455	50475832	50475933	9705	11,10,10	8,7,17	9,5,6	0,1,2	192	144	8.47164e-05	0.0103339	0.508,0.517,0.306	1.0,0.789,0.692	-0.383	protein_coding	1.80062	0.975014
2085	ENSG00000109654	TRIM2	chr4	+	153270334	153270519	153270337	153270519	153204465	153204560	2085	9,6,6	2,7,7	4,3,6	0,0,1	147	144	6.06979e-06	0.00170506	0.815,0.456,0.456	1.0,1.0,0.855	-0.376	protein_coding	4.77911	2.91223
10434	ENSG00000161996	WDR90	chr16	+	651823	652039	651826	652039	651643	651747	10434	5,3,2	2,2,4	1,3,4	0,1,0	147	144	2.75336e-05	0.00464011	0.71,0.595,0.329	1.0,0.746,1.0	-0.371	protein_coding	32.2948	39.8133
1828	ENSG00000165555	NOXRED1	chr14	-	77405912	77406875	77405912	77406135	77407464	77407645	1828	32,23,15	2,4,1	7,15,17	0,0,0	884	144	1.84806e-06	0.000713864	0.723,0.484,0.71	1.0,1.0,1.0	-0.361	protein_coding	1.99002	2.48419
4208	ENSG00000129515	SNX6	chr14	-	34604134	34604268	34604134	34604174	34605595	34605717	4208	3,7,4	4,0,3	11,6,7	0,0,1	238	144	6.10638e-05	0.00849153	0.312,1.0,0.447	1.0,1.0,0.809	-0.35	protein_coding	93.5052	85.8255
6541	ENSG00000115966	ATF2	chr2	-	175074504	175074867	175074504	175074835	175074999	175075087	6541	3,3,2	4,1,2	3,7,2	0,0,2	176	144	0.00124096	0.0482033	0.38,0.711,0.45	1.0,1.0,0.45	-0.303	protein_coding	17.5905	11.047
9528	ENSG00000114923	SLC4A3	chr2	+	219633854	219633979	219633865	219633979	219633273	219633457	9528	0,1,0	3,4,4	1,2,4	6,3,3	155	144	2.37843e-05	0.0041343	0.0,0.188,0.0	0.134,0.382,0.553	-0.294	protein_coding	3.53499	5.077
2470	ENSG00000118495	PLAGL1	chr6	-	143966157	143966285	143966157	143966198	143968906	143968978	2470	7,5,2	4,2,1	2,2,2	0,0,1	231	144	0.00012431	0.0129004	0.522,0.609,0.555	1.0,1.0,0.555	-0.29	protein_coding	4.197	3.31019
1577	ENSG00000164066	INTU	chr4	+	127685441	127687867	127687677	127687867	127684408	127684486	1577	44,43,34	2,5,1	12,13,14	0,1,0	2380	144	0.000192928	0.0161879	0.571,0.342,0.673	1.0,0.44,1.0	-0.285	protein_coding	1.04703	0.780268
1840	ENSG00000160781	PAQR6	chr1	-	156245141	156245277	156245141	156245238	156246122	156246250	1840	2,3,3	0,3,3	4,5,7	0,2,0	183	144	0.000857599	0.0405638	1.0,0.44,0.44	1.0,0.663,1.0	-0.261	protein_coding	12.9871	15.7778
1398	ENSG00000145029	NICN1	chr3	-	49424948	49425146	49424948	49425053	49425366	49425438	1398	14,23,24	31,30,50	12,25,20	10,12,10	237	144	0.000101417	0.0113735	0.215,0.318,0.226	0.422,0.559,0.549	-0.257	protein_coding	7.522	6.94492
6670	ENSG00000205593	DENND6B	chr22	-	50316565	50316712	50316565	50316626	50317292	50317373	6670	9,6,9	1,2,5	10,5,8	0,1,0	230	144	2.80289e-05	0.00464011	0.849,0.653,0.53	1.0,0.758,1.0	-0.242	protein_coding	4.24395	5.26507
5810	ENSG00000109046	WSB1	chr17	+	27307743	27309272	27309099	27309272	27306781	27306882	5810	957,951,549	175,205,195	2337,1540,1205	143,126,152	1500	144	1.25417e-08	1.24575e-05	0.344,0.308,0.213	0.611,0.54,0.432	-0.239	protein_coding	60.0371	77.385
1226	ENSG00000136153	LMO7	chr13	+	75835151	75835339	75835232	75835339	75834225	75834387	1226	74,54,34	28,44,32	86,111,64	26,16,20	225	144	0.000350416	0.0223527	0.628,0.44,0.405	0.679,0.816,0.672	-0.231	protein_coding	23.9318	29.0187
3128	ENSG00000173559	NABP1	chr2	+	191683289	191683804	191683728	191683804	191681945	191682017	3128	172,91,53	41,49,18	199,108,79	16,18,14	583	144	0.000278553	0.0200852	0.509,0.314,0.421	0.754,0.597,0.582	-0.23	protein_coding	19.1493	23.1852
1964	ENSG00000168255	POLR2J3	chr7	-	102543524	102543697	102543524	102543661	102544705	102544776	1964	0,0,0	4,5,6	2,3,2	14,6,4	180	144	0.000380798	0.0236401	0.0,0.0,0.0	0.103,0.286,0.286	-0.225	protein_coding	129.15	146.509
4120	ENSG00000140931	CMTM3	chr16	+	66609758	66610003	66609882	66610003	66609434	66609530	4120	0,0,0	4,1,5	2,4,3	5,6,6	268	144	4.32548e-05	0.00668335	0.0,0.0,0.0	0.177,0.264,0.212	-0.218	protein_coding	0.550441	1.59754
601	ENSG00000133606	MKRN1	chr7	-	140456651	140456919	140456651	140456866	140471882	140472011	601	14,7,16	2,5,1	16,9,4	0,1,0	197	144	0.00019003	0.0161879	0.837,0.506,0.921	1.0,0.868,1.0	-0.201	protein_coding	84.0989	100.188
9992	ENSG00000153914	SREK1	chr5	+	66156064	66158932	66158808	66158932	66153462	66153596	9992	626,712,430	11,15,17	706,559,403	2,5,5	2888	144	0.000188218	0.0161879	0.739,0.703,0.558	0.946,0.848,0.801	-0.198	protein_coding	46.3971	50.4701
7828	ENSG00000143499	SMYD2	chr1	+	214330949	214334308	214334199	214334308	214330167	214330278	7828	390,460,405	3,6,4	211,181,180	0,0,0	3394	144	2.71024e-06	0.000991806	0.847,0.765,0.811	1.0,1.0,1.0	-0.192	protein_coding	29.0234	15.97
4019	ENSG00000135365	PHF21A	chr11	-	45935120	45935246	45935120	45935157	45935635	45935739	4019	14,16,16	1,4,5	8,7,5	1,0,0	233	144	0.000119101	0.0127401	0.896,0.712,0.664	0.832,1.0,1.0	-0.187	protein_coding	13.1109	8.32639
10646	ENSG00000163584	RPL22L1	chr3	-	170868012	170868201	170868012	170868134	170868297	170868387	10646	207,279,282	778,909,613	231,192,260	283,249,241	211	144	0	0	0.154,0.173,0.239	0.358,0.345,0.424	-0.187	protein_coding	137.494	78.2505
5730	ENSG00000106078	COBL	chr7	-	51025108	51025372	51025108	51025231	51026545	51026665	5730	13,15,17	0,2,7	1,2,8	0,0,1	285	144	0.000418681	0.0250956	1.0,0.791,0.551	1.0,1.0,0.802	-0.153	protein_coding	5.96116	1.42649
8205	ENSG00000165046	LETM2	chr8	+	38392541	38392995	38392612	38392995	38387949	38388030	8205	14,20,19	5,1,4	12,9,14	2,0,0	215	144	0.00109491	0.0455861	0.652,0.931,0.761	0.801,1.0,1.0	-0.152	protein_coding	2.09756	2.06991
6948	ENSG00000141867	BRD4	chr19	-	15268153	15268281	15268153	15268240	15268904	15269042	6948	11,15,9	3,4,2	6,11,18	1,1,0	185	144	0.00056119	0.03017	0.741,0.745,0.778	0.824,0.895,1.0	-0.152	protein_coding	24.8602	23.4592
6096	ENSG00000143702	CEP170	chr1	-	243156220	243156455	243156220	243156347	243164283	243166116	6096	46,44,30	3,10,5	26,35,20	0,2,1	252	144	0.000525646	0.0285532	0.898,0.715,0.774	1.0,0.909,0.92	-0.147	protein_coding	5.4139	3.62411
7272	ENSG00000164051	CCDC51	chr3	-	48433706	48433976	48433706	48433871	48434816	48435015	7272	20,20,27	107,123,132	55,36,79	95,106,100	249	144	5.10316e-08	3.22566e-05	0.098,0.086,0.106	0.251,0.164,0.314	-0.146	protein_coding	21.2023	27.2819
8427	ENSG00000137274	BPHL	chr6	+	3138040	3140509	3140385	3140509	3137361	3137493	8427	243,225,221	95,109,119	354,294,211	44,45,62	2489	144	1.85733e-08	1.54824e-05	0.129,0.107,0.097	0.318,0.274,0.165	-0.141	protein_coding	19.2867	16.2867
9851	ENSG00000166432	ZMAT1	chrX	-	101895813	101895882	101895813	101895879	101897867	101898042	9851	6,6,5	0,7,3	1,1,2	1,0,0	147	144	0.000587115	0.0311509	1.0,0.456,0.62	0.495,1.0,1.0	-0.14	protein_coding	3.45163	1.39752
7022	ENSG00000102710	SUPT20H	chr13	-	37022010	37023044	37022010	37022080	37024034	37024193	7022	620,574,618	96,91,82	639,518,607	49,45,54	1108	144	1.92797e-05	0.00362302	0.456,0.45,0.495	0.629,0.599,0.594	-0.14	protein_coding	40.249	36.7425
7088	ENSG00000115762	PLEKHB2	chr2	+	131140166	131140275	131140169	131140275	131126683	131126786	7088	24,25,12	1,1,6	10,16,14	0,0,0	147	144	0.000935364	0.0416897	0.959,0.961,0.662	1.0,1.0,1.0	-0.139	protein_coding	115.559	117.552
7799	ENSG00000073331	ALPK1	chr4	+	112377677	112377898	112377729	112377898	112315800	112315852	7799	21,29,48	7,3,5	4,7,8	0,1,0	196	144	0.000309619	0.0205027	0.688,0.877,0.876	1.0,0.837,1.0	-0.132	protein_coding	5.12156	1.55411
7021	ENSG00000102710	SUPT20H	chr13	-	37022010	37022317	37022010	37022080	37024034	37024193	7021	233,218,213	96,91,82	223,188,215	49,45,54	381	144	0.000128381	0.0131269	0.478,0.475,0.495	0.632,0.612,0.601	-0.132	protein_coding	40.249	36.7425
3867	ENSG00000058272	PPP1R12A	chr12	-	79806165	79806333	79806165	79806297	79807225	79807330	3867	90,87,84	10,11,21	66,100,63	2,0,4	180	144	2.37196e-07	0.000137435	0.878,0.864,0.762	0.964,1.0,0.926	-0.129	protein_coding	49.5799	50.5647
8591	ENSG00000085552	IGSF9	chr1	-	159934189	159934332	159934189	159934284	159934424	159934570	8591	15,20,24	5,3,3	9,4,21	0,1,0	192	144	0.000157503	0.0147989	0.692,0.833,0.857	1.0,0.75,1.0	-0.123	protein_coding	3.59209	2.91539
4667	ENSG00000172057	ORMDL3	chr17	-	39924029	39924225	39924029	39924220	39927483	39927601	4667	69,56,86	35,21,36	73,96,109	18,22,23	149	144	0.00116813	0.0466868	0.656,0.72,0.698	0.797,0.808,0.821	-0.117	protein_coding	28.8532	34.0941
6759	ENSG00000072571	HMMR	chr5	+	163467700	163467748	163467703	163467748	163464722	163464802	6759	35,27,39	4,3,6	13,6,8	0,0,0	147	144	6.637e-05	0.00887443	0.896,0.898,0.864	1.0,1.0,1.0	-0.114	protein_coding	31.4252	13.461
5690	ENSG00000023330	ALAS1	chr3	+	52199209	52199440	52199220	52199440	52198671	52198848	5690	33,25,20	0,9,1	19,17,31	0,0,0	155	144	0.000153689	0.0147989	1.0,0.721,0.949	1.0,1.0,1.0	-0.11	protein_coding	27.9756	35.9267
4741	ENSG00000090554	FLT3LG	chr19	+	49475673	49475801	49475690	49475801	49474602	49474672	4741	1,0,3	27,19,19	6,10,9	41,41,36	161	144	0.000871144	0.0405868	0.032,0.0,0.124	0.116,0.179,0.183	-0.107	protein_coding	3.07129	7.13634
10161	ENSG00000102100	SLC35A2	chrX	-	48904745	48905482	48904745	48904892	48906391	48906543	10161	493,538,566	71,77,64	517,580,636	40,50,54	734	144	0.000665504	0.0336168	0.577,0.578,0.634	0.717,0.695,0.698	-0.107	protein_coding	43.5041	48.8302
7899	ENSG00000183963	SMTN	chr22	+	31095851	31096897	31096732	31096897	31095533	31095609	7899	58,88,98	39,30,58	363,267,197	84,84,68	1025	144	0.000814661	0.0390644	0.173,0.292,0.192	0.378,0.309,0.289	-0.106	protein_coding	14.5842	38.3618
1250	ENSG00000050130	JKAMP	chr14	+	59486712	59486804	59486730	59486804	59484989	59485116	1250	37,45,30	3,4,5	39,32,50	0,0,1	162	144	6.8104e-05	0.00893447	0.916,0.909,0.842	1.0,1.0,0.978	-0.104	protein_coding	56.9417	67.8392
4742	ENSG00000090554	FLT3LG	chr19	+	49476116	49476198	49476144	49476198	49475690	49475801	4742	0,0,1	16,9,19	2,8,4	18,35,30	172	144	7.83273e-05	0.0100854	0.0,0.0,0.042	0.085,0.161,0.1	-0.101	protein_coding	3.07129	7.13634
163	ENSG00000164941	INTS8	chr8	+	94838462	94838618	94838493	94838618	94836523	94836631	163	245,216,187	10,10,12	165,143,146	32,20,19	175	144	2.88177e-07	0.00015413	0.953,0.947,0.928	0.809,0.855,0.863	0.1	protein_coding	74.5489	80.1239
10075	ENSG00000087085	ACHE	chr7	-	100893164	100894252	100893164	100893904	100895801	100895920	10075	35,41,26	0,0,0	111,85,122	2,5,3	492	144	0.000321183	0.0210678	1.0,1.0,1.0	0.942,0.833,0.922	0.101	protein_coding	2.52434	9.89749
5013	ENSG00000169738	DCXR	chr17	-	82036190	82036322	82036190	82036308	82036543	82036643	5013	35,56,43	2,0,4	42,43,50	6,3,15	158	144	0.000591387	0.0311509	0.941,1.0,0.907	0.864,0.929,0.752	0.101	protein_coding	91.6442	95.0944
6065	ENSG00000121101	TEX14	chr17	-	58616174	58616323	58616174	58616305	58617537	58617619	6065	2,3,6	11,25,27	1,0,0	15,14,9	162	144	0.000268678	0.0196644	0.139,0.096,0.165	0.056,0.0,0.0	0.115	protein_coding	3.99116	2.31662
10211	ENSG00000103174	NAGPA	chr16	-	5027134	5027379	5027134	5027198	5027845	5027893	10211	82,109,104	0,1,1	73,82,127	7,6,4	325	144	6.3759e-06	0.00170506	1.0,0.98,0.979	0.822,0.858,0.934	0.115	protein_coding	12.1701	16.7358
9347	ENSG00000116922	C1orf109	chr1	-	37683318	37683441	37683318	37683437	37686272	37686452	9347	13,25,19	79,89,56	13,9,4	108,79,71	148	144	0.000288871	0.0200852	0.138,0.215,0.248	0.105,0.1,0.052	0.115	protein_coding	24.3479	24.6658
6427	ENSG00000141644	MBD1	chr18	-	50274185	50274353	50274185	50274350	50274976	50275045	6427	23,15,28	1,2,0	16,24,14	2,5,4	147	144	0.00115614	0.0466868	0.958,0.88,1.0	0.887,0.825,0.774	0.117	protein_coding	38.2602	45.9209
1969	ENSG00000170324	FRMPD2	chr10	-	48211953	48212109	48211953	48212106	48222312	48222451	1969	4,1,2	0,1,0	17,11,21	10,1,15	147	144	0.000195567	0.0161879	1.0,0.495,1.0	0.625,0.915,0.578	0.126	protein_coding	0.516097	4.27075
6093	ENSG00000157693	C9orf91	chr9	+	114626895	114627006	114626898	114627006	114624349	114624459	6093	6,8,16	58,53,34	2,2,4	45,48,55	147	144	0.000396699	0.0244093	0.092,0.129,0.316	0.042,0.039,0.067	0.13	protein_coding	13.8923	14.8377
2088	ENSG00000143337	TOR1AIP1	chr1	+	179889309	179889369	179889312	179889369	179884691	179884769	2088	91,73,78	148,81,86	43,47,50	117,99,95	147	144	0.000774988	0.0378706	0.376,0.469,0.47	0.265,0.317,0.34	0.131	protein_coding	26.9438	27.7646
5025	ENSG00000163482	STK36	chr2	+	218696526	218696601	218696589	218696601	218694524	218694635	5025	114,108,131	23,35,33	96,95,96	48,54,35	207	144	0.00102045	0.0440695	0.775,0.682,0.734	0.582,0.55,0.656	0.134	protein_coding	32.8333	36.6176
2859	ENSG00000197808	ZNF461	chr19	-	36658298	36658446	36658298	36658425	36664697	36664786	2859	6,2,0	13,11,11	0,0,0	5,1,8	165	144	0.000240267	0.0186199	0.287,0.137,0.0	0.0,0.0,0.0	0.141	protein_coding	3.12349	2.27456
8763	ENSG00000105388	CEACAM5	chr19	+	41717454	41717733	41717457	41717733	41715649	41715904	8763	63,49,41	2,5,4	25,30,35	8,10,7	147	144	0.000198852	0.0162661	0.969,0.906,0.909	0.754,0.746,0.83	0.151	protein_coding	6.33271	6.05855
2322	ENSG00000012124	CD22	chr19	+	35331926	35332074	35332018	35332074	35329175	35329230	2322	17,19,5	27,17,18	1,2,1	3,7,13	236	144	0.0012145	0.0479797	0.278,0.405,0.145	0.169,0.148,0.045	0.155	protein_coding	23.1942	8.28181
1478	ENSG00000102081	FMR1	chrX	+	147944868	147945051	147944943	147945051	147940575	147940662	1478	70,86,65	3,0,3	70,64,54	14,6,12	219	144	7.86981e-07	0.000390849	0.939,1.0,0.934	0.767,0.875,0.747	0.161	protein_coding	39.9273	47.151
10074	ENSG00000087085	ACHE	chr7	-	100892333	100892818	100892333	100892554	100893164	100894252	10074	15,25,20	2,0,0	54,56,68	5,6,12	408	144	0.000211924	0.0169368	0.726,1.0,1.0	0.792,0.767,0.667	0.167	protein_coding	2.52434	9.89749
559	ENSG00000262919	FAM58A	chrX	-	153587931	153588454	153587931	153588394	153592505	153592733	559	88,103,81	34,36,33	61,40,70	34,41,58	204	144	0.000453291	0.0266545	0.646,0.669,0.634	0.559,0.408,0.46	0.174	protein_coding	20.0058	18.6195
8041	ENSG00000205336	ADGRG1	chr16	+	57641586	57641708	57641590	57641708	57621690	57621845	8041	7,4,3	1,0,0	5,7,7	2,5,0	148	144	0.000256074	0.019353	0.872,1.0,1.0	0.709,0.577,1.0	0.195	protein_coding	72.0504	86.4872
6387	ENSG00000133265	HSPBP1	chr19	-	55279398	55279705	55279398	55279702	55279929	55280077	6387	1,7,3	17,12,13	0,0,0	12,7,10	147	144	7.5819e-06	0.00192505	0.054,0.364,0.184	0.0,0.0,0.0	0.201	protein_coding	22.968	16.7668
1479	ENSG00000102081	FMR1	chrX	+	147944904	147945051	147944943	147945051	147940575	147940662	1479	49,41,38	3,0,3	39,32,37	14,6,12	183	144	1.17517e-06	0.000515556	0.928,1.0,0.909	0.687,0.808,0.708	0.211	protein_coding	39.9273	47.151
8211	ENSG00000196704	AMZ2	chr17	+	68248639	68248705	68248643	68248705	68248034	68248058	8211	37,20,24	4,2,3	27,31,22	21,9,10	148	144	6.28713e-05	0.00857145	0.9,0.907,0.886	0.556,0.77,0.682	0.228	protein_coding	181.314	305.051
10343	ENSG00000059769	DNAJC25	chr9	+	111642838	111643094	111642856	111643094	111631359	111631743	10343	2,4,2	6,9,3	0,1,0	4,4,1	162	144	0.000285394	0.0200852	0.229,0.283,0.372	0.0,0.182,0.0	0.234	protein_coding	5.2273	4.60625
6081	ENSG00000161513	FDXR	chr17	-	74864147	74864347	74864147	74864345	74864823	74864931	6081	7,4,4	0,0,0	12,31,19	5,8,7	146	144	1.43251e-06	0.000585896	1.0,1.0,1.0	0.703,0.793,0.728	0.259	protein_coding	21.8918	129.723
5471	ENSG00000090924	PLEKHG2	chr19	+	39414988	39415260	39414991	39415260	39414064	39414195	5471	13,10,29	5,2,8	8,16,13	10,12,16	147	144	0.000466002	0.0267778	0.718,0.83,0.78	0.439,0.566,0.443	0.293	protein_coding	13.9129	22.2114
6621	ENSG00000174791	RIN1	chr11	-	66333918	66334224	66333918	66334038	66334513	66335251	6621	9,13,16	0,0,0	4,15,24	4,0,3	330	144	0.000166106	0.0151965	1.0,1.0,1.0	0.304,1.0,0.777	0.306	protein_coding	4.98711	11.2813
1966	ENSG00000168255	POLR2J3	chr7	-	102543524	102543702	102543524	102543697	102544705	102544776	1966	4,3,1	0,0,0	3,2,6	1,3,2	149	144	0.000151309	0.0147989	1.0,1.0,1.0	0.744,0.392,0.744	0.373	protein_coding	129.15	146.509
7215	ENSG00000113430	IRX4	chr5	-	1879503	1879870	1879503	1879832	1880724	1880834	7215	0,4,3	4,0,5	0,0,1	4,6,16	182	144	0.00114968	0.0466868	0.0,1.0,0.322	0.0,0.0,0.047	0.425	protein_coding	2.62744	4.40592
1052	ENSG00000183742	MACC1	chr7	-	20170713	20170781	20170713	20170778	20184988	20185078	1052	2,10,3	0,2,0	1,1,3	2,4,0	147	144	0.00105093	0.0445681	1.0,0.83,1.0	0.329,0.197,1.0	0.435	protein_coding	10.939	11.7517
3272	ENSG00000177054	ZDHHC13	chr11	+	19166301	19170568	19170410	19170568	19165051	19165145	3272	142,138,99	0,0,0	158,135,101	1,6,5	4253	144	4.09232e-09	5.69079e-06	1.0,1.0,1.0	0.843,0.432,0.406	0.44	protein_coding	10.5853	11.5814
9099	ENSG00000108309	RUNDC3A	chr17	+	44313103	44313252	44313118	44313252	44312579	44312695	9099	2,1,1	0,0,0	7,2,1	0,5,3	159	144	1.42181e-05	0.00282453	1.0,1.0,1.0	1.0,0.266,0.232	0.501	protein_coding	1.01546	1.85795
3721	ENSG00000205084	TMEM231	chr16	-	75545825	75546077	75545825	75545954	75555803	75555973	3721	11,17,9	2,1,3	1,4,0	6,1,1	267	144	0.00114872	0.0466868	0.748,0.902,0.618	0.082,0.683,0.0	0.501	protein_coding	6.43269	3.66821
6913	ENSG00000156787	TBC1D31	chr8	+	123129065	123129218	123129069	123129218	123126507	123126687	6913	3,2,8	0,3,7	1,0,1	3,2,5	148	144	9.26151e-05	0.0109145	1.0,0.393,0.527	0.245,0.0,0.163	0.504	protein_coding	10.3837	9.66742
4767	ENSG00000197647	ZNF433	chr19	-	12018165	12018380	12018165	12018301	12034827	12034874	4767	3,1,5	0,0,1	4,0,4	4,2,1	223	144	3.79697e-06	0.00132002	1.0,1.0,0.764	0.392,0.0,0.721	0.55	protein_coding	6.62213	13.1336
1183	ENSG00000138380	CARF	chr2	+	202924296	202924415	202924356	202924415	202917876	202918043	1183	3,5,2	0,6,1	1,0,0	2,3,1	204	144	1.07883e-05	0.00227306	1.0,0.37,0.585	0.261,0.0,0.0	0.565	protein_coding	6.10682	4.13949
589	ENSG00000143353	LYPLAL1	chr1	+	219179380	219179426	219179399	219179426	219179146	219179246	589	1,2,0	0,0,1	0,0,0	2,4,2	163	144	9.62712e-05	0.0111562	1.0,1.0,0.0	0.0,0.0,0.0	0.667	protein_coding	13.9831	11.1971

## Sheet: A5SS by Cis in sic-Jun
GeneID	geneSymbol	chr	strand	longExonStart_0base	longExonEnd	shortES	shortEE	flankingES	flankingEE	ID.1	IJC_SAMPLE_1	SJC_SAMPLE_1	IJC_SAMPLE_2	SJC_SAMPLE_2	IncFormLen	SkipFormLen	PValue	FDR	IncLevel1	IncLevel2	IncLevelDifference	Gene.type	sic-Jun_NT_TPM	sic-Jun_CIS_TPM
ENSG00000181027	FKRP	chr19	+	46747233	46747305	46747233	46747294	46748026	46748088	4139	0,0,3	2,2,1	1,18,2	0,1,3	155	144	0.00063221	0.0228175	0.0,0.0,0.736	1.0,0.944,0.382	-0.53	protein_coding	8.8814	12.7158
ENSG00000185024	BRF1	chr14	-	105300445	105315589	105315341	105315589	105286295	105286376	1455	156,119,75	0,4,2	157,135,55	0,0,0	15040	144	2.00555e-06	0.000499064	1.0,0.222,0.264	1.0,1.0,1.0	-0.505	protein_coding	25.926	21.7151
ENSG00000112787	FBRSL1	chr12	+	132572287	132572344	132572287	132572338	132574089	132574160	3609	5,6,5	4,7,8	4,7,10	1,0,2	150	144	1.73891e-05	0.00228377	0.545,0.451,0.375	0.793,1.0,0.828	-0.417	protein_coding	56.0734	51.3884
ENSG00000170049	KCNAB3	chr17	-	7924628	7925183	7925096	7925183	7924414	7924498	407	7,1,9	2,2,1	6,6,4	0,0,1	612	144	3.76968e-05	0.00325556	0.452,0.105,0.679	1.0,1.0,0.485	-0.416	protein_coding	6.61796	5.11256
ENSG00000169598	DFFB	chr1	+	3858717	3858866	3858717	3858844	3865811	3866000	6982	0,0,0	11,7,4	2,4,1	2,2,6	166	144	1.91484e-05	0.00237682	0.0,0.0,0.0	0.465,0.634,0.126	-0.408	protein_coding	3.12596	2.94057
ENSG00000104853	CLPTM1	chr19	+	44954590	44955085	44954590	44954701	44961962	44962075	495	3,1,3	0,6,3	2,2,6	0,0,2	528	144	0.00181101	0.0445962	1.0,0.043,0.214	1.0,1.0,0.45	-0.398	protein_coding	109.475	119.095
ENSG00000149532	CPSF7	chr11	-	61429840	61429920	61429886	61429920	61429181	61429290	5690	5,2,4	7,1,0	6,2,1	0,0,0	190	144	0.000110486	0.00779665	0.351,0.603,1.0	1.0,1.0,1.0	-0.349	protein_coding	82.7311	90.1942
ENSG00000089820	ARHGAP4	chrX	-	153910170	153910611	153910505	153910611	153910011	153910085	1490	10,16,19	0,4,8	3,4,20	0,0,0	479	144	5.83466e-07	0.000229886	1.0,0.546,0.417	1.0,1.0,1.0	-0.346	protein_coding	8.91779	8.66603
ENSG00000196739	COL27A1	chr9	+	114231821	114231866	114231821	114231858	114235598	114235652	3399	10,21,18	7,18,9	4,2,4	1,0,0	152	144	6.13296e-06	0.00115987	0.575,0.525,0.655	0.791,1.0,1.0	-0.345	protein_coding	3.33313	1.26584
ENSG00000183765	CHEK2	chr22	-	28724564	28724923	28724885	28724923	28719394	28719485	1537	1,4,5	0,3,3	2,4,6	0,0,1	465	144	1.4023e-05	0.00195002	1.0,0.292,0.34	1.0,1.0,0.65	-0.339	protein_coding	58.116	38.2328
ENSG00000004766	CCDC132	chr7	+	93239865	93239950	93239865	93239934	93253859	93253931	564	7,2,2	1,1,4	5,4,1	1,0,0	160	144	0.000525812	0.0198916	0.863,0.643,0.31	0.818,1.0,1.0	-0.334	protein_coding	26.8758	21.8501
ENSG00000125434	SLC25A35	chr17	-	8290602	8290678	8290614	8290678	8289853	8289984	5972	5,5,5	9,3,4	1,9,4	1,0,0	156	144	6.06154e-06	0.00115987	0.339,0.606,0.536	0.48,1.0,1.0	-0.333	protein_coding	4.63415	4.07475
ENSG00000185024	BRF1	chr14	-	105315321	105315589	105315341	105315589	105286295	105286376	1456	1,4,3	0,4,2	2,1,10	0,0,0	164	144	0.000212055	0.01114	1.0,0.468,0.568	1.0,1.0,1.0	-0.321	protein_coding	25.926	21.7151
ENSG00000196586	MYO6	chr6	+	75892529	75892693	75892529	75892690	75894813	75894840	302	9,10,6	16,6,8	1,2,6	1,0,1	147	144	0.000205812	0.0109335	0.355,0.62,0.424	0.495,1.0,0.855	-0.317	protein_coding	37.1422	32.0795
ENSG00000187609	EXD3	chr9	-	137354566	137354773	137354699	137354773	137354338	137354377	3893	2,4,5	1,2,2	4,2,4	0,1,0	277	144	0.000123147	0.00813063	0.51,0.51,0.565	1.0,0.51,1.0	-0.308	protein_coding	8.25158	6.20414
ENSG00000129158	SERGEF	chr11	-	18010070	18010139	18010074	18010139	18007940	18008076	860	10,7,9	5,4,2	2,1,3	0,0,0	148	144	8.59676e-07	0.00027097	0.661,0.63,0.814	1.0,1.0,1.0	-0.298	protein_coding	22.1087	8.9927
ENSG00000185187	SIGIRR	chr11	-	409859	410027	409867	410027	408072	408206	4335	10,6,10	4,4,9	7,3,7	0,0,3	152	144	0.00155371	0.0406708	0.703,0.587,0.513	1.0,1.0,0.689	-0.295	protein_coding	57.7947	62.921
ENSG00000078114	NEBL	chr10	-	20818703	20819516	20819423	20819516	20817599	20817692	6850	97,95,56	17,16,18	34,47,25	2,3,2	864	144	0.0020964	0.0493123	0.487,0.497,0.341	0.739,0.723,0.676	-0.271	protein_coding	43.6345	18.1998
ENSG00000181555	SETD2	chr3	-	47080800	47081083	47080915	47081083	47067069	47067118	2860	8,8,7	1,5,4	10,10,5	0,1,1	259	144	0.000230475	0.0114704	0.816,0.471,0.493	1.0,0.848,0.735	-0.268	protein_coding	15.2475	14.732
ENSG00000160226	C21orf2	chr21	-	44334060	44335804	44335757	44335804	44333032	44333262	1204	166,206,184	23,27,41	224,203,265	19,9,11	1841	144	2.79615e-05	0.00279754	0.361,0.374,0.26	0.48,0.638,0.653	-0.259	protein_coding	7.84007	8.77718
ENSG00000135297	MTO1	chr6	+	73479935	73480367	73479935	73480126	73480674	73480805	3301	133,128,125	72,84,83	275,181,161	38,51,40	385	144	1.00983e-08	9.54896e-06	0.409,0.363,0.36	0.73,0.57,0.601	-0.256	protein_coding	24.3308	36.224
ENSG00000169696	ASPSCR1	chr17	+	82016940	82017113	82016940	82017088	82017308	82017403	1579	8,3,13	6,2,1	4,17,19	1,0,0	169	144	2.57828e-05	0.00277048	0.532,0.561,0.917	0.773,1.0,1.0	-0.254	protein_coding	14.6984	15.6294
ENSG00000174483	BBS1	chr11	+	66531655	66532205	66531655	66531742	66532295	66533603	6334	45,53,40	4,6,7	54,44,47	0,0,4	607	144	0.00070821	0.0240893	0.727,0.677,0.575	1.0,1.0,0.736	-0.252	protein_coding	20.1755	25.2056
ENSG00000121766	ZCCHC17	chr1	+	31296981	31297213	31296981	31297075	31319108	31319166	1038	7,8,6	4,0,4	11,2,7	1,0,1	282	144	0.00164829	0.0414526	0.472,1.0,0.434	0.849,1.0,0.781	-0.241	protein_coding	39.728	40.3552
ENSG00000071462	WBSCR22	chr7	+	73692595	73693414	73692595	73692646	73697604	73697694	777	89,90,27	41,40,35	162,114,70	34,13,28	912	144	0.000932334	0.0297843	0.255,0.262,0.109	0.429,0.581,0.283	-0.222	protein_coding	135.462	139.037
ENSG00000183426	NPIPA1	chr16	+	14948929	14949936	14948929	14949037	14950049	14950110	2562	71,44,37	20,18,18	217,157,109	29,17,24	1043	144	0.000219566	0.0114078	0.329,0.252,0.221	0.508,0.56,0.385	-0.217	protein_coding	53.0281	66.4183
ENSG00000111247	RAD51AP1	chr12	+	4543762	4543911	4543762	4543904	4545218	4545312	5026	6,12,7	4,2,4	5,5,5	0,2,0	151	144	0.00124652	0.0359364	0.589,0.851,0.625	1.0,0.705,1.0	-0.213	protein_coding	21.9021	15.6064
ENSG00000108515	ENO3	chr17	+	4951118	4951214	4951118	4951182	4951827	4951914	4605	0,0,1	5,2,3	3,2,4	6,8,6	176	144	0.000229534	0.0114704	0.0,0.0,0.214	0.29,0.17,0.353	-0.2	protein_coding	20.2149	20.7111
ENSG00000079974	RABL2B	chr22	-	50782768	50783045	50782890	50783045	50782187	50782351	4107	5,7,8	0,4,5	8,2,7	0,1,0	266	144	0.000162885	0.00974834	1.0,0.486,0.464	1.0,0.52,1.0	-0.19	protein_coding	22.001	24.5228
ENSG00000107331	ABCA2	chr9	-	137021391	137022001	137021890	137022001	137020693	137021061	52	34,33,64	2,0,8	18,36,47	0,0,0	643	144	7.39402e-06	0.00129885	0.792,1.0,0.642	1.0,1.0,1.0	-0.189	protein_coding	50.8208	50.5551
ENSG00000205084	TMEM231	chr16	-	75545825	75545954	75545863	75545954	75545351	75545495	2446	13,21,15	6,2,1	12,9,3	0,0,0	182	144	3.3394e-05	0.00303629	0.632,0.893,0.922	1.0,1.0,1.0	-0.184	protein_coding	6.43269	3.66821
ENSG00000126870	WDR60	chr7	+	158902375	158905283	158902375	158902595	158905988	158906091	1027	123,96,77	44,27,35	166,150,94	14,15,22	2832	144	2.89931e-05	0.00279754	0.124,0.153,0.101	0.376,0.337,0.178	-0.171	protein_coding	7.38704	6.06858
ENSG00000078269	SYNJ2	chr6	+	158059256	158059537	158059256	158059353	158062054	158062164	581	12,5,5	3,3,0	3,9,4	1,0,0	328	144	0.000907593	0.0293911	0.637,0.423,1.0	0.568,1.0,1.0	-0.169	protein_coding	16.7247	15.4469
ENSG00000066933	MYO9A	chr15	-	71951701	71951896	71951776	71951896	71938851	71938927	4714	0,1,0	12,2,8	1,5,1	4,6,2	219	144	0.000346628	0.0154015	0.0,0.247,0.0	0.141,0.354,0.247	-0.165	protein_coding	13.9919	9.29903
ENSG00000196123	KIAA0895L	chr16	-	67181557	67181697	67181605	67181697	67180040	67180666	5937	31,54,48	7,4,11	30,35,35	0,0,3	192	144	2.96568e-05	0.00280434	0.769,0.91,0.766	1.0,1.0,0.897	-0.151	protein_coding	11.7466	13.3834
ENSG00000161010	C5orf45	chr5	-	179853196	179853437	179853377	179853437	179847977	179848066	6841	25,39,26	42,49,44	52,32,33	29,34,23	325	144	0.00207221	0.0492332	0.209,0.261,0.207	0.443,0.294,0.389	-0.15	protein_coding	30.9706	33.7032
ENSG00000165233	C9orf89	chr9	+	93107673	93107827	93107673	93107816	93111878	93111938	2511	13,25,23	0,7,6	23,19,21	0,0,0	155	144	2.33259e-06	0.000551425	1.0,0.768,0.781	1.0,1.0,1.0	-0.15	protein_coding	37.137	31.5155
ENSG00000173402	DAG1	chr3	+	49470131	49470433	49470131	49470274	49510418	49510819	4112	38,37,56	3,6,6	32,38,20	0,3,0	303	144	0.00112373	0.0338407	0.858,0.746,0.816	1.0,0.858,1.0	-0.146	protein_coding	65.0836	52.9441
ENSG00000072682	P4HA2	chr5	-	132226931	132227221	132227085	132227221	132218544	132218644	5695	3,6,10	36,37,25	31,35,45	67,50,58	298	144	8.5451e-06	0.0014429	0.039,0.073,0.162	0.183,0.253,0.273	-0.145	protein_coding	12.7467	25.2892
ENSG00000173889	PHC3	chr3	-	170181686	170181733	170181701	170181733	170178772	170178938	3695	3,5,1	64,63,37	16,13,10	51,55,49	159	144	3.42075e-06	0.000770157	0.041,0.067,0.024	0.221,0.176,0.156	-0.14	protein_coding	17.3842	21.7408
ENSG00000101040	ZMYND8	chr20	-	47238757	47239138	47238895	47239138	47236325	47236516	482	109,107,93	136,168,172	95,118,110	51,105,121	282	144	0.000553155	0.0204322	0.29,0.245,0.216	0.487,0.365,0.317	-0.139	protein_coding	60.3441	49.3143
ENSG00000001631	KRIT1	chr7	-	92245789	92245914	92245843	92245914	92244901	92245171	5317	27,32,26	3,4,3	16,7,11	0,0,0	198	144	0.000117835	0.00809694	0.867,0.853,0.863	1.0,1.0,1.0	-0.139	protein_coding	63.3763	56.441
ENSG00000124275	MTRR	chr5	+	7869103	7869215	7869103	7869189	7870769	7870923	779	24,14,13	3,8,2	10,13,5	0,1,1	170	144	0.000664007	0.023084	0.871,0.597,0.846	1.0,0.917,0.809	-0.137	protein_coding	22.4504	23.4989
ENSG00000196498	NCOR2	chr12	-	124327408	124327633	124327546	124327633	124326190	124326370	6565	268,384,371	44,73,74	228,312,377	13,27,31	282	144	4.29312e-08	3.38298e-05	0.757,0.729,0.719	0.9,0.855,0.861	-0.137	protein_coding	56.6767	57.4866
ENSG00000105486	LIG1	chr19	-	48120166	48121322	48121169	48121322	48119136	48119190	1425	285,298,287	165,165,215	694,512,461	114,159,239	1147	144	0.000286677	0.0135541	0.178,0.185,0.144	0.433,0.288,0.195	-0.136	protein_coding	82.7221	88.3608
ENSG00000171763	SPATA5L1	chr15	+	45415586	45415809	45415586	45415779	45417268	45417399	6728	15,18,11	57,66,57	27,22,30	59,51,43	174	144	0.00120381	0.0351752	0.179,0.184,0.138	0.275,0.263,0.366	-0.134	protein_coding	8.50054	10.595
ENSG00000148399	DPH7	chr9	-	137575708	137576167	137576079	137576167	137574751	137574846	3097	206,183,157	11,5,23	213,153,116	1,1,6	515	144	0.00019446	0.0105679	0.84,0.911,0.656	0.983,0.977,0.844	-0.132	protein_coding	39.2752	45.5223
ENSG00000053254	FOXN3	chr14	-	89190383	89190449	89190386	89190449	89180700	89180806	5875	22,24,21	5,2,3	6,2,2	0,0,0	147	144	0.000122565	0.00813063	0.812,0.922,0.873	1.0,1.0,1.0	-0.131	protein_coding	13.8562	7.08948
ENSG00000164068	RNF123	chr3	+	49712478	49712892	49712478	49712656	49713512	49713587	5100	16,25,34	59,53,81	53,41,38	49,41,58	380	144	2.8834e-05	0.00279754	0.093,0.152,0.137	0.291,0.275,0.199	-0.128	protein_coding	10.6574	13.4574
ENSG00000109184	DCUN1D4	chr4	+	51886567	51887244	51886567	51886638	51899269	51899378	5524	66,92,79	1,3,3	123,121,115	0,0,0	750	144	0.000693963	0.0237758	0.927,0.855,0.835	1.0,1.0,1.0	-0.128	protein_coding	38.038	36.917
ENSG00000092094	OSGEP	chr14	-	20448901	20449013	20448963	20449013	20448732	20448811	49	45,36,44	75,76,76	70,63,39	65,65,45	206	144	0.000851293	0.0280637	0.295,0.249,0.288	0.429,0.404,0.377	-0.126	protein_coding	18.3894	19.709
ENSG00000143774	GUK1	chr1	+	228141123	228141507	228141123	228141288	228145510	228145624	4234	29,33,39	98,120,131	65,87,40	75,92,89	363	144	3.93714e-07	0.000169226	0.105,0.098,0.106	0.256,0.273,0.151	-0.124	protein_coding	136.418	154.312
ENSG00000072682	P4HA2	chr5	-	132226696	132227221	132227085	132227221	132218544	132218644	5694	30,23,16	36,37,25	83,82,67	67,50,58	533	144	0.00101067	0.0316454	0.184,0.144,0.147	0.251,0.307,0.238	-0.107	protein_coding	12.7467	25.2892
ENSG00000101361	NOP56	chr20	+	2655933	2656214	2655933	2656034	2656400	2656549	6596	489,486,477	242,245,266	564,507,389	174,149,164	324	144	0.000162597	0.00974834	0.473,0.469,0.444	0.59,0.602,0.513	-0.106	protein_coding	109.025	115.299
ENSG00000100462	PRMT5	chr14	-	22920839	22921056	22920987	22921056	22920528	22920731	3682	276,334,345	25,32,23	274,225,232	5,6,5	292	144	5.47465e-08	3.69774e-05	0.845,0.837,0.881	0.964,0.949,0.958	-0.103	protein_coding	56.6706	54.9254
ENSG00000197111	PCBP2	chr12	+	53460330	53460686	53460330	53460425	53461014	53461143	3926	405,461,361	10,27,21	715,512,350	51,57,42	405	144	4.54335e-05	0.00376859	0.935,0.859,0.859	0.833,0.762,0.748	0.103	protein_coding	1153.34	992.669
ENSG00000092098	RNF31	chr14	+	24148257	24148477	24148257	24148413	24148641	24148701	1440	31,27,26	75,62,81	7,26,19	92,93,105	208	144	0.000348553	0.0154015	0.222,0.232,0.182	0.05,0.162,0.111	0.104	protein_coding	24.5378	35.1061
ENSG00000054277	OPN3	chr1	-	241604259	241604579	241604419	241604579	241597745	241597997	4075	122,113,82	0,0,1	78,76,76	5,3,6	304	144	4.35093e-06	0.000935055	1.0,1.0,0.975	0.881,0.923,0.857	0.105	protein_coding	14.4483	12.0733
ENSG00000158411	MITD1	chr2	-	99171342	99174016	99173914	99174016	99170536	99170652	3093	447,369,268	0,0,0	610,426,366	2,6,1	2716	144	0.000224847	0.0114704	1.0,1.0,1.0	0.942,0.79,0.951	0.106	protein_coding	33.0339	37.6129
ENSG00000110321	EIF4G2	chr11	-	10801660	10802209	10802048	10802209	10800961	10801087	4834	2216,1841,1746	514,520,431	1769,1404,1261	727,572,455	532	144	1.36243e-06	0.000357865	0.539,0.489,0.523	0.397,0.399,0.429	0.109	protein_coding	329.17	329.304
ENSG00000139631	CSAD	chr12	-	53171176	53171441	53171272	53171441	53170422	53170502	4472	35,56,39	0,1,2	67,45,52	6,6,5	240	144	0.000276181	0.0131897	1.0,0.971,0.921	0.87,0.818,0.862	0.114	protein_coding	95.9639	117.2
ENSG00000215041	NEURL4	chr17	-	7322947	7323123	7322953	7323123	7322734	7322866	3737	99,94,95	12,11,19	66,85,105	22,30,27	150	144	0.000484144	0.0190753	0.888,0.891,0.828	0.742,0.731,0.789	0.115	protein_coding	34.7241	44.1114
ENSG00000091127	PUS7	chr7	-	105470687	105470848	105470760	105470848	105468336	105468463	4903	223,282,254	30,12,6	123,100,134	29,19,14	217	144	3.46345e-05	0.00308966	0.831,0.94,0.966	0.738,0.777,0.864	0.119	protein_coding	38.7778	26.8551
ENSG00000121716	PILRB	chr7	+	100353372	100354012	100353372	100353483	100355142	100355240	1101	986,1084,1023	67,30,41	585,650,615	54,48,65	673	144	9.65731e-06	0.00149392	0.759,0.885,0.842	0.699,0.743,0.669	0.125	protein_coding	55.7766	57.9409
ENSG00000155066	PROM2	chr2	+	95277363	95277566	95277363	95277496	95277929	95278004	406	117,128,159	21,14,19	136,199,288	52,60,50	214	144	0.000660667	0.023084	0.789,0.86,0.849	0.638,0.691,0.795	0.125	protein_coding	57.544	107.392
ENSG00000126709	IFI6	chr1	-	27669220	27669346	27669244	27669346	27668457	27668535	6956	4,7,5	13,30,26	1,2,2	33,23,42	168	144	0.000618048	0.0226522	0.209,0.167,0.142	0.025,0.069,0.039	0.128	protein_coding	4.32359	4.53633
ENSG00000114735	HEMK1	chr3	+	50570930	50571332	50570930	50571294	50571709	50571801	1569	95,105,121	9,7,8	73,67,48	18,15,9	182	144	6.62895e-05	0.00522361	0.893,0.922,0.923	0.762,0.779,0.808	0.13	protein_coding	11.6592	10.2406
ENSG00000122390	NAA60	chr16	+	3484698	3485083	3484698	3485061	3485466	3486952	6876	58,70,107	51,54,80	46,57,70	58,68,121	166	144	0.000479016	0.0190318	0.497,0.529,0.537	0.408,0.421,0.334	0.133	protein_coding	68.1419	74.2259
ENSG00000126214	KLC1	chr14	+	103679383	103679545	103679383	103679518	103687080	103687211	5632	205,156,167	50,40,27	149,147,134	67,69,52	171	144	1.1616e-05	0.00171383	0.775,0.767,0.839	0.652,0.642,0.685	0.134	protein_coding	64.9908	80.3728
ENSG00000214078	CPNE1	chr20	-	35632162	35632385	35632310	35632385	35631944	35632025	1965	274,296,330	83,97,122	235,231,236	186,102,139	292	144	0.000133019	0.00838551	0.619,0.601,0.572	0.384,0.528,0.456	0.141	protein_coding	99.6285	116.86
ENSG00000213614	HEXA	chr15	-	72353690	72355624	72355558	72355624	72353067	72353178	2288	1203,1064,1177	37,31,39	1086,924,971	71,61,41	2012	144	0.000168591	0.0098407	0.699,0.711,0.684	0.523,0.52,0.629	0.141	protein_coding	177.35	178.175
ENSG00000144362	PHOSPHO2	chr2	+	169694453	169694741	169694453	169694622	169695214	169695247	1389	6,4,10	8,24,15	1,2,0	7,7,7	263	144	0.00204657	0.0491177	0.291,0.084,0.267	0.073,0.135,0.0	0.145	protein_coding	6.96202	5.0099
ENSG00000161395	PGAP3	chr17	-	39673513	39674054	39673992	39674054	39671122	39672866	1450	47,42,63	0,0,2	56,65,51	3,3,3	623	144	0.000941524	0.029876	1.0,1.0,0.879	0.812,0.834,0.797	0.145	protein_coding	8.00523	8.39191
ENSG00000148688	RPP30	chr10	+	90894774	90895483	90894774	90894891	90895879	90895917	4337	213,233,180	6,3,6	303,265,198	17,14,21	736	144	0.000253089	0.0123361	0.874,0.938,0.854	0.777,0.787,0.648	0.151	protein_coding	46.8291	56.0011
ENSG00000196724	ZNF418	chr19	-	57925622	57928047	57927976	57928047	57923191	57923289	5163	358,326,221	0,2,0	349,319,162	3,4,3	2498	144	0.000305389	0.0140182	1.0,0.904,1.0	0.87,0.821,0.757	0.152	protein_coding	5.7385	6.59456
ENSG00000152527	PLEKHH2	chr2	+	43740945	43741126	43740945	43741043	43742740	43742918	1560	8,6,0	7,24,7	0,1,0	5,7,1	227	144	0.000310832	0.0141309	0.42,0.137,0.0	0.0,0.083,0.0	0.158	protein_coding	5.57454	1.71309
ENSG00000188917	TRMT2B	chrX	-	101051250	101051733	101051643	101051733	101041316	101041371	2283	43,56,63	0,0,1	43,60,31	3,0,4	537	144	0.000924863	0.0297466	1.0,1.0,0.944	0.794,1.0,0.675	0.158	protein_coding	19.268	14.2523
ENSG00000181135	ZNF707	chr8	+	143691072	143691232	143691072	143691199	143691599	143691713	886	46,50,45	46,53,51	50,47,38	121,92,89	177	144	2.27136e-05	0.00255691	0.449,0.434,0.418	0.252,0.294,0.258	0.166	protein_coding	21.8132	37.2317
ENSG00000214078	CPNE1	chr20	-	35664759	35664956	35664801	35664956	35632794	35632923	1967	71,66,79	22,26,39	43,45,58	31,33,54	186	144	0.000443355	0.0182277	0.714,0.663,0.611	0.518,0.514,0.454	0.167	protein_coding	99.6285	116.86
ENSG00000055950	MRPL43	chr10	-	100983947	100984074	100984033	100984074	100983754	100983817	6690	31,23,25	1,0,0	22,16,6	3,2,1	230	144	0.00138645	0.0385595	0.951,1.0,1.0	0.821,0.834,0.79	0.169	protein_coding	73.3413	65.8615
ENSG00000168002	POLR2G	chr11	+	62761794	62762866	62761794	62761904	62765181	62765232	2098	317,317,265	13,10,12	276,255,271	31,15,28	1106	144	0.00040065	0.0166165	0.76,0.805,0.742	0.537,0.689,0.558	0.174	protein_coding	241.666	221.229
ENSG00000122678	POLM	chr7	-	44074130	44074530	44074397	44074530	44073782	44074025	1840	34,51,71	1,1,1	36,34,54	4,4,5	411	144	0.000236393	0.0116423	0.923,0.947,0.961	0.759,0.749,0.791	0.177	protein_coding	9.0096	12.2126
ENSG00000126709	IFI6	chr1	-	27669232	27669346	27669244	27669346	27668457	27668535	6957	7,9,8	13,30,26	0,4,4	33,23,42	156	144	0.000226723	0.0114704	0.332,0.217,0.221	0.0,0.138,0.081	0.184	protein_coding	4.32359	4.53633
ENSG00000114346	ECT2	chr3	+	172752149	172752472	172752149	172752436	172754508	172754660	1042	68,45,45	12,5,7	43,32,16	19,14,6	180	144	0.000373596	0.0160388	0.819,0.878,0.837	0.644,0.646,0.681	0.188	protein_coding	70.2109	56.1268
ENSG00000173559	NABP1	chr2	+	191678135	191678705	191678135	191678241	191678989	191679128	2054	74,54,38	22,16,14	44,43,29	21,37,35	608	144	0.000171176	0.00986974	0.443,0.444,0.391	0.332,0.216,0.164	0.189	protein_coding	19.1493	23.1852
ENSG00000183765	CHEK2	chr22	-	28730419	28730548	28730455	28730548	28725242	28725367	1538	43,57,68	2,12,15	14,21,37	4,11,20	180	144	0.00188587	0.0461989	0.945,0.792,0.784	0.737,0.604,0.597	0.194	protein_coding	58.116	38.2328
ENSG00000065989	PDE4A	chr19	+	10461525	10461999	10461525	10461680	10463792	10463975	5723	24,20,8	0,2,0	60,66,47	4,14,5	463	144	0.00034246	0.0154015	1.0,0.757,1.0	0.823,0.595,0.745	0.198	protein_coding	1.67935	5.50657
ENSG00000113971	NPHP3	chr3	-	132684553	132686387	132686259	132686387	132683398	132683524	5974	178,175,183	0,0,1	139,129,127	4,2,3	1850	144	2.12205e-05	0.00244708	1.0,1.0,0.934	0.73,0.834,0.767	0.201	protein_coding	15.428	15.4627
ENSG00000198901	PRC1	chr15	-	90983905	90984140	90984017	90984140	90982621	90982745	1695	47,47,39	15,13,15	28,20,29	32,19,16	256	144	0.000376545	0.0160388	0.638,0.67,0.594	0.33,0.372,0.505	0.232	protein_coding	292.797	174.461
ENSG00000163812	ZDHHC3	chr3	-	44959126	44959460	44959130	44959460	44958587	44958685	3123	16,7,9	0,1,2	17,7,15	13,4,4	148	144	0.000101809	0.00729322	1.0,0.872,0.814	0.56,0.63,0.785	0.237	protein_coding	36.3099	44.0947
ENSG00000161013	MGAT4B	chr5	-	179798503	179798591	179798512	179798591	179798164	179798277	3514	14,7,14	2,0,1	7,6,6	3,5,1	153	144	0.00157413	0.0406708	0.868,1.0,0.929	0.687,0.53,0.85	0.243	protein_coding	255.245	307.552
ENSG00000139644	TMBIM6	chr12	+	49741956	49742280	49741956	49742115	49749617	49749856	3170	2,3,12	1,0,0	3,5,7	1,1,4	309	144	0.000159562	0.00974834	0.482,1.0,1.0	0.583,0.7,0.449	0.25	protein_coding	742.797	685.842
ENSG00000154265	ABCA5	chr17	-	69273942	69274128	69273958	69274128	69271161	69271289	3619	28,25,50	14,23,23	29,12,19	35,32,32	160	144	0.000300517	0.0140182	0.643,0.495,0.662	0.427,0.252,0.348	0.258	protein_coding	18.3127	21.8603
ENSG00000112319	EYA4	chr6	+	133468565	133468749	133468565	133468731	133481462	133481599	4922	3,5,0	5,5,5	0,0,0	1,1,4	162	144	2.47197e-05	0.00271801	0.348,0.471,0.0	0.0,0.0,0.0	0.273	protein_coding	1.33315	0.213451
ENSG00000136883	KIF12	chr9	-	114097518	114097741	114097606	114097741	114097300	114097436	4251	2,2,5	2,4,4	0,2,0	4,4,4	232	144	0.000494542	0.0193239	0.383,0.237,0.437	0.0,0.237,0.0	0.273	protein_coding	5.63384	4.41827
ENSG00000204310	AGPAT1	chr6	-	32171249	32171505	32171296	32171505	32170424	32170600	5269	4,5,7	0,1,0	5,6,3	1,1,4	191	144	0.000525051	0.0198916	1.0,0.79,1.0	0.79,0.819,0.361	0.273	protein_coding	45.4683	38.5854
ENSG00000142910	TINAGL1	chr1	+	31585439	31585876	31585439	31585485	31586709	31586755	6526	15,8,2	1,0,0	16,14,7	1,2,2	535	144	0.00140687	0.0388988	0.801,1.0,1.0	0.812,0.653,0.485	0.284	protein_coding	0.830792	1.42808
ENSG00000153113	CAST	chr5	+	96722638	96722718	96722638	96722698	96729152	96729209	4361	11,19,7	13,8,3	13,12,20	36,25,37	164	144	0.00115228	0.0342639	0.426,0.676,0.672	0.241,0.296,0.322	0.305	protein_coding	107.814	132.242
ENSG00000109113	RAB34	chr17	-	28715194	28715276	28715218	28715276	28715031	28715122	836	7,6,3	0,0,0	3,6,10	2,6,0	168	144	4.13241e-05	0.00348893	1.0,1.0,1.0	0.563,0.462,1.0	0.325	protein_coding	1.04053	1.7495
ENSG00000012211	PRICKLE3	chrX	-	49183656	49183917	49183733	49183917	49179250	49179388	3793	6,3,7	0,0,0	4,7,7	1,2,3	221	144	8.57225e-05	0.00623533	1.0,1.0,1.0	0.723,0.695,0.603	0.326	protein_coding	15.5486	21.6534
ENSG00000105483	CARD8	chr19	-	48232452	48234543	48234402	48234543	48231659	48231810	1674	158,115,104	2,2,0	133,93,91	9,5,5	2094	144	5.30877e-05	0.00432756	0.845,0.798,1.0	0.504,0.561,0.556	0.341	protein_coding	19.3841	13.8173
ENSG00000153113	CAST	chr5	+	96722638	96722718	96722638	96722698	96729611	96729725	4362	12,18,7	2,6,3	13,12,20	22,25,13	164	144	0.000396744	0.0166	0.84,0.725,0.672	0.342,0.296,0.575	0.341	protein_coding	107.814	132.242
ENSG00000130734	ATG4D	chr19	+	10546838	10547082	10546838	10547071	10547188	10547253	1525	3,2,5	0,0,1	3,9,15	7,4,4	155	144	3.12931e-05	0.00290106	1.0,1.0,0.823	0.285,0.676,0.777	0.362	protein_coding	23.2782	35.1217
ENSG00000110046	ATG2A	chr11	-	64902509	64902680	64902515	64902680	64902259	64902386	6520	7,3,1	1,0,1	1,5,6	3,5,5	150	144	0.000191754	0.0105679	0.87,1.0,0.49	0.242,0.49,0.535	0.364	protein_coding	11.5855	18.5513
ENSG00000173598	NUDT4	chr12	+	93378577	93378790	93378577	93378693	93394608	93394719	6353	4,5,6	1,0,1	0,2,2	2,0,2	241	144	0.00170364	0.0426181	0.705,1.0,0.782	0.0,1.0,0.374	0.371	protein_coding	32.1913	31.1849
ENSG00000150776	C11orf57	chr11	+	112075566	112075684	112075566	112075650	112078214	112078315	639	1,4,2	0,0,0	1,3,2	3,2,0	178	144	0.00114518	0.0342639	1.0,1.0,1.0	0.212,0.548,1.0	0.413	protein_coding	7.2228	8.22212
ENSG00000169981	ZNF35	chr3	+	44648740	44648834	44648740	44648811	44650943	44651259	2371	3,3,3	0,1,0	1,1,3	3,1,2	167	144	1.96057e-05	0.00237682	1.0,0.721,1.0	0.223,0.463,0.564	0.49	protein_coding	3.58863	4.76317
ENSG00000143761	ARF1	chr1	+	228083149	228083374	228083149	228083309	228097077	228097262	3780	6,2,6	0,1,0	1,0,4	2,1,1	209	144	0.00175836	0.0435264	1.0,0.579,1.0	0.256,0.0,0.734	0.53	protein_coding	385.68	353.99
ENSG00000147862	NFIB	chr9	-	14116180	14116346	14116207	14116346	14112998	14113081	7027	16,17,14	5,11,6	0,1,0	1,2,1	171	144	9.27792e-06	0.00149392	0.729,0.565,0.663	0.0,0.296,0.0	0.554	protein_coding	5.22909	2.22386
ENSG00000092200	RPGRIP1	chr14	+	21321853	21322004	21321853	21321971	21324617	21325070	4163	1,1,2	0,0,0	1,1,0	2,0,1	177	144	0.0020867	0.0493123	1.0,1.0,1.0	0.289,1.0,0.0	0.57	protein_coding	1.24091	1.29481
ENSG00000105717	PBX4	chr19	-	19570585	19570833	19570686	19570833	19570108	19570299	3851	3,5,15	0,0,1	1,8,2	2,3,4	245	144	3.43669e-07	0.000162487	1.0,1.0,0.898	0.227,0.61,0.227	0.611	protein_coding	1.19881	1.28215

## Sheet:  MXE by CIS in sic-JUN
GeneID	geneSymbol	chr	strand	X1stExonStart_0base	X1stExonEnd	X2ndExonStart_0base	X2ndExonEnd	upstreamES	upstreamEE	downstreamES	downstreamEE	ID.1	IJC_SAMPLE_1	SJC_SAMPLE_1	IJC_SAMPLE_2	SJC_SAMPLE_2	IncFormLen	SkipFormLen	PValue	FDR	IncLevel1	IncLevel2	IncLevelDifference	Gene.type	sic-Jun_NT_TPM	sic-Jun_CIS_TPM
ENSG00000139112	GABARAPL1	chr12	+	10213835	10214187	10214668	10214779	10212896	10213219	10218062	10218141	14683	4,1,1	5,1,2	3,2,1	0,0,0	496	255	3.20726e-10	4.25832e-07	0.291,0.34,0.204	1.0,1.0,1.0	-0.722	protein_coding	10.2438	9.87701
ENSG00000133606	MKRN1	chr7	-	140472202	140472405	140473774	140473827	140471882	140472011	140474380	140474489	1148	0,0,1	2,1,2	3,2,1	3,1,0	197	347	1.08371e-05	0.00225949	0.0,0.0,0.468	0.638,0.779,1.0	-0.65	protein_coding	84.0989	100.188
ENSG00000189283	FHIT	chr3	-	61042046	61042099	61165574	61165828	60821918	60822011	61166972	61167042	10006	4,4,8	8,3,4	2,2,7	0,0,0	398	197	3.27851e-11	5.73691e-08	0.198,0.398,0.497	1.0,1.0,1.0	-0.636	protein_coding	2.07484	0.209756
ENSG00000135951	TSGA10	chr2	-	99020279	99020482	99035229	99035439	99018535	99018640	99064938	99065124	10122	5,0,7	6,1,2	1,1,3	0,0,0	354	347	1.60335e-05	0.00287701	0.45,0.0,0.774	1.0,1.0,1.0	-0.592	protein_coding	11.478	8.56962
ENSG00000241837	ATP5O	chr21	-	33906448	33906500	33906727	33906794	33903934	33904021	33907340	33907412	9386	1,0,0	3,1,3	6,7,4	4,2,5	211	196	2.98602e-06	0.000817855	0.236,0.0,0.0	0.582,0.765,0.426	-0.512	protein_coding	145.654	130.627
ENSG00000133424	LARGE	chr22	-	33626243	33626326	33650366	33650668	33604434	33604558	33761370	33761558	18168	64,42,46	30,28,60	1,2,5	0,0,1	446	227	1.58639e-05	0.00287701	0.521,0.433,0.281	1.0,1.0,0.718	-0.494	protein_coding	9.08322	0.905652
ENSG00000153310	FAM49B	chr8	-	129879596	129879789	129896748	129896854	129879388	129879471	129903311	129903350	5152	0,3,0	8,1,4	4,4,2	3,1,1	250	337	0.000806214	0.0455499	0.0,0.802,0.0	0.643,0.844,0.729	-0.471	protein_coding	79.6871	85.5326
ENSG00000171877	FRMD5	chr15	-	43891980	43892069	43902174	43902262	43888808	43888872	43905827	43905951	9038	5,8,4	7,13,1	12,1,3	1,0,0	232	233	4.39482e-07	0.00017381	0.418,0.382,0.801	0.923,1.0,1.0	-0.441	protein_coding	1.74324	0.597561
ENSG00000187109	NAP1L1	chr12	-	76059776	76059878	76074202	76074239	76056032	76056161	76084566	76084684	15047	2,1,4	2,9,4	1,2,2	1,0,0	181	246	1.09401e-05	0.00225949	0.576,0.131,0.576	0.576,1.0,1.0	-0.431	protein_coding	502.717	429.818
ENSG00000196724	ZNF418	chr19	-	57932429	57932646	57933816	57933902	57930427	57930557	57934053	57934237	14619	1,1,0	6,2,5	3,2,3	8,3,0	230	361	0.000294873	0.023225	0.207,0.44,0.0	0.371,0.511,1.0	-0.412	protein_coding	5.7385	6.59456
ENSG00000270168	LA16c-380H5.3	chr16	+	2994926	2994962	2995618	2995654	2994805	2994838	2995738	2995771	8540	1,3,2	2,5,3	2,1,6	1,1,0	180	180	8.8093e-05	0.00974686	0.333,0.375,0.4	0.667,0.5,1.0	-0.353	protein_coding	2.34432	2.5437
ENSG00000103091	WDR59	chr16	-	74942737	74942826	74965772	74965822	74923925	74924003	74984963	74985083	18268	0,0,1	1,3,0	1,0,3	0,1,0	194	233	4.79245e-05	0.00613488	0.0,0.0,1.0	1.0,0.0,1.0	-0.333	protein_coding	72.553	101.308
ENSG00000140105	WARS	chr14	-	100374135	100374244	100375282	100375350	100361707	100361921	100375510	100376251	18573	10,5,2	7,4,5	4,3,1	0,0,1	212	253	2.47168e-05	0.00379698	0.63,0.599,0.323	1.0,1.0,0.544	-0.331	protein_coding	206.954	119.425
ENSG00000196792	STRN3	chr14	-	30918965	30919106	30929200	30929311	30912006	30912182	30935162	30935304	17751	11,16,11	16,10,8	19,12,22	1,1,7	255	285	5.6534e-05	0.00691351	0.435,0.641,0.606	0.955,0.931,0.778	-0.327	protein_coding	15.6785	15.2424
ENSG00000147010	SH3KBP1	chrX	-	19645399	19645475	19683822	19684028	19631863	19631958	19695611	19695741	14000	93,123,98	38,31,25	12,5,6	0,0,0	350	220	6.53252e-08	3.67959e-05	0.606,0.714,0.711	1.0,1.0,1.0	-0.323	protein_coding	7.93335	0.688314
ENSG00000196141	SPATS2L	chr2	+	200378140	200378371	200383866	200384017	200329430	200329480	200389222	200389283	7565	11,7,9	11,6,5	48,63,21	3,18,4	375	295	0.000200835	0.0179477	0.44,0.479,0.586	0.926,0.734,0.805	-0.32	protein_coding	52.6435	66.4727
ENSG00000213199	ASIC3	chr7	+	151052165	151052237	151052415	151052474	151051982	151052062	151052573	151052753	3406	4,10,7	7,6,1	9,18,11	0,0,3	216	203	0.000213758	0.0188869	0.349,0.61,0.868	1.0,1.0,0.775	-0.316	protein_coding	8.07271	9.06005
ENSG00000147576	ADHFE1	chr8	+	66440161	66440199	66442797	66442844	66430184	66430378	66444366	66444420	4015	0,0,0	7,3,4	2,2,2	7,3,5	182	191	0.000264762	0.0214839	0.0,0.0,0.0	0.231,0.412,0.296	-0.313	protein_coding	6.10223	8.72486
ENSG00000180198	RCC1	chr1	+	28508829	28508901	28516724	28516867	28508127	28508160	28529857	28529939	10513	38,14,22	99,115,140	53,42,32	42,62,62	216	287	3.42371e-06	0.000909142	0.338,0.139,0.173	0.626,0.474,0.407	-0.286	protein_coding	138.145	129.386
ENSG00000186866	POFUT2	chr21	-	45278102	45278169	45282348	45282459	45269840	45270019	45285677	45285928	13027	9,9,3	1,3,2	7,13,3	0,0,0	255	211	0.000626232	0.039459	0.882,0.713,0.554	1.0,1.0,1.0	-0.284	protein_coding	36.8745	44.094
ENSG00000180198	RCC1	chr1	+	28508829	28508905	28516724	28516867	28508127	28508160	28529857	28529939	10516	49,29,44	99,115,140	77,58,52	42,62,62	220	287	3.98455e-07	0.000164589	0.392,0.248,0.291	0.705,0.55,0.522	-0.282	protein_coding	138.145	129.386
ENSG00000196792	STRN3	chr14	-	30918965	30919106	30929200	30929311	30913523	30913657	30935162	30935304	17752	18,20,20	34,22,18	30,24,33	13,6,15	255	285	9.22264e-05	0.00996689	0.372,0.504,0.554	0.721,0.817,0.711	-0.273	protein_coding	15.6785	15.2424
ENSG00000164327	RICTOR	chr5	-	38978582	38978650	38981866	38982036	38975536	38975604	38990948	38991075	8751	31,30,19	12,8,11	46,46,26	6,0,3	314	212	2.45153e-05	0.00379698	0.636,0.717,0.538	0.838,1.0,0.854	-0.267	protein_coding	5.65808	6.60596
ENSG00000135541	AHI1	chr6	-	135495813	135495898	135497187	135497249	135492227	135492291	135497582	135497740	14097	18,13,5	10,7,4	10,15,6	0,3,1	206	229	0.000470843	0.0319417	0.667,0.674,0.582	1.0,0.848,0.87	-0.265	protein_coding	19.1809	11.0322
ENSG00000111077	TNS2	chr12	+	53053773	53053812	53053964	53054014	53053410	53053449	53054269	53054441	15926	9,4,10	2,2,4	2,4,7	0,0,0	183	194	2.05081e-05	0.0034655	0.827,0.68,0.726	1.0,1.0,1.0	-0.256	protein_coding	11.4145	10.849
ENSG00000107669	ATE1	chr10	-	121898840	121898969	121899865	121899994	121841081	121841263	121902390	121902620	17070	44,31,44	43,40,35	28,38,25	10,7,13	273	273	9.06509e-05	0.00991188	0.506,0.437,0.557	0.737,0.844,0.658	-0.246	protein_coding	12.8374	9.1485
ENSG00000119640	ACYP1	chr14	-	75061683	75061762	75063469	75063561	75059847	75060261	75063953	75064007	19744	39,44,25	23,28,8	62,43,30	1,9,4	236	223	7.80296e-07	0.000284395	0.616,0.598,0.747	0.983,0.819,0.876	-0.239	protein_coding	32.3962	33.6891
ENSG00000169062	UPF3A	chr13	+	114291633	114291792	114301730	114301867	114286518	114286629	114304788	114304949	373	16,16,16	8,9,7	17,13,17	2,1,3	303	281	0.00076113	0.044077	0.65,0.622,0.679	0.887,0.923,0.84	-0.233	protein_coding	36.4439	40.5105
ENSG00000093183	SEC22C	chr3	-	42563764	42563880	42566743	42566836	42563522	42563686	42568864	42569073	11170	0,0,0	14,20,18	3,2,1	7,6,9	237	260	0.000762925	0.044077	0.0,0.0,0.0	0.32,0.268,0.109	-0.232	protein_coding	17.1602	20.6651
ENSG00000197321	SVIL	chr10	-	29532001	29532172	29532528	29533458	29531253	29531288	29535988	29536069	9573	19,29,39	5,11,4	2,3,10	1,0,0	1074	315	0.000183082	0.0169191	0.527,0.436,0.741	0.37,1.0,1.0	-0.222	protein_coding	18.5415	8.9984
ENSG00000101019	UQCC1	chr20	-	35394091	35394196	35409344	35409467	35381917	35382025	35411939	35411973	13728	0,0,1	12,12,5	2,5,3	5,8,13	267	249	2.90176e-05	0.00418123	0.0,0.0,0.157	0.272,0.368,0.177	-0.22	protein_coding	29.7654	24.5511
ENSG00000107669	ATE1	chr10	-	121898840	121898969	121899865	121899994	121870005	121870038	121902390	121902620	17071	86,56,83	73,91,77	56,69,58	28,22,29	273	273	2.52773e-05	0.00383934	0.541,0.381,0.519	0.667,0.758,0.667	-0.217	protein_coding	12.8374	9.1485
ENSG00000184182	UBE2F	chr2	+	238016565	238016633	238025341	238025412	237973091	237973225	238035877	238035940	13872	10,5,3	6,1,1	8,2,6	0,0,1	212	215	3.58717e-05	0.00493913	0.628,0.835,0.753	1.0,1.0,0.859	-0.214	protein_coding	55.2061	41.381
ENSG00000106868	SUSD1	chr9	-	112062936	112063033	112078537	112078724	112058427	112058686	112080073	112080165	14413	57,55,47	51,34,29	42,29,21	12,9,5	331	241	0.000262938	0.0214364	0.449,0.541,0.541	0.718,0.701,0.754	-0.214	protein_coding	7.69391	3.61042
ENSG00000134490	TMEM241	chr18	-	23399565	23399647	23421366	23421444	23377645	23377671	23430630	23430677	6862	10,13,5	3,2,2	1,6,4	0,0,0	222	226	0.000315891	0.0242636	0.772,0.869,0.718	1.0,1.0,1.0	-0.214	protein_coding	20.9471	12.1316
ENSG00000081803	CADPS2	chr7	-	122629247	122629328	122663236	122663569	122621480	122621717	122736954	122737068	5949	113,112,96	17,17,16	5,7,17	0,0,1	477	225	2.09079e-05	0.00350122	0.758,0.757,0.739	1.0,1.0,0.889	-0.212	protein_coding	9.08857	0.57765
ENSG00000153310	FAM49B	chr8	-	129880375	129880458	129896671	129896854	129871374	129871496	129903311	129903350	5153	0,3,0	14,18,19	7,6,1	16,8,4	327	227	2.25844e-05	0.00371504	0.0,0.104,0.0	0.233,0.342,0.148	-0.206	protein_coding	79.6871	85.5326
ENSG00000100429	HDAC10	chr22	-	50249102	50249168	50249327	50249516	50248365	50248472	50249634	50249703	19072	9,12,11	0,7,1	11,16,10	0,0,0	333	210	0.000133061	0.0132264	1.0,0.519,0.874	1.0,1.0,1.0	-0.202	protein_coding	23.9292	34.7944
ENSG00000144036	EXOC6B	chr2	-	72559452	72559521	72575491	72575668	72515042	72515126	72718102	72718307	19459	83,71,64	30,19,18	11,17,15	1,2,1	321	213	0.000882007	0.0487939	0.647,0.713,0.702	0.88,0.849,0.909	-0.192	protein_coding	13.1071	2.19597
ENSG00000162639	HENMT1	chr1	-	108657450	108657579	108659863	108659962	108651029	108651209	108661183	108661526	2412	5,11,18	5,1,5	9,8,13	0,2,0	243	273	0.000540405	0.0356207	0.529,0.925,0.802	1.0,0.818,1.0	-0.187	protein_coding	46.5822	42.0592
ENSG00000166435	XRRA1	chr11	-	74930299	74930372	74933800	74933872	74921213	74921347	74936883	74937068	19501	18,15,13	10,4,5	5,7,2	2,0,0	216	217	0.000724227	0.0430093	0.644,0.79,0.723	0.715,1.0,1.0	-0.186	protein_coding	6.10132	3.1932
ENSG00000106868	SUSD1	chr9	-	112058427	112058686	112062936	112063033	112041866	112041960	112078537	112078724	14411	43,37,34	74,50,28	39,20,24	19,14,12	241	403	0.00076535	0.044077	0.493,0.553,0.67	0.774,0.705,0.77	-0.178	protein_coding	7.69391	3.61042
ENSG00000186153	WWOX	chr16	+	78114975	78115154	78164182	78164289	78109777	78109835	78386859	78386948	3387	307,289,281	44,53,58	107,110,126	2,1,0	323	251	0	0	0.844,0.809,0.79	0.977,0.988,1.0	-0.174	protein_coding	52.6121	30.5002
ENSG00000126777	KTN1	chr14	+	55661521	55661612	55663954	55664041	55658545	55658614	55667240	55667330	5315	256,230,211	216,235,225	308,273,261	144,118,138	235	231	4.20979e-10	5.21677e-07	0.538,0.49,0.48	0.678,0.695,0.65	-0.172	protein_coding	147.703	138.211
ENSG00000108423	TUBD1	chr17	-	59874538	59874703	59884660	59884756	59863663	59863847	59886082	59886230	15308	20,17,17	131,115,114	36,24,24	74,88,57	240	309	1.89222e-05	0.00324132	0.164,0.16,0.161	0.385,0.26,0.352	-0.171	protein_coding	152.683	120.122
ENSG00000159214	CCDC24	chr1	+	43991846	43992387	43992522	43992639	43991665	43991746	43993839	43993964	3280	42,70,65	5,5,12	77,74,86	2,5,0	685	261	0.000331784	0.0248132	0.762,0.842,0.674	0.936,0.849,1.0	-0.169	protein_coding	16.0613	20.2603
ENSG00000125503	PPP1R12C	chr19	-	55103408	55103568	55112466	55112585	55096261	55096335	55112664	55112795	15529	27,33,33	17,23,16	41,40,69	9,15,12	263	304	0.000595293	0.0376371	0.647,0.624,0.704	0.84,0.755,0.869	-0.163	protein_coding	35.5043	51.0739
ENSG00000138386	NAB1	chr2	+	190673100	190673152	190683737	190683827	190670325	190670459	190685478	190685638	15604	18,9,9	9,1,3	16,12,7	1,1,0	196	234	8.91718e-05	0.00980785	0.705,0.915,0.782	0.95,0.935,1.0	-0.161	protein_coding	6.30734	4.69479
ENSG00000153310	FAM49B	chr8	-	129880375	129880458	129896748	129896854	129879388	129879471	129903311	129903350	5157	0,3,0	24,25,29	4,4,2	32,8,9	250	227	0.000904906	0.0499122	0.0,0.098,0.0	0.102,0.312,0.168	-0.161	protein_coding	79.6871	85.5326
ENSG00000221978	CCNL2	chr1	-	1388625	1388743	1388949	1389047	1387953	1388065	1390229	1390371	15727	6,5,3	26,38,37	54,30,16	103,67,75	242	262	0.000583547	0.0370697	0.2,0.125,0.081	0.362,0.326,0.188	-0.157	protein_coding	67.8506	93.1832
ENSG00000120254	MTHFD1L	chr6	+	150885633	150885734	150887844	150887981	150882761	150882886	150905649	150905761	11592	120,115,76	102,85,82	58,29,37	18,13,22	245	281	0.000801586	0.0454265	0.574,0.608,0.515	0.787,0.719,0.659	-0.156	protein_coding	16.6447	7.53281
ENSG00000133424	LARGE	chr22	-	33337645	33337801	33381918	33382044	33316084	33316248	33384191	33384304	18167	74,67,80	79,78,77	0,6,3	1,0,0	270	300	0.000445352	0.0305469	0.51,0.488,0.536	0.0,1.0,1.0	-0.155	protein_coding	9.08322	0.905652
ENSG00000235162	C12orf75	chr12	+	105348601	105348626	105365806	105365842	105330635	105330937	105366616	105366696	8895	5,3,2	85,69,67	13,7,9	44,35,43	169	180	2.16738e-06	0.000633238	0.059,0.044,0.031	0.239,0.176,0.182	-0.154	protein_coding	49.8406	35.7533
ENSG00000066382	MPPED2	chr11	-	30504735	30504833	30535993	30536175	30495295	30495521	30580245	30580494	15943	21,25,49	1,8,4	3,2,5	0,0,0	326	242	4.81866e-05	0.00613488	0.94,0.699,0.901	1.0,1.0,1.0	-0.153	protein_coding	2.46357	0.38518
ENSG00000078487	ZCWPW1	chr7	-	100402515	100402576	100403693	100403785	100401888	100402041	100404177	100404244	16307	50,67,56	25,10,12	29,36,45	4,1,4	236	205	0.000738225	0.0433647	0.635,0.853,0.802	0.863,0.969,0.907	-0.15	protein_coding	15.8192	11.352
ENSG00000153310	FAM49B	chr8	-	129880375	129880458	129896748	129896854	129871374	129871496	129903311	129903350	5154	0,2,0	14,18,19	5,4,0	16,8,4	250	227	0.000297845	0.0233084	0.0,0.092,0.0	0.221,0.312,0.0	-0.147	protein_coding	79.6871	85.5326
ENSG00000204138	PHACTR4	chr1	+	28407409	28407463	28457831	28457859	28369743	28369825	28459084	28459258	12126	29,44,42	5,12,4	25,25,31	0,0,2	198	172	6.43638e-06	0.00153384	0.834,0.761,0.901	1.0,1.0,0.931	-0.145	protein_coding	20.6715	15.1454
ENSG00000145390	USP53	chr4	+	119259819	119259925	119261714	119261864	119256440	119256523	119266299	119266333	3420	32,24,8	9,5,2	27,19,20	3,0,0	250	294	0.000100077	0.0106909	0.807,0.85,0.825	0.914,1.0,1.0	-0.144	protein_coding	7.14058	7.39555
ENSG00000132549	VPS13B	chr8	+	99507136	99507203	99507769	99507911	99502835	99502950	99511103	99511512	19361	44,45,45	12,6,12	1,7,3	0,0,0	211	286	2.45705e-05	0.00379698	0.832,0.91,0.836	1.0,1.0,1.0	-0.141	protein_coding	12.288	3.16166
ENSG00000111052	LIN7A	chr12	-	80848250	80848322	80889250	80889369	80848098	80848175	80937640	80937780	4487	51,41,53	11,5,7	18,10,21	0,0,1	263	216	1.05571e-05	0.00222996	0.792,0.871,0.861	1.0,1.0,0.945	-0.14	protein_coding	9.54576	4.09982
ENSG00000013306	SLC25A39	chr17	-	44323283	44323343	44323477	44323800	44322418	44322528	44324710	44324818	13207	186,191,162	33,30,50	243,196,219	15,25,24	467	204	0.000405327	0.0287127	0.711,0.736,0.586	0.876,0.774,0.799	-0.139	protein_coding	363.582	339.135
ENSG00000185414	MRPL30	chr2	+	99186176	99186254	99188176	99188257	99181078	99181249	99194750	99194897	17865	53,59,28	246,269,247	114,72,59	221,201,164	222	225	4.93367e-08	2.86584e-05	0.179,0.182,0.103	0.343,0.266,0.267	-0.137	protein_coding	31.9126	29.0198
ENSG00000123415	SMUG1	chr12	-	54187818	54187905	54188510	54188596	54183655	54183959	54188725	54188957	17566	10,7,15	64,64,69	26,17,22	55,58,62	230	231	0.00067443	0.0412251	0.136,0.099,0.179	0.322,0.227,0.263	-0.133	protein_coding	81.3062	85.1248
ENSG00000102967	DHODH	chr16	+	72014472	72014672	72017023	72017106	72008768	72008785	72024144	72024238	9077	31,41,30	1,4,5	18,20,16	0,0,0	344	227	5.9139e-05	0.00718481	0.953,0.871,0.798	1.0,1.0,1.0	-0.126	protein_coding	13.9306	11.1677
ENSG00000113391	FAM172A	chr5	-	93964457	93964523	94050730	94050831	93881469	93881688	94053125	94053227	1239	39,40,34	4,7,3	6,8,13	0,0,0	245	210	4.58039e-05	0.006057	0.893,0.83,0.907	1.0,1.0,1.0	-0.123	protein_coding	8.21816	1.2367
ENSG00000158161	EYA3	chr1	-	28017153	28017239	28027788	28027926	28013110	28013294	28035543	28035680	14441	15,13,4	77,90,54	23,18,19	67,56,49	282	230	0.00029844	0.0233084	0.137,0.105,0.057	0.219,0.208,0.24	-0.123	protein_coding	9.3402	8.96106
ENSG00000141376	BCAS3	chr17	+	61380505	61380571	61388617	61388708	61368326	61368494	61391976	61392831	11275	1548,1568,1689	2896,2687,2605	630,813,1135	731,829,1085	210	235	2.11383e-08	1.40328e-05	0.374,0.395,0.42	0.491,0.523,0.539	-0.121	protein_coding	851.087	408.024
ENSG00000131876	SNRPA1	chr15	-	101286907	101287010	101287655	101287702	101285725	101285801	101291961	101292040	14766	184,183,171	103,107,65	235,226,196	66,47,53	191	247	1.24249e-06	0.000435762	0.698,0.689,0.773	0.822,0.861,0.827	-0.117	protein_coding	104.168	149.887
ENSG00000197111	PCBP2	chr12	+	53459799	53461143	53462492	53462567	53459271	53459403	53465931	53465973	11186	1560,1724,1289	1350,1272,1341	3110,1990,1520	835,878,1037	1488	219	2.09952e-06	0.000629449	0.145,0.166,0.124	0.354,0.25,0.177	-0.115	protein_coding	1153.34	992.669
ENSG00000103197	TSC2	chr16	+	2050399	2050486	2053341	2053452	2048586	2048753	2054295	2054440	15616	120,106,141	54,48,60	123,145,139	24,38,32	231	255	8.66787e-05	0.00968129	0.71,0.709,0.722	0.85,0.808,0.827	-0.115	protein_coding	63.7291	83.9989
ENSG00000012232	EXTL3	chr8	+	28713456	28713550	28715584	28718207	28701326	28701659	28731222	28731350	14200	0,1,0	463,395,386	7,5,2	380,390,329	238	2767	4.15623e-06	0.0010583	0.0,0.029,0.0	0.176,0.13,0.066	-0.114	protein_coding	3.57592	4.35181
ENSG00000240344	PPIL3	chr2	-	200882341	200882435	200885261	200885367	200881420	200881488	200885697	200885772	15093	27,29,42	187,194,148	41,42,30	112,83,105	250	238	0.000232087	0.0202537	0.121,0.125,0.213	0.258,0.325,0.214	-0.113	protein_coding	33.7924	30.7771
ENSG00000204764	RANBP17	chr5	+	171028871	171028989	171158333	171158494	170968241	170968377	171161406	171161466	13850	13,16,15	4,9,2	1,1,2	0,0,1	262	305	0.000560633	0.0364279	0.791,0.674,0.897	1.0,1.0,0.7	-0.113	protein_coding	11.7694	6.43557
ENSG00000153113	CAST	chr5	+	96722638	96722698	96727488	96727530	96695784	96695907	96729152	96729209	12342	162,122,78	150,127,88	177,153,159	114,106,99	204	186	0.000769601	0.0441523	0.496,0.467,0.447	0.586,0.568,0.594	-0.113	protein_coding	107.814	132.242
ENSG00000169045	HNRNPH1	chr5	-	179619268	179619407	179620891	179621035	179618144	179618323	179621241	179621397	7939	2102,2207,1987	1227,1146,1160	2043,1534,1426	483,569,580	288	283	2.51615e-07	0.000114074	0.627,0.654,0.627	0.806,0.726,0.707	-0.11	protein_coding	855.765	864.751
ENSG00000143727	ACP1	chr2	+	272191	272305	275139	275201	271865	271939	276979	277085	19996	185,210,304	544,499,502	289,228,246	366,326,328	258	206	2.4446e-05	0.00379698	0.214,0.252,0.326	0.387,0.358,0.375	-0.109	protein_coding	146.571	119.595
ENSG00000143727	ACP1	chr2	+	272036	272150	272191	272305	271865	271939	276979	277085	19992	1002,1086,788	185,210,304	607,588,582	289,228,246	258	258	1.49923e-05	0.00284364	0.844,0.838,0.722	0.677,0.721,0.703	0.101	protein_coding	146.571	119.595
ENSG00000143727	ACP1	chr2	+	272036	272150	272191	272305	271865	271939	277226	278283	19995	993,1082,782	184,208,303	597,587,579	288,228,246	258	258	1.36023e-05	0.00262728	0.844,0.839,0.721	0.675,0.72,0.702	0.102	protein_coding	146.571	119.595
ENSG00000132376	INPP5K	chr17	-	1509682	1509799	1513452	1513561	1506992	1507089	1513871	1513979	10539	33,44,50	3,1,0	47,53,42	7,6,10	253	261	4.26883e-05	0.00570856	0.919,0.978,1.0	0.874,0.901,0.812	0.103	protein_coding	23.8621	29.7406
ENSG00000143727	ACP1	chr2	+	272036	272150	272191	272305	271865	271939	275139	275201	19991	1683,1722,1398	457,497,615	1036,989,979	590,497,557	258	258	6.48607e-07	0.000241126	0.786,0.776,0.694	0.637,0.666,0.637	0.105	protein_coding	146.571	119.595
ENSG00000169045	HNRNPH1	chr5	-	179620891	179621035	179621241	179621397	179618144	179618323	179623036	179623164	7944	1652,1752,1612	410,368,467	936,1023,1036	549,360,399	300	288	1.5882e-06	0.000517921	0.795,0.82,0.768	0.621,0.732,0.714	0.105	protein_coding	855.765	864.751
ENSG00000137648	TMPRSS4	chr11	+	118094815	118094855	118098984	118099098	118077011	118077305	118103100	118103253	14908	4,1,6	25,22,13	0,0,1	7,12,3	184	258	0.000341676	0.025118	0.183,0.06,0.393	0.0,0.0,0.319	0.106	protein_coding	3.00992	2.72305
ENSG00000112200	ZNF451	chr6	+	57150718	57150862	57152220	57152351	57147089	57148693	57161083	57161152	17051	35,54,46	0,4,2	79,40,43	8,5,12	288	275	0.000755945	0.044077	1.0,0.928,0.956	0.904,0.884,0.774	0.107	protein_coding	13.3308	17.7229
ENSG00000102362	SYTL4	chrX	-	100703092	100703185	100704810	100704886	100701927	100702107	100731417	100731510	19179	4,8,15	19,17,22	0,1,1	10,3,2	220	237	0.000520457	0.0345509	0.185,0.336,0.423	0.0,0.264,0.35	0.11	protein_coding	16.7807	9.7501
ENSG00000213339	QTRT1	chr19	+	10702160	10702254	10706709	10706825	10701949	10702018	10707301	10707380	905	111,155,126	3,4,1	102,122,159	19,29,12	238	260	4.73224e-11	7.33023e-08	0.976,0.977,0.993	0.854,0.821,0.935	0.112	protein_coding	29.5328	34.5088
ENSG00000161533	ACOX1	chr17	-	75960214	75960375	75973624	75973785	75957458	75957566	75978533	75978693	2098	73,64,60	261,239,209	56,48,20	355,355,308	305	305	1.47272e-08	1.095e-05	0.219,0.211,0.223	0.136,0.119,0.061	0.112	protein_coding	29.0504	43.2808
ENSG00000131374	TBC1D5	chr3	-	17508473	17508605	17622647	17622765	17428449	17428519	17623848	17623913	15766	10,20,6	73,94,67	0,0,1	8,7,17	262	276	5.24647e-05	0.00651425	0.126,0.183,0.086	0.0,0.0,0.058	0.112	protein_coding	20.4333	2.91917
ENSG00000140612	SEC11A	chr15	-	84687624	84687774	84714730	84714866	84670724	84670782	84716024	84716163	5067	157,162,133	296,290,343	70,59,94	251,219,344	280	294	6.12464e-06	0.0014785	0.358,0.37,0.289	0.227,0.221,0.223	0.115	protein_coding	479.373	392.975
ENSG00000092758	COL9A3	chr20	+	62836186	62836333	62836477	62836532	62835920	62835953	62837082	62837265	14846	9,5,7	22,15,31	5,1,2	21,27,65	291	199	0.000332391	0.0248132	0.219,0.186,0.134	0.14,0.025,0.021	0.118	protein_coding	7.80878	10.3466
ENSG00000131051	RBM39	chr20	-	35709223	35709274	35713018	35713096	35707119	35707201	35714184	35714389	549	455,407,465	341,300,331	248,239,281	402,261,264	222	195	0.000278178	0.0221922	0.54,0.544,0.552	0.351,0.446,0.483	0.119	protein_coding	241.662	303.897
ENSG00000140443	IGF1R	chr15	+	98899476	98899621	98908684	98908899	98896756	98896905	98911314	98911398	4480	415,523,432	859,1038,846	143,301,327	644,1092,871	289	359	5.52671e-07	0.000214022	0.375,0.385,0.388	0.216,0.255,0.318	0.12	protein_coding	106.324	133.213
ENSG00000104047	DTWD1	chr15	+	49626743	49626893	49631000	49631058	49625112	49625431	49632158	49632302	1418	23,22,49	51,79,66	13,7,13	41,52,76	294	202	0.000738103	0.0433647	0.237,0.161,0.338	0.179,0.085,0.105	0.122	protein_coding	58.7713	51.8594
ENSG00000135749	PCNXL2	chr1	-	233208517	233208689	233217898	233217931	233200153	233200264	233218030	233218184	15565	4,3,7	34,35,26	1,0,1	7,8,28	177	316	0.000690445	0.0416688	0.174,0.133,0.325	0.203,0.0,0.06	0.123	protein_coding	7.11885	3.60487
ENSG00000184916	JAG2	chr14	-	105144929	105145061	105145730	105145973	105143481	105143638	105146384	105146500	14057	29,23,39	0,1,0	28,34,63	4,6,3	387	276	4.59456e-05	0.006057	1.0,0.943,1.0	0.833,0.802,0.937	0.124	protein_coding	15.9892	18.9293
ENSG00000146540	C7orf50	chr7	-	1000469	1000551	1009949	1010143	996985	997804	1127256	1127386	14630	208,256,279	214,263,281	65,114,159	143,188,258	338	226	3.50354e-06	0.000917236	0.394,0.394,0.399	0.233,0.288,0.292	0.125	protein_coding	79.6992	66.6938
ENSG00000131051	RBM39	chr20	-	35709223	35709256	35713018	35713096	35707119	35707201	35714184	35714389	548	455,407,465	273,229,255	248,239,281	318,219,202	222	177	0.000257486	0.0213668	0.571,0.586,0.592	0.383,0.465,0.526	0.125	protein_coding	241.662	303.897
ENSG00000165490	DDIAS	chr11	+	82913286	82913386	82913956	82914170	82901697	82901822	82914722	82914851	1737	107,95,92	27,20,7	67,58,52	34,24,23	244	358	2.28119e-05	0.00371954	0.853,0.875,0.951	0.743,0.78,0.768	0.129	protein_coding	14.5913	14.3889
ENSG00000156958	GALK2	chr15	+	49292326	49292537	49318971	49319116	49239220	49239367	49319603	49319805	10038	203,180,180	22,22,12	46,59,65	10,20,14	355	289	0.000120104	0.0121331	0.883,0.869,0.924	0.789,0.706,0.791	0.13	protein_coding	25.8585	13.5971
ENSG00000163697	APBB2	chr4	-	41065575	41065673	41138041	41138156	41033235	41033304	41142986	41143142	14951	4,3,4	22,29,20	0,0,0	9,4,6	259	242	0.000141941	0.0139597	0.145,0.088,0.157	0.0,0.0,0.0	0.13	protein_coding	19.6619	5.09556
ENSG00000103852	TTC23	chr15	-	99234987	99235080	99241364	99241559	99228532	99228732	99245388	99245510	9577	91,96,92	1,7,1	33,37,51	5,8,4	339	237	0.000429472	0.0300114	0.985,0.906,0.985	0.822,0.764,0.899	0.13	protein_coding	15.1965	8.48738
ENSG00000100911	PSME2	chr14	-	24145378	24145465	24145709	24145896	24144399	24144468	24146207	24146240	6586	50,51,31	2,0,1	65,59,47	12,6,6	331	231	7.42999e-06	0.00168425	0.946,1.0,0.956	0.791,0.873,0.845	0.131	protein_coding	86.094	122.805
ENSG00000090661	CERS4	chr19	+	8210705	8210862	8251043	8251249	8209325	8209494	8254498	8254616	16179	4,8,7	24,27,104	0,2,1	25,43,76	301	350	2.61245e-05	0.00391614	0.162,0.256,0.073	0.0,0.051,0.015	0.142	protein_coding	8.31355	7.04455
ENSG00000100461	RBM23	chr14	-	22911785	22911903	22913723	22913845	22911327	22911403	22918998	22919149	14710	17,28,21	2,0,2	23,18,17	11,2,4	266	262	0.000661653	0.0407245	0.893,1.0,0.912	0.673,0.899,0.807	0.142	protein_coding	44.8967	50.3894
ENSG00000006453	BAIAP2L1	chr7	-	98320236	98320298	98355041	98355128	98320057	98320129	98362356	98362432	5477	100,63,81	105,105,88	97,87,65	237,189,160	231	206	3.87169e-05	0.00525306	0.459,0.349,0.451	0.267,0.291,0.266	0.145	protein_coding	30.9933	88.8883
ENSG00000136153	LMO7	chr13	+	75713181	75713252	75727028	75727098	75636322	75636726	75760931	75761038	2406	5,2,2	18,7,7	1,0,0	4,1,2	215	214	0.000698666	0.0420285	0.217,0.221,0.221	0.199,0.0,0.0	0.153	protein_coding	23.9318	29.0187
ENSG00000141030	COPS3	chr17	-	17264801	17264981	17267884	17268045	17260300	17260474	17270757	17270807	2657	32,45,24	73,75,80	12,12,8	73,52,52	305	324	0.000242253	0.0205617	0.318,0.389,0.242	0.149,0.197,0.14	0.154	protein_coding	88.1341	60.6801
ENSG00000154743	TSEN2	chr3	+	12519058	12519197	12528887	12528924	12505153	12505231	12529761	12529873	2627	1,5,4	7,17,6	0,1,0	5,8,1	283	181	0.000301988	0.0233889	0.084,0.158,0.299	0.0,0.074,0.0	0.156	protein_coding	11.396	6.1922
ENSG00000109452	INPP4B	chr4	-	142467956	142468055	142660776	142660896	142462662	142462726	142725838	142725901	11407	5,18,3	27,25,29	0,2,0	11,13,13	264	243	7.26447e-05	0.00847718	0.146,0.399,0.087	0.0,0.124,0.0	0.169	protein_coding	87.6543	42.3393
ENSG00000074410	CA12	chr15	-	63327148	63327233	63328097	63328130	63321377	63326357	63338818	63338945	5286	22,18,28	70,95,96	1,0,4	10,15,44	177	229	0.000170229	0.016062	0.289,0.197,0.274	0.115,0.0,0.105	0.18	protein_coding	20.2979	5.52741
ENSG00000134490	TMEM241	chr18	-	23384989	23385067	23399565	23399647	23377645	23377671	23430630	23430677	6860	3,2,2	12,9,10	0,0,0	3,3,7	226	222	0.000421426	0.0295834	0.197,0.179,0.164	0.0,0.0,0.0	0.18	protein_coding	20.9471	12.1316
ENSG00000144504	ANKMY1	chr2	-	240507559	240507691	240511860	240512001	240500451	240500565	240512801	240512942	4647	4,3,4	12,6,11	0,1,1	4,5,12	285	276	0.000433292	0.0301649	0.244,0.326,0.26	0.0,0.162,0.075	0.198	protein_coding	4.98661	4.0155
ENSG00000183570	PCBP3	chr21	+	45913950	45914025	45929916	45929995	45910901	45911030	45930785	45930845	15555	10,6,7	17,6,25	1,0,0	1,1,1	219	223	0.000308016	0.0237568	0.375,0.505,0.222	0.505,0.0,0.0	0.199	protein_coding	5.30242	0.851595
ENSG00000113391	FAM172A	chr5	-	93881469	93881688	93964457	93964523	93824147	93824267	94050730	94050831	1235	19,18,18	88,84,53	0,1,0	8,4,8	210	363	2.45161e-05	0.00379698	0.272,0.27,0.37	0.0,0.302,0.0	0.203	protein_coding	8.21816	1.2367
ENSG00000113391	FAM172A	chr5	-	93958776	93958968	93964457	93964523	93824147	93824267	94053125	94053227	1236	4,3,4	17,28,24	0,0,0	5,1,3	210	336	1.60969e-05	0.00287701	0.274,0.146,0.211	0.0,0.0,0.0	0.21	protein_coding	8.21816	1.2367
ENSG00000141627	DYM	chr18	-	49378566	49378700	49391592	49391645	49363160	49363233	49430254	49430447	1041	36,32,40	101,94,124	1,3,2	23,17,34	197	278	2.14716e-05	0.00356352	0.335,0.325,0.313	0.058,0.199,0.077	0.213	protein_coding	26.0484	5.00454
ENSG00000104047	DTWD1	chr15	+	49626743	49626893	49630955	49631058	49625112	49625431	49632158	49632302	1417	23,22,49	22,32,45	13,7,13	29,27,43	294	247	6.74076e-05	0.00798072	0.468,0.366,0.478	0.274,0.179,0.203	0.219	protein_coding	58.7713	51.8594
ENSG00000278023	RDM1	chr17	-	35920186	35920272	35922576	35922675	35918341	35918443	35925514	35925637	14607	5,9,7	16,14,19	2,0,1	28,13,8	243	230	9.71128e-06	0.00212369	0.228,0.378,0.259	0.063,0.0,0.106	0.232	protein_coding	5.93711	5.22244
ENSG00000109670	FBXW7	chr4	-	152350041	152350124	152411302	152411872	152346929	152347071	152534940	152536101	8640	177,202,145	41,46,39	141,114,106	70,85,77	714	227	6.10448e-10	5.97211e-07	0.579,0.583,0.542	0.39,0.299,0.304	0.237	protein_coding	13.7492	33.4473
ENSG00000104529	EEF1D	chr8	-	143581053	143581154	143581228	143581328	143580505	143580632	143586728	143586852	12357	41,61,61	12,16,37	25,16,35	26,15,40	244	245	8.31677e-05	0.00936922	0.774,0.793,0.623	0.491,0.517,0.468	0.238	protein_coding	885.84	987.76
ENSG00000160072	ATAD3B	chr1	+	1482137	1482303	1487862	1487914	1480866	1480936	1489203	1489274	14221	25,51,38	14,19,16	11,17,14	23,14,17	310	196	0.000346676	0.0253702	0.53,0.629,0.6	0.232,0.434,0.342	0.25	protein_coding	11.2332	9.57969
ENSG00000160191	PDE9A	chr21	+	42686191	42686262	42687916	42687994	42653778	42653883	42698967	42699011	8727	1,4,3	5,9,8	0,0,0	1,2,2	215	222	1.13079e-05	0.0023098	0.171,0.315,0.279	0.0,0.0,0.0	0.255	protein_coding	2.69587	0.943136
ENSG00000176623	RMDN1	chr8	-	86494828	86494966	86505299	86505379	86488551	86488639	86506994	86507112	7989	12,11,12	21,26,26	7,7,6	86,50,57	224	282	8.12946e-07	0.000290597	0.418,0.348,0.368	0.093,0.15,0.117	0.258	protein_coding	150.336	165.151
ENSG00000127314	RAP1B	chr12	+	68624670	68624873	68641033	68641153	68610907	68611043	68648698	68648781	19272	31,24,21	3,1,2	18,11,17	3,9,8	347	264	0.000341104	0.025118	0.887,0.948,0.889	0.82,0.482,0.618	0.268	protein_coding	129.688	126.819
ENSG00000124831	LRRFIP1	chr2	+	237727875	237727935	237739231	237739309	237720771	237720822	237748363	237748399	5694	18,3,6	1,1,0	5,3,6	1,8,2	204	222	0.000168484	0.0159954	0.951,0.766,1.0	0.845,0.29,0.766	0.272	protein_coding	60.6187	60.1464
ENSG00000119688	ABCD4	chr14	-	74297929	74298069	74299547	74299675	74292747	74292869	74302874	74302969	15798	9,11,13	10,13,14	2,3,4	17,8,14	272	284	0.000678657	0.0412251	0.484,0.469,0.492	0.109,0.281,0.23	0.275	protein_coding	49.5749	62.2189
ENSG00000100226	GTPBP1	chr22	+	38735173	38735310	38736028	38736256	38734323	38734397	38737950	38738299	11452	7,7,4	15,14,8	0,2,1	16,13,7	281	372	6.13158e-05	0.0074009	0.382,0.398,0.398	0.0,0.169,0.159	0.283	protein_coding	15.1596	19.4156
ENSG00000119688	ABCD4	chr14	-	74297638	74298069	74299547	74299675	74296332	74296449	74302874	74302959	15796	15,25,27	34,49,27	5,8,9	52,43,32	272	575	0.00016411	0.0157241	0.483,0.519,0.679	0.169,0.282,0.373	0.286	protein_coding	49.5749	62.2189
ENSG00000062716	VMP1	chr17	+	59735337	59735473	59738836	59738947	59707695	59707748	59765051	59765138	19525	15,2,8	5,5,6	1,1,0	1,4,6	280	255	9.14115e-05	0.00993659	0.732,0.267,0.548	0.477,0.185,0.0	0.295	protein_coding	419.087	393.949
ENSG00000124588	NQO2	chr6	+	3003668	3003789	3004494	3004651	3002049	3002286	3006467	3006559	17182	18,15,19	29,18,20	6,1,6	30,17,18	265	301	0.000108453	0.0113254	0.413,0.486,0.519	0.185,0.063,0.275	0.298	protein_coding	46.6342	38.1498
ENSG00000169045	HNRNPH1	chr5	-	179620891	179621035	179621241	179621397	179618044	179618060	179621842	179621976	7942	178,195,145	1,0,2	189,148,123	96,69,43	300	288	0	0	0.994,1.0,0.986	0.654,0.673,0.733	0.307	protein_coding	855.765	864.751
ENSG00000082898	XPO1	chr2	-	61534557	61534678	61537561	61537587	61533771	61533903	61538491	61538626	18922	58,42,47	47,37,25	19,32,37	101,100,68	170	265	2.55193e-08	1.53017e-05	0.658,0.639,0.746	0.227,0.333,0.459	0.341	protein_coding	155.73	219.17
ENSG00000143919	CAMKMT	chr2	+	44743621	44743696	44766429	44766561	44715286	44715353	44772035	44772113	3118	38,27,32	46,41,47	1,0,1	8,2,5	219	276	1.82195e-05	0.00319495	0.51,0.454,0.462	0.136,0.0,0.201	0.363	protein_coding	8.99232	2.70926
ENSG00000188917	TRMT2B	chrX	-	101041316	101041371	101051250	101051366	101036973	101037073	101051643	101051733	6688	5,2,7	6,2,5	1,0,2	7,3,9	260	199	0.000114578	0.0117667	0.389,0.434,0.517	0.099,0.0,0.145	0.365	protein_coding	19.268	14.2523
ENSG00000169180	XPO6	chr16	-	28152929	28152964	28155701	28155771	28152658	28152785	28155945	28155975	5868	1,4,4	5,2,6	0,0,0	4,6,1	214	179	1.85342e-06	0.00057419	0.143,0.626,0.358	0.0,0.0,0.0	0.376	protein_coding	64.707	68.1412
ENSG00000100479	POLE2	chr14	-	49646569	49646694	49646993	49647092	49643563	49643670	49647292	49647360	5820	6,3,3	3,4,0	0,0,1	3,2,0	243	269	0.000258641	0.0213672	0.689,0.454,1.0	0.0,0.0,1.0	0.381	protein_coding	39.4441	26.5762
ENSG00000119688	ABCD4	chr14	-	74295147	74295198	74299547	74299675	74292747	74292869	74302874	74302916	15792	9,11,13	3,3,14	2,3,4	6,6,13	272	195	0.00065856	0.0406688	0.683,0.724,0.4	0.193,0.264,0.181	0.39	protein_coding	49.5749	62.2189
ENSG00000144445	KANSL1L	chr2	-	210031420	210031546	210040419	210040527	210029802	210029918	210043938	210044104	1079	4,1,8	2,5,1	1,0,0	1,1,2	252	270	4.64126e-05	0.00607547	0.682,0.176,0.896	0.517,0.0,0.0	0.412	protein_coding	4.94732	4.11306
ENSG00000150433	TMEM218	chr11	-	125102733	125102809	125110490	125110549	125101200	125101303	125110643	125110746	8368	2,3,5	4,3,1	0,1,1	2,3,4	203	220	0.000204476	0.0181856	0.351,0.52,0.844	0.0,0.265,0.213	0.412	protein_coding	15.6865	10.6528
ENSG00000156642	NPTN	chr15	-	73587523	73587618	73591965	73592069	73570273	73570423	73633124	73633227	8533	3,0,1	0,1,0	2,0,1	8,1,1	248	239	7.2969e-05	0.00847718	1.0,0.0,1.0	0.194,0.0,0.491	0.438	protein_coding	261.208	234.903
ENSG00000158428	CATIP	chr2	+	218360572	218360659	218364627	218364752	218358036	218358092	218367023	218367100	2409	1,4,2	0,0,1	1,3,11	5,3,9	231	269	9.37683e-06	0.00207496	1.0,1.0,0.7	0.189,0.538,0.587	0.462	protein_coding	0.224359	1.1181
ENSG00000167733	HSD11B1L	chr19	+	5684818	5684905	5684964	5685119	5681023	5681271	5686899	5686991	7828	3,4,0	3,1,2	0,0,0	2,3,1	231	299	1.37103e-05	0.00262728	0.564,0.838,0.0	0.0,0.0,0.0	0.467	protein_coding	1.305	1.89614
ENSG00000196141	SPATS2L	chr2	+	200372108	200372251	200378140	200378371	200329430	200329480	200389222	200389283	7563	16,11,14	11,7,9	5,7,8	48,63,21	287	375	6.53818e-10	6.07659e-07	0.655,0.672,0.67	0.12,0.127,0.332	0.473	protein_coding	52.6435	66.4727
ENSG00000183570	PCBP3	chr21	+	45913950	45914025	45917587	45917629	45910901	45911030	45929919	45929995	15554	12,6,6	9,3,4	1,0,0	2,1,1	219	186	1.90071e-05	0.00324132	0.531,0.629,0.56	0.298,0.0,0.0	0.474	protein_coding	5.30242	0.851595
ENSG00000165923	AGBL2	chr11	-	47679972	47680073	47685892	47686049	47677270	47677401	47690075	47690858	14348	16,1,10	1,2,4	1,0,1	3,3,4	301	245	3.72715e-06	0.000962226	0.929,0.289,0.67	0.213,0.0,0.169	0.502	protein_coding	3.20772	2.41591
ENSG00000197776	KLHDC1	chr14	+	49725685	49725769	49728925	49729009	49723873	49723952	49729489	49729548	8448	4,7,4	3,3,4	0,0,0	1,2,3	228	228	5.48576e-10	5.97211e-07	0.571,0.7,0.5	0.0,0.0,0.0	0.59	protein_coding	1.75051	0.878454
ENSG00000183570	PCBP3	chr21	+	45917587	45917629	45930785	45930845	45913950	45914025	45935252	45935305	15559	11,4,14	6,5,7	0,0,0	1,1,1	186	204	1.33036e-07	6.50755e-05	0.668,0.467,0.687	0.0,0.0,0.0	0.607	protein_coding	5.30242	0.851595
ENSG00000121766	ZCCHC17	chr1	+	31338956	31339048	31346639	31346818	31319108	31319166	31348828	31348974	2826	3,3,1	0,0,0	2,0,2	1,2,4	236	323	7.33443e-06	0.00168312	1.0,1.0,1.0	0.732,0.0,0.406	0.621	protein_coding	39.728	40.3552
ENSG00000165923	AGBL2	chr11	-	47679972	47680073	47685892	47686049	47668840	47668907	47690075	47690858	14347	14,1,10	3,0,2	2,0,1	5,2,1	301	245	3.12721e-05	0.0044373	0.792,1.0,0.803	0.246,0.0,0.449	0.633	protein_coding	3.20772	2.41591
ENSG00000183317	EPHA10	chr1	-	37722005	37722296	37722804	37722931	37721659	37721845	37723040	37723166	16797	4,2,4	2,2,1	0,1,0	2,4,1	271	435	1.282e-06	0.000441294	0.762,0.616,0.865	0.0,0.286,0.0	0.652	protein_coding	3.84236	2.61676
ENSG00000073584	SMARCE1	chr17	-	40645575	40645619	40645795	40645847	40637491	40637572	40647772	40647818	13434	2,1,5	0,0,0	0,0,0	1,1,1	196	188	2.66898e-13	7.08728e-10	1.0,1.0,1.0	0.0,0.0,0.0	1	protein_coding	116.421	124.408

## Sheet: RI by Cis in sic-Jun
GeneID	geneSymbol	chr	strand	riExonStart_0base	riExonEnd	upstreamES	upstreamEE	downstreamES	downstreamEE	ID.1	IJC_SAMPLE_1	SJC_SAMPLE_1	IJC_SAMPLE_2	SJC_SAMPLE_2	IncFormLen	SkipFormLen	PValue	FDR	IncLevel1	IncLevel2	IncLevelDifference	Gene.type	sic-Jun_NT_TPM	sic-Jun_CIS_TPM
ENSG00000167895	TMC8	chr17	+	78137234	78137814	78137234	78137358	78137716	78137814	5360	1,0,4	2,1,1	3,1,2	0,0,0	502	144	9.02284e-06	0.000884868	0.125,0.0,0.534	1.0,1.0,1.0	-0.78	protein_coding	1.55238	1.89225
ENSG00000118094	TREH	chr11	-	118660865	118661282	118660865	118660915	118661159	118661282	4644	1,0,1	1,2,2	1,5,3	0,0,2	388	144	5.44885e-06	0.000598364	0.271,0.0,0.157	1.0,1.0,0.358	-0.643	protein_coding	0.192905	1.14487
ENSG00000184613	NELL2	chr12	-	44875814	44876315	44875814	44875900	44876293	44876315	4823	23,33,24	14,9,12	2,2,1	0,0,0	537	144	1.68972e-06	0.000254484	0.306,0.496,0.349	1.0,1.0,1.0	-0.616	protein_coding	10.5452	0.976844
ENSG00000178460	MCMDC2	chr8	+	66874325	66874586	66874325	66874456	66874526	66874586	381	3,0,1	6,5,4	3,0,2	0,1,0	214	144	7.70698e-05	0.00349466	0.252,0.0,0.144	1.0,0.0,1.0	-0.535	protein_coding	1.00109	0.589431
ENSG00000010318	PHF7	chr3	+	52421647	52422881	52421647	52421754	52422759	52422881	3701	9,4,0	3,1,1	4,9,15	0,1,1	1149	144	0.000409339	0.0103754	0.273,0.334,0.0	1.0,0.53,0.653	-0.525	protein_coding	4.40717	2.56667
ENSG00000115380	EFEMP1	chr2	-	55922359	55922691	55922359	55922447	55922570	55922691	784	4,5,4	4,2,1	2,1,1	0,0,0	267	144	3.67059e-07	8.14678e-05	0.35,0.574,0.683	1.0,1.0,1.0	-0.464	protein_coding	40.5834	13.6209
ENSG00000204396	VWA7	chr6	-	31766244	31766764	31766244	31766384	31766462	31766764	2152	1,0,1	3,4,10	9,10,3	7,4,4	222	144	1.09918e-06	0.000185409	0.178,0.0,0.061	0.455,0.619,0.327	-0.387	protein_coding	2.602	7.77062
ENSG00000133858	ZFC3H1	chr12	-	71656342	71657301	71656342	71656563	71656884	71657301	5084	32,17,6	5,6,3	9,13,12	0,2,0	465	144	0.000196618	0.00652866	0.665,0.467,0.382	1.0,0.668,1.0	-0.385	protein_coding	27.2544	24.0054
ENSG00000089820	ARHGAP4	chrX	-	153910170	153910611	153910170	153910404	153910505	153910611	1426	15,14,7	9,4,8	7,7,20	0,1,2	245	144	6.76707e-05	0.00320851	0.495,0.673,0.34	1.0,0.804,0.855	-0.384	protein_coding	8.91779	8.66603
ENSG00000269713	NBPF9	chr1	-	149060522	149061383	149060522	149060695	149061331	149061383	882	8,5,12	2,1,2	7,12,10	1,0,0	780	144	4.91765e-05	0.00288024	0.425,0.48,0.526	0.564,1.0,1.0	-0.378	protein_coding	33.8844	29.895
ENSG00000122735	DNAI1	chr9	+	34514393	34514739	34514393	34514542	34514639	34514739	174	3,0,6	1,6,4	1,1,4	2,0,0	241	144	0.00292033	0.0368714	0.642,0.0,0.473	0.23,1.0,1.0	-0.372	protein_coding	1.36918	0.362301
ENSG00000128596	CCDC136	chr7	+	128806236	128806858	128806236	128806395	128806687	128806858	6743	5,4,5	13,7,4	8,14,4	5,2,1	436	144	0.0021353	0.0298164	0.113,0.159,0.292	0.346,0.698,0.569	-0.35	protein_coding	4.5802	7.63531
ENSG00000114270	COL7A1	chr3	-	48570133	48570334	48570133	48570178	48570274	48570334	975	2,2,6	7,8,7	4,12,7	3,6,3	240	144	0.0028784	0.0364511	0.146,0.13,0.34	0.444,0.545,0.583	-0.319	protein_coding	5.89479	7.1128
ENSG00000186204	CYP4F12	chr19	+	15696160	15696512	15696160	15696225	15696429	15696512	5880	8,2,3	3,4,2	1,1,0	0,0,1	348	144	0.00249452	0.0334644	0.525,0.171,0.383	1.0,1.0,0.0	-0.307	protein_coding	1.04531	1.49193
ENSG00000165125	TRPV6	chr7	-	142877141	142877773	142877141	142877279	142877650	142877773	211	0,0,6	8,4,4	15,21,12	3,12,9	515	144	0.000350472	0.00917974	0.0,0.0,0.295	0.583,0.329,0.272	-0.296	protein_coding	1.2096	3.2855
ENSG00000168389	MFSD2A	chr1	+	39967627	39967916	39967627	39967711	39967803	39967916	4243	0,3,0	9,6,7	8,1,5	5,5,3	236	144	0.000315274	0.00871173	0.0,0.234,0.0	0.494,0.109,0.504	-0.291	protein_coding	1.49987	1.48377
ENSG00000177595	PIDD1	chr11	-	799814	800244	799814	800014	800130	800244	3718	10,9,13	11,5,21	64,56,75	6,21,40	260	144	0.00163236	0.0243239	0.335,0.499,0.255	0.855,0.596,0.509	-0.29	protein_coding	6.90892	22.76
ENSG00000179029	TMEM107	chr17	-	8175756	8176026	8175756	8175875	8175958	8176026	3511	10,21,29	7,9,1	26,22,16	3,0,0	227	144	0.00027626	0.0080344	0.475,0.597,0.948	0.846,1.0,1.0	-0.275	protein_coding	19.5962	16.7391
ENSG00000161265	U2AF1L4	chr19	-	35744322	35744738	35744322	35744421	35744625	35744738	105	68,47,51	43,47,31	63,47,48	9,14,16	348	144	6.28973e-05	0.00308416	0.396,0.293,0.405	0.743,0.581,0.554	-0.261	protein_coding	12.4886	10.9152
ENSG00000145029	NICN1	chr3	-	49424948	49425438	49424948	49425053	49425366	49425438	901	68,94,82	31,30,50	46,104,68	10,12,10	457	144	1.97656e-05	0.00160748	0.409,0.497,0.341	0.592,0.732,0.682	-0.253	protein_coding	7.522	6.94492
ENSG00000163463	KRTCAP2	chr1	-	155169790	155172489	155169790	155169857	155172350	155172489	3175	553,491,352	23,9,20	586,468,354	4,8,2	2637	144	0.000131314	0.00494422	0.568,0.749,0.49	0.889,0.762,0.906	-0.25	protein_coding	208.775	214.567
ENSG00000065717	TLE2	chr19	-	3019282	3019773	3019282	3019463	3019698	3019773	2400	11,6,30	4,2,3	30,14,15	0,1,2	379	144	0.00376474	0.0447208	0.511,0.533,0.792	1.0,0.842,0.74	-0.249	protein_coding	5.90774	8.03308
ENSG00000167380	ZNF226	chr19	+	44165587	44165807	44165587	44165613	44165756	44165807	3274	17,14,22	4,4,5	43,25,32	2,2,2	287	144	0.00249971	0.0334644	0.681,0.637,0.688	0.915,0.862,0.889	-0.22	protein_coding	14.6114	21.1471
ENSG00000144395	CCDC150	chr2	+	196729192	196729861	196729192	196729387	196729792	196729861	4707	27,47,28	3,10,1	42,27,27	0,0,2	549	144	8.53624e-05	0.00371107	0.702,0.552,0.88	1.0,1.0,0.78	-0.215	protein_coding	5.81151	5.76019
ENSG00000167716	WDR81	chr17	+	1735571	1736218	1735571	1735717	1736038	1736218	1438	12,28,27	22,25,39	87,44,82	30,32,32	465	144	3.88947e-05	0.00245639	0.145,0.258,0.177	0.473,0.299,0.442	-0.211	protein_coding	15.6644	31.8122
ENSG00000134668	SPOCD1	chr1	-	31793277	31793897	31793277	31793428	31793746	31793897	5049	1,4,6	9,12,8	18,14,8	10,8,9	462	144	0.000685321	0.01467	0.033,0.094,0.189	0.359,0.353,0.217	-0.204	protein_coding	2.4782	3.46887
ENSG00000151150	ANK3	chr10	-	60138516	60139087	60138516	60138721	60138963	60139087	2548	50,57,62	15,11,7	36,62,56	4,2,3	386	144	0.00125775	0.0202587	0.554,0.659,0.768	0.771,0.92,0.874	-0.195	protein_coding	66.264	49.0131
ENSG00000089685	BIRC5	chr17	+	78215965	78216781	78215965	78216066	78216663	78216781	2329	51,47,31	5,3,0	36,27,26	0,0,0	741	144	1.42295e-05	0.00125013	0.665,0.753,1.0	1.0,1.0,1.0	-0.194	protein_coding	52.0818	28.4467
ENSG00000196998	WDR45	chrX	-	49076644	49077911	49076644	49076750	49077836	49077911	4910	376,391,372	45,37,35	478,382,403	24,12,22	1230	144	1.80504e-05	0.00152237	0.494,0.553,0.554	0.7,0.788,0.682	-0.19	protein_coding	52.9669	61.4387
ENSG00000110844	PRPF40B	chr12	+	49633013	49633547	49633013	49633124	49633426	49633547	1798	32,18,11	26,22,31	37,36,24	18,17,15	446	144	0.000642121	0.0138154	0.284,0.209,0.103	0.399,0.406,0.341	-0.183	protein_coding	11.2351	14.3928
ENSG00000102901	CENPT	chr16	-	67832011	67832545	67832011	67832136	67832227	67832545	1815	13,27,15	4,7,1	24,22,28	2,1,0	235	144	0.000472503	0.0114585	0.666,0.703,0.902	0.88,0.931,1.0	-0.18	protein_coding	45.7798	65.9003
ENSG00000011332	DPF1	chr19	-	38217459	38217876	38217459	38217591	38217797	38217876	3248	3,1,2	13,30,15	9,6,7	7,20,10	350	144	8.08154e-05	0.00362551	0.087,0.014,0.052	0.346,0.11,0.224	-0.176	protein_coding	2.60316	2.6618
ENSG00000178904	DPY19L3	chr19	+	32467473	32468813	32467473	32467626	32468730	32468813	1785	38,95,54	1,4,2	43,42,27	1,0,0	1248	144	0.000357391	0.00924613	0.814,0.733,0.757	0.832,1.0,1.0	-0.176	protein_coding	7.30814	5.61187
ENSG00000184575	XPOT	chr12	+	64425037	64425457	64425037	64425138	64425337	64425457	3499	326,311,271	44,32,31	182,168,172	3,6,3	343	144	1.56707e-10	1.10139e-07	0.757,0.803,0.786	0.962,0.922,0.96	-0.166	protein_coding	102.607	63.4774
ENSG00000162231	NXF1	chr11	-	62798538	62800486	62798538	62798575	62800376	62800486	2973	1169,1164,1017	273,245,315	3288,2484,2067	343,238,301	1945	144	1.0526e-12	1.10971e-09	0.241,0.26,0.193	0.415,0.436,0.337	-0.165	protein_coding	55.1632	97.4196
ENSG00000135297	MTO1	chr6	+	73479935	73480367	73479935	73480126	73480292	73480367	3355	62,63,55	12,17,10	128,85,84	9,12,4	310	144	0.0011873	0.0197899	0.706,0.633,0.719	0.869,0.767,0.907	-0.162	protein_coding	24.3308	36.224
ENSG00000198563	DDX39B	chr6	-	31532779	31535485	31532779	31532911	31535366	31535485	1108	10469,10489,8868	849,824,1019	16211,12459,11237	525,570,758	2599	144	2.12712e-05	0.00161985	0.406,0.414,0.325	0.631,0.548,0.451	-0.162	protein_coding	351.868	375.711
ENSG00000080823	MOK	chr14	-	102232534	102233789	102232534	102232671	102233687	102233789	5935	110,118,94	6,3,3	69,84,83	0,3,0	1160	144	0.00414371	0.0488101	0.695,0.83,0.795	1.0,0.777,1.0	-0.152	protein_coding	10.6719	6.46389
ENSG00000039650	PNKP	chr19	-	49864178	49864403	49864178	49864236	49864323	49864403	4970	144,153,128	156,169,165	163,201,160	106,112,109	231	144	1.14623e-06	0.00018591	0.365,0.361,0.326	0.489,0.528,0.478	-0.148	protein_coding	64.4404	68.4195
ENSG00000196562	SULF2	chr20	-	47659398	47659730	47659398	47659452	47659696	47659730	4873	619,553,375	650,621,637	1086,741,445	390,418,565	388	144	0.00275927	0.0354781	0.261,0.248,0.179	0.508,0.397,0.226	-0.148	protein_coding	244.464	439.21
ENSG00000181085	MAPK15	chr8	+	143718046	143718302	143718046	143718076	143718211	143718302	2169	0,2,2	7,20,34	0,3,9	9,4,15	279	144	0.00139161	0.021496	0.0,0.049,0.029	0.0,0.279,0.236	-0.146	protein_coding	35.6871	44.0707
ENSG00000213213	CCDC183	chr9	+	136806077	136806672	136806077	136806238	136806503	136806672	2296	11,18,29	1,1,7	3,8,6	0,0,1	409	144	0.000245717	0.0075086	0.795,0.864,0.593	1.0,1.0,0.679	-0.142	protein_coding	3.00107	2.38607
ENSG00000113597	TRAPPC13	chr5	+	65660698	65664384	65660698	65660897	65664233	65664384	2863	136,128,150	0,1,7	162,109,132	0,0,2	3480	144	0.00299665	0.0376098	1.0,0.841,0.47	1.0,1.0,0.732	-0.14	protein_coding	16.4225	15.9018
ENSG00000156873	PHKG2	chr16	+	30751105	30751603	30751105	30751281	30751548	30751603	5141	547,494,436	220,300,262	730,615,569	174,174,224	411	144	6.20542e-05	0.00307923	0.466,0.366,0.368	0.595,0.553,0.471	-0.14	protein_coding	89.4104	121.712
ENSG00000075826	SEC31B	chr10	-	100488857	100489398	100488857	100488974	100489251	100489398	2179	29,18,35	4,2,1	7,16,12	0,0,1	421	144	0.00122826	0.0200292	0.713,0.755,0.923	1.0,1.0,0.804	-0.138	protein_coding	3.1284	2.2372
ENSG00000115282	TTC31	chr2	+	74490243	74491184	74490243	74490473	74490655	74491184	3017	60,39,30	99,85,87	79,77,45	73,70,52	326	144	3.15629e-06	0.000391472	0.211,0.169,0.132	0.323,0.327,0.277	-0.138	protein_coding	28.4436	25.8549
ENSG00000169733	RFNG	chr17	-	82049676	82050006	82049676	82049842	82049917	82050006	6226	33,29,59	70,76,84	50,81,92	41,84,123	219	144	0.00213051	0.0298164	0.237,0.201,0.316	0.445,0.388,0.33	-0.136	protein_coding	19.5049	32.8258
ENSG00000158411	MITD1	chr2	-	99169262	99169610	99169262	99169470	99169549	99169610	3117	113,106,77	57,66,46	175,67,91	36,24,40	223	144	0.00277633	0.0354781	0.561,0.509,0.519	0.758,0.643,0.595	-0.136	protein_coding	33.0339	37.6129
ENSG00000196684	HSH2D	chr19	+	16152551	16153208	16152551	16152641	16153031	16153208	4164	174,216,309	31,16,43	282,289,395	16,14,30	534	144	0.00152703	0.0231636	0.602,0.785,0.66	0.826,0.848,0.78	-0.136	protein_coding	40.9343	57.6271
ENSG00000130545	CRB3	chr19	+	6466465	6467221	6466465	6466609	6466950	6467221	2788	245,212,233	46,56,49	249,293,318	32,31,41	485	144	0.000195798	0.00652866	0.613,0.529,0.585	0.698,0.737,0.697	-0.135	protein_coding	15.6509	17.0036
ENSG00000131051	RBM39	chr20	-	35738967	35740887	35738967	35739017	35740823	35740887	191	1739,1696,967	342,233,270	2095,1624,969	158,152,172	1950	144	0.00236061	0.0323204	0.273,0.35,0.209	0.495,0.441,0.294	-0.133	protein_coding	241.662	303.897
ENSG00000113108	APBB3	chr5	-	140561586	140562227	140561586	140561701	140562099	140562227	3898	159,165,183	13,21,26	371,304,238	11,17,20	542	144	0.00100112	0.0181189	0.765,0.676,0.652	0.9,0.826,0.76	-0.131	protein_coding	17.1266	29.9758
ENSG00000185324	CDK10	chr16	+	89693273	89693467	89693273	89693326	89693397	89693467	3262	341,253,279	141,161,198	334,302,340	99,104,121	215	144	0.000185283	0.00637805	0.618,0.513,0.486	0.693,0.66,0.653	-0.13	protein_coding	82.4782	95.1649
ENSG00000089157	RPLP0	chr12	-	120199309	120201110	120199309	120199485	120201082	120201110	4667	1190,1407,1372	47,48,55	978,839,1246	18,14,28	1741	144	7.52041e-05	0.00348501	0.677,0.708,0.674	0.818,0.832,0.786	-0.126	protein_coding	5285.25	5275.71
ENSG00000188917	TRMT2B	chrX	-	101051250	101051733	101051250	101051366	101051643	101051733	2285	49,49,61	5,2,8	44,63,27	1,0,2	421	144	0.000534169	0.0123769	0.77,0.893,0.723	0.938,1.0,0.822	-0.125	protein_coding	19.268	14.2523
ENSG00000131037	EPS8L1	chr19	+	55082091	55082349	55082091	55082180	55082274	55082349	4647	0,0,0	3,8,18	1,2,5	8,5,26	238	144	0.00123016	0.0200292	0.0,0.0,0.0	0.07,0.195,0.104	-0.123	protein_coding	54.7986	128.201
ENSG00000068885	IFT80	chr3	-	160383436	160384646	160383436	160383504	160384405	160384646	6917	131,140,139	5,3,6	88,80,84	0,1,2	1045	144	0.00349193	0.0420728	0.783,0.865,0.761	1.0,0.917,0.853	-0.12	protein_coding	18.16	11.5982
ENSG00000197114	ZGPAT	chr20	+	63733586	63734824	63733586	63733712	63734704	63734824	5054	398,383,526	23,19,23	481,384,554	7,13,15	1136	144	0.00179493	0.0263736	0.687,0.719,0.744	0.897,0.789,0.824	-0.12	protein_coding	19.8126	27.9055
ENSG00000185000	DGAT1	chr8	-	144317021	144317252	144317021	144317109	144317186	144317252	1770	60,51,87	85,82,135	145,133,154	116,144,133	221	144	0.00021208	0.00693287	0.315,0.288,0.296	0.449,0.376,0.43	-0.119	protein_coding	16.2576	28.5497
ENSG00000159403	C1R	chr12	-	7088838	7089489	7088838	7088986	7089292	7089489	538	0,0,0	3,4,3	2,4,2	5,6,9	450	144	0.00175254	0.0258408	0.0,0.0,0.0	0.113,0.176,0.066	-0.118	protein_coding	1.15803	2.01226
ENSG00000175197	DDIT3	chr12	-	57517268	57517753	57517268	57517438	57517705	57517753	3734	194,246,179	536,532,333	236,223,260	308,287,178	411	144	9.80359e-08	2.43187e-05	0.113,0.139,0.158	0.212,0.214,0.339	-0.118	protein_coding	80.39	69.0938
ENSG00000147813	NAPRT	chr8	-	143574784	143575345	143574784	143575093	143575229	143575345	159	36,55,47	2,0,8	25,60,98	0,0,0	280	144	4.25509e-05	0.00260054	0.903,1.0,0.751	1.0,1.0,1.0	-0.115	protein_coding	22.2254	34.1909
ENSG00000054148	PHPT1	chr9	+	136850012	136850560	136850012	136850137	136850505	136850560	2602	236,244,243	20,23,30	359,386,427	15,14,30	512	144	0.000472195	0.0114585	0.768,0.749,0.695	0.871,0.886,0.8	-0.115	protein_coding	91.5697	168.638
ENSG00000105821	DNAJC2	chr7	-	103322510	103322794	103322510	103322632	103322702	103322794	23	87,109,135	439,447,335	262,159,125	385,280,290	214	144	2.18285e-08	7.08083e-06	0.118,0.141,0.213	0.314,0.276,0.225	-0.114	protein_coding	68.8671	79.37
ENSG00000123136	DDX39A	chr19	-	14409741	14410334	14409741	14409873	14410215	14410334	62	343,371,273	764,713,654	335,325,426	351,304,405	486	144	1.77636e-15	3.74545e-12	0.117,0.134,0.11	0.22,0.241,0.238	-0.113	protein_coding	126.324	97.2838
ENSG00000168701	TMEM208	chr16	+	67228494	67228881	67228494	67228657	67228796	67228881	2238	35,33,24	68,70,45	43,33,34	45,44,32	283	144	0.00297968	0.0375084	0.208,0.193,0.213	0.327,0.276,0.351	-0.113	protein_coding	127.601	143.138
ENSG00000214087	ARL16	chr17	-	81682033	81683126	81682033	81682675	81683012	81683126	521	37,41,31	88,96,85	62,65,43	54,62,67	481	144	4.31832e-06	0.000505843	0.112,0.113,0.098	0.256,0.239,0.161	-0.111	protein_coding	25.8772	28.9747
ENSG00000126460	PRRG2	chr19	+	49583206	49583717	49583206	49583304	49583374	49583717	3848	16,23,24	5,0,2	53,26,55	0,2,0	214	144	0.00327067	0.039978	0.683,1.0,0.89	1.0,0.897,1.0	-0.108	protein_coding	16.2603	24.9496
ENSG00000167962	ZNF598	chr16	-	1999495	2000481	1999495	2000256	2000408	2000481	3059	32,30,23	56,62,51	22,42,57	29,39,65	296	144	0.00277254	0.0354781	0.218,0.191,0.18	0.27,0.344,0.299	-0.108	protein_coding	27.0712	29.8662
ENSG00000169733	RFNG	chr17	-	82050661	82051342	82050661	82050764	82051293	82051342	6229	18,33,41	40,41,43	61,69,100	43,37,82	673	144	0.00034493	0.00911914	0.088,0.147,0.169	0.233,0.285,0.207	-0.107	protein_coding	19.5049	32.8258
ENSG00000164068	RNF123	chr3	+	49712478	49713587	49712478	49712656	49713512	49713587	5079	87,91,64	59,53,81	161,122,82	49,41,58	1000	144	0.000954549	0.0175861	0.175,0.198,0.102	0.321,0.3,0.169	-0.105	protein_coding	10.6574	13.4574
ENSG00000164548	TRA2A	chr7	-	23521706	23522432	23521706	23521840	23522120	23522432	4961	289,285,292	56,41,67	521,296,313	39,41,41	424	144	0.00188021	0.0270609	0.637,0.702,0.597	0.819,0.71,0.722	-0.105	protein_coding	92.6292	89.9538
ENSG00000137504	CREBZF	chr11	-	85660334	85661749	85660334	85660597	85661636	85661749	3053	1759,1876,1518	35,25,99	1866,1296,1237	15,17,20	1183	144	0.00122848	0.0200292	0.86,0.901,0.651	0.938,0.903,0.883	-0.104	protein_coding	41.1081	38.0284
ENSG00000266714	MYO15B	chr17	+	75590906	75591246	75590906	75591016	75591171	75591246	3071	98,119,101	10,10,9	69,111,86	0,6,3	299	144	0.00259395	0.0341834	0.825,0.851,0.844	1.0,0.899,0.932	-0.104	protein_coding	91.8081	92.1609
ENSG00000106077	ABHD11	chr7	-	73737220	73737735	73737220	73737391	73737561	73737735	5601	328,319,282	347,358,414	345,313,389	241,217,344	314	144	9.32828e-06	0.000894031	0.302,0.29,0.238	0.396,0.398,0.341	-0.102	protein_coding	110.556	117.12
ENSG00000205250	E2F4	chr16	+	67192760	67193170	67192760	67192870	67193008	67193170	7019	239,255,268	340,329,316	295,194,282	219,222,186	282	144	0.000878905	0.0168161	0.264,0.284,0.302	0.408,0.309,0.436	-0.101	protein_coding	88.5608	86.3405
ENSG00000140854	KATNB1	chr16	+	57755789	57756066	57755789	57755917	57755991	57756066	618	22,14,9	45,39,47	6,4,4	29,40,49	218	144	0.000634224	0.0137862	0.244,0.192,0.112	0.12,0.062,0.051	0.105	protein_coding	8.93932	6.45675
ENSG00000163516	ANKZF1	chr2	+	219234132	219235875	219234132	219235312	219235707	219235875	5911	126,128,149	0,0,2	181,126,131	5,3,8	539	144	2.18951e-05	0.00161985	1.0,1.0,0.952	0.906,0.918,0.814	0.105	protein_coding	17.6091	20.1598
ENSG00000213983	AP1G2	chr14	-	23563583	23563856	23563583	23563609	23563715	23563856	5528	113,122,166	3,7,2	134,128,144	17,19,8	250	144	2.17053e-05	0.00161985	0.956,0.909,0.98	0.82,0.795,0.912	0.106	protein_coding	71.2418	93.8889
ENSG00000130734	ATG4D	chr19	+	10546838	10547253	10546838	10547071	10547188	10547253	1470	35,32,48	0,0,1	60,58,96	7,4,4	261	144	5.81717e-05	0.00306637	1.0,1.0,0.964	0.825,0.889,0.93	0.107	protein_coding	23.2782	35.1217
ENSG00000169592	INO80E	chr16	+	30001211	30004657	30001211	30001530	30004567	30004657	6294	1091,1001,597	0,0,0	1240,1051,516	4,4,5	3181	144	1.36192e-05	0.00124853	1.0,1.0,1.0	0.933,0.922,0.824	0.107	protein_coding	73.2103	72.4878
ENSG00000163704	PRRT3	chr3	-	9945541	9948001	9945541	9945711	9946084	9948001	2852	50,50,56	1,0,0	61,43,52	3,2,2	517	144	0.00114817	0.0194451	0.933,1.0,1.0	0.85,0.857,0.879	0.116	protein_coding	7.27772	8.25393
ENSG00000114388	NPRL2	chr3	-	50349664	50350022	50349664	50349833	50349912	50350022	945	11,18,18	0,1,1	27,19,17	5,1,3	223	144	0.00180604	0.0263739	1.0,0.921,0.921	0.777,0.925,0.785	0.118	protein_coding	17.4382	16.503
ENSG00000054967	RELT	chr11	+	73394235	73394734	73394235	73394317	73394476	73394734	1391	3,11,2	12,12,25	0,3,1	18,20,20	303	144	0.0011285	0.0192667	0.106,0.303,0.037	0.0,0.067,0.023	0.119	protein_coding	4.93799	7.90483
ENSG00000131400	NAPSA	chr19	-	50361662	50362313	50361662	50361781	50362171	50362313	3847	41,56,52	0,2,0	78,59,61	1,4,5	534	144	0.00105701	0.0184971	1.0,0.883,1.0	0.955,0.799,0.767	0.121	protein_coding	3.31041	5.26005
ENSG00000197121	PGAP1	chr2	-	196847002	196848037	196847002	196847200	196847946	196848037	4450	9,8,6	5,8,5	6,7,4	24,20,13	890	144	0.000837912	0.0163587	0.226,0.139,0.163	0.039,0.054,0.047	0.129	protein_coding	1.52827	2.76642
ENSG00000188130	MAPK12	chr22	-	50255614	50256199	50255614	50255694	50256084	50256199	5111	29,27,37	0,0,1	67,40,45	3,3,2	534	144	0.000585043	0.0130906	1.0,1.0,0.909	0.858,0.782,0.859	0.137	protein_coding	10.801	14.2792
ENSG00000176371	ZSCAN2	chr15	+	84620601	84622714	84620601	84620772	84622645	84622714	4013	513,451,336	4,3,0	547,506,386	9,5,12	2017	144	0.000809519	0.0163107	0.902,0.915,1.0	0.813,0.878,0.697	0.143	protein_coding	11.3443	14.1414
ENSG00000187583	PLEKHN1	chr1	+	970685	971006	970685	970758	970878	971006	447	9,9,11	2,0,0	15,29,21	1,7,5	264	144	0.00120547	0.0199352	0.711,1.0,1.0	0.891,0.693,0.696	0.144	protein_coding	1.20096	3.22132
ENSG00000147955	SIGMAR1	chr9	-	34636996	34637420	34636996	34637089	34637266	34637420	2653	47,43,64	3,0,0	33,22,45	1,8,1	321	144	0.00276852	0.0354781	0.875,1.0,1.0	0.937,0.552,0.953	0.144	protein_coding	47.4597	34.6207
ENSG00000127837	AAMP	chr2	-	218265578	218266587	218265578	218265946	218266442	218266587	6738	148,167,169	1,3,5	214,162,138	13,4,19	640	144	0.000503287	0.0119234	0.971,0.926,0.884	0.787,0.901,0.62	0.158	protein_coding	146.098	160.782
ENSG00000177685	CRACR2B	chr11	+	830620	831295	830620	830713	831223	831295	1538	20,19,21	0,0,0	41,40,54	0,4,3	654	144	0.000288487	0.00833253	1.0,1.0,1.0	1.0,0.688,0.799	0.171	protein_coding	20.3833	38.4971
ENSG00000127054	CPSF3L	chr1	-	1312225	1312700	1312225	1312368	1312592	1312700	1020	18,22,18	1,0,2	16,22,26	1,6,5	368	144	0.00285522	0.0362665	0.876,1.0,0.779	0.862,0.589,0.67	0.178	protein_coding	51.3478	59.2933
ENSG00000165233	C9orf89	chr9	+	93110567	93112289	93110567	93110721	93112217	93112289	2491	191,225,221	0,1,3	185,171,169	1,11,6	1640	144	0.000472796	0.0114585	1.0,0.952,0.866	0.942,0.577,0.712	0.196	protein_coding	37.137	31.5155
ENSG00000105364	MRPL4	chr19	+	10252396	10252701	10252396	10252463	10252550	10252701	2883	1,4,5	9,3,17	0,1,0	5,8,9	231	144	0.000214908	0.00694428	0.065,0.454,0.155	0.0,0.072,0.0	0.201	protein_coding	43.7957	39.2883
ENSG00000105409	ATP1A3	chr19	-	41966581	41967340	41966581	41966965	41967248	41967340	3091	12,10,14	10,7,17	0,3,2	3,12,4	427	144	0.000543571	0.0124578	0.288,0.325,0.217	0.0,0.078,0.144	0.203	protein_coding	2.81116	2.46123
ENSG00000076864	RAP1GAP	chr1	-	21602803	21603912	21602803	21602913	21603834	21603912	3515	21,28,16	0,2,0	34,46,30	5,2,1	1065	144	0.0025913	0.0341834	1.0,0.654,1.0	0.479,0.757,0.802	0.205	protein_coding	18.7886	36.5686
ENSG00000177731	FLII	chr17	-	18256908	18257276	18256908	18257019	18257123	18257276	3680	20,23,17	0,0,3	18,25,23	4,8,4	248	144	0.000272464	0.0080344	1.0,1.0,0.767	0.723,0.645,0.77	0.21	protein_coding	125.355	149.365
ENSG00000108309	RUNDC3A	chr17	+	44313417	44314824	44313417	44313503	44314734	44314824	5842	2,1,4	0,0,1	5,12,9	1,4,0	1375	144	0.000831067	0.0163107	1.0,1.0,0.295	0.344,0.239,1.0	0.237	protein_coding	1.01546	1.85795
ENSG00000105650	PDE4C	chr19	-	18220402	18220923	18220402	18220515	18220873	18220923	2756	6,8,4	0,0,2	40,45,24	7,9,11	502	144	0.00425837	0.0498821	1.0,1.0,0.365	0.621,0.589,0.385	0.257	protein_coding	0.784011	7.77725
ENSG00000166949	SMAD3	chr15	+	67166530	67166853	67166530	67166691	67166778	67166853	3456	19,21,20	0,0,0	126,127,98	22,40,19	231	144	8.38137e-10	3.92714e-07	1.0,1.0,1.0	0.781,0.664,0.763	0.264	protein_coding	60.0492	119.2
ENSG00000122678	POLM	chr7	-	44073782	44074530	44073782	44074025	44074397	44074530	1843	25,25,42	1,1,1	19,24,31	4,4,5	516	144	0.000345995	0.00911914	0.875,0.875,0.921	0.57,0.626,0.634	0.28	protein_coding	9.0096	12.2126
ENSG00000132517	SLC52A1	chr17	-	5033260	5034358	5033260	5033384	5033478	5034358	903	3,10,10	1,1,0	46,22,40	14,16,23	238	144	3.28503e-05	0.00216453	0.645,0.858,1.0	0.665,0.454,0.513	0.29	protein_coding	1.75967	15.2384
ENSG00000164609	SLU7	chr5	-	160418595	160419081	160418595	160418685	160419022	160419081	5407	28,22,21	4,2,4	8,19,14	4,7,9	481	144	0.00267128	0.0349839	0.677,0.767,0.611	0.375,0.448,0.318	0.305	protein_coding	42.4246	51.6818
ENSG00000142910	TINAGL1	chr1	+	31585439	31586755	31585439	31585485	31586709	31586755	6509	28,3,9	1,0,0	35,32,9	1,2,2	1368	144	0.000491601	0.0117789	0.747,1.0,1.0	0.787,0.627,0.321	0.337	protein_coding	0.830792	1.42808
ENSG00000203780	FANK1	chr10	+	126009221	126009592	126009221	126009266	126009372	126009592	979	25,16,12	4,6,3	3,3,8	4,7,4	250	144	0.00316231	0.039107	0.783,0.606,0.697	0.302,0.198,0.535	0.35	protein_coding	8.05539	3.62552
ENSG00000149043	SYT8	chr11	+	1835885	1836861	1835885	1836592	1836755	1836861	5175	2,1,3	0,0,1	4,6,4	2,5,2	307	144	6.77157e-05	0.00320851	1.0,1.0,0.585	0.484,0.36,0.484	0.419	protein_coding	0.633731	2.11237
ENSG00000105643	ARRDC2	chr19	+	18008167	18008777	18008167	18008584	18008710	18008777	5067	5,7,6	0,5,1	3,4,3	7,3,9	270	144	0.00268537	0.0350595	1.0,0.427,0.762	0.186,0.416,0.151	0.479	protein_coding	13.5142	26.3099
ENSG00000167757	KLK11	chr19	-	51023091	51024310	51023091	51023228	51024044	51024310	3287	3,4,17	0,1,25	0,0,0	3,3,2	960	144	0.00044234	0.0110376	1.0,0.375,0.093	0.0,0.0,0.0	0.489	protein_coding	1.43765	0.650587
ENSG00000102904	TSNAXIP1	chr16	+	67825666	67826282	67825666	67826076	67826151	67826282	6482	8,4,0	0,1,6	0,0,0	2,3,1	219	144	7.62331e-06	0.000765417	1.0,0.725,0.0	0.0,0.0,0.0	0.575	protein_coding	1.45468	0.780574
ENSG00000161179	YDJC	chr22	-	21629009	21629407	21629009	21629187	21629307	21629407	3304	21,5,13	2,0,0	4,2,2	3,2,9	264	144	1.6511e-09	6.96267e-07	0.851,1.0,1.0	0.421,0.353,0.108	0.656	protein_coding	11.283	10.6386

## Sheet:  SE by Cis in sic-Jun
GeneID	geneSymbol	chr	strand	exonStart_0base	exonEnd	upstreamES	upstreamEE	downstreamES	downstreamEE	ID.1	IJC_SAMPLE_1	SJC_SAMPLE_1	IJC_SAMPLE_2	SJC_SAMPLE_2	IncFormLen	SkipFormLen	PValue	FDR	IncLevel1	IncLevel2	IncLevelDifference	Gene.type	sic-Jun_NT_TPM	sic-Jun_CIS_TPM
ENSG00000182718	ANXA2	chr15	-	60394573	60394695	60393096	60393440	60396279	60396427	11945	0,0,0	3,1,1	1,1,3	0,0,0	266	144	2.99205e-13	4.82131e-10	0.0,0.0,0.0	1.0,1.0,1.0	-1	protein_coding	905.154	720.849
ENSG00000272869	CTC-487M23.8	chr5	+	112881956	112882049	112864620	112864732	112891602	112891637	37112	0,0,0	3,1,8	9,2,4	0,0,1	237	144	2.22045e-16	7.93375e-13	0.0,0.0,0.0	1.0,1.0,0.708	-0.903	protein_coding	3.3063	3.85904
ENSG00000165555	NOXRED1	chr14	-	77406723	77406875	77405912	77406135	77407464	77407645	17736	0,0,2	2,4,1	1,2,2	0,0,0	296	144	2.77334e-13	4.55826e-10	0.0,0.0,0.493	1.0,1.0,1.0	-0.836	protein_coding	1.99002	2.48419
ENSG00000186106	ANKRD46	chr8	-	100554578	100554717	100550527	100551569	100559037	100559711	99864	4,0,1	3,5,3	3,3,3	0,0,0	283	144	2.05391e-14	4.11684e-11	0.404,0.0,0.145	1.0,1.0,1.0	-0.817	protein_coding	14.3754	20.7711
ENSG00000183317	EPHA10	chr1	-	37722005	37722296	37721659	37721845	37723040	37723166	87525	2,2,1	6,13,15	2,4,1	0,1,0	435	144	3.26341e-07	0.000101203	0.099,0.048,0.022	1.0,0.57,1.0	-0.8	protein_coding	3.84236	2.61676
ENSG00000175215	CTDSP2	chr12	-	57826995	57827123	57824226	57824319	57827551	57827590	61049	2,0,3	4,1,2	1,2,2	0,0,0	272	144	1.12468e-09	7.05542e-07	0.209,0.0,0.443	1.0,1.0,1.0	-0.783	protein_coding	121.501	120.931
ENSG00000119912	IDE	chr10	-	92554721	92554769	92537365	92537550	92554880	92554917	85001	0,0,0	6,1,1	2,1,1	0,2,0	192	144	8.6552e-05	0.00728029	0.0,0.0,0.0	1.0,0.273,1.0	-0.758	protein_coding	33.8428	25.5078
ENSG00000156831	NSMCE2	chr8	+	125094467	125094533	125091863	125091958	125151170	125151369	67012	2,0,0	4,4,7	1,1,2	0,1,0	210	144	1.57791e-06	0.000373696	0.255,0.0,0.0	1.0,0.407,1.0	-0.717	protein_coding	116.007	69.797
ENSG00000163513	TGFBR2	chr3	+	30623198	30623273	30606600	30606977	30644746	30644915	73226	0,0,1	7,3,3	1,3,3	2,0,0	219	144	3.79494e-08	1.64141e-05	0.0,0.0,0.18	0.247,1.0,1.0	-0.689	protein_coding	1.31252	1.09247
ENSG00000041988	THAP3	chr1	+	6632369	6632495	6630287	6630353	6634019	6635586	58260	0,2,3	2,1,2	1,3,7	0,0,0	270	144	6.19317e-06	0.00108058	0.0,0.516,0.444	1.0,1.0,1.0	-0.68	protein_coding	10.2408	11.0357
ENSG00000163071	SPATA18	chr4	+	52060781	52060897	52051460	52051791	52076778	52077040	18896	0,0,1	2,1,2	5,5,13	2,0,4	260	144	4.35775e-07	0.00012882	0.0,0.0,0.217	0.581,1.0,0.643	-0.669	protein_coding	11.288	38.8126
ENSG00000163932	PRKCD	chr3	+	53173526	53173608	53161240	53161428	53178403	53178537	36241	0,2,2	4,9,8	1,5,7	0,1,5	226	144	0.000134189	0.00989914	0.0,0.124,0.137	1.0,0.761,0.471	-0.657	protein_coding	71.7665	74.1815
ENSG00000186625	KATNA1	chr6	-	149603267	149603373	149598052	149598350	149623102	149623283	2743	1,0,0	3,3,4	1,1,3	4,0,0	250	144	0.000745769	0.0330034	0.161,0.0,0.0	0.126,1.0,1.0	-0.655	protein_coding	8.84991	8.36019
ENSG00000076554	TPD52	chr8	-	80119814	80119884	80053281	80053430	80171424	80171471	18672	1,2,0	2,5,4	2,2,2	0,2,0	214	144	1.38663e-05	0.00197493	0.252,0.212,0.0	1.0,0.402,1.0	-0.646	protein_coding	190.909	152.096
ENSG00000106459	NRF1	chr7	+	129641724	129641822	129630077	129630168	129657345	129657574	24926	1,4,0	1,1,3	3,2,2	0,0,0	242	144	1.27609e-05	0.00186932	0.373,0.704,0.0	1.0,1.0,1.0	-0.641	protein_coding	10.8858	9.65456
ENSG00000169592	INO80E	chr16	+	30004567	30004657	30001211	30001530	30005367	30005435	92423	0,2,1	1,2,4	4,4,5	0,0,4	234	144	0.000134714	0.00992008	0.0,0.381,0.133	1.0,1.0,0.435	-0.64	protein_coding	73.2103	72.4878
ENSG00000189283	FHIT	chr3	-	61166972	61167042	61042046	61042099	61200616	61200665	50689	0,0,1	9,9,15	2,1,6	0,4,1	214	144	6.89786e-06	0.001164	0.0,0.0,0.043	1.0,0.144,0.801	-0.634	protein_coding	2.07484	0.209756
ENSG00000103227	LMF1	chr16	-	931641	931793	910930	911079	934189	934254	48325	0,1,0	2,2,2	4,5,3	0,1,3	296	144	2.19935e-06	0.000471087	0.0,0.196,0.0	1.0,0.709,0.327	-0.613	protein_coding	13.0279	10.3665
ENSG00000133422	MORC2	chr22	-	30963224	30963334	30958640	30958694	30967065	30968201	56361	6,0,1	4,3,2	5,2,6	1,0,1	254	144	1.67689e-05	0.00228915	0.46,0.0,0.221	0.739,1.0,0.773	-0.61	protein_coding	26.076	30.5171
ENSG00000112576	CCND3	chr6	-	41940951	41941161	41940493	41940585	42048500	42048688	93318	4,0,3	1,3,6	3,4,1	0,1,0	354	144	5.18228e-06	0.000942213	0.619,0.0,0.169	1.0,0.619,1.0	-0.61	protein_coding	48.4682	54.4232
ENSG00000213614	HEXA	chr15	-	72348047	72348134	72345976	72346325	72355558	72355624	33848	0,2,6	1,6,0	6,6,10	0,0,0	231	144	0.000906976	0.0379701	0.0,0.172,1.0	1.0,1.0,1.0	-0.609	protein_coding	177.35	178.175
ENSG00000108423	TUBD1	chr17	-	59866595	59866749	59860033	59860424	59892696	59892858	79239	0,1,1	1,1,2	1,1,1	1,0,0	298	144	0.000367833	0.0199134	0.0,0.326,0.195	0.326,1.0,1.0	-0.602	protein_coding	152.683	120.122
ENSG00000068885	IFT80	chr3	-	160391545	160391643	160383436	160384646	160399368	160399880	102636	3,2,6	2,6,8	5,9,1	0,2,0	242	144	5.31065e-06	0.000957081	0.472,0.166,0.309	1.0,0.728,1.0	-0.594	protein_coding	18.16	11.5982
ENSG00000100600	LGMN	chr14	-	92741704	92741859	92741061	92741179	92748488	92748627	33245	2,0,3	3,1,1	1,3,2	0,1,0	299	144	8.97255e-06	0.00142074	0.243,0.0,0.591	1.0,0.591,1.0	-0.586	protein_coding	26.2441	39.2806
ENSG00000182718	ANXA2	chr15	-	60394573	60394695	60393096	60393440	60397257	60397338	11946	0,1,0	1,2,4	1,3,6	1,0,2	266	144	1.06045e-06	0.000270646	0.0,0.213,0.0	0.351,1.0,0.619	-0.586	protein_coding	905.154	720.849
ENSG00000012232	EXTL3	chr8	+	28713456	28713550	28701326	28701659	28731222	28731350	73323	0,1,0	1,0,1	7,5,2	0,1,0	238	144	0.000493163	0.0245476	0.0,1.0,0.0	1.0,0.752,1.0	-0.584	protein_coding	3.57592	4.35181
ENSG00000142920	AZIN2	chr1	+	33082177	33082354	33081154	33081508	33083953	33084127	39156	3,1,0	4,0,2	3,2,2	0,0,0	321	144	1.07379e-06	0.000273202	0.252,1.0,0.0	1.0,1.0,1.0	-0.583	protein_coding	1.1347	1.05135
ENSG00000185658	BRWD1	chr21	-	39313240	39313299	39312840	39312900	39313442	39313570	95303	1,4,0	2,0,2	3,1,1	0,0,0	203	144	0.000941989	0.0391171	0.262,1.0,0.0	1.0,1.0,1.0	-0.579	protein_coding	37.3529	34.8323
ENSG00000197548	ATG7	chr3	+	11281036	11281102	11272308	11272430	11282192	11282438	90865	1,5,1	2,1,2	1,4,6	0,0,0	210	144	0.000135606	0.00995857	0.255,0.774,0.255	1.0,1.0,1.0	-0.572	protein_coding	23.4907	8.94793
ENSG00000187860	CCDC157	chr22	+	30372074	30372286	30370325	30371727	30373596	30373764	6308	0,1,1	2,1,0	1,2,5	0,0,0	356	144	5.91055e-05	0.00543288	0.0,0.288,1.0	1.0,1.0,1.0	-0.571	protein_coding	1.04365	1.15206
ENSG00000136100	VPS36	chr13	-	52417991	52418056	52416016	52416093	52425931	52426066	97498	5,1,6	4,3,4	4,8,3	0,1,0	209	144	9.75728e-07	0.000253751	0.463,0.187,0.508	1.0,0.846,1.0	-0.563	protein_coding	19.7873	22.1031
ENSG00000170632	ARMC10	chr7	+	103075776	103075881	103074880	103075411	103081881	103081908	79827	4,1,6	1,7,3	4,6,9	0,0,0	249	144	3.40976e-09	1.90622e-06	0.698,0.076,0.536	1.0,1.0,1.0	-0.563	protein_coding	50.8791	50.8416
ENSG00000015153	YAF2	chr12	-	42210547	42210619	42161612	42161765	42238154	42238303	25258	1,3,1	2,1,6	1,1,7	0,0,2	216	144	9.21093e-05	0.00758471	0.25,0.667,0.1	1.0,1.0,0.7	-0.561	protein_coding	15.7134	12.4202
ENSG00000185737	NRG3	chr10	+	81889189	81889665	81875340	81876163	82358738	82358868	103816	41,27,63	8,12,19	29,31,50	0,0,0	620	144	6.67244e-14	1.27521e-10	0.543,0.343,0.435	1.0,1.0,1.0	-0.56	protein_coding	3.22218	0.502167
ENSG00000151725	CENPU	chr4	-	184702088	184702136	184697646	184697803	184710071	184710180	71962	0,2,4	1,4,1	1,3,1	0,1,0	192	144	8.16714e-05	0.00694799	0.0,0.273,0.75	1.0,0.692,1.0	-0.556	protein_coding	53.0404	44.0324
[truncated: 1,007 more rows]
